# Supplementary material for: Genomic, transcriptomic, and phenotypic differences among archetype Shigella flexneri strains of serotypes 2a, 3a, and 6
Source: mSphere. 2023 Oct 13;8(6):e00408-23. doi: 10.1128/msphere.00408-23 (PMC10732043; doi:10.1128/msphere.00408-23)
Supplement: Data Set 1 — Gene annotation for archetype strains. [file msphere.00408-23-s0001.xlsx]

## Sheet: 2457T ALL Genes
internal locus	molecule id	gene_symbol	common_name
Sf2457T_1	Shigella_flexneri_2457T_chromosome	ggt	gamma-glutamyltransferase
Sf2457T_2	Shigella_flexneri_2457T_chromosome		acetyltransferase family protein
Sf2457T_3	Shigella_flexneri_2457T_chromosome		conserved hypothetical protein
Sf2457T_4	Shigella_flexneri_2457T_chromosome	yhhW	quercetin 2,3-dioxygenase
Sf2457T_5	Shigella_flexneri_2457T_chromosome	gntR	HTH-type transcriptional regulator GntR
Sf2457T_6	Shigella_flexneri_2457T_chromosome	gntK	thermoresistant gluconokinase
Sf2457T_7	Shigella_flexneri_2457T_chromosome	gntU	low-affinity gluconate transporter
Sf2457T_8	Shigella_flexneri_2457T_chromosome		marC integral membrane family protein
Sf2457T_9	Shigella_flexneri_2457T_chromosome	asd	aspartate-semialdehyde dehydrogenase
Sf2457T_10	Shigella_flexneri_2457T_chromosome	glgB	1,4-alpha-glucan branching enzyme
Sf2457T_11	Shigella_flexneri_2457T_chromosome	glgX	glycogen debranching enzyme GlgX
Sf2457T_12	Shigella_flexneri_2457T_chromosome	glgC	glucose-1-phosphate adenylyltransferase
Sf2457T_13	Shigella_flexneri_2457T_chromosome	glgA	glycogen synthase
Sf2457T_14	Shigella_flexneri_2457T_chromosome	glgP	glycogen/starch/alpha-glucan phosphorylases family protein
Sf2457T_15	Shigella_flexneri_2457T_chromosome		insertion element 4 transposase N-terminal family protein
Sf2457T_16	Shigella_flexneri_2457T_chromosome		putative membrane protein
Sf2457T_17	Shigella_flexneri_2457T_chromosome		pyridine nucleotide-disulfide oxidoreductase family protein
Sf2457T_18	Shigella_flexneri_2457T_chromosome	glpE	thiosulfate sulfurtransferase GlpE
Sf2457T_19	Shigella_flexneri_2457T_chromosome	glpG	rhomboid family protease GlpG
Sf2457T_20	Shigella_flexneri_2457T_chromosome		magnesium chelatase, subunit ChlI family protein
Sf2457T_21	Shigella_flexneri_2457T_chromosome	glpR	glycerol-3-phosphate regulon repressor
Sf2457T_22	Shigella_flexneri_2457T_chromosome		conserved hypothetical protein
Sf2457T_23	Shigella_flexneri_2457T_chromosome	rtcA	RNA 3'-phosphate cyclase
Sf2457T_24	Shigella_flexneri_2457T_chromosome		bacterial regulatory, luxR family protein
Sf2457T_25	Shigella_flexneri_2457T_chromosome		putative hTH-type transcriptional regulator malT domain protein
Sf2457T_26	Shigella_flexneri_2457T_chromosome	malP	maltodextrin phosphorylase
Sf2457T_27	Shigella_flexneri_2457T_chromosome	malQ	4-alpha-glucanotransferase
Sf2457T_28	Shigella_flexneri_2457T_chromosome	gntT	high-affinity gluconate transporter
Sf2457T_29	Shigella_flexneri_2457T_chromosome	nfuA	fe/S biogenesis protein NfuA
Sf2457T_30	Shigella_flexneri_2457T_chromosome		comF family protein
Sf2457T_31	Shigella_flexneri_2457T_chromosome		pemK-like family protein
Sf2457T_32	Shigella_flexneri_2457T_chromosome	bioH	pimelyl-[acyl-carrier protein] methyl ester esterase
Sf2457T_33	Shigella_flexneri_2457T_chromosome		antidote-toxin recognition MazE family protein
Sf2457T_34	Shigella_flexneri_2457T_chromosome		integrase core domain protein
Sf2457T_35	Shigella_flexneri_2457T_chromosome		transposase family protein
Sf2457T_36	Shigella_flexneri_2457T_chromosome		conserved hypothetical family protein
Sf2457T_37	Shigella_flexneri_2457T_chromosome		feoC like transcriptional regulator family protein
Sf2457T_38	Shigella_flexneri_2457T_chromosome	feoB	ferrous iron transport protein B
Sf2457T_39	Shigella_flexneri_2457T_chromosome	feoA	ferrous iron transport protein A
Sf2457T_40	Shigella_flexneri_2457T_chromosome		tex-like N-terminal domain protein
Sf2457T_41	Shigella_flexneri_2457T_chromosome	greB	transcription elongation factor GreB
Sf2457T_42	Shigella_flexneri_2457T_chromosome		transcriptional regulatory , C terminal family protein
Sf2457T_43	Shigella_flexneri_2457T_chromosome	envZ	osmolarity sensor protein EnvZ
Sf2457T_44	Shigella_flexneri_2457T_chromosome	pckA	phosphoenolpyruvate carboxykinase
Sf2457T_45	Shigella_flexneri_2457T_chromosome		conserved hypothetical protein
Sf2457T_46	Shigella_flexneri_2457T_chromosome	hslO	33 kDa chaperonin
Sf2457T_47	Shigella_flexneri_2457T_chromosome	hslR	heat shock protein 15
Sf2457T_48	Shigella_flexneri_2457T_chromosome	yrfG	GMP/IMP nucleotidase YrfG
Sf2457T_49	Shigella_flexneri_2457T_chromosome		conserved hypothetical protein
Sf2457T_50	Shigella_flexneri_2457T_chromosome	nudE	ADP compounds hydrolase NudE
Sf2457T_51	Shigella_flexneri_2457T_chromosome		penicillin-binding , 1A family protein
Sf2457T_52	Shigella_flexneri_2457T_chromosome		putative protein involved in utilization of DNA as a carbon source
Sf2457T_53	Shigella_flexneri_2457T_chromosome		fimbrial assembly family protein
Sf2457T_54	Shigella_flexneri_2457T_chromosome		putative protein involved in utilization of DNA as a carbon source
Sf2457T_55	Shigella_flexneri_2457T_chromosome		conserved hypothetical protein
Sf2457T_56	Shigella_flexneri_2457T_chromosome	pilQ	type IV pilus secretin PilQ family protein
Sf2457T_57	Shigella_flexneri_2457T_chromosome	aroK	shikimate kinase 1
Sf2457T_58	Shigella_flexneri_2457T_chromosome	aroB	3-dehydroquinate synthase
Sf2457T_59	Shigella_flexneri_2457T_chromosome	damX	protein DamX
Sf2457T_60	Shigella_flexneri_2457T_chromosome	dam	DNA adenine methylase
Sf2457T_61	Shigella_flexneri_2457T_chromosome	rpe	ribulose-phosphate 3-epimerase
Sf2457T_62	Shigella_flexneri_2457T_chromosome	gph	phosphoglycolate phosphatase, bacterial
Sf2457T_63	Shigella_flexneri_2457T_chromosome	trpS	tryptophan--tRNA ligase
Sf2457T_64	Shigella_flexneri_2457T_chromosome		conserved hypothetical protein
Sf2457T_65	Shigella_flexneri_2457T_chromosome		PRD domain protein
Sf2457T_66	Shigella_flexneri_2457T_chromosome		alanine racemase, N-terminal domain protein
Sf2457T_67	Shigella_flexneri_2457T_chromosome		type I phosphodiesterase / nucleotide pyrophosphatase family protein
Sf2457T_68	Shigella_flexneri_2457T_chromosome		phosphotriesterase family protein
Sf2457T_69	Shigella_flexneri_2457T_chromosome		conserved hypothetical protein
Sf2457T_70	Shigella_flexneri_2457T_chromosome		conserved hypothetical protein
Sf2457T_71	Shigella_flexneri_2457T_chromosome		aminotransferase class-V family protein
Sf2457T_72	Shigella_flexneri_2457T_chromosome	frlR	HTH-type transcriptional regulator FrlR
Sf2457T_73	Shigella_flexneri_2457T_chromosome		pfkB carbohydrate kinase family protein
Sf2457T_74	Shigella_flexneri_2457T_chromosome		xylose isomerase-like TIM barrel family protein
Sf2457T_75	Shigella_flexneri_2457T_chromosome		SIS domain protein
Sf2457T_76	Shigella_flexneri_2457T_chromosome		amino acid permease family protein
Sf2457T_77	Shigella_flexneri_2457T_chromosome		amino acid permease family protein
Sf2457T_78	Shigella_flexneri_2457T_chromosome		conserved hypothetical protein
Sf2457T_79	Shigella_flexneri_2457T_chromosome	cysG	siroheme synthase
Sf2457T_80	Shigella_flexneri_2457T_chromosome	fnt	formate/nitrite transporter family protein
Sf2457T_81	Shigella_flexneri_2457T_chromosome	nirD	nitrite reductase (NADH) small subunit
Sf2457T_82	Shigella_flexneri_2457T_chromosome	nirB	nitrite reductase [NAD(P)H], large subunit
Sf2457T_83	Shigella_flexneri_2457T_chromosome	tsgA	protein TsgA
Sf2457T_84	Shigella_flexneri_2457T_chromosome	ppiA	peptidyl-prolyl cis-trans isomerase A
Sf2457T_85	Shigella_flexneri_2457T_chromosome		conserved hypothetical protein
Sf2457T_86	Shigella_flexneri_2457T_chromosome		putative adenosine monophosphate-protein transferase fic
Sf2457T_87	Shigella_flexneri_2457T_chromosome	pabA	aminodeoxychorismate synthase component 2
Sf2457T_88	Shigella_flexneri_2457T_chromosome	argD	acetylornithine/succinyldiaminopimelate aminotransferase
Sf2457T_89	Shigella_flexneri_2457T_chromosome		integral membrane , YccS/YhfK family protein
Sf2457T_90	Shigella_flexneri_2457T_chromosome		cyclic nucleotide-binding domain protein
Sf2457T_91	Shigella_flexneri_2457T_chromosome	yhfA	protein YhfA
Sf2457T_92	Shigella_flexneri_2457T_chromosome		phosphoribulokinase / Uridine kinase family protein
Sf2457T_93	Shigella_flexneri_2457T_chromosome		conserved hypothetical protein
Sf2457T_94	Shigella_flexneri_2457T_chromosome		alpha/beta hydrolase fold family protein
Sf2457T_95	Shigella_flexneri_2457T_chromosome		ABC transporter family protein
Sf2457T_96	Shigella_flexneri_2457T_chromosome		flavodoxin-like fold family protein
Sf2457T_97	Shigella_flexneri_2457T_chromosome		flavodoxin-like fold family protein
Sf2457T_98	Shigella_flexneri_2457T_chromosome		proton antiporter-2 family protein
Sf2457T_99	Shigella_flexneri_2457T_chromosome		conserved hypothetical protein
Sf2457T_100	Shigella_flexneri_2457T_chromosome	slyD	FKBP-type peptidyl-prolyl cis-trans isomerase SlyD
Sf2457T_101	Shigella_flexneri_2457T_chromosome		slyX family protein
Sf2457T_102	Shigella_flexneri_2457T_chromosome	fkpA	FKBP-type peptidyl-prolyl cis-trans isomerase FkpA
Sf2457T_103	Shigella_flexneri_2457T_chromosome		sensory box protein
Sf2457T_104	Shigella_flexneri_2457T_chromosome	tusD	sulfurtransferase TusD
Sf2457T_105	Shigella_flexneri_2457T_chromosome	tusC	sulfur relay protein TusC/DsrF
Sf2457T_106	Shigella_flexneri_2457T_chromosome	dsrH	sulfur relay protein TusB/DsrH
Sf2457T_107	Shigella_flexneri_2457T_chromosome	rpsL	ribosomal protein S12
Sf2457T_108	Shigella_flexneri_2457T_chromosome	rpsG	ribosomal protein S7
Sf2457T_109	Shigella_flexneri_2457T_chromosome	fusA	translation elongation factor G
Sf2457T_110	Shigella_flexneri_2457T_chromosome	tuf	translation elongation factor Tu
Sf2457T_111	Shigella_flexneri_2457T_chromosome		BFD-like [2Fe-2S] binding domain protein
Sf2457T_112	Shigella_flexneri_2457T_chromosome	bfr	bacterioferritin
Sf2457T_113	Shigella_flexneri_2457T_chromosome		type IV leader peptidase family protein
Sf2457T_114	Shigella_flexneri_2457T_chromosome	rpsJ	ribosomal protein S10
Sf2457T_115	Shigella_flexneri_2457T_chromosome	rplC	50S ribosomal protein L3
Sf2457T_116	Shigella_flexneri_2457T_chromosome	rplD	50S ribosomal protein L4
Sf2457T_117	Shigella_flexneri_2457T_chromosome	rplW	50S ribosomal protein L23
Sf2457T_118	Shigella_flexneri_2457T_chromosome	rplB	ribosomal protein L2
Sf2457T_119	Shigella_flexneri_2457T_chromosome	rpsS	ribosomal protein S19
Sf2457T_120	Shigella_flexneri_2457T_chromosome	rplV	ribosomal protein L22
Sf2457T_121	Shigella_flexneri_2457T_chromosome	rpsC	ribosomal protein S3
Sf2457T_122	Shigella_flexneri_2457T_chromosome	rplP	ribosomal protein L16
Sf2457T_123	Shigella_flexneri_2457T_chromosome	rpmC	ribosomal protein L29
Sf2457T_124	Shigella_flexneri_2457T_chromosome	rpsQ	30S ribosomal protein S17
Sf2457T_125	Shigella_flexneri_2457T_chromosome	rplN	ribosomal protein L14
Sf2457T_126	Shigella_flexneri_2457T_chromosome	rplX	ribosomal protein L24
Sf2457T_127	Shigella_flexneri_2457T_chromosome	rplE	50S ribosomal protein L5
Sf2457T_128	Shigella_flexneri_2457T_chromosome	rpsN	30S ribosomal protein S14
Sf2457T_129	Shigella_flexneri_2457T_chromosome	rpsH	30S ribosomal protein S8
Sf2457T_130	Shigella_flexneri_2457T_chromosome	rplF	ribosomal protein L6
Sf2457T_131	Shigella_flexneri_2457T_chromosome	rplR	ribosomal protein L18
Sf2457T_132	Shigella_flexneri_2457T_chromosome	rpsE	ribosomal protein S5
Sf2457T_133	Shigella_flexneri_2457T_chromosome	rpmD	ribosomal protein L30
Sf2457T_134	Shigella_flexneri_2457T_chromosome	rplO	ribosomal protein L15
Sf2457T_135	Shigella_flexneri_2457T_chromosome	secY	preprotein translocase, SecY subunit
Sf2457T_136	Shigella_flexneri_2457T_chromosome	rpmJ	ribosomal protein L36
Sf2457T_137	Shigella_flexneri_2457T_chromosome	rpsM	30S ribosomal protein S13
Sf2457T_138	Shigella_flexneri_2457T_chromosome	rpsK	30S ribosomal protein S11
Sf2457T_139	Shigella_flexneri_2457T_chromosome	rpsD	ribosomal protein S4
Sf2457T_140	Shigella_flexneri_2457T_chromosome	rpoA	DNA-directed RNA polymerase, alpha subunit
Sf2457T_141	Shigella_flexneri_2457T_chromosome	rplQ	ribosomal protein L17
Sf2457T_142	Shigella_flexneri_2457T_chromosome		homeo-like domain protein
Sf2457T_143	Shigella_flexneri_2457T_chromosome		transposase IS66 family protein
Sf2457T_144	Shigella_flexneri_2457T_chromosome		putative transposase
Sf2457T_145	Shigella_flexneri_2457T_chromosome		transposase family protein
Sf2457T_146	Shigella_flexneri_2457T_chromosome		transposase family protein
Sf2457T_147	Shigella_flexneri_2457T_chromosome		integrase core domain protein
Sf2457T_148	Shigella_flexneri_2457T_chromosome		RNA 2'-phosphotransferase, Tpt1 / KptA family protein
Sf2457T_149	Shigella_flexneri_2457T_chromosome		nucleoside recognition family protein
Sf2457T_150	Shigella_flexneri_2457T_chromosome	yjiG	inner membrane protein YjiG
Sf2457T_151	Shigella_flexneri_2457T_chromosome	iadA	beta-aspartyl peptidase
Sf2457T_152	Shigella_flexneri_2457T_chromosome	iraD	anti-adapter protein IraD
Sf2457T_153	Shigella_flexneri_2457T_chromosome	yjiE	HTH-type transcriptional regulator YjiE
Sf2457T_154	Shigella_flexneri_2457T_chromosome		putative transposase
Sf2457T_155	Shigella_flexneri_2457T_chromosome		conserved hypothetical protein
Sf2457T_156	Shigella_flexneri_2457T_chromosome		bacterial regulatory, gntR family protein
Sf2457T_157	Shigella_flexneri_2457T_chromosome		mannitol dehydrogenase Rossmann domain protein
Sf2457T_158	Shigella_flexneri_2457T_chromosome	uxuA	mannonate dehydratase
Sf2457T_159	Shigella_flexneri_2457T_chromosome		H+ symporter family protein
Sf2457T_160	Shigella_flexneri_2457T_chromosome	fimH	protein FimH
Sf2457T_161	Shigella_flexneri_2457T_chromosome	fimG	protein FimG
Sf2457T_162	Shigella_flexneri_2457T_chromosome	fimF	protein FimF
Sf2457T_163	Shigella_flexneri_2457T_chromosome		type VII secretion system (T7SS), usher family protein
Sf2457T_164	Shigella_flexneri_2457T_chromosome		putative transposase
Sf2457T_165	Shigella_flexneri_2457T_chromosome		papC N-terminal domain protein
Sf2457T_166	Shigella_flexneri_2457T_chromosome	fimC	chaperone protein FimC
Sf2457T_167	Shigella_flexneri_2457T_chromosome		fimbrial family protein
Sf2457T_168	Shigella_flexneri_2457T_chromosome		fimbrial family protein
Sf2457T_169	Shigella_flexneri_2457T_chromosome		phage integrase family protein
Sf2457T_170	Shigella_flexneri_2457T_chromosome		phage integrase family protein
Sf2457T_171	Shigella_flexneri_2457T_chromosome		oligogalacturonate-specific porin family protein
Sf2457T_172	Shigella_flexneri_2457T_chromosome		mutatrotase, YjhT family protein
Sf2457T_173	Shigella_flexneri_2457T_chromosome		conserved hypothetical protein
Sf2457T_174	Shigella_flexneri_2457T_chromosome		putative transposase
Sf2457T_175	Shigella_flexneri_2457T_chromosome		deoR C terminal sensor domain protein
Sf2457T_176	Shigella_flexneri_2457T_chromosome		transposase family protein
Sf2457T_177	Shigella_flexneri_2457T_chromosome		transposase family protein
Sf2457T_178	Shigella_flexneri_2457T_chromosome		integrase core domain protein
Sf2457T_179	Shigella_flexneri_2457T_chromosome		integrase core domain protein
Sf2457T_180	Shigella_flexneri_2457T_chromosome		putative fimbriae usher protein StfC
Sf2457T_181	Shigella_flexneri_2457T_chromosome		putative transposase
Sf2457T_182	Shigella_flexneri_2457T_chromosome		transposase family protein
Sf2457T_183	Shigella_flexneri_2457T_chromosome		phage integrase family protein
Sf2457T_184	Shigella_flexneri_2457T_chromosome		integrase core domain protein
Sf2457T_186	Shigella_flexneri_2457T_chromosome	ahr	aldehyde reductase Ahr
Sf2457T_187	Shigella_flexneri_2457T_chromosome		ftsK/SpoIIIE family protein
Sf2457T_188	Shigella_flexneri_2457T_chromosome		conserved hypothetical protein
Sf2457T_189	Shigella_flexneri_2457T_chromosome	lptG	lipopolysaccharide export system permease protein LptG
Sf2457T_190	Shigella_flexneri_2457T_chromosome	lptF	lipopolysaccharide export system permease protein LptF
Sf2457T_191	Shigella_flexneri_2457T_chromosome	pepA	cytosol aminopeptidase
Sf2457T_192	Shigella_flexneri_2457T_chromosome		DNA polymerase III chi subunit, HolC family protein
Sf2457T_193	Shigella_flexneri_2457T_chromosome	valS	valine--tRNA ligase
Sf2457T_194	Shigella_flexneri_2457T_chromosome		conserved hypothetical protein
Sf2457T_195	Shigella_flexneri_2457T_chromosome		acetyltransferase family protein
Sf2457T_196	Shigella_flexneri_2457T_chromosome	rraB	regulator of ribonuclease activity B
Sf2457T_197	Shigella_flexneri_2457T_chromosome	argF	ornithine carbamoyltransferase
Sf2457T_198	Shigella_flexneri_2457T_chromosome		putative transposase
Sf2457T_199	Shigella_flexneri_2457T_chromosome		conserved hypothetical protein
Sf2457T_200	Shigella_flexneri_2457T_chromosome	tabA	toxin-antitoxin biofilm protein TabA
Sf2457T_201	Shigella_flexneri_2457T_chromosome		bacterial regulatory, tetR family protein
Sf2457T_202	Shigella_flexneri_2457T_chromosome		short chain dehydrogenase family protein
Sf2457T_203	Shigella_flexneri_2457T_chromosome		endoribonuclease L-PSP family protein
Sf2457T_204	Shigella_flexneri_2457T_chromosome		pyrBI operon leader peptide family protein
Sf2457T_205	Shigella_flexneri_2457T_chromosome	pyrB	aspartate carbamoyltransferase
Sf2457T_206	Shigella_flexneri_2457T_chromosome	pyrI	aspartate carbamoyltransferase, regulatory subunit
Sf2457T_207	Shigella_flexneri_2457T_chromosome	ridA	enamine/imine deaminase
Sf2457T_208	Shigella_flexneri_2457T_chromosome	mgtA	magnesium-translocating P-type ATPase
Sf2457T_209	Shigella_flexneri_2457T_chromosome	treR	trehalose operon repressor
Sf2457T_210	Shigella_flexneri_2457T_chromosome		PTS system, glucose-like IIB component domain protein
Sf2457T_211	Shigella_flexneri_2457T_chromosome		PTS system, maltose and glucose-specific subfamily, IIC component domain protein
Sf2457T_212	Shigella_flexneri_2457T_chromosome	treC	alpha,alpha-phosphotrehalase
Sf2457T_213	Shigella_flexneri_2457T_chromosome	nrdD	anaerobic ribonucleoside-triphosphate reductase
Sf2457T_214	Shigella_flexneri_2457T_chromosome	nrdG	anaerobic ribonucleoside-triphosphate reductase activating protein
Sf2457T_215	Shigella_flexneri_2457T_chromosome	cybC	soluble cytochrome b562
Sf2457T_216	Shigella_flexneri_2457T_chromosome	pmbA	protein PmbA
Sf2457T_217	Shigella_flexneri_2457T_chromosome		conserved hypothetical protein
Sf2457T_218	Shigella_flexneri_2457T_chromosome	mpl	L-alanyl-gamma-D-glutamyl-meso-diaminopimelate ligase
Sf2457T_219	Shigella_flexneri_2457T_chromosome		fructose-1-6-bisphosphatase family protein
Sf2457T_220	Shigella_flexneri_2457T_chromosome	fbp	fructose-1,6-bisphosphatase class 1
Sf2457T_221	Shigella_flexneri_2457T_chromosome		transposase DDE domain protein
Sf2457T_222	Shigella_flexneri_2457T_chromosome		insertion element 4 transposase N-terminal family protein
Sf2457T_223	Shigella_flexneri_2457T_chromosome		branched-chain amino acid transport system / permease component family protein
Sf2457T_224	Shigella_flexneri_2457T_chromosome		branched-chain amino acid transport system / permease component family protein
Sf2457T_225	Shigella_flexneri_2457T_chromosome		putative membrane protein
Sf2457T_226	Shigella_flexneri_2457T_chromosome		ABC transporter family protein
Sf2457T_227	Shigella_flexneri_2457T_chromosome	ytfQ	ABC transporter periplasmic-binding protein YtfQ
Sf2457T_228	Shigella_flexneri_2457T_chromosome		sugar transporter subunit: periplasmic-binding component of ABC superfamily domain protein
Sf2457T_229	Shigella_flexneri_2457T_chromosome	ppa	inorganic pyrophosphatase
Sf2457T_230	Shigella_flexneri_2457T_chromosome	ytfP	gamma-glutamylcyclotransferase family protein ytfP
Sf2457T_231	Shigella_flexneri_2457T_chromosome		conserved hypothetical protein
Sf2457T_232	Shigella_flexneri_2457T_chromosome	msrA	peptide methionine sulfoxide reductase MsrA
Sf2457T_233	Shigella_flexneri_2457T_chromosome		conserved hypothetical protein
Sf2457T_234	Shigella_flexneri_2457T_chromosome		conserved hypothetical protein
Sf2457T_235	Shigella_flexneri_2457T_chromosome		conserved hypothetical protein
Sf2457T_236	Shigella_flexneri_2457T_chromosome		conserved hypothetical protein
Sf2457T_237	Shigella_flexneri_2457T_chromosome	cysQ	3'(2'),5'-bisphosphate nucleotidase
Sf2457T_238	Shigella_flexneri_2457T_chromosome	cpdB	2',3'-cyclic-nucleotide 2'-phosphodiesterase
Sf2457T_239	Shigella_flexneri_2457T_chromosome		hxlR-like helix-turn-helix family protein
Sf2457T_240	Shigella_flexneri_2457T_chromosome	qorB	quinone oxidoreductase 2
Sf2457T_241	Shigella_flexneri_2457T_chromosome		eamA-like transporter family protein
Sf2457T_242	Shigella_flexneri_2457T_chromosome	ric	iron-sulfur cluster repair di-iron protein
Sf2457T_243	Shigella_flexneri_2457T_chromosome	cycA	D-serine/D-alanine/glycine transporter
Sf2457T_244	Shigella_flexneri_2457T_chromosome	fklB	FKBP-type 22 kDa peptidyl-prolyl cis-trans isomerase
Sf2457T_245	Shigella_flexneri_2457T_chromosome		opacity-associated A LysM-like domain protein
Sf2457T_246	Shigella_flexneri_2457T_chromosome		bacterial regulatory, tetR family protein
Sf2457T_247	Shigella_flexneri_2457T_chromosome		short chain dehydrogenase family protein
Sf2457T_248	Shigella_flexneri_2457T_chromosome		putative transposase
Sf2457T_249	Shigella_flexneri_2457T_chromosome		xylose isomerase-like TIM barrel family protein
Sf2457T_250	Shigella_flexneri_2457T_chromosome		integrase core domain protein
Sf2457T_251	Shigella_flexneri_2457T_chromosome		amino acid permease family protein
Sf2457T_252	Shigella_flexneri_2457T_chromosome		putative transposase
Sf2457T_254	Shigella_flexneri_2457T_chromosome	yjdC	HTH-type transcriptional regulator YjdC
Sf2457T_255	Shigella_flexneri_2457T_chromosome		disulphide bond corrector DsbC family protein
Sf2457T_256	Shigella_flexneri_2457T_chromosome	cutA	divalent-cation tolerance protein CutA
Sf2457T_257	Shigella_flexneri_2457T_chromosome	dcuA	anaerobic C4-dicarboxylate transporter DcuA
Sf2457T_258	Shigella_flexneri_2457T_chromosome	aspA	aspartate ammonia-lyase
Sf2457T_259	Shigella_flexneri_2457T_chromosome		conserved hypothetical protein
Sf2457T_260	Shigella_flexneri_2457T_chromosome		amino acid permease family protein
Sf2457T_261	Shigella_flexneri_2457T_chromosome	groS	10 kDa chaperonin
Sf2457T_262	Shigella_flexneri_2457T_chromosome	groL	chaperonin GroL
Sf2457T_263	Shigella_flexneri_2457T_chromosome		conserved hypothetical protein
Sf2457T_264	Shigella_flexneri_2457T_chromosome		conserved hypothetical protein
Sf2457T_265	Shigella_flexneri_2457T_chromosome		putative transposase
Sf2457T_266	Shigella_flexneri_2457T_chromosome		kamA family protein
Sf2457T_267	Shigella_flexneri_2457T_chromosome	efp	translation elongation factor P
Sf2457T_268	Shigella_flexneri_2457T_chromosome		entericidin EcnA/B family protein
Sf2457T_269	Shigella_flexneri_2457T_chromosome		entericidin EcnA/B family protein
Sf2457T_270	Shigella_flexneri_2457T_chromosome	blc	outer membrane lipoprotein Blc
Sf2457T_271	Shigella_flexneri_2457T_chromosome	sugE	quaternary ammonium compound-resistance protein SugE
Sf2457T_272	Shigella_flexneri_2457T_chromosome	ampC	beta-lactamase
Sf2457T_273	Shigella_flexneri_2457T_chromosome		fumarate reductase subunit D family protein
Sf2457T_274	Shigella_flexneri_2457T_chromosome		fumarate reductase subunit C family protein
Sf2457T_275	Shigella_flexneri_2457T_chromosome	frdB	fumarate reductase iron-sulfur subunit
Sf2457T_276	Shigella_flexneri_2457T_chromosome	frdA	fumarate reductase, flavoprotein subunit
Sf2457T_277	Shigella_flexneri_2457T_chromosome		EF-P lysine aminoacylase GenX
Sf2457T_278	Shigella_flexneri_2457T_chromosome		putative transposase
Sf2457T_279	Shigella_flexneri_2457T_chromosome		putative membrane protein
Sf2457T_280	Shigella_flexneri_2457T_chromosome		amino acid permease family protein
Sf2457T_281	Shigella_flexneri_2457T_chromosome		amino acid permease family protein
Sf2457T_282	Shigella_flexneri_2457T_chromosome	mscM	miniconductance mechanosensitive channel MscM
Sf2457T_283	Shigella_flexneri_2457T_chromosome	psd	phosphatidylserine decarboxylase
Sf2457T_284	Shigella_flexneri_2457T_chromosome	rsgA	ribosome small subunit-dependent GTPase A
Sf2457T_285	Shigella_flexneri_2457T_chromosome	orn	oligoribonuclease
Sf2457T_290	Shigella_flexneri_2457T_chromosome	queG	epoxyqueuosine reductase
Sf2457T_291	Shigella_flexneri_2457T_chromosome	nnr	bifunctional NAD(P)H-hydrate repair enzyme Nnr
Sf2457T_292	Shigella_flexneri_2457T_chromosome		tRNA threonylcarbamoyl adenosine modification protein YjeE
Sf2457T_293	Shigella_flexneri_2457T_chromosome	amiB	N-acetylmuramoyl-L-alanine amidase AmiB
Sf2457T_294	Shigella_flexneri_2457T_chromosome	mutL	DNA mismatch repair MutL family protein
Sf2457T_295	Shigella_flexneri_2457T_chromosome	miaA	tRNA dimethylallyltransferase
Sf2457T_296	Shigella_flexneri_2457T_chromosome	hfq	RNA chaperone Hfq
Sf2457T_297	Shigella_flexneri_2457T_chromosome	hflX	GTP-binding protein HflX
Sf2457T_298	Shigella_flexneri_2457T_chromosome	hflK	hflK protein
Sf2457T_299	Shigella_flexneri_2457T_chromosome	hflC	hflC protein
Sf2457T_300	Shigella_flexneri_2457T_chromosome		conserved hypothetical protein
Sf2457T_301	Shigella_flexneri_2457T_chromosome	purA	adenylosuccinate synthase
Sf2457T_302	Shigella_flexneri_2457T_chromosome		rrf2 family protein
Sf2457T_303	Shigella_flexneri_2457T_chromosome	rnr	ribonuclease R
Sf2457T_304	Shigella_flexneri_2457T_chromosome	rlmB	23S rRNA (guanosine-2'-O-)-methyltransferase RlmB
Sf2457T_305	Shigella_flexneri_2457T_chromosome		putative transposase
Sf2457T_306	Shigella_flexneri_2457T_chromosome		conserved hypothetical protein
Sf2457T_307	Shigella_flexneri_2457T_chromosome		conserved hypothetical protein
Sf2457T_308	Shigella_flexneri_2457T_chromosome		glutathionylspermidine synthase preATP-grasp family protein
Sf2457T_309	Shigella_flexneri_2457T_chromosome		putative transposase
Sf2457T_310	Shigella_flexneri_2457T_chromosome		acyl-CoA dehydrogenase, C-terminal domain protein
Sf2457T_311	Shigella_flexneri_2457T_chromosome		hypothetical protein
Sf2457T_312	Shigella_flexneri_2457T_chromosome		conserved hypothetical protein
Sf2457T_313	Shigella_flexneri_2457T_chromosome		conserved hypothetical protein
Sf2457T_314	Shigella_flexneri_2457T_chromosome	ulaR	HTH-type transcriptional regulator UlaR
Sf2457T_315	Shigella_flexneri_2457T_chromosome		phospholipase/Carboxylesterase family protein
Sf2457T_316	Shigella_flexneri_2457T_chromosome		putative L-ascorbate-6-phosphate lactonase UlaG
Sf2457T_317	Shigella_flexneri_2457T_chromosome		PTS system sugar-specific permease component family protein
Sf2457T_318	Shigella_flexneri_2457T_chromosome		PTS system sugar-specific permease component family protein
Sf2457T_319	Shigella_flexneri_2457T_chromosome		PTS system sugar-specific permease component family protein
Sf2457T_320	Shigella_flexneri_2457T_chromosome	ulaB	ascorbate-specific phosphotransferase enzyme IIB component
Sf2457T_321	Shigella_flexneri_2457T_chromosome	ulaC	ascorbate-specific phosphotransferase enzyme IIA component
Sf2457T_322	Shigella_flexneri_2457T_chromosome	ulaD	3-keto-L-gulonate-6-phosphate decarboxylase UlaD
Sf2457T_323	Shigella_flexneri_2457T_chromosome	ulaE	L-ribulose-5-phosphate 3-epimerase UlaE
Sf2457T_324	Shigella_flexneri_2457T_chromosome		class II Aldolase and Adducin N-terminal domain protein
Sf2457T_325	Shigella_flexneri_2457T_chromosome		conserved hypothetical protein
Sf2457T_326	Shigella_flexneri_2457T_chromosome	rpsF	ribosomal protein S6
Sf2457T_327	Shigella_flexneri_2457T_chromosome	priB	primosomal replication protein n
Sf2457T_328	Shigella_flexneri_2457T_chromosome	rpsR	ribosomal protein S18
Sf2457T_329	Shigella_flexneri_2457T_chromosome	rplI	ribosomal protein L9
Sf2457T_330	Shigella_flexneri_2457T_chromosome		conserved hypothetical protein
Sf2457T_331	Shigella_flexneri_2457T_chromosome		transposase family protein
Sf2457T_332	Shigella_flexneri_2457T_chromosome		integrase core domain protein
Sf2457T_333	Shigella_flexneri_2457T_chromosome		integrase core domain protein
Sf2457T_334	Shigella_flexneri_2457T_chromosome		transposase family protein
Sf2457T_335	Shigella_flexneri_2457T_chromosome		conserved hypothetical protein
Sf2457T_336	Shigella_flexneri_2457T_chromosome	symE	toxic protein SymE
Sf2457T_337	Shigella_flexneri_2457T_chromosome		type I restriction modification DNA specificity domain protein
Sf2457T_338	Shigella_flexneri_2457T_chromosome		N-6 DNA Methylase family protein
Sf2457T_339	Shigella_flexneri_2457T_chromosome		DEAD/DEAH box helicase family protein
Sf2457T_340	Shigella_flexneri_2457T_chromosome		type I restriction enzyme R N terminus family protein
Sf2457T_341	Shigella_flexneri_2457T_chromosome		putative transposase
Sf2457T_342	Shigella_flexneri_2457T_chromosome		conserved hypothetical protein
Sf2457T_343	Shigella_flexneri_2457T_chromosome		conserved hypothetical protein
Sf2457T_344	Shigella_flexneri_2457T_chromosome		conserved hypothetical protein
Sf2457T_345	Shigella_flexneri_2457T_chromosome	yjiY	inner membrane protein YjiY
Sf2457T_346	Shigella_flexneri_2457T_chromosome	hpaC	4-hydroxyphenylacetate 3-monooxygenase, reductase component
Sf2457T_347	Shigella_flexneri_2457T_chromosome		4-hydroxyphenylacetate 3-hydroxylase C terminal family protein
Sf2457T_348	Shigella_flexneri_2457T_chromosome		4-hydroxyphenylacetate 3-hydroxylase N terminal family protein
Sf2457T_349	Shigella_flexneri_2457T_chromosome		4-hydroxyphenylacetate 3-hydroxylase N terminal family protein
Sf2457T_350	Shigella_flexneri_2457T_chromosome		metallo-beta-lactamase superfamily protein
Sf2457T_351	Shigella_flexneri_2457T_chromosome	hpaA	4-hydroxyphenylacetate catabolism regulatory protein HpaA
Sf2457T_352	Shigella_flexneri_2457T_chromosome	hpaX	4-hydroxyphenylacetate permease
Sf2457T_353	Shigella_flexneri_2457T_chromosome	hpaI	2,4-dihydroxyhept-2-ene-1,7-dioic acid aldolase
Sf2457T_354	Shigella_flexneri_2457T_chromosome	hpaH	2-oxo-hepta-3-ene-1,7-dioic acid hydratase
Sf2457T_355	Shigella_flexneri_2457T_chromosome		5-carboxymethyl-2-hydroxymuconate isomerase family protein
Sf2457T_356	Shigella_flexneri_2457T_chromosome	hpaD	3,4-dihydroxyphenylacetate 2,3-dioxygenase
Sf2457T_357	Shigella_flexneri_2457T_chromosome	hpaE	5-carboxymethyl-2-hydroxymuconate semialdehyde dehydrogenase
Sf2457T_358	Shigella_flexneri_2457T_chromosome	hpaG	4-hydroxyphenylacetate degradation bifunctional isomerase/decarboxylase, C-terminal subunit
Sf2457T_359	Shigella_flexneri_2457T_chromosome	hpaR	homoprotocatechuate degradation operon regulator, HpaR
Sf2457T_360	Shigella_flexneri_2457T_chromosome		methyl-accepting chemotaxis (MCP) signalling domain protein
Sf2457T_361	Shigella_flexneri_2457T_chromosome	yjjL	L-galactonate transporter
Sf2457T_362	Shigella_flexneri_2457T_chromosome		bacterial regulatory, gntR family protein
Sf2457T_363	Shigella_flexneri_2457T_chromosome		zinc-binding dehydrogenase family domain protein
Sf2457T_364	Shigella_flexneri_2457T_chromosome		zinc-binding dehydrogenase family protein
Sf2457T_365	Shigella_flexneri_2457T_chromosome		sulfatase family protein
Sf2457T_366	Shigella_flexneri_2457T_chromosome		conserved hypothetical protein
Sf2457T_367	Shigella_flexneri_2457T_chromosome	dnaC	DNA replication protein DnaC
Sf2457T_368	Shigella_flexneri_2457T_chromosome	dnaT	primosomal protein 1
Sf2457T_369	Shigella_flexneri_2457T_chromosome		conserved hypothetical protein
Sf2457T_370	Shigella_flexneri_2457T_chromosome	yjjP	inner membrane protein YjjP
Sf2457T_371	Shigella_flexneri_2457T_chromosome		putative transposase
Sf2457T_372	Shigella_flexneri_2457T_chromosome		bacterial regulatory, luxR family protein
Sf2457T_373	Shigella_flexneri_2457T_chromosome	bglJ	transcriptional activator protein BglJ
Sf2457T_374	Shigella_flexneri_2457T_chromosome	fhuF	siderophore-iron reductase FhuF
Sf2457T_375	Shigella_flexneri_2457T_chromosome		conserved hypothetical protein
Sf2457T_379	Shigella_flexneri_2457T_chromosome	rsmC	ribosomal RNA small subunit methyltransferase C
Sf2457T_380	Shigella_flexneri_2457T_chromosome	holD	DNA polymerase III, psi subunit
Sf2457T_381	Shigella_flexneri_2457T_chromosome	rimI	ribosomal-protein-alanine acetyltransferase
Sf2457T_382	Shigella_flexneri_2457T_chromosome	yjjG	pyrimidine 5'-nucleotidase YjjG
Sf2457T_383	Shigella_flexneri_2457T_chromosome	prfC	peptide chain release factor 3
Sf2457T_384	Shigella_flexneri_2457T_chromosome	osmY	osmotically-inducible protein Y
Sf2457T_385	Shigella_flexneri_2457T_chromosome		conserved hypothetical protein
Sf2457T_386	Shigella_flexneri_2457T_chromosome		patatin-like phospholipase family protein
Sf2457T_387	Shigella_flexneri_2457T_chromosome		tatD related DNase family protein
Sf2457T_388	Shigella_flexneri_2457T_chromosome		radical SAM superfamily protein
Sf2457T_389	Shigella_flexneri_2457T_chromosome		conserved hypothetical protein
Sf2457T_390	Shigella_flexneri_2457T_chromosome	deoC	deoxyribose-phosphate aldolase
Sf2457T_391	Shigella_flexneri_2457T_chromosome	deoA	thymidine phosphorylase
Sf2457T_392	Shigella_flexneri_2457T_chromosome	deoB	phosphopentomutase
Sf2457T_393	Shigella_flexneri_2457T_chromosome	deoD	purine nucleoside phosphorylase
Sf2457T_394	Shigella_flexneri_2457T_chromosome		helix-turn-helix family protein
Sf2457T_395	Shigella_flexneri_2457T_chromosome		bacterial lipoate ligase family protein
Sf2457T_396	Shigella_flexneri_2457T_chromosome	lplA	lipoate-protein ligase A
Sf2457T_397	Shigella_flexneri_2457T_chromosome		bacterial virulence factor hemolysin family protein
Sf2457T_398	Shigella_flexneri_2457T_chromosome	serB	phosphoserine phosphatase SerB
Sf2457T_399	Shigella_flexneri_2457T_chromosome	radA	DNA repair protein RadA
Sf2457T_400	Shigella_flexneri_2457T_chromosome	nadR	trifunctional NAD biosynthesis/regulator protein NadR
Sf2457T_401	Shigella_flexneri_2457T_chromosome		toxin-antitoxin system antidote transcriptional repressor Xre family
Sf2457T_402	Shigella_flexneri_2457T_chromosome	ccmA	heme ABC exporter, ATP-binding protein CcmA
Sf2457T_403	Shigella_flexneri_2457T_chromosome	slt	soluble lytic murein transglycosylase
Sf2457T_404	Shigella_flexneri_2457T_chromosome	trpR	trp operon repressor
Sf2457T_405	Shigella_flexneri_2457T_chromosome	yjjX	non-canonical purine NTP phosphatase
Sf2457T_406	Shigella_flexneri_2457T_chromosome	rob	right origin-binding protein
Sf2457T_407	Shigella_flexneri_2457T_chromosome		histidine phosphatase super family protein
Sf2457T_408	Shigella_flexneri_2457T_chromosome		creA family protein
Sf2457T_409	Shigella_flexneri_2457T_chromosome	creB	transcriptional regulatory protein CreB
Sf2457T_410	Shigella_flexneri_2457T_chromosome		histidine kinase-, DNA gyrase B-, and HSP90-like ATPase family protein
Sf2457T_411	Shigella_flexneri_2457T_chromosome		inner membrane CreD family protein
Sf2457T_412	Shigella_flexneri_2457T_chromosome		response regulator
Sf2457T_413	Shigella_flexneri_2457T_chromosome		RNA methyltransferase, TrmH , group 1 family protein
Sf2457T_414	Shigella_flexneri_2457T_chromosome	thrA	bifunctional aspartokinase/homoserine dehydrogenase 1
Sf2457T_415	Shigella_flexneri_2457T_chromosome	thrB	homoserine kinase
Sf2457T_416	Shigella_flexneri_2457T_chromosome	thrC	threonine synthase
Sf2457T_417	Shigella_flexneri_2457T_chromosome		conserved hypothetical protein
Sf2457T_418	Shigella_flexneri_2457T_chromosome		conserved hypothetical protein
Sf2457T_419	Shigella_flexneri_2457T_chromosome		sodium:alanine symporter family protein
Sf2457T_420	Shigella_flexneri_2457T_chromosome	agcS	amino acid carrier family protein
Sf2457T_421	Shigella_flexneri_2457T_chromosome	agcS	amino-acid carrier alsT domain protein
Sf2457T_422	Shigella_flexneri_2457T_chromosome	tal	transaldolase
Sf2457T_423	Shigella_flexneri_2457T_chromosome	mog	molybdopterin adenylyltransferase
Sf2457T_424	Shigella_flexneri_2457T_chromosome	yaaH	inner membrane protein YaaH
Sf2457T_425	Shigella_flexneri_2457T_chromosome		ubiquinol-cytochrome C chaperone family protein
Sf2457T_426	Shigella_flexneri_2457T_chromosome		conserved hypothetical protein
Sf2457T_427	Shigella_flexneri_2457T_chromosome		hsp70 family protein
Sf2457T_428	Shigella_flexneri_2457T_chromosome		hsp70 family protein
Sf2457T_429	Shigella_flexneri_2457T_chromosome	dnaJ	chaperone protein DnaJ
Sf2457T_430	Shigella_flexneri_2457T_chromosome	hokC	protein HokC
Sf2457T_431	Shigella_flexneri_2457T_chromosome	nhaA	na+/H+ antiporter NhaA
Sf2457T_432	Shigella_flexneri_2457T_chromosome	nhaR	transcriptional activator protein NhaR
Sf2457T_433	Shigella_flexneri_2457T_chromosome		putative transposase
Sf2457T_434	Shigella_flexneri_2457T_chromosome	rpsT	ribosomal protein S20
Sf2457T_435	Shigella_flexneri_2457T_chromosome	ribF	riboflavin biosynthesis protein RibF
Sf2457T_436	Shigella_flexneri_2457T_chromosome	ileS	isoleucine--tRNA ligase
Sf2457T_437	Shigella_flexneri_2457T_chromosome	lspA	signal peptidase II
Sf2457T_438	Shigella_flexneri_2457T_chromosome	fkpB	FKBP-type 16 kDa peptidyl-prolyl cis-trans isomerase
Sf2457T_439	Shigella_flexneri_2457T_chromosome	ispH	4-hydroxy-3-methylbut-2-enyl diphosphate reductase
Sf2457T_440	Shigella_flexneri_2457T_chromosome		inosine-uridine preferring nucleoside hydrolase family protein
Sf2457T_441	Shigella_flexneri_2457T_chromosome	dapB	dihydrodipicolinate reductase
Sf2457T_442	Shigella_flexneri_2457T_chromosome	carA	carbamoyl-phosphate synthase small chain
Sf2457T_443	Shigella_flexneri_2457T_chromosome	carB	carbamoyl-phosphate synthase, large subunit
Sf2457T_444	Shigella_flexneri_2457T_chromosome		conserved hypothetical protein
Sf2457T_445	Shigella_flexneri_2457T_chromosome		bacterial transferase hexapeptide family protein
Sf2457T_446	Shigella_flexneri_2457T_chromosome	caiD	carnitinyl-CoA dehydratase
Sf2457T_447	Shigella_flexneri_2457T_chromosome		AMP-binding enzyme family protein
Sf2457T_448	Shigella_flexneri_2457T_chromosome	caiB	crotonobetainyl-CoA:carnitine CoA-transferase
Sf2457T_449	Shigella_flexneri_2457T_chromosome	caiA	crotonobetainyl-CoA dehydrogenase
Sf2457T_450	Shigella_flexneri_2457T_chromosome		transporter, betaine/carnitine/choline transporter family protein
Sf2457T_451	Shigella_flexneri_2457T_chromosome		electron transfer flavodomain protein
Sf2457T_452	Shigella_flexneri_2457T_chromosome		electron transfer flavodomain protein
Sf2457T_453	Shigella_flexneri_2457T_chromosome		FAD dependent oxidoreductase family protein
Sf2457T_454	Shigella_flexneri_2457T_chromosome		putative ferredoxin-like protein FixX
Sf2457T_455	Shigella_flexneri_2457T_chromosome		sugar (and other) transporter family protein
Sf2457T_456	Shigella_flexneri_2457T_chromosome		sugar (and other) transporter family protein
Sf2457T_457	Shigella_flexneri_2457T_chromosome	kefF	glutathione-regulated potassium-efflux system ancillary protein KefF
Sf2457T_458	Shigella_flexneri_2457T_chromosome		sodium/hydrogen exchanger family protein
Sf2457T_459	Shigella_flexneri_2457T_chromosome		proton antiporter-2 family protein
Sf2457T_460	Shigella_flexneri_2457T_chromosome	folA	dihydrofolate reductase
Sf2457T_461	Shigella_flexneri_2457T_chromosome	apaH	bis
Sf2457T_462	Shigella_flexneri_2457T_chromosome		conserved hypothetical protein
Sf2457T_463	Shigella_flexneri_2457T_chromosome	ksgA	dimethyladenosine transferase
Sf2457T_464	Shigella_flexneri_2457T_chromosome	pdxA	4-hydroxythreonine-4-phosphate dehydrogenase PdxA
Sf2457T_465	Shigella_flexneri_2457T_chromosome	surA	chaperone SurA
Sf2457T_466	Shigella_flexneri_2457T_chromosome		organic solvent tolerance family protein
Sf2457T_467	Shigella_flexneri_2457T_chromosome	djlA	dnaJ-like protein DjlA
Sf2457T_468	Shigella_flexneri_2457T_chromosome		pseudouridine synthase, RluA family protein
Sf2457T_469	Shigella_flexneri_2457T_chromosome	rapA	RNA polymerase-associated protein RapA
Sf2457T_470	Shigella_flexneri_2457T_chromosome	polB	DNA polymerase II
Sf2457T_471	Shigella_flexneri_2457T_chromosome	araD	L-ribulose-5-phosphate 4-epimerase
Sf2457T_472	Shigella_flexneri_2457T_chromosome		L-arabinose isomerase family protein
Sf2457T_473	Shigella_flexneri_2457T_chromosome	araB	L-ribulokinase
Sf2457T_474	Shigella_flexneri_2457T_chromosome		conserved hypothetical protein
Sf2457T_475	Shigella_flexneri_2457T_chromosome	araC	arabinose operon regulatory protein
Sf2457T_476	Shigella_flexneri_2457T_chromosome	yabI	inner membrane protein YabI
Sf2457T_477	Shigella_flexneri_2457T_chromosome	thiQ	thiamine ABC transporter, ATP-binding protein
Sf2457T_478	Shigella_flexneri_2457T_chromosome	thiP	thiamine/thiamine pyrophosphate ABC transporter, permease protein
Sf2457T_479	Shigella_flexneri_2457T_chromosome	thiB	thiamin/thiamine pyrophosphate ABC transporter, thiamin/thiamine pyrophospate-binding protein
Sf2457T_480	Shigella_flexneri_2457T_chromosome		sugar transport-related sRNA regulator N-term family protein
Sf2457T_481	Shigella_flexneri_2457T_chromosome		putative inhibitor of glucose uptake transporter SgrT
Sf2457T_482	Shigella_flexneri_2457T_chromosome	setA	sugar efflux transporter A
Sf2457T_483	Shigella_flexneri_2457T_chromosome	leuD	3-isopropylmalate dehydratase small subunit
Sf2457T_484	Shigella_flexneri_2457T_chromosome	leuC	3-isopropylmalate dehydratase large subunit
Sf2457T_485	Shigella_flexneri_2457T_chromosome	leuB	3-isopropylmalate dehydrogenase
Sf2457T_486	Shigella_flexneri_2457T_chromosome	leuA	2-isopropylmalate synthase
Sf2457T_487	Shigella_flexneri_2457T_chromosome	leuO	HTH-type transcriptional regulator LeuO
Sf2457T_488	Shigella_flexneri_2457T_chromosome	ilvB	acetolactate synthase, large subunit, biosynthetic type
Sf2457T_489	Shigella_flexneri_2457T_chromosome	ilvN	acetolactate synthase, small subunit
Sf2457T_490	Shigella_flexneri_2457T_chromosome	cra	catabolite repressor/activator
Sf2457T_491	Shigella_flexneri_2457T_chromosome		putative transposase
Sf2457T_492	Shigella_flexneri_2457T_chromosome		mraZ family protein
Sf2457T_493	Shigella_flexneri_2457T_chromosome	rsmH	16S rRNA (cytosine(1402)-N(4))-methyltransferase
Sf2457T_494	Shigella_flexneri_2457T_chromosome	ftsL	cell division protein FtsL
Sf2457T_495	Shigella_flexneri_2457T_chromosome	ftsI	peptidoglycan synthase FtsI
Sf2457T_496	Shigella_flexneri_2457T_chromosome	murE	UDP-N-acetylmuramoyl-L-alanyl-D-glutamate--2,6-diaminopimelate ligase
Sf2457T_497	Shigella_flexneri_2457T_chromosome	murF	UDP-N-acetylmuramoyl-tripeptide--D-alanyl-D-alanine ligase
Sf2457T_498	Shigella_flexneri_2457T_chromosome	mraY	phospho-N-acetylmuramoyl-pentapeptide-transferase
Sf2457T_499	Shigella_flexneri_2457T_chromosome	murD	UDP-N-acetylmuramoylalanine--D-glutamate ligase
Sf2457T_500	Shigella_flexneri_2457T_chromosome	ftsW	cell division protein FtsW
Sf2457T_501	Shigella_flexneri_2457T_chromosome	murG	undecaprenyldiphospho-muramoylpentapeptide beta-N-acetylglucosaminyltransferase
Sf2457T_502	Shigella_flexneri_2457T_chromosome	murC	UDP-N-acetylmuramate--alanine ligase
Sf2457T_503	Shigella_flexneri_2457T_chromosome		D-alanine--D-alanine ligase family protein
Sf2457T_504	Shigella_flexneri_2457T_chromosome	ftsQ	cell division protein FtsQ
Sf2457T_505	Shigella_flexneri_2457T_chromosome	ftsA	cell division protein FtsA
Sf2457T_506	Shigella_flexneri_2457T_chromosome		tubulin/FtsZ family, GTPase domain protein
Sf2457T_507	Shigella_flexneri_2457T_chromosome	ftsZ	cell division protein FtsZ
Sf2457T_508	Shigella_flexneri_2457T_chromosome	lpxC	UDP-3-O-[3-hydroxymyristoyl] N-acetylglucosamine deacetylase
Sf2457T_509	Shigella_flexneri_2457T_chromosome		secretion monitor family protein
Sf2457T_510	Shigella_flexneri_2457T_chromosome		secA precross-linking domain protein
Sf2457T_511	Shigella_flexneri_2457T_chromosome		secA precross-linking domain protein
Sf2457T_512	Shigella_flexneri_2457T_chromosome	mutT	8-oxo-dGTP diphosphatase
Sf2457T_513	Shigella_flexneri_2457T_chromosome		conserved hypothetical protein
Sf2457T_514	Shigella_flexneri_2457T_chromosome	zapD	cell division protein ZapD
Sf2457T_515	Shigella_flexneri_2457T_chromosome	coaE	dephospho-CoA kinase
Sf2457T_516	Shigella_flexneri_2457T_chromosome	guaC	guanosine monophosphate reductase
Sf2457T_517	Shigella_flexneri_2457T_chromosome		type II secretion system (T2SS), F family protein
Sf2457T_518	Shigella_flexneri_2457T_chromosome		putative type IV fimbrial assembly, ATPase PilB
Sf2457T_519	Shigella_flexneri_2457T_chromosome		type II/IV secretion system family protein
Sf2457T_520	Shigella_flexneri_2457T_chromosome		prepilin-type N-terminal cleavage/methylation domain protein
Sf2457T_521	Shigella_flexneri_2457T_chromosome	nadC	nicotinate-nucleotide diphosphorylase
Sf2457T_522	Shigella_flexneri_2457T_chromosome		N-acetylmuramoyl-L-alanine amidase family protein
Sf2457T_523	Shigella_flexneri_2457T_chromosome		putative protein AmpE
Sf2457T_524	Shigella_flexneri_2457T_chromosome		amino acid permease family protein
Sf2457T_525	Shigella_flexneri_2457T_chromosome		bacterial regulatory, gntR family protein
Sf2457T_526	Shigella_flexneri_2457T_chromosome	aceE	pyruvate dehydrogenase (acetyl-transferring), homodimeric type
Sf2457T_527	Shigella_flexneri_2457T_chromosome	aceF	dihydrolipoyllysine-residue acetyltransferase
Sf2457T_528	Shigella_flexneri_2457T_chromosome	lpdA	dihydrolipoyl dehydrogenase
Sf2457T_529	Shigella_flexneri_2457T_chromosome		putative membrane domain protein
Sf2457T_530	Shigella_flexneri_2457T_chromosome		conserved hypothetical protein
Sf2457T_531	Shigella_flexneri_2457T_chromosome	acnB	aconitate hydratase 2
Sf2457T_532	Shigella_flexneri_2457T_chromosome		conserved hypothetical protein
Sf2457T_533	Shigella_flexneri_2457T_chromosome	speD	S-adenosylmethionine decarboxylase proenzyme
Sf2457T_534	Shigella_flexneri_2457T_chromosome	speE	spermidine synthase
Sf2457T_535	Shigella_flexneri_2457T_chromosome		bacterial chaperone lipo family protein
Sf2457T_536	Shigella_flexneri_2457T_chromosome		tat (twin-arginine translocation) pathway signal sequence domain protein
Sf2457T_537	Shigella_flexneri_2457T_chromosome	gcd	quinoprotein glucose dehydrogenase
Sf2457T_538	Shigella_flexneri_2457T_chromosome	hpt	hypoxanthine phosphoribosyltransferase
Sf2457T_539	Shigella_flexneri_2457T_chromosome	can	carbonic anhydrase 2
Sf2457T_540	Shigella_flexneri_2457T_chromosome		ABC transporter family protein
Sf2457T_541	Shigella_flexneri_2457T_chromosome	yadH	inner membrane transport permease YadH
Sf2457T_542	Shigella_flexneri_2457T_chromosome		PTS system fructose IIA component family protein
Sf2457T_543	Shigella_flexneri_2457T_chromosome		polysaccharide deacetylase family protein
Sf2457T_544	Shigella_flexneri_2457T_chromosome	panD	aspartate 1-decarboxylase
Sf2457T_545	Shigella_flexneri_2457T_chromosome		conserved hypothetical family protein
Sf2457T_546	Shigella_flexneri_2457T_chromosome		pantoate-beta-alanine ligase family protein
Sf2457T_547	Shigella_flexneri_2457T_chromosome	panC	pantoate--beta-alanine ligase
Sf2457T_548	Shigella_flexneri_2457T_chromosome	panB	3-methyl-2-oxobutanoate hydroxymethyltransferase
Sf2457T_549	Shigella_flexneri_2457T_chromosome		putative transposase
Sf2457T_550	Shigella_flexneri_2457T_chromosome	folK	2-amino-4-hydroxy-6-hydroxymethyldihydropteridine diphosphokinase
Sf2457T_551	Shigella_flexneri_2457T_chromosome	pcnB	poly(A) polymerase I
Sf2457T_552	Shigella_flexneri_2457T_chromosome	gluQ	glutamyl-queuosine tRNA(Asp) synthetase
Sf2457T_553	Shigella_flexneri_2457T_chromosome	dksA	RNA polymerase-binding protein DksA
Sf2457T_554	Shigella_flexneri_2457T_chromosome	sfsA	sugar fermentation stimulation protein
Sf2457T_555	Shigella_flexneri_2457T_chromosome		2'-5' RNA ligase
Sf2457T_556	Shigella_flexneri_2457T_chromosome	hrpB	ATP-dependent helicase HrpB
Sf2457T_557	Shigella_flexneri_2457T_chromosome		transglycosylase family protein
Sf2457T_558	Shigella_flexneri_2457T_chromosome		penicillin binding transpeptidase domain protein
Sf2457T_559	Shigella_flexneri_2457T_chromosome	fhuA	ferrichrome-iron receptor
Sf2457T_560	Shigella_flexneri_2457T_chromosome	fhuC	iron(3+)-hydroxamate import ATP-binding protein FhuC
Sf2457T_561	Shigella_flexneri_2457T_chromosome		periplasmic binding family protein
Sf2457T_562	Shigella_flexneri_2457T_chromosome		fecCD transport family protein
Sf2457T_563	Shigella_flexneri_2457T_chromosome	hemL	glutamate-1-semialdehyde-2,1-aminomutase
Sf2457T_564	Shigella_flexneri_2457T_chromosome	clcA	H(+)/Cl(-) exchange transporter ClcA
Sf2457T_565	Shigella_flexneri_2457T_chromosome		voltage gated chloride channel family protein
Sf2457T_566	Shigella_flexneri_2457T_chromosome	erpA	iron-sulfur cluster insertion protein ErpA
Sf2457T_567	Shigella_flexneri_2457T_chromosome		conserved hypothetical protein
Sf2457T_568	Shigella_flexneri_2457T_chromosome		putative vitamin B12-binding protein
Sf2457T_569	Shigella_flexneri_2457T_chromosome		periplasmic binding family protein
Sf2457T_570	Shigella_flexneri_2457T_chromosome	mtnN	MTA/SAH nucleosidase
Sf2457T_571	Shigella_flexneri_2457T_chromosome	dgt	deoxyguanosinetriphosphate triphosphohydrolase
Sf2457T_572	Shigella_flexneri_2457T_chromosome	degP	periplasmic serine endoprotease DegP
Sf2457T_573	Shigella_flexneri_2457T_chromosome		sugar diacid recognition family protein
Sf2457T_574	Shigella_flexneri_2457T_chromosome		pucR C-terminal helix-turn-helix domain protein
Sf2457T_575	Shigella_flexneri_2457T_chromosome		conserved hypothetical protein
Sf2457T_576	Shigella_flexneri_2457T_chromosome	dapD	2,3,4,5-tetrahydropyridine-2,6-dicarboxylate N-succinyltransferase
Sf2457T_577	Shigella_flexneri_2457T_chromosome	glnD	protein-P-II uridylyltransferase
Sf2457T_578	Shigella_flexneri_2457T_chromosome	map	methionine aminopeptidase, type I
Sf2457T_579	Shigella_flexneri_2457T_chromosome	rpsB	ribosomal protein S2
Sf2457T_580	Shigella_flexneri_2457T_chromosome	tsf	translation elongation factor Ts
Sf2457T_581	Shigella_flexneri_2457T_chromosome	pyrH	UMP kinase
Sf2457T_582	Shigella_flexneri_2457T_chromosome	frr	ribosome recycling factor
Sf2457T_583	Shigella_flexneri_2457T_chromosome	dxr	1-deoxy-D-xylulose 5-phosphate reductoisomerase
Sf2457T_584	Shigella_flexneri_2457T_chromosome	uppS	di-trans,poly-cis-decaprenylcistransferase
Sf2457T_585	Shigella_flexneri_2457T_chromosome	cdsA	phosphatidate cytidylyltransferase
Sf2457T_586	Shigella_flexneri_2457T_chromosome	rseP	RIP metalloprotease RseP
Sf2457T_587	Shigella_flexneri_2457T_chromosome	yaeT	outer membrane assembly complex, YaeT protein
Sf2457T_588	Shigella_flexneri_2457T_chromosome	skp	chaperone protein Skp
Sf2457T_589	Shigella_flexneri_2457T_chromosome	lpxD	UDP-3-O-[3-hydroxymyristoyl] glucosamine N-acyltransferase
Sf2457T_590	Shigella_flexneri_2457T_chromosome	fabZ	beta-hydroxyacyl-(acyl-carrier-protein) dehydratase FabZ
Sf2457T_591	Shigella_flexneri_2457T_chromosome	lpxA	acyl-[acyl-carrier-protein]-UDP-N-acetylglucosamine O-acyltransferase
Sf2457T_592	Shigella_flexneri_2457T_chromosome	lpxB	lipid-A-disaccharide synthase
Sf2457T_593	Shigella_flexneri_2457T_chromosome		ribonuclease HII family protein
Sf2457T_594	Shigella_flexneri_2457T_chromosome	dnaE	DNA polymerase III, alpha subunit
Sf2457T_595	Shigella_flexneri_2457T_chromosome	accA	acetyl-CoA carboxylase, carboxyl transferase, alpha subunit
Sf2457T_596	Shigella_flexneri_2457T_chromosome		orn/Lys/Arg decarboxylase, major domain protein
Sf2457T_597	Shigella_flexneri_2457T_chromosome		orn/Lys/Arg decarboxylase, major domain protein
Sf2457T_598	Shigella_flexneri_2457T_chromosome		glyoxalase/Bleomycin resistance /Dioxygenase superfamily protein
Sf2457T_599	Shigella_flexneri_2457T_chromosome	tilS	tRNA(Ile)-lysidine synthetase, C-terminal domain
Sf2457T_600	Shigella_flexneri_2457T_chromosome	rof	protein rof
Sf2457T_601	Shigella_flexneri_2457T_chromosome		conserved hypothetical protein
Sf2457T_602	Shigella_flexneri_2457T_chromosome		conserved hypothetical protein
Sf2457T_603	Shigella_flexneri_2457T_chromosome	arfB	peptidyl-tRNA hydrolase ArfB
Sf2457T_604	Shigella_flexneri_2457T_chromosome		nlpE N-terminal domain protein
Sf2457T_605	Shigella_flexneri_2457T_chromosome		conserved hypothetical protein
Sf2457T_606	Shigella_flexneri_2457T_chromosome	proS	proline--tRNA ligase
Sf2457T_607	Shigella_flexneri_2457T_chromosome		putative tRNA (adenine(37)-N6)-methyltransferase
Sf2457T_608	Shigella_flexneri_2457T_chromosome	rcsF	outer membrane lipoprotein RcsF
Sf2457T_609	Shigella_flexneri_2457T_chromosome	metQ	D-methionine-binding lipoprotein MetQ
Sf2457T_610	Shigella_flexneri_2457T_chromosome	metI	D-methionine transport system permease protein MetI
Sf2457T_611	Shigella_flexneri_2457T_chromosome	metN	D-methionine ABC transporter, ATP-binding protein
Sf2457T_612	Shigella_flexneri_2457T_chromosome	gmhB	D-glycero-beta-D-manno-heptose-1,7-bisphosphate 7-phosphatase
Sf2457T_613	Shigella_flexneri_2457T_chromosome		putative oRF16-lacZ fusion protein
Sf2457T_620	Shigella_flexneri_2457T_chromosome	dkgB	2,5-diketo-D-gluconic acid reductase B
Sf2457T_621	Shigella_flexneri_2457T_chromosome		insertion element 4 transposase N-terminal family protein
Sf2457T_622	Shigella_flexneri_2457T_chromosome		lysR substrate binding domain protein
Sf2457T_623	Shigella_flexneri_2457T_chromosome		bacterial regulatory helix-turn-helix , lysR family protein
Sf2457T_624	Shigella_flexneri_2457T_chromosome		endonuclease/Exonuclease/phosphatase family protein
Sf2457T_625	Shigella_flexneri_2457T_chromosome		methyltransferase domain protein
Sf2457T_626	Shigella_flexneri_2457T_chromosome	mltD	membrane-bound lytic murein transglycosylase D
Sf2457T_627	Shigella_flexneri_2457T_chromosome	gloB	hydroxyacylglutathione hydrolase
Sf2457T_628	Shigella_flexneri_2457T_chromosome		RNase H family protein
Sf2457T_629	Shigella_flexneri_2457T_chromosome		methyltransferase domain protein
Sf2457T_630	Shigella_flexneri_2457T_chromosome	dnaQ	DNA polymerase III, epsilon subunit
Sf2457T_632	Shigella_flexneri_2457T_chromosome		impA-related N-terminal family protein
Sf2457T_633	Shigella_flexneri_2457T_chromosome		conserved hypothetical protein
Sf2457T_634	Shigella_flexneri_2457T_chromosome		conserved hypothetical protein
Sf2457T_635	Shigella_flexneri_2457T_chromosome		gene 25-like lysozyme family protein
Sf2457T_636	Shigella_flexneri_2457T_chromosome		impE family protein
Sf2457T_637	Shigella_flexneri_2457T_chromosome		conserved hypothetical protein
Sf2457T_638	Shigella_flexneri_2457T_chromosome		conserved hypothetical protein
Sf2457T_639	Shigella_flexneri_2457T_chromosome		transposase family protein
Sf2457T_640	Shigella_flexneri_2457T_chromosome		integrase core domain protein
Sf2457T_641	Shigella_flexneri_2457T_chromosome		conserved hypothetical protein
Sf2457T_642	Shigella_flexneri_2457T_chromosome		transposase family protein
Sf2457T_643	Shigella_flexneri_2457T_chromosome		integrase core domain protein
Sf2457T_644	Shigella_flexneri_2457T_chromosome		lipoRz1 family protein
Sf2457T_645	Shigella_flexneri_2457T_chromosome		phage lysozyme family protein
Sf2457T_646	Shigella_flexneri_2457T_chromosome		conserved hypothetical protein
Sf2457T_647	Shigella_flexneri_2457T_chromosome		lysis S family protein
Sf2457T_648	Shigella_flexneri_2457T_chromosome		integrase core domain protein
Sf2457T_649	Shigella_flexneri_2457T_chromosome		transposase family protein
Sf2457T_650	Shigella_flexneri_2457T_chromosome		terminase-like family protein
Sf2457T_651	Shigella_flexneri_2457T_chromosome		putative portal protein
Sf2457T_652	Shigella_flexneri_2457T_chromosome		bacteriophage, scaffolding family protein
Sf2457T_653	Shigella_flexneri_2457T_chromosome		P22 coat - gene 5 family protein
Sf2457T_654	Shigella_flexneri_2457T_chromosome		conserved hypothetical protein
Sf2457T_655	Shigella_flexneri_2457T_chromosome		P22 tail accessory factor family protein
Sf2457T_656	Shigella_flexneri_2457T_chromosome		phage stabilisation family protein
Sf2457T_657	Shigella_flexneri_2457T_chromosome	9	gene 9 protein
Sf2457T_658	Shigella_flexneri_2457T_chromosome		conserved hypothetical protein
Sf2457T_659	Shigella_flexneri_2457T_chromosome		putative dNA transfer protein
Sf2457T_660	Shigella_flexneri_2457T_chromosome		putative gp20
Sf2457T_661	Shigella_flexneri_2457T_chromosome		transglycosylase SLT domain protein
Sf2457T_662	Shigella_flexneri_2457T_chromosome		transposase family protein
Sf2457T_663	Shigella_flexneri_2457T_chromosome		integrase core domain protein
Sf2457T_664	Shigella_flexneri_2457T_chromosome	psiF	phosphate starvation-inducible protein PsiF
Sf2457T_665	Shigella_flexneri_2457T_chromosome	phoA	alkaline phosphatase
Sf2457T_666	Shigella_flexneri_2457T_chromosome	iraP	anti-adapter protein IraP
Sf2457T_667	Shigella_flexneri_2457T_chromosome		D-alanine--D-alanine ligase family protein
Sf2457T_668	Shigella_flexneri_2457T_chromosome		conserved hypothetical protein
Sf2457T_669	Shigella_flexneri_2457T_chromosome	yaiY	inner membrane protein YaiY
Sf2457T_670	Shigella_flexneri_2457T_chromosome		conserved hypothetical protein
Sf2457T_671	Shigella_flexneri_2457T_chromosome	sbmA	peptide antibiotic transporter SbmA
Sf2457T_672	Shigella_flexneri_2457T_chromosome		conserved hypothetical protein
Sf2457T_673	Shigella_flexneri_2457T_chromosome	ampH	D-alanyl-D-alanine-carboxypeptidase/endopeptidase AmpH
Sf2457T_674	Shigella_flexneri_2457T_chromosome		transcriptional regulator family protein
Sf2457T_675	Shigella_flexneri_2457T_chromosome		outer membrane autotransporter barrel domain protein
Sf2457T_676	Shigella_flexneri_2457T_chromosome		integrase core domain protein
Sf2457T_677	Shigella_flexneri_2457T_chromosome		integrase core domain protein
Sf2457T_678	Shigella_flexneri_2457T_chromosome		transposase family protein
Sf2457T_679	Shigella_flexneri_2457T_chromosome		transposase family protein
Sf2457T_680	Shigella_flexneri_2457T_chromosome		flagellin structural ; domain protein
Sf2457T_681	Shigella_flexneri_2457T_chromosome		integrase core domain protein
Sf2457T_682	Shigella_flexneri_2457T_chromosome		transposase family protein
Sf2457T_683	Shigella_flexneri_2457T_chromosome		putative transposase
Sf2457T_684	Shigella_flexneri_2457T_chromosome		conserved hypothetical protein
Sf2457T_685	Shigella_flexneri_2457T_chromosome		conserved hypothetical protein
Sf2457T_686	Shigella_flexneri_2457T_chromosome	hemB	delta-aminolevulinic acid dehydratase
Sf2457T_687	Shigella_flexneri_2457T_chromosome	tauD	alpha-ketoglutarate-dependent taurine dioxygenase
Sf2457T_688	Shigella_flexneri_2457T_chromosome		binding-protein-dependent transport system inner membrane component family protein
Sf2457T_689	Shigella_flexneri_2457T_chromosome		ABC transporter family protein
Sf2457T_690	Shigella_flexneri_2457T_chromosome	tauA	taurine ABC transporter, periplasmic binding protein
Sf2457T_691	Shigella_flexneri_2457T_chromosome		conserved hypothetical protein
Sf2457T_692	Shigella_flexneri_2457T_chromosome		putative transposase
Sf2457T_693	Shigella_flexneri_2457T_chromosome		G-rich domain on tyrosine kinase family protein
Sf2457T_694	Shigella_flexneri_2457T_chromosome		conserved hypothetical protein
Sf2457T_695	Shigella_flexneri_2457T_chromosome		iron-sulfur cluster-binding protein
Sf2457T_696	Shigella_flexneri_2457T_chromosome		cysteine-rich domain protein
Sf2457T_697	Shigella_flexneri_2457T_chromosome		putative transposase
Sf2457T_698	Shigella_flexneri_2457T_chromosome		conserved hypothetical protein
Sf2457T_699	Shigella_flexneri_2457T_chromosome		conserved hypothetical protein
Sf2457T_700	Shigella_flexneri_2457T_chromosome		rhs element Vgr family protein
Sf2457T_701	Shigella_flexneri_2457T_chromosome		conserved hypothetical protein
Sf2457T_702	Shigella_flexneri_2457T_chromosome		PAAR motif family protein
Sf2457T_703	Shigella_flexneri_2457T_chromosome		RHS Repeat family protein
Sf2457T_704	Shigella_flexneri_2457T_chromosome		RHS repeat-associated core domain protein
Sf2457T_705	Shigella_flexneri_2457T_chromosome		putative integron gene cassette protein
Sf2457T_706	Shigella_flexneri_2457T_chromosome		carbon-nitrogen hydrolase family protein
Sf2457T_707	Shigella_flexneri_2457T_chromosome	ivy	inhibitor of vertebrate lysozyme
Sf2457T_708	Shigella_flexneri_2457T_chromosome		acyl-CoA dehydrogenase, C-terminal domain protein
Sf2457T_709	Shigella_flexneri_2457T_chromosome	gmhA	phosphoheptose isomerase
Sf2457T_710	Shigella_flexneri_2457T_chromosome		L,D-transpeptidase catalytic domain protein
Sf2457T_711	Shigella_flexneri_2457T_chromosome		glutamine amidotransferases class-II family protein
Sf2457T_712	Shigella_flexneri_2457T_chromosome		nlpC/P60 family protein
Sf2457T_713	Shigella_flexneri_2457T_chromosome		hypothetical protein
Sf2457T_714	Shigella_flexneri_2457T_chromosome		conserved hypothetical protein
Sf2457T_715	Shigella_flexneri_2457T_chromosome		FHIPEP family protein
Sf2457T_716	Shigella_flexneri_2457T_chromosome		ompA family protein
Sf2457T_717	Shigella_flexneri_2457T_chromosome		impB/mucB/samB family protein
Sf2457T_718	Shigella_flexneri_2457T_chromosome	dinB	DNA polymerase IV
Sf2457T_719	Shigella_flexneri_2457T_chromosome	yafN	antitoxin YafN
Sf2457T_720	Shigella_flexneri_2457T_chromosome	yafO	mRNA interferase YafO
Sf2457T_721	Shigella_flexneri_2457T_chromosome		acetyltransferase family protein
Sf2457T_722	Shigella_flexneri_2457T_chromosome		conserved hypothetical protein
Sf2457T_723	Shigella_flexneri_2457T_chromosome		putative peptide chain release factor H
Sf2457T_724	Shigella_flexneri_2457T_chromosome	pepD	cytosol non-specific dipeptidase
Sf2457T_725	Shigella_flexneri_2457T_chromosome	gpt	xanthine phosphoribosyltransferase
Sf2457T_726	Shigella_flexneri_2457T_chromosome		conserved hypothetical protein
Sf2457T_727	Shigella_flexneri_2457T_chromosome		transcriptional regulator Crl family protein
Sf2457T_728	Shigella_flexneri_2457T_chromosome		outer membrane insertion C-terminal signal domain protein
Sf2457T_729	Shigella_flexneri_2457T_chromosome	phoE	outer membrane pore protein E
Sf2457T_730	Shigella_flexneri_2457T_chromosome		putative transposase
Sf2457T_731	Shigella_flexneri_2457T_chromosome	proB	glutamate 5-kinase
Sf2457T_732	Shigella_flexneri_2457T_chromosome	proA	gamma-glutamyl phosphate reductase
Sf2457T_734	Shigella_flexneri_2457T_chromosome		integrase core domain protein
Sf2457T_735	Shigella_flexneri_2457T_chromosome		transposase family protein
Sf2457T_736	Shigella_flexneri_2457T_chromosome		integrase core domain protein
Sf2457T_737	Shigella_flexneri_2457T_chromosome		conserved hypothetical protein
Sf2457T_738	Shigella_flexneri_2457T_chromosome		glucosyl transferase GtrII family protein
Sf2457T_739	Shigella_flexneri_2457T_chromosome		transposase DDE domain protein
Sf2457T_740	Shigella_flexneri_2457T_chromosome		transposase DDE domain protein
Sf2457T_741	Shigella_flexneri_2457T_chromosome		acyltransferase family protein
Sf2457T_742	Shigella_flexneri_2457T_chromosome		caudovirales tail fibre assembly family protein
Sf2457T_743	Shigella_flexneri_2457T_chromosome		conserved hypothetical protein
Sf2457T_744	Shigella_flexneri_2457T_chromosome		integrase core domain protein
Sf2457T_745	Shigella_flexneri_2457T_chromosome		transposase family protein
Sf2457T_746	Shigella_flexneri_2457T_chromosome		phage integrase family protein
Sf2457T_747	Shigella_flexneri_2457T_chromosome		acyltransferase family protein
Sf2457T_748	Shigella_flexneri_2457T_chromosome		integrase core domain protein
Sf2457T_749	Shigella_flexneri_2457T_chromosome		transposase family protein
Sf2457T_750	Shigella_flexneri_2457T_chromosome		integrase core domain protein
Sf2457T_751	Shigella_flexneri_2457T_chromosome		transposase family protein
Sf2457T_752	Shigella_flexneri_2457T_chromosome		putative diguanylate cyclase AdrA
Sf2457T_753	Shigella_flexneri_2457T_chromosome	proC	pyrroline-5-carboxylate reductase
Sf2457T_754	Shigella_flexneri_2457T_chromosome		conserved hypothetical protein
Sf2457T_755	Shigella_flexneri_2457T_chromosome	aroL	shikimate kinase 2
Sf2457T_756	Shigella_flexneri_2457T_chromosome		conserved hypothetical protein
Sf2457T_757	Shigella_flexneri_2457T_chromosome		aroM family protein
Sf2457T_758	Shigella_flexneri_2457T_chromosome		conserved hypothetical protein
Sf2457T_759	Shigella_flexneri_2457T_chromosome		conserved hypothetical protein
Sf2457T_760	Shigella_flexneri_2457T_chromosome		conserved hypothetical protein
Sf2457T_761	Shigella_flexneri_2457T_chromosome	rdgC	recombination-associated protein RdgC
Sf2457T_762	Shigella_flexneri_2457T_chromosome		glucokinase family protein
Sf2457T_763	Shigella_flexneri_2457T_chromosome	mak	manno(Fructo)kinase domain protein
Sf2457T_764	Shigella_flexneri_2457T_chromosome	araJ	protein AraJ
Sf2457T_765	Shigella_flexneri_2457T_chromosome		exonuclease SbcC family protein
Sf2457T_766	Shigella_flexneri_2457T_chromosome	sbcD	exonuclease SbcCD, D subunit
Sf2457T_767	Shigella_flexneri_2457T_chromosome	phoB	phosphate regulon transcriptional regulatory protein PhoB
Sf2457T_768	Shigella_flexneri_2457T_chromosome	phoR	phosphate regulon sensor kinase PhoR
Sf2457T_769	Shigella_flexneri_2457T_chromosome	brnQ	branched-chain amino acid transport system II carrier protein
Sf2457T_770	Shigella_flexneri_2457T_chromosome	proY	proline-specific permease ProY
Sf2457T_771	Shigella_flexneri_2457T_chromosome		alpha amylase, catalytic domain protein
Sf2457T_772	Shigella_flexneri_2457T_chromosome	acpH	acyl carrier protein phosphodiesterase
Sf2457T_773	Shigella_flexneri_2457T_chromosome	queA	tRNA ribosyltransferase-isomerase
Sf2457T_774	Shigella_flexneri_2457T_chromosome	tgt	queuine tRNA-ribosyltransferase
Sf2457T_775	Shigella_flexneri_2457T_chromosome	yajC	preprotein translocase, YajC subunit
Sf2457T_776	Shigella_flexneri_2457T_chromosome	secD	protein translocase subunit SecD
Sf2457T_777	Shigella_flexneri_2457T_chromosome	secF	protein translocase subunit SecF
Sf2457T_778	Shigella_flexneri_2457T_chromosome		nucleoside-specific channel-forming , Tsx family protein
Sf2457T_779	Shigella_flexneri_2457T_chromosome		conserved hypothetical protein
Sf2457T_780	Shigella_flexneri_2457T_chromosome	nrdR	transcriptional regulator NrdR
Sf2457T_781	Shigella_flexneri_2457T_chromosome	ribD	riboflavin biosynthesis protein RibD
Sf2457T_782	Shigella_flexneri_2457T_chromosome	ribH	6,7-dimethyl-8-ribityllumazine synthase
Sf2457T_783	Shigella_flexneri_2457T_chromosome	nusB	transcription antitermination factor NusB
Sf2457T_784	Shigella_flexneri_2457T_chromosome	thiL	thiamine-monophosphate kinase
Sf2457T_785	Shigella_flexneri_2457T_chromosome	pgpA	phosphatidylglycerophosphatase A
Sf2457T_786	Shigella_flexneri_2457T_chromosome		aldo/keto reductase family protein
Sf2457T_787	Shigella_flexneri_2457T_chromosome	dxs	1-deoxy-D-xylulose-5-phosphate synthase
Sf2457T_788	Shigella_flexneri_2457T_chromosome	ispA	farnesyl diphosphate synthase
Sf2457T_789	Shigella_flexneri_2457T_chromosome	xseB	exodeoxyribonuclease VII, small subunit
Sf2457T_790	Shigella_flexneri_2457T_chromosome	thiI	tRNA sulfurtransferase
Sf2457T_791	Shigella_flexneri_2457T_chromosome		DJ-1 family protein
Sf2457T_792	Shigella_flexneri_2457T_chromosome	panE	2-dehydropantoate 2-reductase
Sf2457T_793	Shigella_flexneri_2457T_chromosome		conserved hypothetical protein
Sf2457T_794	Shigella_flexneri_2457T_chromosome		putative periplasmic protein
Sf2457T_795	Shigella_flexneri_2457T_chromosome		MORN repeat variant family protein
Sf2457T_796	Shigella_flexneri_2457T_chromosome		putative transposase
Sf2457T_797	Shigella_flexneri_2457T_chromosome		toxin-antitoxin system, toxin component, GNAT family
Sf2457T_798	Shigella_flexneri_2457T_chromosome		conserved hypothetical protein
Sf2457T_799	Shigella_flexneri_2457T_chromosome	cyoE	protoheme IX farnesyltransferase
Sf2457T_800	Shigella_flexneri_2457T_chromosome	cyoC	cytochrome o ubiquinol oxidase, subunit III
Sf2457T_801	Shigella_flexneri_2457T_chromosome		cytochrome C and Quinol oxidase polypeptide I family protein
Sf2457T_802	Shigella_flexneri_2457T_chromosome		cytochrome C and Quinol oxidase polypeptide I family protein
Sf2457T_803	Shigella_flexneri_2457T_chromosome		COX Aromatic Rich Motif family protein
Sf2457T_804	Shigella_flexneri_2457T_chromosome		transposase IS66 family protein
Sf2457T_805	Shigella_flexneri_2457T_chromosome		putative transposase
Sf2457T_806	Shigella_flexneri_2457T_chromosome		transposase family protein
Sf2457T_807	Shigella_flexneri_2457T_chromosome		ampG-like permease family protein
Sf2457T_808	Shigella_flexneri_2457T_chromosome		conserved hypothetical protein
Sf2457T_809	Shigella_flexneri_2457T_chromosome	bolA	protein BolA
Sf2457T_810	Shigella_flexneri_2457T_chromosome	tig	trigger factor
Sf2457T_811	Shigella_flexneri_2457T_chromosome	clpP	ATP-dependent Clp endopeptidase, proteolytic subunit ClpP
Sf2457T_812	Shigella_flexneri_2457T_chromosome	clpX	ATP-dependent Clp protease, ATP-binding subunit ClpX
Sf2457T_813	Shigella_flexneri_2457T_chromosome	lon	ATP-dependent protease La
Sf2457T_814	Shigella_flexneri_2457T_chromosome	hupB	DNA-binding protein HU-beta
Sf2457T_815	Shigella_flexneri_2457T_chromosome	ppiD	peptidyl-prolyl cis-trans isomerase D
Sf2457T_816	Shigella_flexneri_2457T_chromosome		competence ComEA helix-hairpin-helix repeat region domain protein
Sf2457T_817	Shigella_flexneri_2457T_chromosome	fadM	long-chain acyl-CoA thioesterase FadM
Sf2457T_818	Shigella_flexneri_2457T_chromosome	queC	queuosine biosynthesis protein QueC
Sf2457T_819	Shigella_flexneri_2457T_chromosome		bacterial extracellular solute-binding, 5 Middle family protein
Sf2457T_820	Shigella_flexneri_2457T_chromosome		cof-like hydrolase family protein
Sf2457T_821	Shigella_flexneri_2457T_chromosome		asnC family protein
Sf2457T_822	Shigella_flexneri_2457T_chromosome		ABC transporter family protein
Sf2457T_823	Shigella_flexneri_2457T_chromosome	mdlB	multidrug resistance-like ATP-binding protein MdlB
Sf2457T_824	Shigella_flexneri_2457T_chromosome		nitrogen regulatory P-II family protein
Sf2457T_825	Shigella_flexneri_2457T_chromosome	amtB	ammonia channel
Sf2457T_826	Shigella_flexneri_2457T_chromosome	tesB	acyl-CoA thioesterase II
Sf2457T_827	Shigella_flexneri_2457T_chromosome		type III secretion system lipochaperone family protein
Sf2457T_828	Shigella_flexneri_2457T_chromosome		putative transposase
Sf2457T_829	Shigella_flexneri_2457T_chromosome		transposase DDE domain protein
Sf2457T_830	Shigella_flexneri_2457T_chromosome		methylated-DNA-[]-cysteine S-methyltransferase family protein
Sf2457T_831	Shigella_flexneri_2457T_chromosome		conserved hypothetical protein
Sf2457T_832	Shigella_flexneri_2457T_chromosome		EAL domain protein
Sf2457T_833	Shigella_flexneri_2457T_chromosome	ylaC	inner membrane protein YlaC
Sf2457T_834	Shigella_flexneri_2457T_chromosome		bacterial transferase hexapeptide family protein
Sf2457T_835	Shigella_flexneri_2457T_chromosome		maltose acetyltransferase family protein
Sf2457T_836	Shigella_flexneri_2457T_chromosome	hha	hemolysin expression-modulating protein Hha
Sf2457T_837	Shigella_flexneri_2457T_chromosome	tomB	hha toxicity modulator TomB
Sf2457T_838	Shigella_flexneri_2457T_chromosome	acrB	multidrug efflux pump subunit AcrB
Sf2457T_839	Shigella_flexneri_2457T_chromosome	acrA	multidrug efflux pump subunit AcrA
Sf2457T_840	Shigella_flexneri_2457T_chromosome	acrR	HTH-type transcriptional regulator AcrR
Sf2457T_841	Shigella_flexneri_2457T_chromosome		mechanosensitive ion channel inner membrane domain 1 family protein
Sf2457T_842	Shigella_flexneri_2457T_chromosome		conserved hypothetical protein
Sf2457T_843	Shigella_flexneri_2457T_chromosome	priC	primosomal replication protein N''
Sf2457T_844	Shigella_flexneri_2457T_chromosome	ybaN	inner membrane protein YbaN
Sf2457T_845	Shigella_flexneri_2457T_chromosome	apt	adenine phosphoribosyltransferase
Sf2457T_846	Shigella_flexneri_2457T_chromosome	dnaX	DNA polymerase III, subunit gamma and tau
Sf2457T_847	Shigella_flexneri_2457T_chromosome		DNA-binding protein, YbaB/EbfC family
Sf2457T_848	Shigella_flexneri_2457T_chromosome	recR	recombination protein RecR
Sf2457T_849	Shigella_flexneri_2457T_chromosome	htpG	chaperone protein HtpG
Sf2457T_850	Shigella_flexneri_2457T_chromosome	adk	adenylate kinase
Sf2457T_851	Shigella_flexneri_2457T_chromosome	hemH	ferrochelatase
Sf2457T_852	Shigella_flexneri_2457T_chromosome	aes	acetyl esterase
Sf2457T_853	Shigella_flexneri_2457T_chromosome	gsk	inosine-guanosine kinase
Sf2457T_854	Shigella_flexneri_2457T_chromosome		proton antiporter-2 family protein
Sf2457T_855	Shigella_flexneri_2457T_chromosome		major Facilitator Superfamily protein
Sf2457T_856	Shigella_flexneri_2457T_chromosome	ushA	protein UshA
Sf2457T_857	Shigella_flexneri_2457T_chromosome		ybaK / prolyl-tRNA synthetases associated domain protein
Sf2457T_858	Shigella_flexneri_2457T_chromosome		traB family protein
Sf2457T_859	Shigella_flexneri_2457T_chromosome	higA	addiction module antidote protein, HigA family
Sf2457T_860	Shigella_flexneri_2457T_chromosome	cadA	cadmium-translocating P-type ATPase
Sf2457T_861	Shigella_flexneri_2457T_chromosome	glsA	glutaminase A
Sf2457T_862	Shigella_flexneri_2457T_chromosome		amino acid permease family protein
Sf2457T_863	Shigella_flexneri_2457T_chromosome		hypothetical protein
Sf2457T_864	Shigella_flexneri_2457T_chromosome		amino acid permease family protein
Sf2457T_865	Shigella_flexneri_2457T_chromosome	ybbJ	inner membrane protein YbbJ
Sf2457T_866	Shigella_flexneri_2457T_chromosome	cueR	cu(I)-responsive transcriptional regulator
Sf2457T_867	Shigella_flexneri_2457T_chromosome		SPFH domain / Band 7 family protein
Sf2457T_868	Shigella_flexneri_2457T_chromosome		conserved hypothetical protein
Sf2457T_869	Shigella_flexneri_2457T_chromosome		conserved hypothetical protein
Sf2457T_870	Shigella_flexneri_2457T_chromosome		thioredoxin family protein
Sf2457T_871	Shigella_flexneri_2457T_chromosome		short chain dehydrogenase family protein
Sf2457T_872	Shigella_flexneri_2457T_chromosome		GDSL-like Lipase/Acylhydrolase family protein
Sf2457T_873	Shigella_flexneri_2457T_chromosome		ABC transporter family protein
Sf2457T_874	Shigella_flexneri_2457T_chromosome		ftsX-like permease family protein
Sf2457T_875	Shigella_flexneri_2457T_chromosome	selU	tRNA 2-selenouridine synthase
Sf2457T_876	Shigella_flexneri_2457T_chromosome	allS	HTH-type transcriptional activator AllS
Sf2457T_877	Shigella_flexneri_2457T_chromosome	allA	ureidoglycolate lyase
Sf2457T_878	Shigella_flexneri_2457T_chromosome	allR	HTH-type transcriptional repressor AllR
Sf2457T_879	Shigella_flexneri_2457T_chromosome		thiamine pyrophosphate enzyme, N-terminal TPP binding domain protein
Sf2457T_880	Shigella_flexneri_2457T_chromosome	gcl	glyoxylate carboligase
Sf2457T_881	Shigella_flexneri_2457T_chromosome		xylose isomerase-like TIM barrel family protein
Sf2457T_882	Shigella_flexneri_2457T_chromosome		putative transposase
Sf2457T_883	Shigella_flexneri_2457T_chromosome		cupin domain protein
Sf2457T_884	Shigella_flexneri_2457T_chromosome	allC	allantoate amidohydrolase
Sf2457T_885	Shigella_flexneri_2457T_chromosome		conserved hypothetical protein
Sf2457T_886	Shigella_flexneri_2457T_chromosome	arcC	carbamate kinase
Sf2457T_887	Shigella_flexneri_2457T_chromosome	purK	phosphoribosylaminoimidazole carboxylase, ATPase subunit
Sf2457T_888	Shigella_flexneri_2457T_chromosome	purE	N5-carboxyaminoimidazole ribonucleotide mutase
Sf2457T_889	Shigella_flexneri_2457T_chromosome	lpxH	UDP-2,3-diacylglucosamine hydrolase
Sf2457T_890	Shigella_flexneri_2457T_chromosome	ppiB	peptidyl-prolyl cis-trans isomerase B
Sf2457T_891	Shigella_flexneri_2457T_chromosome	cysS	cysteine--tRNA ligase
Sf2457T_892	Shigella_flexneri_2457T_chromosome	ybcI	inner membrane protein YbcI
Sf2457T_893	Shigella_flexneri_2457T_chromosome		conserved hypothetical protein
Sf2457T_894	Shigella_flexneri_2457T_chromosome	folD	bifunctional protein FolD
Sf2457T_895	Shigella_flexneri_2457T_chromosome		fimbrial family protein
Sf2457T_896	Shigella_flexneri_2457T_chromosome		gram-negative pili assembly chaperone, N-terminal domain protein
Sf2457T_897	Shigella_flexneri_2457T_chromosome		putative transposase
Sf2457T_898	Shigella_flexneri_2457T_chromosome		papC N-terminal domain protein
Sf2457T_899	Shigella_flexneri_2457T_chromosome		response regulator
Sf2457T_901	Shigella_flexneri_2457T_chromosome		bacterial regulatory helix-turn-helix, AraC family protein
Sf2457T_902	Shigella_flexneri_2457T_chromosome		putative n5-glutamine methyltransferase
Sf2457T_903	Shigella_flexneri_2457T_chromosome		bacteriophage N adsorption A C-term family protein
Sf2457T_904	Shigella_flexneri_2457T_chromosome		TPR repeat family protein
Sf2457T_905	Shigella_flexneri_2457T_chromosome		tetratricopeptide repeat family protein
Sf2457T_906	Shigella_flexneri_2457T_chromosome		hypothetical protein
Sf2457T_907	Shigella_flexneri_2457T_chromosome		glycosyl transferase group 2 family protein
Sf2457T_908	Shigella_flexneri_2457T_chromosome	cusS	sensor kinase CusS
Sf2457T_909	Shigella_flexneri_2457T_chromosome	cusR	transcriptional regulatory protein CusR
Sf2457T_910	Shigella_flexneri_2457T_chromosome		efflux transporter, outer membrane factor (OMF) lipo, NodT family protein
Sf2457T_911	Shigella_flexneri_2457T_chromosome		copper binding periplasmic CusF family protein
Sf2457T_912	Shigella_flexneri_2457T_chromosome		putative cation efflux system CusB domain protein
Sf2457T_913	Shigella_flexneri_2457T_chromosome		integrase core domain protein
Sf2457T_914	Shigella_flexneri_2457T_chromosome		transposase family protein
Sf2457T_915	Shigella_flexneri_2457T_chromosome		pectate lyase superfamily protein
Sf2457T_916	Shigella_flexneri_2457T_chromosome		integrase core domain protein
Sf2457T_917	Shigella_flexneri_2457T_chromosome		bifunctional tail domain protein
Sf2457T_918	Shigella_flexneri_2457T_chromosome		transposase family protein
Sf2457T_919	Shigella_flexneri_2457T_chromosome		hlyD secretion family protein
Sf2457T_920	Shigella_flexneri_2457T_chromosome		heavy metal efflux pump, CzcA family protein
Sf2457T_921	Shigella_flexneri_2457T_chromosome	pheP	phenylalanine-specific permease
Sf2457T_922	Shigella_flexneri_2457T_chromosome	ybdG	miniconductance mechanosensitive channel YbdG
Sf2457T_923	Shigella_flexneri_2457T_chromosome	nfnB	oxygen-insensitive NAD(P)H nitroreductase
Sf2457T_924	Shigella_flexneri_2457T_chromosome		conserved hypothetical protein
Sf2457T_925	Shigella_flexneri_2457T_chromosome		conserved hypothetical protein
Sf2457T_926	Shigella_flexneri_2457T_chromosome	ybdK	carboxylate-amine ligase YbdK
Sf2457T_927	Shigella_flexneri_2457T_chromosome		integrase core domain protein
Sf2457T_928	Shigella_flexneri_2457T_chromosome		helix-turn-helix domain protein
Sf2457T_929	Shigella_flexneri_2457T_chromosome		integrase core domain protein
Sf2457T_930	Shigella_flexneri_2457T_chromosome		transposase family protein
Sf2457T_931	Shigella_flexneri_2457T_chromosome		transposase family protein
Sf2457T_932	Shigella_flexneri_2457T_chromosome		integrase core domain protein
Sf2457T_933	Shigella_flexneri_2457T_chromosome		hok/gef family protein
Sf2457T_934	Shigella_flexneri_2457T_chromosome		hok/gef family protein
Sf2457T_935	Shigella_flexneri_2457T_chromosome		4'-phosphopantetheinyl transferase superfamily protein
Sf2457T_936	Shigella_flexneri_2457T_chromosome		tonB-dependent siderophore receptor family protein
Sf2457T_937	Shigella_flexneri_2457T_chromosome		esterase family protein
Sf2457T_938	Shigella_flexneri_2457T_chromosome		mbtH-like family protein
Sf2457T_939	Shigella_flexneri_2457T_chromosome		amino acid adenylation domain protein
Sf2457T_940	Shigella_flexneri_2457T_chromosome		putative transposase
Sf2457T_941	Shigella_flexneri_2457T_chromosome		chain length determinant family protein
Sf2457T_942	Shigella_flexneri_2457T_chromosome		ABC transporter family protein
Sf2457T_943	Shigella_flexneri_2457T_chromosome		putative ferric enterobactin transport protein FepE
Sf2457T_944	Shigella_flexneri_2457T_chromosome		fecCD transport family protein
Sf2457T_945	Shigella_flexneri_2457T_chromosome		fecCD transport family protein
Sf2457T_946	Shigella_flexneri_2457T_chromosome	entS	enterobactin exporter EntS
Sf2457T_947	Shigella_flexneri_2457T_chromosome	fepB	ferrienterobactin-binding periplasmic protein
Sf2457T_948	Shigella_flexneri_2457T_chromosome		putative isochorismate synthase
Sf2457T_949	Shigella_flexneri_2457T_chromosome	entC	isochorismate synthase EntC
Sf2457T_950	Shigella_flexneri_2457T_chromosome		(2,3-dihydroxybenzoyl)adenylate synthase
Sf2457T_951	Shigella_flexneri_2457T_chromosome	entB	isochorismatase
Sf2457T_952	Shigella_flexneri_2457T_chromosome		2,3-dihydro-2,3-dihydroxybenzoate dehydrogenase
Sf2457T_953	Shigella_flexneri_2457T_chromosome	entH	proofreading thioesterase EntH
Sf2457T_954	Shigella_flexneri_2457T_chromosome	cstA	carbon starvation protein A
Sf2457T_955	Shigella_flexneri_2457T_chromosome		conserved hypothetical protein
Sf2457T_956	Shigella_flexneri_2457T_chromosome		iron-containing alcohol dehydrogenase family protein
Sf2457T_957	Shigella_flexneri_2457T_chromosome	ybdL	methionine aminotransferase
Sf2457T_958	Shigella_flexneri_2457T_chromosome		parB-like nuclease domain protein
Sf2457T_959	Shigella_flexneri_2457T_chromosome		integrase core domain protein
Sf2457T_960	Shigella_flexneri_2457T_chromosome		transposase family protein
Sf2457T_961	Shigella_flexneri_2457T_chromosome		hypothetical protein
Sf2457T_962	Shigella_flexneri_2457T_chromosome		conserved hypothetical protein
Sf2457T_963	Shigella_flexneri_2457T_chromosome		putative ibrA domain protein
Sf2457T_964	Shigella_flexneri_2457T_chromosome		transposase family protein
Sf2457T_965	Shigella_flexneri_2457T_chromosome		integrase core domain protein
Sf2457T_966	Shigella_flexneri_2457T_chromosome		bacterial regulatory helix-turn-helix , lysR family protein
Sf2457T_967	Shigella_flexneri_2457T_chromosome		thioredoxin-like domain protein
Sf2457T_968	Shigella_flexneri_2457T_chromosome	ahpC	peroxiredoxin
Sf2457T_969	Shigella_flexneri_2457T_chromosome	ahpF	alkyl hydroperoxide reductase subunit F
Sf2457T_970	Shigella_flexneri_2457T_chromosome	uspG	universal stress protein G
Sf2457T_971	Shigella_flexneri_2457T_chromosome		zinc-binding dehydrogenase family protein
Sf2457T_972	Shigella_flexneri_2457T_chromosome		putative membrane protein
Sf2457T_973	Shigella_flexneri_2457T_chromosome		transcription elongation factor, GreA/GreB, C-term family protein
Sf2457T_974	Shigella_flexneri_2457T_chromosome	rna	ribonuclease I
Sf2457T_975	Shigella_flexneri_2457T_chromosome		na+ symporter family protein
Sf2457T_976	Shigella_flexneri_2457T_chromosome		putative membrane protein
Sf2457T_977	Shigella_flexneri_2457T_chromosome	citG	triphosphoribosyl-dephospho-CoA synthase CitG
Sf2457T_978	Shigella_flexneri_2457T_chromosome	citX	holo-ACP synthase CitX
Sf2457T_979	Shigella_flexneri_2457T_chromosome	citF	citrate lyase, alpha subunit
Sf2457T_980	Shigella_flexneri_2457T_chromosome	citE	citrate (pro-3S)-lyase, beta subunit
Sf2457T_981	Shigella_flexneri_2457T_chromosome	citD	citrate lyase acyl carrier protein
Sf2457T_982	Shigella_flexneri_2457T_chromosome	citC	[citrate (pro-3S)-lyase] ligase
Sf2457T_983	Shigella_flexneri_2457T_chromosome		putative transposase
Sf2457T_984	Shigella_flexneri_2457T_chromosome		putative domain protein
Sf2457T_985	Shigella_flexneri_2457T_chromosome		phage integrase family protein
Sf2457T_986	Shigella_flexneri_2457T_chromosome	modC	molybdate ABC transporter, ATP-binding protein
Sf2457T_987	Shigella_flexneri_2457T_chromosome		HAD phosphoserine phosphatase-like hydrolase, IB family protein
Sf2457T_988	Shigella_flexneri_2457T_chromosome	modB	molybdate ABC transporter, permease protein
Sf2457T_989	Shigella_flexneri_2457T_chromosome	modA	molybdate ABC transporter, periplasmic molybdate-binding protein
Sf2457T_990	Shigella_flexneri_2457T_chromosome	acrZ	multidrug efflux pump accessory protein AcrZ
Sf2457T_991	Shigella_flexneri_2457T_chromosome		molybdenum-pterin binding domain protein
Sf2457T_992	Shigella_flexneri_2457T_chromosome		ABC transporter family protein
Sf2457T_993	Shigella_flexneri_2457T_chromosome	galE	UDP-glucose 4-epimerase GalE
Sf2457T_994	Shigella_flexneri_2457T_chromosome	galT	galactose-1-phosphate uridylyltransferase
Sf2457T_995	Shigella_flexneri_2457T_chromosome	galK	galactokinase
Sf2457T_996	Shigella_flexneri_2457T_chromosome	galM	galactose mutarotase
Sf2457T_997	Shigella_flexneri_2457T_chromosome	gpmA	2,3-bisphosphoglycerate-dependent phosphoglycerate mutase
Sf2457T_998	Shigella_flexneri_2457T_chromosome		3-deoxy-7-phosphoheptulonate synthase
Sf2457T_999	Shigella_flexneri_2457T_chromosome		ybgS-like family protein
Sf2457T_1000	Shigella_flexneri_2457T_chromosome	pnuC	nicotinamide mononucleotide transporter PnuC family protein
Sf2457T_1001	Shigella_flexneri_2457T_chromosome		cation diffusion facilitator transporter family protein
Sf2457T_1002	Shigella_flexneri_2457T_chromosome	nadA	quinolinate synthetase complex, A subunit
Sf2457T_1008	Shigella_flexneri_2457T_chromosome	ygbF	tol-pal system protein YbgF
Sf2457T_1009	Shigella_flexneri_2457T_chromosome	pal	peptidoglycan-associated lipoprotein
Sf2457T_1010	Shigella_flexneri_2457T_chromosome	tolB	tol-Pal system beta propeller repeat protein TolB
Sf2457T_1011	Shigella_flexneri_2457T_chromosome	tolA	protein TolA
Sf2457T_1012	Shigella_flexneri_2457T_chromosome	tolR	protein TolR
Sf2457T_1013	Shigella_flexneri_2457T_chromosome	tolQ	protein TolQ
Sf2457T_1014	Shigella_flexneri_2457T_chromosome	ybgC	tol-pal system-associated acyl-CoA thioesterase
Sf2457T_1015	Shigella_flexneri_2457T_chromosome		cyd operon protein YbgE
Sf2457T_1016	Shigella_flexneri_2457T_chromosome		cyd operon protein YbgT
Sf2457T_1017	Shigella_flexneri_2457T_chromosome	cydB	cytochrome d ubiquinol oxidase, subunit II
Sf2457T_1018	Shigella_flexneri_2457T_chromosome	cydA	cytochrome bd-I ubiquinol oxidase subunit 1
Sf2457T_1019	Shigella_flexneri_2457T_chromosome	mngB	mannosylglycerate hydrolase
Sf2457T_1020	Shigella_flexneri_2457T_chromosome	hrsA	heat-responsive suppressor HrsA
Sf2457T_1021	Shigella_flexneri_2457T_chromosome	mngR	mannosyl-D-glycerate transport/metabolism system repressor MngR
Sf2457T_1022	Shigella_flexneri_2457T_chromosome	sucD	succinyl-CoA ligase [ADP-forming] subunit alpha
Sf2457T_1023	Shigella_flexneri_2457T_chromosome	sucC	succinyl-CoA ligase [ADP-forming] subunit beta
Sf2457T_1024	Shigella_flexneri_2457T_chromosome	sucB	dihydrolipoyllysine-residue succinyltransferase, E2 component of oxoglutarate dehydrogenase (succinyl-transferring) complex
Sf2457T_1025	Shigella_flexneri_2457T_chromosome	sucA	oxoglutarate dehydrogenase (succinyl-transferring), E1 component
Sf2457T_1026	Shigella_flexneri_2457T_chromosome	sdhB	succinate dehydrogenase iron-sulfur subunit
Sf2457T_1027	Shigella_flexneri_2457T_chromosome	sdhA	succinate dehydrogenase, flavoprotein subunit
Sf2457T_1028	Shigella_flexneri_2457T_chromosome	sdhD	succinate dehydrogenase, hydrophobic membrane anchor protein
Sf2457T_1029	Shigella_flexneri_2457T_chromosome	sdhC	succinate dehydrogenase, cytochrome b556 subunit
Sf2457T_1030	Shigella_flexneri_2457T_chromosome		conserved hypothetical protein
Sf2457T_1031	Shigella_flexneri_2457T_chromosome	gltA	citrate (Si)-synthase
Sf2457T_1032	Shigella_flexneri_2457T_chromosome		fimbrial family protein
Sf2457T_1033	Shigella_flexneri_2457T_chromosome		type VII secretion system (T7SS), usher family protein
Sf2457T_1034	Shigella_flexneri_2457T_chromosome		gram-negative pili assembly chaperone, C-terminal domain protein
Sf2457T_1035	Shigella_flexneri_2457T_chromosome		conserved hypothetical protein
Sf2457T_1036	Shigella_flexneri_2457T_chromosome		fimbrial family protein
Sf2457T_1037	Shigella_flexneri_2457T_chromosome		formamidopyrimidine-DNA glycosylase H2TH domain protein
Sf2457T_1038	Shigella_flexneri_2457T_chromosome		membrane AbrB duplication domain protein
Sf2457T_1039	Shigella_flexneri_2457T_chromosome		conserved hypothetical protein
Sf2457T_1040	Shigella_flexneri_2457T_chromosome		allophanate hydrolase subunit 2 family protein
Sf2457T_1041	Shigella_flexneri_2457T_chromosome		conserved hypothetical protein
Sf2457T_1042	Shigella_flexneri_2457T_chromosome		allophanate hydrolase subunit 1 family protein
Sf2457T_1043	Shigella_flexneri_2457T_chromosome		putative GTP cyclohydrolase 1 type 2
Sf2457T_1044	Shigella_flexneri_2457T_chromosome		H+ symporter) family protein
Sf2457T_1045	Shigella_flexneri_2457T_chromosome	phrB	deoxyribodipyrimidine photo-lyase
Sf2457T_1046	Shigella_flexneri_2457T_chromosome		conserved hypothetical protein
Sf2457T_1047	Shigella_flexneri_2457T_chromosome		toxin SymE, type I toxin-antitoxin system family protein
Sf2457T_1048	Shigella_flexneri_2457T_chromosome		conserved hypothetical protein
Sf2457T_1049	Shigella_flexneri_2457T_chromosome		RHS repeat-associated core domain protein
Sf2457T_1050	Shigella_flexneri_2457T_chromosome		PAAR motif family protein
Sf2457T_1051	Shigella_flexneri_2457T_chromosome		putative transposase
Sf2457T_1052	Shigella_flexneri_2457T_chromosome		conserved hypothetical protein
Sf2457T_1053	Shigella_flexneri_2457T_chromosome	kdpA	K+-transporting ATPase, A subunit
Sf2457T_1054	Shigella_flexneri_2457T_chromosome		potassium-transporting ATPase A subunit
Sf2457T_1055	Shigella_flexneri_2457T_chromosome	kdpB	K+-transporting ATPase, B subunit
Sf2457T_1056	Shigella_flexneri_2457T_chromosome		HAD ATPase, P-type, IC family protein
Sf2457T_1057	Shigella_flexneri_2457T_chromosome	kdpC	K+-transporting ATPase, C subunit
Sf2457T_1058	Shigella_flexneri_2457T_chromosome		osmosensitive K+ channel His kinase sensor domain protein
Sf2457T_1059	Shigella_flexneri_2457T_chromosome		histidine kinase-, DNA gyrase B-, and HSP90-like ATPase family protein
Sf2457T_1060	Shigella_flexneri_2457T_chromosome		response regulator
Sf2457T_1061	Shigella_flexneri_2457T_chromosome		transcriptional regulatory , C terminal family protein
Sf2457T_1062	Shigella_flexneri_2457T_chromosome		orn/Lys/Arg decarboxylase, major domain protein
Sf2457T_1063	Shigella_flexneri_2457T_chromosome		orn/Lys/Arg decarboxylase, C-terminal domain protein
Sf2457T_1064	Shigella_flexneri_2457T_chromosome	potE	putrescine-ornithine antiporter
Sf2457T_1065	Shigella_flexneri_2457T_chromosome		putative putrescine-ornithine antiporter domain protein
Sf2457T_1066	Shigella_flexneri_2457T_chromosome	pgm	phosphoglucomutase, alpha-D-glucose phosphate-specific
Sf2457T_1067	Shigella_flexneri_2457T_chromosome	seqA	negative modulator of initiation of replication
Sf2457T_1068	Shigella_flexneri_2457T_chromosome	ybfF	esterase YbfF
Sf2457T_1069	Shigella_flexneri_2457T_chromosome		ribbon-helix-helix , copG family protein
Sf2457T_1070	Shigella_flexneri_2457T_chromosome		flavodoxin
Sf2457T_1071	Shigella_flexneri_2457T_chromosome	fur	ferric uptake regulation protein
Sf2457T_1072	Shigella_flexneri_2457T_chromosome		ybfN-like lipofamily protein
Sf2457T_1073	Shigella_flexneri_2457T_chromosome		outer membrane porin, OprD family protein
Sf2457T_1074	Shigella_flexneri_2457T_chromosome		outer membrane porin, OprD family protein
Sf2457T_1075	Shigella_flexneri_2457T_chromosome	glnS	glutamine--tRNA ligase
Sf2457T_1076	Shigella_flexneri_2457T_chromosome	nagE	PTS system, N-acetylglucosamine-specific IIBC component
Sf2457T_1077	Shigella_flexneri_2457T_chromosome		conserved hypothetical protein
Sf2457T_1078	Shigella_flexneri_2457T_chromosome	nagB	glucosamine-6-phosphate deaminase
Sf2457T_1079	Shigella_flexneri_2457T_chromosome	nagA	N-acetylglucosamine-6-phosphate deacetylase
Sf2457T_1080	Shigella_flexneri_2457T_chromosome		ROK family protein
Sf2457T_1081	Shigella_flexneri_2457T_chromosome		haloacid dehalogenase-like hydrolase family protein
Sf2457T_1082	Shigella_flexneri_2457T_chromosome	nagD	ribonucleotide monophosphatase NagD
Sf2457T_1083	Shigella_flexneri_2457T_chromosome	asnB	asparagine synthase
Sf2457T_1091	Shigella_flexneri_2457T_chromosome		ubiquinone biosynthesis hydroxylase, UbiH/UbiF/VisC/COQ6 family protein
Sf2457T_1092	Shigella_flexneri_2457T_chromosome	miaB	tRNA-i(6)A37 thiotransferase enzyme MiaB
Sf2457T_1093	Shigella_flexneri_2457T_chromosome		phoH-like family protein
Sf2457T_1094	Shigella_flexneri_2457T_chromosome		putative rRNA maturation factor YbeY
Sf2457T_1095	Shigella_flexneri_2457T_chromosome	corC	magnesium and cobalt efflux protein CorC
Sf2457T_1096	Shigella_flexneri_2457T_chromosome	lnt	apolipoprotein N-acyltransferase
Sf2457T_1097	Shigella_flexneri_2457T_chromosome		bacterial extracellular solute-binding, 3 family protein
Sf2457T_1098	Shigella_flexneri_2457T_chromosome		amino ABC transporter, permease , 3-TM region, His/Glu/Gln/Arg/opine family domain protein
Sf2457T_1099	Shigella_flexneri_2457T_chromosome		amino ABC transporter, permease , 3-TM region, His/Glu/Gln/Arg/opine family domain protein
Sf2457T_1100	Shigella_flexneri_2457T_chromosome		ABC transporter family protein
Sf2457T_1101	Shigella_flexneri_2457T_chromosome	rihA	pyrimidine-specific ribonucleoside hydrolase RihA
Sf2457T_1102	Shigella_flexneri_2457T_chromosome		hsp70 family protein
Sf2457T_1103	Shigella_flexneri_2457T_chromosome		hsp70 family protein
Sf2457T_1104	Shigella_flexneri_2457T_chromosome		dnaJ domain protein
Sf2457T_1105	Shigella_flexneri_2457T_chromosome		conserved hypothetical protein
Sf2457T_1106	Shigella_flexneri_2457T_chromosome		conserved hypothetical protein
Sf2457T_1107	Shigella_flexneri_2457T_chromosome		sel1 repeat family protein
Sf2457T_1108	Shigella_flexneri_2457T_chromosome		dnaJ domain protein
Sf2457T_1109	Shigella_flexneri_2457T_chromosome		conserved hypothetical protein
Sf2457T_1110	Shigella_flexneri_2457T_chromosome		sel1 repeat family protein
Sf2457T_1111	Shigella_flexneri_2457T_chromosome		conserved hypothetical protein
Sf2457T_1112	Shigella_flexneri_2457T_chromosome	leuS	leucine--tRNA ligase
Sf2457T_1113	Shigella_flexneri_2457T_chromosome	lptE	LPS-assembly lipoprotein LptE
Sf2457T_1114	Shigella_flexneri_2457T_chromosome	holA	DNA polymerase III, delta subunit
Sf2457T_1115	Shigella_flexneri_2457T_chromosome	nadD	nicotinate (nicotinamide) nucleotide adenylyltransferase
Sf2457T_1116	Shigella_flexneri_2457T_chromosome	cobC	alpha-ribazole phosphatase
Sf2457T_1117	Shigella_flexneri_2457T_chromosome	rsfS	ribosomal silencing factor RsfS
Sf2457T_1118	Shigella_flexneri_2457T_chromosome	rlmH	rRNA large subunit m3Psi methyltransferase RlmH
Sf2457T_1119	Shigella_flexneri_2457T_chromosome	mrdA	penicillin-binding protein 2
Sf2457T_1120	Shigella_flexneri_2457T_chromosome	mrdB	rod shape-determining protein RodA
Sf2457T_1121	Shigella_flexneri_2457T_chromosome	rlpA	rare lipoA family protein
Sf2457T_1122	Shigella_flexneri_2457T_chromosome	dacA	D-alanyl-D-alanine carboxypeptidase DacA
Sf2457T_1123	Shigella_flexneri_2457T_chromosome		conserved hypothetical protein
Sf2457T_1124	Shigella_flexneri_2457T_chromosome	lipB	lipoyl(octanoyl) transferase
Sf2457T_1125	Shigella_flexneri_2457T_chromosome		bacterial regulatory helix-turn-helix , lysR family protein
Sf2457T_1126	Shigella_flexneri_2457T_chromosome	lipA	lipoyl synthase
Sf2457T_1127	Shigella_flexneri_2457T_chromosome	lipA	lipoyl synthase domain protein
Sf2457T_1128	Shigella_flexneri_2457T_chromosome	tatE	sec-independent translocase protein TatE
Sf2457T_1129	Shigella_flexneri_2457T_chromosome		carbon-nitrogen hydrolase family protein
Sf2457T_1130	Shigella_flexneri_2457T_chromosome		crcB-like family protein
Sf2457T_1131	Shigella_flexneri_2457T_chromosome	cspE	cold shock-like protein CspE
Sf2457T_1132	Shigella_flexneri_2457T_chromosome		antimicrobial peptide resistance and lipid A acylation PagP family protein
Sf2457T_1133	Shigella_flexneri_2457T_chromosome		transporter, anaerobic C4-dicarboxylate uptake C family protein
Sf2457T_1134	Shigella_flexneri_2457T_chromosome		mu DNA-binding domain protein
Sf2457T_1135	Shigella_flexneri_2457T_chromosome	A	transposase
Sf2457T_1136	Shigella_flexneri_2457T_chromosome		transposase family protein
Sf2457T_1137	Shigella_flexneri_2457T_chromosome		conserved hypothetical protein
Sf2457T_1138	Shigella_flexneri_2457T_chromosome		integrase core domain protein
Sf2457T_1139	Shigella_flexneri_2457T_chromosome		conserved hypothetical protein
Sf2457T_1140	Shigella_flexneri_2457T_chromosome		putative bacteriophage protein
Sf2457T_1141	Shigella_flexneri_2457T_chromosome		conserved hypothetical protein
Sf2457T_1142	Shigella_flexneri_2457T_chromosome		phage head morphogenesis , SPP1 gp7 family domain protein
Sf2457T_1143	Shigella_flexneri_2457T_chromosome		conserved hypothetical protein
Sf2457T_1144	Shigella_flexneri_2457T_chromosome		conserved hypothetical protein
Sf2457T_1145	Shigella_flexneri_2457T_chromosome		phage terminase, large subunit, PBSX family domain protein
Sf2457T_1146	Shigella_flexneri_2457T_chromosome		integrase core domain protein
Sf2457T_1147	Shigella_flexneri_2457T_chromosome		transposase family protein
Sf2457T_1148	Shigella_flexneri_2457T_chromosome		phage terminase, large subunit, PBSX family
Sf2457T_1149	Shigella_flexneri_2457T_chromosome		conserved hypothetical protein
Sf2457T_1150	Shigella_flexneri_2457T_chromosome		integrase core domain protein
Sf2457T_1151	Shigella_flexneri_2457T_chromosome		transposase family protein
Sf2457T_1152	Shigella_flexneri_2457T_chromosome		conserved hypothetical protein
Sf2457T_1153	Shigella_flexneri_2457T_chromosome		transposase family protein
Sf2457T_1154	Shigella_flexneri_2457T_chromosome		integrase core domain protein
Sf2457T_1155	Shigella_flexneri_2457T_chromosome		conserved hypothetical protein
Sf2457T_1160	Shigella_flexneri_2457T_chromosome		lysis S family protein
Sf2457T_1161	Shigella_flexneri_2457T_chromosome		integrase core domain protein
Sf2457T_1162	Shigella_flexneri_2457T_chromosome		transposase family protein
Sf2457T_1163	Shigella_flexneri_2457T_chromosome		putative gp60
Sf2457T_1164	Shigella_flexneri_2457T_chromosome		integrase core domain protein
Sf2457T_1165	Shigella_flexneri_2457T_chromosome		toprim-like family protein
Sf2457T_1166	Shigella_flexneri_2457T_chromosome		transposase family protein
Sf2457T_1167	Shigella_flexneri_2457T_chromosome		bacterial dnaA family protein
Sf2457T_1168	Shigella_flexneri_2457T_chromosome		dnaB-like helicase N terminal domain protein
Sf2457T_1169	Shigella_flexneri_2457T_chromosome		conserved hypothetical protein
Sf2457T_1170	Shigella_flexneri_2457T_chromosome		hypothetical protein
Sf2457T_1171	Shigella_flexneri_2457T_chromosome		phage NinH family protein
Sf2457T_1172	Shigella_flexneri_2457T_chromosome		phage antitermination Q family protein
Sf2457T_1177	Shigella_flexneri_2457T_chromosome		lysis S family protein
Sf2457T_1178	Shigella_flexneri_2457T_chromosome		conserved hypothetical protein
Sf2457T_1179	Shigella_flexneri_2457T_chromosome		phage lysozyme family protein
Sf2457T_1180	Shigella_flexneri_2457T_chromosome		bacteriophage lysis family protein
Sf2457T_1181	Shigella_flexneri_2457T_chromosome		transposase family protein
Sf2457T_1182	Shigella_flexneri_2457T_chromosome		integrase core domain protein
Sf2457T_1183	Shigella_flexneri_2457T_chromosome		phage terminase large subunit family protein
Sf2457T_1184	Shigella_flexneri_2457T_chromosome		gpW family protein
Sf2457T_1185	Shigella_flexneri_2457T_chromosome		phage portal protein, lambda family
Sf2457T_1186	Shigella_flexneri_2457T_chromosome		phage portal protein, lambda family
Sf2457T_1187	Shigella_flexneri_2457T_chromosome		peptidase S49 family protein
Sf2457T_1188	Shigella_flexneri_2457T_chromosome	shp	head decoration protein
Sf2457T_1189	Shigella_flexneri_2457T_chromosome		phage major capsid E family protein
Sf2457T_1190	Shigella_flexneri_2457T_chromosome		DNA packaging FI family protein
Sf2457T_1191	Shigella_flexneri_2457T_chromosome		phage Head-Tail Attachment family protein
Sf2457T_1192	Shigella_flexneri_2457T_chromosome		prophage minor tail Z family protein
Sf2457T_1193	Shigella_flexneri_2457T_chromosome		phage minor tail U family protein
Sf2457T_1194	Shigella_flexneri_2457T_chromosome		bacterial Ig-like domain family protein
Sf2457T_1195	Shigella_flexneri_2457T_chromosome		phage minor tail protein G
Sf2457T_1196	Shigella_flexneri_2457T_chromosome		phage tail assembly protein T
Sf2457T_1197	Shigella_flexneri_2457T_chromosome		prophage tail length tape measure family protein
Sf2457T_1198	Shigella_flexneri_2457T_chromosome		phage tail tape measure protein, lambda family
Sf2457T_1199	Shigella_flexneri_2457T_chromosome		phage minor tail family protein
Sf2457T_1200	Shigella_flexneri_2457T_chromosome		phage minor tail protein L
Sf2457T_1201	Shigella_flexneri_2457T_chromosome		nlpC/P60 family protein
Sf2457T_1202	Shigella_flexneri_2457T_chromosome		bacteriophage lambda tail assembly I family protein
Sf2457T_1203	Shigella_flexneri_2457T_chromosome		fibronectin type III family protein
Sf2457T_1204	Shigella_flexneri_2457T_chromosome		enterobacterial Ail/Lom family protein
Sf2457T_1205	Shigella_flexneri_2457T_chromosome		prophage tail fibre N-terminal family protein
Sf2457T_1206	Shigella_flexneri_2457T_chromosome		conserved hypothetical protein
Sf2457T_1207	Shigella_flexneri_2457T_chromosome		putative E3 ubiquitin-protein ligase ipaH4.5
Sf2457T_1208	Shigella_flexneri_2457T_chromosome		conserved hypothetical protein
Sf2457T_1209	Shigella_flexneri_2457T_chromosome	bioA	adenosylmethionine-8-amino-7-oxononanoate transaminase
Sf2457T_1210	Shigella_flexneri_2457T_chromosome	bioB	biotin synthase
Sf2457T_1211	Shigella_flexneri_2457T_chromosome		aminotransferase class I and II family protein
Sf2457T_1212	Shigella_flexneri_2457T_chromosome		aminotransferase class I and II family protein
Sf2457T_1213	Shigella_flexneri_2457T_chromosome	bioC	malonyl-[acyl-carrier protein] O-methyltransferase
Sf2457T_1214	Shigella_flexneri_2457T_chromosome	bioD	dethiobiotin synthase
Sf2457T_1215	Shigella_flexneri_2457T_chromosome	uvrB	excinuclease ABC subunit B
Sf2457T_1216	Shigella_flexneri_2457T_chromosome		conserved hypothetical family protein
Sf2457T_1217	Shigella_flexneri_2457T_chromosome	moaA	molybdenum cofactor biosynthesis protein A
Sf2457T_1218	Shigella_flexneri_2457T_chromosome	moaB	molybdenum cofactor biosynthesis protein B
Sf2457T_1219	Shigella_flexneri_2457T_chromosome	moaC	molybdenum cofactor biosynthesis protein C
Sf2457T_1220	Shigella_flexneri_2457T_chromosome	moaD	molybdopterin converting factor, subunit 1
Sf2457T_1221	Shigella_flexneri_2457T_chromosome	moaE	molybdopterin synthase catalytic subunit
Sf2457T_1222	Shigella_flexneri_2457T_chromosome	ybhL	inner membrane protein YbhL
Sf2457T_1223	Shigella_flexneri_2457T_chromosome		inhibitor of apoptosis-promoting Bax1 family protein
Sf2457T_1224	Shigella_flexneri_2457T_chromosome	ybhN	inner membrane protein YbhN
Sf2457T_1225	Shigella_flexneri_2457T_chromosome		putative cardiolipin synthase YbhO
Sf2457T_1226	Shigella_flexneri_2457T_chromosome		endonuclease/Exonuclease/phosphatase family protein
Sf2457T_1227	Shigella_flexneri_2457T_chromosome		ABC-2 type transporter family protein
Sf2457T_1228	Shigella_flexneri_2457T_chromosome	ybhQ	inner membrane protein YbhQ
Sf2457T_1229	Shigella_flexneri_2457T_chromosome	ybhS	inner membrane transport permease YbhS
Sf2457T_1230	Shigella_flexneri_2457T_chromosome	ccmA	heme ABC exporter, ATP-binding protein CcmA
Sf2457T_1231	Shigella_flexneri_2457T_chromosome		efflux transporter, RND family, MFP subunit
Sf2457T_1232	Shigella_flexneri_2457T_chromosome		bacterial regulatory, tetR family protein
Sf2457T_1233	Shigella_flexneri_2457T_chromosome		type III restriction enzyme, res subunit
Sf2457T_1234	Shigella_flexneri_2457T_chromosome	ybiA	swarming motility protein YbiA
Sf2457T_1235	Shigella_flexneri_2457T_chromosome		DEAD/DEAH box helicase family protein
Sf2457T_1236	Shigella_flexneri_2457T_chromosome		helicase C-terminal domain protein
Sf2457T_1237	Shigella_flexneri_2457T_chromosome		conserved hypothetical protein
Sf2457T_1238	Shigella_flexneri_2457T_chromosome		conserved hypothetical protein
Sf2457T_1239	Shigella_flexneri_2457T_chromosome		conserved hypothetical protein
Sf2457T_1240	Shigella_flexneri_2457T_chromosome		conserved hypothetical protein
Sf2457T_1241	Shigella_flexneri_2457T_chromosome		2OG-Fe(II) oxygenase superfamily protein
Sf2457T_1242	Shigella_flexneri_2457T_chromosome		tonB dependent receptor family protein
Sf2457T_1243	Shigella_flexneri_2457T_chromosome		tonB-dependent Receptor Plug domain protein
Sf2457T_1244	Shigella_flexneri_2457T_chromosome		tonB-dependent Receptor Plug domain protein
Sf2457T_1245	Shigella_flexneri_2457T_chromosome		insertion element 4 transposase N-terminal family protein
Sf2457T_1246	Shigella_flexneri_2457T_chromosome		conserved hypothetical protein
Sf2457T_1247	Shigella_flexneri_2457T_chromosome	ybiO	moderate conductance mechanosensitive channel YbiO
Sf2457T_1248	Shigella_flexneri_2457T_chromosome	rlmF	ribosomal RNA large subunit methyltransferase F
Sf2457T_1249	Shigella_flexneri_2457T_chromosome		putative transport protein
Sf2457T_1250	Shigella_flexneri_2457T_chromosome		ABC transporter family protein
Sf2457T_1251	Shigella_flexneri_2457T_chromosome		amino ABC transporter, permease , 3-TM region, His/Glu/Gln/Arg/opine family domain protein
Sf2457T_1252	Shigella_flexneri_2457T_chromosome		bacterial extracellular solute-binding, 3 family protein
Sf2457T_1253	Shigella_flexneri_2457T_chromosome	dps	DNA protection during starvation protein
Sf2457T_1254	Shigella_flexneri_2457T_chromosome	rhtA	threonine/homoserine exporter RhtA
Sf2457T_1255	Shigella_flexneri_2457T_chromosome	ompX	outer membrane protein X
Sf2457T_1256	Shigella_flexneri_2457T_chromosome		putative phosphoethanolamine transferase YbiP
Sf2457T_1257	Shigella_flexneri_2457T_chromosome	mntS	small protein MntS
Sf2457T_1258	Shigella_flexneri_2457T_chromosome	mntR	transcriptional regulator MntR
Sf2457T_1259	Shigella_flexneri_2457T_chromosome	ybiR	inner membrane protein YbiR
Sf2457T_1260	Shigella_flexneri_2457T_chromosome		putative L,D-transpeptidase YbiS
Sf2457T_1261	Shigella_flexneri_2457T_chromosome	ccmA	heme ABC exporter, ATP-binding protein CcmA
Sf2457T_1262	Shigella_flexneri_2457T_chromosome		conserved hypothetical protein
Sf2457T_1263	Shigella_flexneri_2457T_chromosome	ybiV	sugar phosphatase YbiV
Sf2457T_1264	Shigella_flexneri_2457T_chromosome		glycyl radical enzyme, PFL2/glycerol dehydratase family protein
Sf2457T_1265	Shigella_flexneri_2457T_chromosome		glycyl-radical enzyme activating family protein
Sf2457T_1266	Shigella_flexneri_2457T_chromosome	fsa	fructose-6-phosphate aldolase
Sf2457T_1267	Shigella_flexneri_2457T_chromosome	moeB	molybdopterin synthase sulfurylase MoeB
Sf2457T_1268	Shigella_flexneri_2457T_chromosome	moeA	molybdopterin molybdenumtransferase
Sf2457T_1269	Shigella_flexneri_2457T_chromosome		asparaginase family protein
Sf2457T_1270	Shigella_flexneri_2457T_chromosome		ABC transporter family protein
Sf2457T_1271	Shigella_flexneri_2457T_chromosome		ABC transporter family protein
Sf2457T_1272	Shigella_flexneri_2457T_chromosome		bacterial extracellular solute-binding, 5 Middle family protein
Sf2457T_1273	Shigella_flexneri_2457T_chromosome		bacterial extracellular solute-binding, 5 Middle family protein
Sf2457T_1274	Shigella_flexneri_2457T_chromosome	gsiC	glutathione transport system permease protein GsiC
Sf2457T_1275	Shigella_flexneri_2457T_chromosome	gsiD	glutathione transport system permease protein GsiD
Sf2457T_1276	Shigella_flexneri_2457T_chromosome		EAL domain protein
Sf2457T_1277	Shigella_flexneri_2457T_chromosome		EAL domain protein
Sf2457T_1278	Shigella_flexneri_2457T_chromosome		diguanylate cyclase domain protein
Sf2457T_1279	Shigella_flexneri_2457T_chromosome	rimO	ribosomal protein S12 methylthiotransferase RimO
Sf2457T_1280	Shigella_flexneri_2457T_chromosome		biofilm formation family protein
Sf2457T_1281	Shigella_flexneri_2457T_chromosome	yliI	soluble aldose sugar dehydrogenase YliI
Sf2457T_1282	Shigella_flexneri_2457T_chromosome		glutathione S-transferase, N-terminal domain protein
Sf2457T_1283	Shigella_flexneri_2457T_chromosome	dacC	D-alanyl-D-alanine carboxypeptidase DacC
Sf2457T_1284	Shigella_flexneri_2457T_chromosome		transposase family protein
Sf2457T_1285	Shigella_flexneri_2457T_chromosome		integrase core domain protein
Sf2457T_1286	Shigella_flexneri_2457T_chromosome		penicillin-binding 5, C-terminal domain protein
Sf2457T_1287	Shigella_flexneri_2457T_chromosome	deoR	deoxyribose operon repressor
Sf2457T_1288	Shigella_flexneri_2457T_chromosome		putative undecaprenyl-diphosphatase YbjG
Sf2457T_1289	Shigella_flexneri_2457T_chromosome	mdfA	multidrug transporter MdfA
Sf2457T_1290	Shigella_flexneri_2457T_chromosome		conserved hypothetical protein
Sf2457T_1291	Shigella_flexneri_2457T_chromosome	ybjI	flavin mononucleotide phosphatase YbjI
Sf2457T_1292	Shigella_flexneri_2457T_chromosome	ybjJ	inner membrane protein YbjJ
Sf2457T_1293	Shigella_flexneri_2457T_chromosome		bacterial regulatory, tetR family protein
Sf2457T_1294	Shigella_flexneri_2457T_chromosome		aspT/YidE/YbjL antiporter duplication domain protein
Sf2457T_1295	Shigella_flexneri_2457T_chromosome	ybjM	inner membrane protein YbjM
Sf2457T_1296	Shigella_flexneri_2457T_chromosome	grxA	glutaredoxin, GrxA family
Sf2457T_1297	Shigella_flexneri_2457T_chromosome		conserved hypothetical protein
Sf2457T_1298	Shigella_flexneri_2457T_chromosome		nitroreductase family protein
Sf2457T_1299	Shigella_flexneri_2457T_chromosome	rimK	ribosomal S6 modification protein
Sf2457T_1300	Shigella_flexneri_2457T_chromosome		bacterial sensory transduction regulator family protein
Sf2457T_1301	Shigella_flexneri_2457T_chromosome		bacterial extracellular solute-binding family protein
Sf2457T_1302	Shigella_flexneri_2457T_chromosome		polyamine ABC transporter, ATP-binding family protein
Sf2457T_1303	Shigella_flexneri_2457T_chromosome		binding-protein-dependent transport system inner membrane component family protein
Sf2457T_1304	Shigella_flexneri_2457T_chromosome		binding-protein-dependent transport system inner membrane component family protein
Sf2457T_1305	Shigella_flexneri_2457T_chromosome	ybjO	inner membrane protein YbjO
Sf2457T_1306	Shigella_flexneri_2457T_chromosome	rumB	23S rRNA (uracil-5-)-methyltransferase RumB
Sf2457T_1307	Shigella_flexneri_2457T_chromosome		lysine-arginine-ornithine-binding periplasmic family protein
Sf2457T_1308	Shigella_flexneri_2457T_chromosome		amino ABC transporter, permease , 3-TM region, His/Glu/Gln/Arg/opine family domain protein
Sf2457T_1309	Shigella_flexneri_2457T_chromosome		amino ABC transporter, permease , 3-TM region, His/Glu/Gln/Arg/opine family domain protein
Sf2457T_1310	Shigella_flexneri_2457T_chromosome		lysine-arginine-ornithine-binding periplasmic family protein
Sf2457T_1311	Shigella_flexneri_2457T_chromosome		ABC transporter family protein
Sf2457T_1312	Shigella_flexneri_2457T_chromosome		conserved hypothetical protein
Sf2457T_1313	Shigella_flexneri_2457T_chromosome		pentapeptide repeats family protein
Sf2457T_1314	Shigella_flexneri_2457T_chromosome		conserved hypothetical protein
Sf2457T_1315	Shigella_flexneri_2457T_chromosome		NAD dependent epimerase/dehydratase family protein
Sf2457T_1316	Shigella_flexneri_2457T_chromosome	amiD	N-acetylmuramoyl-L-alanine amidase AmiD
Sf2457T_1317	Shigella_flexneri_2457T_chromosome		conserved hypothetical protein
Sf2457T_1318	Shigella_flexneri_2457T_chromosome		NADH(P)-binding family protein
Sf2457T_1319	Shigella_flexneri_2457T_chromosome		beta-eliminating lyase family protein
Sf2457T_1320	Shigella_flexneri_2457T_chromosome		thiamine pyrophosphate enzyme, C-terminal TPP binding domain protein
Sf2457T_1321	Shigella_flexneri_2457T_chromosome		oxidoreductase NAD-binding domain protein
Sf2457T_1322	Shigella_flexneri_2457T_chromosome	hcp	hydroxylamine reductase
Sf2457T_1323	Shigella_flexneri_2457T_chromosome		conserved hypothetical protein
Sf2457T_1324	Shigella_flexneri_2457T_chromosome		integrase core domain protein
Sf2457T_1325	Shigella_flexneri_2457T_chromosome		transposase family protein
Sf2457T_1326	Shigella_flexneri_2457T_chromosome	aqpZ	aquaporin Z
Sf2457T_1327	Shigella_flexneri_2457T_chromosome		putative transposase
Sf2457T_1328	Shigella_flexneri_2457T_chromosome		conserved hypothetical protein
Sf2457T_1329	Shigella_flexneri_2457T_chromosome		conserved hypothetical protein
Sf2457T_1330	Shigella_flexneri_2457T_chromosome		efflux transporter, RND family, MFP subunit
Sf2457T_1331	Shigella_flexneri_2457T_chromosome		ftsX-like permease family protein
Sf2457T_1332	Shigella_flexneri_2457T_chromosome	cspD	cold shock domain protein CspD
Sf2457T_1333	Shigella_flexneri_2457T_chromosome		ATP-dependent Clp protease adaptor ClpS family protein
Sf2457T_1334	Shigella_flexneri_2457T_chromosome	clpA	ATP-dependent Clp protease ATP-binding subunit ClpA
Sf2457T_1336	Shigella_flexneri_2457T_chromosome	infA	translation initiation factor IF-1
Sf2457T_1337	Shigella_flexneri_2457T_chromosome	aat	leucyl/phenylalanyl-tRNA--protein transferase
Sf2457T_1338	Shigella_flexneri_2457T_chromosome	cydC	thiol reductant ABC exporter, CydC subunit
Sf2457T_1339	Shigella_flexneri_2457T_chromosome	cydD	thiol reductant ABC exporter, CydD subunit
Sf2457T_1340	Shigella_flexneri_2457T_chromosome	trxB	thioredoxin-disulfide reductase
Sf2457T_1341	Shigella_flexneri_2457T_chromosome	lrp	leucine-responsive regulatory protein
Sf2457T_1342	Shigella_flexneri_2457T_chromosome		ftsK/SpoIIIE family protein
Sf2457T_1343	Shigella_flexneri_2457T_chromosome	lolA	outer membrane lipocarrier protein LolA
Sf2457T_1344	Shigella_flexneri_2457T_chromosome		aTPase AAA family
Sf2457T_1345	Shigella_flexneri_2457T_chromosome	rarA	replication-associated recombination protein A
Sf2457T_1346	Shigella_flexneri_2457T_chromosome	serS	serine--tRNA ligase
Sf2457T_1347	Shigella_flexneri_2457T_chromosome		tat (twin-arginine translocation) pathway signal sequence domain protein
Sf2457T_1348	Shigella_flexneri_2457T_chromosome	dmsA	dimethyl sulfoxide reductase DmsA
Sf2457T_1349	Shigella_flexneri_2457T_chromosome	dmsB	dimethylsulfoxide reductase, chain B
Sf2457T_1350	Shigella_flexneri_2457T_chromosome		DMSO reductase anchor subunit family protein
Sf2457T_1351	Shigella_flexneri_2457T_chromosome		isochorismatase family protein
Sf2457T_1352	Shigella_flexneri_2457T_chromosome		conserved hypothetical protein
Sf2457T_1353	Shigella_flexneri_2457T_chromosome		transposase family protein
Sf2457T_1354	Shigella_flexneri_2457T_chromosome		putative transposase
Sf2457T_1355	Shigella_flexneri_2457T_chromosome		transposase IS66 family protein
Sf2457T_1356	Shigella_flexneri_2457T_chromosome		bacteriophage lysis family protein
Sf2457T_1357	Shigella_flexneri_2457T_chromosome		integrase core domain protein
Sf2457T_1358	Shigella_flexneri_2457T_chromosome		transposase family protein
Sf2457T_1359	Shigella_flexneri_2457T_chromosome		conserved hypothetical protein
Sf2457T_1360	Shigella_flexneri_2457T_chromosome		transposase family protein
Sf2457T_1361	Shigella_flexneri_2457T_chromosome		integrase core domain protein
Sf2457T_1362	Shigella_flexneri_2457T_chromosome		conserved hypothetical protein
Sf2457T_1363	Shigella_flexneri_2457T_chromosome		conserved hypothetical protein
Sf2457T_1364	Shigella_flexneri_2457T_chromosome		hok/gef family protein
Sf2457T_1365	Shigella_flexneri_2457T_chromosome		conserved hypothetical protein
Sf2457T_1366	Shigella_flexneri_2457T_chromosome		putative bacteriophage protein
Sf2457T_1367	Shigella_flexneri_2457T_chromosome		conserved hypothetical protein
Sf2457T_1368	Shigella_flexneri_2457T_chromosome		istB-like ATP binding family protein
Sf2457T_1369	Shigella_flexneri_2457T_chromosome		putative dNA replication factor
Sf2457T_1370	Shigella_flexneri_2457T_chromosome		conserved hypothetical protein
Sf2457T_1371	Shigella_flexneri_2457T_chromosome		conserved hypothetical protein
Sf2457T_1372	Shigella_flexneri_2457T_chromosome		putative regulatory protein
Sf2457T_1373	Shigella_flexneri_2457T_chromosome		helix-turn-helix family protein
Sf2457T_1374	Shigella_flexneri_2457T_chromosome		hypothetical protein
Sf2457T_1375	Shigella_flexneri_2457T_chromosome		hypothetical protein
Sf2457T_1376	Shigella_flexneri_2457T_chromosome		integrase core domain protein
Sf2457T_1377	Shigella_flexneri_2457T_chromosome		transposase family protein
Sf2457T_1378	Shigella_flexneri_2457T_chromosome		phage regulatory , Rha family protein
Sf2457T_1379	Shigella_flexneri_2457T_chromosome		conserved hypothetical protein
Sf2457T_1380	Shigella_flexneri_2457T_chromosome		transposase family protein
Sf2457T_1381	Shigella_flexneri_2457T_chromosome		integrase core domain protein
Sf2457T_1382	Shigella_flexneri_2457T_chromosome		enterobacterial exodeoxyribonuclease VIII family protein
Sf2457T_1383	Shigella_flexneri_2457T_chromosome		integrase core domain protein
Sf2457T_1384	Shigella_flexneri_2457T_chromosome		transposase family protein
Sf2457T_1385	Shigella_flexneri_2457T_chromosome		conserved hypothetical protein
Sf2457T_1386	Shigella_flexneri_2457T_chromosome		hypothetical protein
Sf2457T_1387	Shigella_flexneri_2457T_chromosome		putative E3 ubiquitin-protein ligase ipaH7.8
Sf2457T_1388	Shigella_flexneri_2457T_chromosome		resolvase, N terminal domain protein
Sf2457T_1389	Shigella_flexneri_2457T_chromosome		lactonase, 7-bladed beta-propeller family protein
Sf2457T_1390	Shigella_flexneri_2457T_chromosome		lysR substrate binding domain protein
Sf2457T_1391	Shigella_flexneri_2457T_chromosome		bacterial regulatory helix-turn-helix , lysR family protein
Sf2457T_1392	Shigella_flexneri_2457T_chromosome		prpF family protein
Sf2457T_1393	Shigella_flexneri_2457T_chromosome	ybhI	inner membrane protein YbhI
Sf2457T_1394	Shigella_flexneri_2457T_chromosome		aconitase family protein
Sf2457T_1395	Shigella_flexneri_2457T_chromosome		putative acyl-CoA thioester hydrolase YbhC
Sf2457T_1396	Shigella_flexneri_2457T_chromosome		phage integrase family protein
Sf2457T_1397	Shigella_flexneri_2457T_chromosome		integrase core domain protein
Sf2457T_1398	Shigella_flexneri_2457T_chromosome		transposase family protein
Sf2457T_1399	Shigella_flexneri_2457T_chromosome		phage lysozyme family protein
Sf2457T_1400	Shigella_flexneri_2457T_chromosome		transposase family protein
Sf2457T_1401	Shigella_flexneri_2457T_chromosome		putative transposase
Sf2457T_1402	Shigella_flexneri_2457T_chromosome		transposase C of IS166 homeodomain protein
Sf2457T_1403	Shigella_flexneri_2457T_chromosome		transposase family protein
Sf2457T_1404	Shigella_flexneri_2457T_chromosome		integrase core domain protein
Sf2457T_1405	Shigella_flexneri_2457T_chromosome		putative transposase
Sf2457T_1406	Shigella_flexneri_2457T_chromosome		flavodoxin-like fold family protein
Sf2457T_1407	Shigella_flexneri_2457T_chromosome		bacterial regulatory helix-turn-helix , lysR family protein
Sf2457T_1408	Shigella_flexneri_2457T_chromosome		putative transposase
Sf2457T_1409	Shigella_flexneri_2457T_chromosome		transmembrane amino acid transporter family protein
Sf2457T_1410	Shigella_flexneri_2457T_chromosome		lysR substrate binding domain protein
Sf2457T_1411	Shigella_flexneri_2457T_chromosome		transposase family protein
Sf2457T_1412	Shigella_flexneri_2457T_chromosome		integrase core domain protein
Sf2457T_1413	Shigella_flexneri_2457T_chromosome		putative transposase
Sf2457T_1414	Shigella_flexneri_2457T_chromosome		integrase core domain protein
Sf2457T_1415	Shigella_flexneri_2457T_chromosome		transposase family protein
Sf2457T_1416	Shigella_flexneri_2457T_chromosome	pflA	pyruvate formate-lyase 1-activating enzyme
Sf2457T_1417	Shigella_flexneri_2457T_chromosome	pflB	formate acetyltransferase
Sf2457T_1418	Shigella_flexneri_2457T_chromosome	focA	formate transporter FocA
Sf2457T_1419	Shigella_flexneri_2457T_chromosome		conserved hypothetical protein
Sf2457T_1420	Shigella_flexneri_2457T_chromosome		inner membrane domain protein
Sf2457T_1421	Shigella_flexneri_2457T_chromosome		putative membrane protein
Sf2457T_1422	Shigella_flexneri_2457T_chromosome		conserved hypothetical protein
Sf2457T_1423	Shigella_flexneri_2457T_chromosome	serC	phosphoserine transaminase
Sf2457T_1424	Shigella_flexneri_2457T_chromosome	aroA	3-phosphoshikimate 1-carboxyvinyltransferase
Sf2457T_1425	Shigella_flexneri_2457T_chromosome		insertion element 4 transposase N-terminal family protein
Sf2457T_1426	Shigella_flexneri_2457T_chromosome		peptidase M48 family protein
Sf2457T_1427	Shigella_flexneri_2457T_chromosome	cmk	cytidylate kinase
Sf2457T_1428	Shigella_flexneri_2457T_chromosome	rpsA	ribosomal protein S1
Sf2457T_1429	Shigella_flexneri_2457T_chromosome	ihfB	integration host factor, beta subunit
Sf2457T_1430	Shigella_flexneri_2457T_chromosome		conserved hypothetical protein
Sf2457T_1431	Shigella_flexneri_2457T_chromosome		DNA internalization-related competence protein ComEC/Rec2
Sf2457T_1432	Shigella_flexneri_2457T_chromosome		DNA internalization-related competence protein ComEC/Rec2
Sf2457T_1433	Shigella_flexneri_2457T_chromosome	msbA	lipid A export permease/ATP-binding protein MsbA
Sf2457T_1434	Shigella_flexneri_2457T_chromosome	lpxK	tetraacyldisaccharide 4'-kinase
Sf2457T_1435	Shigella_flexneri_2457T_chromosome		conserved hypothetical protein
Sf2457T_1436	Shigella_flexneri_2457T_chromosome		trm112p-like family protein
Sf2457T_1437	Shigella_flexneri_2457T_chromosome	kdsB	3-deoxy-D-manno-octulosonate cytidylyltransferase
Sf2457T_1438	Shigella_flexneri_2457T_chromosome		conserved hypothetical protein
Sf2457T_1439	Shigella_flexneri_2457T_chromosome		conserved hypothetical protein
Sf2457T_1440	Shigella_flexneri_2457T_chromosome		methyltransferase domain protein
Sf2457T_1441	Shigella_flexneri_2457T_chromosome	mukF	chromosome partition protein MukF
Sf2457T_1442	Shigella_flexneri_2457T_chromosome	mukE	chromosome partition protein MukE
Sf2457T_1443	Shigella_flexneri_2457T_chromosome		mukB N-terminal family protein
Sf2457T_1444	Shigella_flexneri_2457T_chromosome		insertion element 4 transposase N-terminal family protein
Sf2457T_1445	Shigella_flexneri_2457T_chromosome		putative L,D-transpeptidase YcbB domain protein
Sf2457T_1446	Shigella_flexneri_2457T_chromosome		putative peptidoglycan binding domain protein
Sf2457T_1447	Shigella_flexneri_2457T_chromosome		conserved hypothetical protein
Sf2457T_1448	Shigella_flexneri_2457T_chromosome		metallo-beta-lactamase superfamily protein
Sf2457T_1449	Shigella_flexneri_2457T_chromosome		aminotransferase class I and II family protein
Sf2457T_1450	Shigella_flexneri_2457T_chromosome	ompF	outer membrane protein F
Sf2457T_1451	Shigella_flexneri_2457T_chromosome	asnS	asparagine--tRNA ligase
Sf2457T_1452	Shigella_flexneri_2457T_chromosome	pncB	nicotinate phosphoribosyltransferase
Sf2457T_1453	Shigella_flexneri_2457T_chromosome	pepN	aminopeptidase N
Sf2457T_1454	Shigella_flexneri_2457T_chromosome		ABC transporter family protein
Sf2457T_1455	Shigella_flexneri_2457T_chromosome		putative aliphatic sulfonates transport permease protein SsuC
Sf2457T_1456	Shigella_flexneri_2457T_chromosome		integrase core domain protein
Sf2457T_1457	Shigella_flexneri_2457T_chromosome		transposase family protein
Sf2457T_1458	Shigella_flexneri_2457T_chromosome		putative aliphatic sulfonates transport permease ssuC domain protein
Sf2457T_1459	Shigella_flexneri_2457T_chromosome	ssuD	alkanesulfonate monooxygenase, FMNH(2)-dependent
Sf2457T_1460	Shigella_flexneri_2457T_chromosome		putative aliphatic sulfonates-binding protein
Sf2457T_1461	Shigella_flexneri_2457T_chromosome	ssuE	FMN reductase
Sf2457T_1462	Shigella_flexneri_2457T_chromosome		putative transposase
Sf2457T_1463	Shigella_flexneri_2457T_chromosome		putative transposase
Sf2457T_1464	Shigella_flexneri_2457T_chromosome		type VII secretion system (T7SS), usher family protein
Sf2457T_1465	Shigella_flexneri_2457T_chromosome		fimbrial family protein
Sf2457T_1466	Shigella_flexneri_2457T_chromosome		fimbrial family protein
Sf2457T_1467	Shigella_flexneri_2457T_chromosome		fimbrial family protein
Sf2457T_1468	Shigella_flexneri_2457T_chromosome		gram-negative pili assembly chaperone, N-terminal domain protein
Sf2457T_1469	Shigella_flexneri_2457T_chromosome	pyrD	dihydroorotate dehydrogenase
Sf2457T_1470	Shigella_flexneri_2457T_chromosome		MOSC domain protein
Sf2457T_1471	Shigella_flexneri_2457T_chromosome	zapC	cell division protein ZapC
Sf2457T_1472	Shigella_flexneri_2457T_chromosome	rlmL	ribosomal RNA large subunit methyltransferase K/L
Sf2457T_1473	Shigella_flexneri_2457T_chromosome	ccmA	heme ABC exporter, ATP-binding protein CcmA
Sf2457T_1474	Shigella_flexneri_2457T_chromosome		integral membrane , PqiA family protein
Sf2457T_1475	Shigella_flexneri_2457T_chromosome		mce related family protein
Sf2457T_1476	Shigella_flexneri_2457T_chromosome		conserved hypothetical protein
Sf2457T_1477	Shigella_flexneri_2457T_chromosome	rmf	ribosome modulation factor
Sf2457T_1478	Shigella_flexneri_2457T_chromosome	fabA	beta-hydroxyacyl-(acyl-carrier-protein) dehydratase FabA
Sf2457T_1479	Shigella_flexneri_2457T_chromosome		AAA domain protein
Sf2457T_1480	Shigella_flexneri_2457T_chromosome		organiser of macrodomain of Terminus of chromosome family protein
Sf2457T_1481	Shigella_flexneri_2457T_chromosome		ompA-like transmembrane domain protein
Sf2457T_1482	Shigella_flexneri_2457T_chromosome	sulA	cell division inhibitor SulA
Sf2457T_1483	Shigella_flexneri_2457T_chromosome		tfoX N-terminal domain protein
Sf2457T_1484	Shigella_flexneri_2457T_chromosome		transposase family protein
Sf2457T_1485	Shigella_flexneri_2457T_chromosome		integral membrane , YccS/YhfK family protein
Sf2457T_1486	Shigella_flexneri_2457T_chromosome		HTH-like domain protein
Sf2457T_1487	Shigella_flexneri_2457T_chromosome	yccF	inner membrane protein YccF
Sf2457T_1488	Shigella_flexneri_2457T_chromosome		DNA helicase IV / RNA helicase N terminal family protein
Sf2457T_1489	Shigella_flexneri_2457T_chromosome	helD	helicase IV
Sf2457T_1490	Shigella_flexneri_2457T_chromosome	mgsA	methylglyoxal synthase
Sf2457T_1491	Shigella_flexneri_2457T_chromosome		conserved hypothetical protein
Sf2457T_1492	Shigella_flexneri_2457T_chromosome		coA binding domain protein
Sf2457T_1493	Shigella_flexneri_2457T_chromosome	hspQ	heat shock protein HspQ
Sf2457T_1494	Shigella_flexneri_2457T_chromosome	rlmI	ribosomal RNA large subunit methyltransferase I
Sf2457T_1495	Shigella_flexneri_2457T_chromosome	tusE	sulfurtransferase TusE
Sf2457T_1496	Shigella_flexneri_2457T_chromosome		acylphosphatase family protein
Sf2457T_1497	Shigella_flexneri_2457T_chromosome		inhibitor of apoptosis-promoting Bax1 family protein
Sf2457T_1499	Shigella_flexneri_2457T_chromosome	hyaA	hydrogenase-1 small chain
Sf2457T_1500	Shigella_flexneri_2457T_chromosome	hyaB	hydrogenase-1 large chain
Sf2457T_1501	Shigella_flexneri_2457T_chromosome	cybH	ni/Fe-hydrogenase, b-type cytochrome subunit
Sf2457T_1502	Shigella_flexneri_2457T_chromosome	hybD	hydrogenase expression/formation protein
Sf2457T_1503	Shigella_flexneri_2457T_chromosome	hyaE	hydrogenase-1 operon protein HyaE
Sf2457T_1504	Shigella_flexneri_2457T_chromosome		hupH hydrogenase expression , C-terminal conserved region family protein
Sf2457T_1505	Shigella_flexneri_2457T_chromosome		bacterial Cytochrome Ubiquinol Oxidase family protein
Sf2457T_1506	Shigella_flexneri_2457T_chromosome	cydB	cytochrome d ubiquinol oxidase, subunit II
Sf2457T_1507	Shigella_flexneri_2457T_chromosome		putative cytochrome bd-II ubiquinol oxidase subunit AppX
Sf2457T_1508	Shigella_flexneri_2457T_chromosome	appA	periplasmic AppA protein
Sf2457T_1509	Shigella_flexneri_2457T_chromosome	etk	tyrosine-protein kinase etk
Sf2457T_1510	Shigella_flexneri_2457T_chromosome		low molecular weight phosphotyrosine phosphatase family protein
Sf2457T_1511	Shigella_flexneri_2457T_chromosome		polysaccharide biosynthesis/export family protein
Sf2457T_1512	Shigella_flexneri_2457T_chromosome		conserved hypothetical protein
Sf2457T_1513	Shigella_flexneri_2457T_chromosome		capsule biosynthesis GfcC family protein
Sf2457T_1514	Shigella_flexneri_2457T_chromosome		conserved hypothetical protein
Sf2457T_1515	Shigella_flexneri_2457T_chromosome		conserved hypothetical protein
Sf2457T_1516	Shigella_flexneri_2457T_chromosome		putative transposase
Sf2457T_1517	Shigella_flexneri_2457T_chromosome	cspG	cold shock-like protein CspG
Sf2457T_1518	Shigella_flexneri_2457T_chromosome		gnsA/GnsB family protein
Sf2457T_1519	Shigella_flexneri_2457T_chromosome		putative electron transport protein YccM
Sf2457T_1520	Shigella_flexneri_2457T_chromosome	torS	TMAO reductase sytem sensor TorS
Sf2457T_1521	Shigella_flexneri_2457T_chromosome		sensor torS domain protein
Sf2457T_1522	Shigella_flexneri_2457T_chromosome		response regulator
Sf2457T_1523	Shigella_flexneri_2457T_chromosome	torT	TMAO reductase system periplasmic protein TorT
Sf2457T_1524	Shigella_flexneri_2457T_chromosome	torC	trimethylamine-N-oxide reductase c-type cytochrome TorC
Sf2457T_1525	Shigella_flexneri_2457T_chromosome		molybdopterin oxidoreductase family protein
Sf2457T_1526	Shigella_flexneri_2457T_chromosome		molydopterin dinucleotide binding domain protein
Sf2457T_1527	Shigella_flexneri_2457T_chromosome		putative transposase
Sf2457T_1528	Shigella_flexneri_2457T_chromosome	torD	chaperone TorD domain protein
Sf2457T_1529	Shigella_flexneri_2457T_chromosome		nitrate reductase delta subunit
Sf2457T_1530	Shigella_flexneri_2457T_chromosome	cbpM	chaperone modulatory protein CbpM
Sf2457T_1531	Shigella_flexneri_2457T_chromosome	cbpA	curved DNA-binding protein
Sf2457T_1532	Shigella_flexneri_2457T_chromosome		conserved hypothetical protein
Sf2457T_1533	Shigella_flexneri_2457T_chromosome		histidine phosphatase super family protein
Sf2457T_1534	Shigella_flexneri_2457T_chromosome		conserved hypothetical protein
Sf2457T_1535	Shigella_flexneri_2457T_chromosome	wrbA	quinone oxidoreductase, type IV
Sf2457T_1536	Shigella_flexneri_2457T_chromosome		stress-induced bacterial acidophilic repeat motif family protein
Sf2457T_1537	Shigella_flexneri_2457T_chromosome	rutG	pyrimidine utilization transport protein G
Sf2457T_1538	Shigella_flexneri_2457T_chromosome	rutF	pyrimidine utilization flavin reductase protein F
Sf2457T_1539	Shigella_flexneri_2457T_chromosome		putative malonic semialdehyde reductase RutE
Sf2457T_1540	Shigella_flexneri_2457T_chromosome	rutD	pyrimidine utilization protein D
Sf2457T_1541	Shigella_flexneri_2457T_chromosome	rutC	pyrimidine utilization protein C
Sf2457T_1542	Shigella_flexneri_2457T_chromosome	rutB	pyrimidine utilization protein B
Sf2457T_1543	Shigella_flexneri_2457T_chromosome	rutA	pyrimidine utilization protein A
Sf2457T_1544	Shigella_flexneri_2457T_chromosome	rutR	pyrimidine utilization regulatory protein R
Sf2457T_1545	Shigella_flexneri_2457T_chromosome		transposase family protein
Sf2457T_1546	Shigella_flexneri_2457T_chromosome		putative iS91 orf
Sf2457T_1547	Shigella_flexneri_2457T_chromosome	efeU	ferrous iron permease EfeU
Sf2457T_1548	Shigella_flexneri_2457T_chromosome	efeO	iron uptake system component EfeO
Sf2457T_1549	Shigella_flexneri_2457T_chromosome	efeB	deferrochelatase/peroxidase EfeB
Sf2457T_1550	Shigella_flexneri_2457T_chromosome	phoH	phoB-dependent, ATP-binding pho regulon component may be helicase induced by P starvation domain protein
Sf2457T_1551	Shigella_flexneri_2457T_chromosome	phoH	protein PhoH
Sf2457T_1552	Shigella_flexneri_2457T_chromosome		integrase core domain protein
Sf2457T_1553	Shigella_flexneri_2457T_chromosome		transposase family protein
Sf2457T_1554	Shigella_flexneri_2457T_chromosome		acyl transferase domain protein
Sf2457T_1555	Shigella_flexneri_2457T_chromosome		photosystem II complex subunit Ycf12 family protein
Sf2457T_1557	Shigella_flexneri_2457T_chromosome	ghrA	glyoxylate/hydroxypyruvate reductase A
Sf2457T_1558	Shigella_flexneri_2457T_chromosome		D-isomer specific 2-hydroxyacid dehydrogenase, NAD binding domain protein
Sf2457T_1559	Shigella_flexneri_2457T_chromosome		putative phosphatase YcdX
Sf2457T_1560	Shigella_flexneri_2457T_chromosome	ycdY	chaperone protein YcdY
Sf2457T_1561	Shigella_flexneri_2457T_chromosome	ycdZ	inner membrane protein YcdZ
Sf2457T_1562	Shigella_flexneri_2457T_chromosome		curli production assembly/transport component CsgG family protein
Sf2457T_1563	Shigella_flexneri_2457T_chromosome		curli production assembly/transport component CsgG family protein
Sf2457T_1564	Shigella_flexneri_2457T_chromosome		type VIII secretion system (T8SS), CsgF family protein
Sf2457T_1565	Shigella_flexneri_2457T_chromosome		curli assembly CsgE family protein
Sf2457T_1566	Shigella_flexneri_2457T_chromosome		bacterial regulatory, luxR family protein
Sf2457T_1567	Shigella_flexneri_2457T_chromosome		curlin associated repeat family protein
Sf2457T_1568	Shigella_flexneri_2457T_chromosome		transposase family protein
Sf2457T_1569	Shigella_flexneri_2457T_chromosome		integrase core domain protein
Sf2457T_1570	Shigella_flexneri_2457T_chromosome		curlin associated repeat family protein
Sf2457T_1571	Shigella_flexneri_2457T_chromosome	csgC	csgC
Sf2457T_1572	Shigella_flexneri_2457T_chromosome		conserved hypothetical protein
Sf2457T_1573	Shigella_flexneri_2457T_chromosome	ymdB	O-acetyl-ADP-ribose deacetylase
Sf2457T_1574	Shigella_flexneri_2457T_chromosome		PLD-like domain protein
Sf2457T_1575	Shigella_flexneri_2457T_chromosome		acyltransferase family protein
Sf2457T_1576	Shigella_flexneri_2457T_chromosome	mdoG	glucans biosynthesis protein G
Sf2457T_1577	Shigella_flexneri_2457T_chromosome		glycosyl transferase 2 family protein
Sf2457T_1578	Shigella_flexneri_2457T_chromosome		putative glucans biosynthesis glucosyltransferase H
Sf2457T_1579	Shigella_flexneri_2457T_chromosome		transposase family protein
Sf2457T_1580	Shigella_flexneri_2457T_chromosome		putative iS91 orf
Sf2457T_1581	Shigella_flexneri_2457T_chromosome		tape measure domain protein
Sf2457T_1582	Shigella_flexneri_2457T_chromosome		integrase core domain protein
Sf2457T_1583	Shigella_flexneri_2457T_chromosome		transposase family protein
Sf2457T_1584	Shigella_flexneri_2457T_chromosome		putative resolvase, N terminal domain protein
Sf2457T_1585	Shigella_flexneri_2457T_chromosome		transposase family protein
Sf2457T_1586	Shigella_flexneri_2457T_chromosome		integrase core domain protein
Sf2457T_1587	Shigella_flexneri_2457T_chromosome		conserved hypothetical protein
Sf2457T_1588	Shigella_flexneri_2457T_chromosome		transposase family protein
Sf2457T_1589	Shigella_flexneri_2457T_chromosome		hypothetical protein
Sf2457T_1590	Shigella_flexneri_2457T_chromosome		integrase core domain protein
Sf2457T_1591	Shigella_flexneri_2457T_chromosome		transposase family protein
Sf2457T_1592	Shigella_flexneri_2457T_chromosome		integrase core domain protein
Sf2457T_1593	Shigella_flexneri_2457T_chromosome		transposase family protein
Sf2457T_1594	Shigella_flexneri_2457T_chromosome		integrase core domain protein
Sf2457T_1595	Shigella_flexneri_2457T_chromosome		recombinase family protein
Sf2457T_1596	Shigella_flexneri_2457T_chromosome		hypothetical protein
Sf2457T_1597	Shigella_flexneri_2457T_chromosome	htrB	lipid A biosynthesis lauroyl acyltransferase
Sf2457T_1598	Shigella_flexneri_2457T_chromosome		rhodanese-like domain protein
Sf2457T_1599	Shigella_flexneri_2457T_chromosome	yceI	protein YceI
Sf2457T_1600	Shigella_flexneri_2457T_chromosome		conserved hypothetical protein
Sf2457T_1601	Shigella_flexneri_2457T_chromosome		conserved hypothetical protein
Sf2457T_1602	Shigella_flexneri_2457T_chromosome		FAD dependent oxidoreductase family protein
Sf2457T_1603	Shigella_flexneri_2457T_chromosome	dinI	DNA-damage-inducible protein I
Sf2457T_1604	Shigella_flexneri_2457T_chromosome	pyrC	dihydroorotase, homodimeric type
Sf2457T_1605	Shigella_flexneri_2457T_chromosome		conserved hypothetical protein
Sf2457T_1606	Shigella_flexneri_2457T_chromosome	grxB	glutaredoxin, GrxB family
Sf2457T_1607	Shigella_flexneri_2457T_chromosome	mdtH	multidrug resistance protein MdtH
Sf2457T_1608	Shigella_flexneri_2457T_chromosome		acetyltransferase domain protein
Sf2457T_1609	Shigella_flexneri_2457T_chromosome		conserved hypothetical protein
Sf2457T_1610	Shigella_flexneri_2457T_chromosome		putative oxidoreductase YceM
Sf2457T_1611	Shigella_flexneri_2457T_chromosome	mviN	integral membrane protein MviN
Sf2457T_1612	Shigella_flexneri_2457T_chromosome		flgN family protein
Sf2457T_1613	Shigella_flexneri_2457T_chromosome	flgM	flagellar biosynthesis anti-sigma factor FlgM
Sf2457T_1614	Shigella_flexneri_2457T_chromosome	flgA	flagella basal body P-ring formation protein FlgA
Sf2457T_1615	Shigella_flexneri_2457T_chromosome	flgB	flagellar basal-body rod protein FlgB
Sf2457T_1616	Shigella_flexneri_2457T_chromosome		flagella basal body rod family protein
Sf2457T_1617	Shigella_flexneri_2457T_chromosome		flagellar basal body rod FlgEFG C-terminal family protein
Sf2457T_1618	Shigella_flexneri_2457T_chromosome		flagellar hook capping - N-terminal region family protein
Sf2457T_1619	Shigella_flexneri_2457T_chromosome		flagellar hook-basal body family protein
Sf2457T_1620	Shigella_flexneri_2457T_chromosome		flagellar hook-basal body family protein
Sf2457T_1621	Shigella_flexneri_2457T_chromosome	flgG	flagellar basal-body rod protein FlgG
Sf2457T_1622	Shigella_flexneri_2457T_chromosome		flagellar L-ring family protein
Sf2457T_1623	Shigella_flexneri_2457T_chromosome		flagellar P-ring family protein
Sf2457T_1624	Shigella_flexneri_2457T_chromosome	flgJ	flagellar rod assembly protein/muramidase FlgJ
Sf2457T_1625	Shigella_flexneri_2457T_chromosome	flgK	flagellar hook-associated protein FlgK
Sf2457T_1626	Shigella_flexneri_2457T_chromosome		flagellar basal body rod FlgEFG C-terminal family protein
Sf2457T_1627	Shigella_flexneri_2457T_chromosome	flgL	flagellar hook-associated protein 3
Sf2457T_1628	Shigella_flexneri_2457T_chromosome	flgL	flagellar hook-associated protein 3
Sf2457T_1629	Shigella_flexneri_2457T_chromosome		ribonuclease, Rne/Rng family domain protein
Sf2457T_1630	Shigella_flexneri_2457T_chromosome		RNA pseudouridylate synthase family protein
Sf2457T_1631	Shigella_flexneri_2457T_chromosome	maf	septum formation protein Maf
Sf2457T_1632	Shigella_flexneri_2457T_chromosome		conserved hypothetical protein
Sf2457T_1633	Shigella_flexneri_2457T_chromosome	rpmF	ribosomal protein L32
Sf2457T_1634	Shigella_flexneri_2457T_chromosome	plsX	fatty acid/phospholipid synthesis protein PlsX
Sf2457T_1635	Shigella_flexneri_2457T_chromosome	fabH	3-oxoacyl-[acyl-carrier-protein] synthase 3
Sf2457T_1636	Shigella_flexneri_2457T_chromosome	fabD	malonyl CoA-acyl carrier protein transacylase
Sf2457T_1637	Shigella_flexneri_2457T_chromosome	fabG	3-oxoacyl-[acyl-carrier-protein] reductase
Sf2457T_1638	Shigella_flexneri_2457T_chromosome	acpP	acyl carrier protein
Sf2457T_1639	Shigella_flexneri_2457T_chromosome	fabF	beta-ketoacyl-acyl-carrier-protein synthase II
Sf2457T_1640	Shigella_flexneri_2457T_chromosome	pabC	aminodeoxychorismate lyase
Sf2457T_1641	Shigella_flexneri_2457T_chromosome		yceG-like family protein
Sf2457T_1642	Shigella_flexneri_2457T_chromosome	tmk	thymidylate kinase
Sf2457T_1643	Shigella_flexneri_2457T_chromosome	holB	DNA polymerase III subunit delta'
Sf2457T_1644	Shigella_flexneri_2457T_chromosome		conserved hypothetical protein
Sf2457T_1645	Shigella_flexneri_2457T_chromosome	ptsG	PTS system glucose-specific EIICB component
Sf2457T_1646	Shigella_flexneri_2457T_chromosome		tonB-dependent siderophore receptor family protein
Sf2457T_1647	Shigella_flexneri_2457T_chromosome		tonB-dependent siderophore receptor family protein
Sf2457T_1648	Shigella_flexneri_2457T_chromosome	hinT	HIT-like protein HinT
Sf2457T_1649	Shigella_flexneri_2457T_chromosome		conserved hypothetical protein
Sf2457T_1650	Shigella_flexneri_2457T_chromosome		conserved hypothetical protein
Sf2457T_1651	Shigella_flexneri_2457T_chromosome	thiK	thiamine kinase
Sf2457T_1652	Shigella_flexneri_2457T_chromosome	nagZ	beta-hexosaminidase
Sf2457T_1653	Shigella_flexneri_2457T_chromosome		conserved hypothetical protein
Sf2457T_1654	Shigella_flexneri_2457T_chromosome	ndh	NADH dehydrogenase
Sf2457T_1655	Shigella_flexneri_2457T_chromosome		glycine zipper 2TM domain protein
Sf2457T_1656	Shigella_flexneri_2457T_chromosome	comR	HTH-type transcriptional repressor ComR
Sf2457T_1657	Shigella_flexneri_2457T_chromosome	bhsA	multiple stress resistance protein BhsA
Sf2457T_1658	Shigella_flexneri_2457T_chromosome		L,D-transpeptidase catalytic domain protein
Sf2457T_1659	Shigella_flexneri_2457T_chromosome	mfd	transcription-repair coupling factor
Sf2457T_1660	Shigella_flexneri_2457T_chromosome	ycfT	inner membrane protein YcfT
Sf2457T_1661	Shigella_flexneri_2457T_chromosome		liporeleasing system, transmembrane , LolC/E family protein
Sf2457T_1662	Shigella_flexneri_2457T_chromosome	lolD	liporeleasing system, ATP-binding protein
Sf2457T_1663	Shigella_flexneri_2457T_chromosome	lolE	liporeleasing system, transmembrane protein LolE
Sf2457T_1664	Shigella_flexneri_2457T_chromosome		glucokinase family protein
Sf2457T_1665	Shigella_flexneri_2457T_chromosome	cobB	NAD-dependent protein deacylase
Sf2457T_1666	Shigella_flexneri_2457T_chromosome		bacterial extracellular solute-binding family protein
Sf2457T_1667	Shigella_flexneri_2457T_chromosome		binding-protein-dependent transport system inner membrane component family protein
Sf2457T_1668	Shigella_flexneri_2457T_chromosome		binding-protein-dependent transport system inner membrane component family protein
Sf2457T_1669	Shigella_flexneri_2457T_chromosome		polyamine ABC transporter, ATP-binding family protein
Sf2457T_1670	Shigella_flexneri_2457T_chromosome	pepT	peptidase T domain protein
Sf2457T_1671	Shigella_flexneri_2457T_chromosome	pepT	peptidase T
Sf2457T_1672	Shigella_flexneri_2457T_chromosome	ycfD	50S ribosomal protein L16 arginine hydroxylase
Sf2457T_1673	Shigella_flexneri_2457T_chromosome		phage integrase family protein
Sf2457T_1674	Shigella_flexneri_2457T_chromosome		conserved hypothetical protein
Sf2457T_1675	Shigella_flexneri_2457T_chromosome		conserved hypothetical protein
Sf2457T_1676	Shigella_flexneri_2457T_chromosome		conserved hypothetical protein
Sf2457T_1677	Shigella_flexneri_2457T_chromosome		hypothetical protein
Sf2457T_1678	Shigella_flexneri_2457T_chromosome		conserved hypothetical protein
Sf2457T_1679	Shigella_flexneri_2457T_chromosome		phage/plasmid primase, P4 family, C-terminal domain protein
Sf2457T_1680	Shigella_flexneri_2457T_chromosome		putative predicted protein
Sf2457T_1681	Shigella_flexneri_2457T_chromosome		hypothetical protein
Sf2457T_1682	Shigella_flexneri_2457T_chromosome		perC transcriptional activator family protein
Sf2457T_1683	Shigella_flexneri_2457T_chromosome		putative predicted protein
Sf2457T_1684	Shigella_flexneri_2457T_chromosome		phage major capsid protein, HK97 family
Sf2457T_1685	Shigella_flexneri_2457T_chromosome		phage major capsid protein, HK97 family
Sf2457T_1686	Shigella_flexneri_2457T_chromosome		phage prohead protease, HK97 family
Sf2457T_1687	Shigella_flexneri_2457T_chromosome		phage portal protein, HK97 family
Sf2457T_1688	Shigella_flexneri_2457T_chromosome		phage head-tail joining family protein
Sf2457T_1689	Shigella_flexneri_2457T_chromosome		phage gp6-like head-tail connector family protein
Sf2457T_1690	Shigella_flexneri_2457T_chromosome		HNH endonuclease family protein
Sf2457T_1691	Shigella_flexneri_2457T_chromosome		phage terminase, small subunit, P27 family
Sf2457T_1692	Shigella_flexneri_2457T_chromosome		phage Terminase family protein
Sf2457T_1693	Shigella_flexneri_2457T_chromosome		conserved hypothetical protein
Sf2457T_1694	Shigella_flexneri_2457T_chromosome	phoQ	sensor protein PhoQ
Sf2457T_1695	Shigella_flexneri_2457T_chromosome	phoP	transcriptional regulatory protein PhoP
Sf2457T_1696	Shigella_flexneri_2457T_chromosome	purB	adenylosuccinate lyase
Sf2457T_1697	Shigella_flexneri_2457T_chromosome	hflD	high frequency lysogenization protein HflD
Sf2457T_1698	Shigella_flexneri_2457T_chromosome	trmU	tRNA (5-methylaminomethyl-2-thiouridylate)-methyltransferase
Sf2457T_1699	Shigella_flexneri_2457T_chromosome	nudJ	phosphatase NudJ
Sf2457T_1700	Shigella_flexneri_2457T_chromosome		pseudouridine synthase family protein
Sf2457T_1701	Shigella_flexneri_2457T_chromosome	icd	isocitrate dehydrogenase, NADP-dependent
Sf2457T_1702	Shigella_flexneri_2457T_chromosome		putative transposase
Sf2457T_1703	Shigella_flexneri_2457T_chromosome		EAL domain protein
Sf2457T_1704	Shigella_flexneri_2457T_chromosome	ymgF	inner membrane protein YmgF
Sf2457T_1705	Shigella_flexneri_2457T_chromosome		conserved hypothetical protein
Sf2457T_1706	Shigella_flexneri_2457T_chromosome		outer membrane autotransporter barrel domain protein
Sf2457T_1707	Shigella_flexneri_2457T_chromosome		conserved hypothetical protein
Sf2457T_1708	Shigella_flexneri_2457T_chromosome		glycine zipper family protein
Sf2457T_1709	Shigella_flexneri_2457T_chromosome		outer membrane autotransporter barrel domain protein
Sf2457T_1710	Shigella_flexneri_2457T_chromosome	minE	cell division topological specificity factor MinE
Sf2457T_1711	Shigella_flexneri_2457T_chromosome	minD	septum site-determining protein MinD
Sf2457T_1712	Shigella_flexneri_2457T_chromosome	minC	septum site-determining protein MinC
Sf2457T_1713	Shigella_flexneri_2457T_chromosome		integrase core domain protein
Sf2457T_1714	Shigella_flexneri_2457T_chromosome		fels-1 Prophage Protein-like family protein
Sf2457T_1715	Shigella_flexneri_2457T_chromosome		transposase family protein
Sf2457T_1716	Shigella_flexneri_2457T_chromosome	pliG	inhibitor of g-type lysozyme domain protein
Sf2457T_1717	Shigella_flexneri_2457T_chromosome		transposase family protein
Sf2457T_1718	Shigella_flexneri_2457T_chromosome		integrase core domain protein
Sf2457T_1719	Shigella_flexneri_2457T_chromosome		hypothetical protein
Sf2457T_1720	Shigella_flexneri_2457T_chromosome	ycgL	protein YcgL
Sf2457T_1721	Shigella_flexneri_2457T_chromosome		hypothetical protein
Sf2457T_1722	Shigella_flexneri_2457T_chromosome		fumarylacetoacetate (FAA) hydrolase family protein
Sf2457T_1723	Shigella_flexneri_2457T_chromosome		flagellin N-methylase family protein
Sf2457T_1724	Shigella_flexneri_2457T_chromosome	hlyE	hemolysin E, chromosomal
Sf2457T_1725	Shigella_flexneri_2457T_chromosome		haemolysin E family protein
Sf2457T_1726	Shigella_flexneri_2457T_chromosome	umuD	protein UmuD
Sf2457T_1727	Shigella_flexneri_2457T_chromosome		impB/mucB/samB family protein
Sf2457T_1728	Shigella_flexneri_2457T_chromosome	dsbB	disulfide bond formation protein B
Sf2457T_1729	Shigella_flexneri_2457T_chromosome	nhaB	na+/H+ antiporter NhaB
Sf2457T_1730	Shigella_flexneri_2457T_chromosome	fadR	fatty acid metabolism transcriptional regulator FadR
Sf2457T_1731	Shigella_flexneri_2457T_chromosome		spoVR like family protein
Sf2457T_1732	Shigella_flexneri_2457T_chromosome		FAD dependent oxidoreductase family protein
Sf2457T_1733	Shigella_flexneri_2457T_chromosome	alr	alanine racemase
Sf2457T_1734	Shigella_flexneri_2457T_chromosome		conserved hypothetical protein
Sf2457T_1735	Shigella_flexneri_2457T_chromosome		leucine Rich repeats family protein
Sf2457T_1736	Shigella_flexneri_2457T_chromosome		transporter associated domain protein
Sf2457T_1737	Shigella_flexneri_2457T_chromosome	ldcA	murein tetrapeptide carboxypeptidase
Sf2457T_1738	Shigella_flexneri_2457T_chromosome		transglycosylase SLT domain protein
Sf2457T_1739	Shigella_flexneri_2457T_chromosome	ycgR	flagellar brake protein YcgR
Sf2457T_1740	Shigella_flexneri_2457T_chromosome		transglycosylase associated family protein
Sf2457T_1741	Shigella_flexneri_2457T_chromosome		outer membrane insertion C-terminal signal domain protein
Sf2457T_1742	Shigella_flexneri_2457T_chromosome		tonB-dependent Receptor Plug domain protein
Sf2457T_1743	Shigella_flexneri_2457T_chromosome		quinolinate phosphoribosyl transferase, C-terminal domain protein
Sf2457T_1744	Shigella_flexneri_2457T_chromosome		methyltransferase domain protein
Sf2457T_1745	Shigella_flexneri_2457T_chromosome		ABC transporter family protein
Sf2457T_1746	Shigella_flexneri_2457T_chromosome		fecCD transport family protein
Sf2457T_1747	Shigella_flexneri_2457T_chromosome		periplasmic binding family protein
Sf2457T_1748	Shigella_flexneri_2457T_chromosome		putative transposase
Sf2457T_1749	Shigella_flexneri_2457T_chromosome		conserved hypothetical protein
Sf2457T_1750	Shigella_flexneri_2457T_chromosome		conserved hypothetical protein
Sf2457T_1751	Shigella_flexneri_2457T_chromosome	treA	periplasmic trehalase
Sf2457T_1752	Shigella_flexneri_2457T_chromosome	dhaM	PTS-dependent dihydroxyacetone kinase, phosphotransferase subunit DhaM
Sf2457T_1753	Shigella_flexneri_2457T_chromosome	dhaL	dihydroxyacetone kinase, L subunit
Sf2457T_1754	Shigella_flexneri_2457T_chromosome	dhaK	dihydroxyacetone kinase, DhaK subunit
Sf2457T_1755	Shigella_flexneri_2457T_chromosome		sigma-54 interaction domain protein
Sf2457T_1756	Shigella_flexneri_2457T_chromosome		outer membrane autotransporter barrel domain protein
Sf2457T_1757	Shigella_flexneri_2457T_chromosome		pertactin family protein
Sf2457T_1758	Shigella_flexneri_2457T_chromosome		conserved hypothetical protein
Sf2457T_1759	Shigella_flexneri_2457T_chromosome	ychF	ribosome-binding ATPase YchF
Sf2457T_1760	Shigella_flexneri_2457T_chromosome	pth	peptidyl-tRNA hydrolase
Sf2457T_1761	Shigella_flexneri_2457T_chromosome		conserved hypothetical protein
Sf2457T_1762	Shigella_flexneri_2457T_chromosome	dauA	C4-dicarboxylic acid transporter DauA
Sf2457T_1763	Shigella_flexneri_2457T_chromosome	prs	ribose-phosphate pyrophosphokinase
Sf2457T_1764	Shigella_flexneri_2457T_chromosome	ispE	4-(cytidine 5'-diphospho)-2-C-methyl-D-erythritol kinase
Sf2457T_1765	Shigella_flexneri_2457T_chromosome	lolB	outer membrane lipoprotein LolB
Sf2457T_1766	Shigella_flexneri_2457T_chromosome	hemA	glutamyl-tRNA reductase
Sf2457T_1767	Shigella_flexneri_2457T_chromosome	prfA	peptide chain release factor 1
Sf2457T_1768	Shigella_flexneri_2457T_chromosome	prmC	protein-(glutamine-N5) methyltransferase, release factor-specific
Sf2457T_1769	Shigella_flexneri_2457T_chromosome	sirB2	protein sirB2
Sf2457T_1770	Shigella_flexneri_2457T_chromosome		transglutaminase-like superfamily protein
Sf2457T_1771	Shigella_flexneri_2457T_chromosome	kdsA	3-deoxy-8-phosphooctulonate synthase
Sf2457T_1772	Shigella_flexneri_2457T_chromosome		toxin Ldr, type I toxin-antitoxin system family protein
Sf2457T_1773	Shigella_flexneri_2457T_chromosome	chaA	sodium/proton antiporter ChaA
Sf2457T_1774	Shigella_flexneri_2457T_chromosome	chaB	cation transport regulator ChaB
Sf2457T_1775	Shigella_flexneri_2457T_chromosome		chaC-like family protein
Sf2457T_1776	Shigella_flexneri_2457T_chromosome		dsrE/DsrF-like family protein
Sf2457T_1777	Shigella_flexneri_2457T_chromosome		response regulator
Sf2457T_1778	Shigella_flexneri_2457T_chromosome		conserved hypothetical protein
Sf2457T_1779	Shigella_flexneri_2457T_chromosome	narX	nitrate/nitrite sensor protein NarX
Sf2457T_1780	Shigella_flexneri_2457T_chromosome		conserved hypothetical protein
Sf2457T_1781	Shigella_flexneri_2457T_chromosome	narK	nitrate/nitrite transporter NarK
Sf2457T_1782	Shigella_flexneri_2457T_chromosome		nitrate reductase, alpha subunit
Sf2457T_1783	Shigella_flexneri_2457T_chromosome	narH	nitrate reductase, beta subunit
Sf2457T_1784	Shigella_flexneri_2457T_chromosome	narJ	nitrate reductase molybdenum cofactor assembly chaperone
Sf2457T_1785	Shigella_flexneri_2457T_chromosome	narI	respiratory nitrate reductase, gamma subunit
Sf2457T_1787	Shigella_flexneri_2457T_chromosome	purU	formyltetrahydrofolate deformylase
Sf2457T_1788	Shigella_flexneri_2457T_chromosome		conserved hypothetical protein
Sf2457T_1789	Shigella_flexneri_2457T_chromosome		patatin-like phospholipase family protein
Sf2457T_1790	Shigella_flexneri_2457T_chromosome	rssB	regulator of RpoS
Sf2457T_1791	Shigella_flexneri_2457T_chromosome	galU	UTP-glucose-1-phosphate uridylyltransferase
Sf2457T_1792	Shigella_flexneri_2457T_chromosome	hns	DNA-binding protein H-NS
Sf2457T_1793	Shigella_flexneri_2457T_chromosome		thymidine kinase family protein
Sf2457T_1794	Shigella_flexneri_2457T_chromosome		insertion element 4 transposase N-terminal family protein
Sf2457T_1795	Shigella_flexneri_2457T_chromosome	adhE	aldehyde-alcohol dehydrogenase
Sf2457T_1796	Shigella_flexneri_2457T_chromosome		marC integral membrane family protein
Sf2457T_1797	Shigella_flexneri_2457T_chromosome		conserved hypothetical protein
Sf2457T_1798	Shigella_flexneri_2457T_chromosome		conserved hypothetical protein
Sf2457T_1799	Shigella_flexneri_2457T_chromosome		putative transposase
Sf2457T_1800	Shigella_flexneri_2457T_chromosome		bacterial extracellular solute-binding, 5 Middle family protein
Sf2457T_1801	Shigella_flexneri_2457T_chromosome		binding-protein-dependent transport system inner membrane component family protein
Sf2457T_1802	Shigella_flexneri_2457T_chromosome	oppC	oligopeptide transport system permease protein OppC
Sf2457T_1803	Shigella_flexneri_2457T_chromosome		oligopeptide/dipeptide ABC transporter, ATP-binding , C-terminal domain protein
Sf2457T_1804	Shigella_flexneri_2457T_chromosome		oligopeptide/dipeptide ABC transporter, ATP-binding , C-terminal domain protein
Sf2457T_1805	Shigella_flexneri_2457T_chromosome		conserved hypothetical protein
Sf2457T_1806	Shigella_flexneri_2457T_chromosome	cls	cardiolipin synthase
Sf2457T_1807	Shigella_flexneri_2457T_chromosome	kch	voltage-gated potassium channel Kch
Sf2457T_1808	Shigella_flexneri_2457T_chromosome		transposase family protein
Sf2457T_1809	Shigella_flexneri_2457T_chromosome		integrase core domain protein
Sf2457T_1810	Shigella_flexneri_2457T_chromosome	yciI	protein YciI
Sf2457T_1811	Shigella_flexneri_2457T_chromosome		tonB family C-terminal domain protein
Sf2457T_1812	Shigella_flexneri_2457T_chromosome		thioesterase superfamily protein
Sf2457T_1813	Shigella_flexneri_2457T_chromosome	ispZ	intracellular septation protein A
Sf2457T_1814	Shigella_flexneri_2457T_chromosome		conserved hypothetical protein
Sf2457T_1815	Shigella_flexneri_2457T_chromosome	ompW	outer membrane protein W
Sf2457T_1816	Shigella_flexneri_2457T_chromosome	yciE	protein yciE
Sf2457T_1817	Shigella_flexneri_2457T_chromosome	yciF	protein YciF
Sf2457T_1818	Shigella_flexneri_2457T_chromosome		stress-induced bacterial acidophilic repeat motif family protein
Sf2457T_1819	Shigella_flexneri_2457T_chromosome	trpA	tryptophan synthase, alpha subunit
Sf2457T_1820	Shigella_flexneri_2457T_chromosome	trpB	tryptophan synthase, beta subunit
Sf2457T_1821	Shigella_flexneri_2457T_chromosome		indole-3-glycerol phosphate synthase family protein
Sf2457T_1822	Shigella_flexneri_2457T_chromosome	trpGD	bifunctional protein TrpGD
Sf2457T_1823	Shigella_flexneri_2457T_chromosome		glutamine amidotransferase class-I family protein
Sf2457T_1824	Shigella_flexneri_2457T_chromosome	trpE	anthranilate synthase component I
Sf2457T_1825	Shigella_flexneri_2457T_chromosome		PHP domain protein
Sf2457T_1826	Shigella_flexneri_2457T_chromosome		tRNA threonylcarbamoyl adenosine modification protein, Sua5/YciO/YrdC/YwlC family
Sf2457T_1827	Shigella_flexneri_2457T_chromosome		pseudouridine synthase family protein
Sf2457T_1828	Shigella_flexneri_2457T_chromosome	cobO	cob(I)yrinic acid a,c-diamide adenosyltransferase
Sf2457T_1829	Shigella_flexneri_2457T_chromosome		conserved hypothetical protein
Sf2457T_1830	Shigella_flexneri_2457T_chromosome		putative protease SohB
Sf2457T_1831	Shigella_flexneri_2457T_chromosome	yciN	protein YciN
Sf2457T_1832	Shigella_flexneri_2457T_chromosome	topA	DNA topoisomerase I
Sf2457T_1833	Shigella_flexneri_2457T_chromosome		lysR substrate binding domain protein
Sf2457T_1834	Shigella_flexneri_2457T_chromosome		conserved hypothetical protein
Sf2457T_1835	Shigella_flexneri_2457T_chromosome		conserved hypothetical protein
Sf2457T_1836	Shigella_flexneri_2457T_chromosome		putative membrane protein
Sf2457T_1837	Shigella_flexneri_2457T_chromosome	acnA	aconitate hydratase 1
Sf2457T_1838	Shigella_flexneri_2457T_chromosome	ribA	GTP cyclohydrolase-2
Sf2457T_1839	Shigella_flexneri_2457T_chromosome	pgpB	phosphatidylglycerophosphatase B
Sf2457T_1840	Shigella_flexneri_2457T_chromosome	yciS	inner membrane protein YciS
Sf2457T_1841	Shigella_flexneri_2457T_chromosome		tetratricopeptide repeat family protein
Sf2457T_1842	Shigella_flexneri_2457T_chromosome	pyrF	orotidine 5'-phosphate decarboxylase
Sf2457T_1843	Shigella_flexneri_2457T_chromosome		conserved hypothetical protein
Sf2457T_1844	Shigella_flexneri_2457T_chromosome		glycine zipper 2TM domain protein
Sf2457T_1845	Shigella_flexneri_2457T_chromosome		deoR-like helix-turn-helix domain protein
Sf2457T_1846	Shigella_flexneri_2457T_chromosome		putative uPF0509 protein YciZ
Sf2457T_1847	Shigella_flexneri_2457T_chromosome		EAL domain protein
Sf2457T_1848	Shigella_flexneri_2457T_chromosome		diguanylate cyclase domain protein
Sf2457T_1849	Shigella_flexneri_2457T_chromosome		RNase II stability modulator domain protein
Sf2457T_1850	Shigella_flexneri_2457T_chromosome	rnb	exoribonuclease II
Sf2457T_1851	Shigella_flexneri_2457T_chromosome		putative amidase/amidotransferase
Sf2457T_1852	Shigella_flexneri_2457T_chromosome	fabI	enoyl-[acyl-carrier-protein] reductase [NADH] FabI
Sf2457T_1853	Shigella_flexneri_2457T_chromosome		conserved hypothetical protein
Sf2457T_1854	Shigella_flexneri_2457T_chromosome		ABC transporter family protein
Sf2457T_1855	Shigella_flexneri_2457T_chromosome		oligopeptide/dipeptide ABC transporter, ATP-binding , C-terminal domain protein
Sf2457T_1856	Shigella_flexneri_2457T_chromosome	sapC	peptide transport system permease protein SapC
Sf2457T_1857	Shigella_flexneri_2457T_chromosome	sapB	peptide transport system permease protein SapB
Sf2457T_1858	Shigella_flexneri_2457T_chromosome		bacterial extracellular solute-binding, 5 Middle family protein
Sf2457T_1859	Shigella_flexneri_2457T_chromosome		conserved hypothetical protein
Sf2457T_1860	Shigella_flexneri_2457T_chromosome	puuP	putrescine importer PuuP
Sf2457T_1861	Shigella_flexneri_2457T_chromosome	puuA	gamma-glutamylputrescine synthetase PuuA
Sf2457T_1862	Shigella_flexneri_2457T_chromosome	puuD	gamma-glutamyl-gamma-aminobutyrate hydrolase PuuD
Sf2457T_1863	Shigella_flexneri_2457T_chromosome	puuR	HTH-type transcriptional regulator PuuR
Sf2457T_1864	Shigella_flexneri_2457T_chromosome	puuC	aldehyde dehydrogenase PuuC
Sf2457T_1865	Shigella_flexneri_2457T_chromosome	puuB	gamma-glutamylputrescine oxidoreductase
Sf2457T_1866	Shigella_flexneri_2457T_chromosome	gabT	4-aminobutyrate transaminase
Sf2457T_1867	Shigella_flexneri_2457T_chromosome	pspF	psp operon transcriptional activator
Sf2457T_1868	Shigella_flexneri_2457T_chromosome	pspA	phage shock protein A
Sf2457T_1869	Shigella_flexneri_2457T_chromosome	pspB	phage shock protein B
Sf2457T_1870	Shigella_flexneri_2457T_chromosome	pspC	phage shock protein C
Sf2457T_1871	Shigella_flexneri_2457T_chromosome		phage shock PspD family protein
Sf2457T_1872	Shigella_flexneri_2457T_chromosome	pspE	thiosulfate sulfurtransferase PspE
Sf2457T_1873	Shigella_flexneri_2457T_chromosome		alpha amylase, catalytic domain protein
Sf2457T_1874	Shigella_flexneri_2457T_chromosome		putative transposase
Sf2457T_1875	Shigella_flexneri_2457T_chromosome		putative sucrose phosphorylase domain protein
Sf2457T_1876	Shigella_flexneri_2457T_chromosome		putative glycosidase
Sf2457T_1877	Shigella_flexneri_2457T_chromosome		bacterial extracellular solute-binding family protein
Sf2457T_1878	Shigella_flexneri_2457T_chromosome		bacterial extracellular solute-binding family protein
Sf2457T_1879	Shigella_flexneri_2457T_chromosome		binding-protein-dependent transport system inner membrane component family protein
Sf2457T_1880	Shigella_flexneri_2457T_chromosome		binding-protein-dependent transport system inner membrane component family protein
Sf2457T_1881	Shigella_flexneri_2457T_chromosome		zinc-binding dehydrogenase family protein
Sf2457T_1882	Shigella_flexneri_2457T_chromosome		hypothetical protein
Sf2457T_1883	Shigella_flexneri_2457T_chromosome		xylose isomerase-like TIM barrel family protein
Sf2457T_1884	Shigella_flexneri_2457T_chromosome		xylose isomerase-like TIM barrel family protein
Sf2457T_1885	Shigella_flexneri_2457T_chromosome		oxidoreductase , NAD-binding Rossmann fold family protein
Sf2457T_1886	Shigella_flexneri_2457T_chromosome		oxidoreductase family, C-terminal alpha/beta domain protein
Sf2457T_1887	Shigella_flexneri_2457T_chromosome		glycosyl hydrolase family 65, N-terminal domain protein
Sf2457T_1888	Shigella_flexneri_2457T_chromosome		glycosyl hydrolase family 65 central catalytic domain protein
Sf2457T_1889	Shigella_flexneri_2457T_chromosome	pgmB	beta-phosphoglucomutase
Sf2457T_1890	Shigella_flexneri_2457T_chromosome		ABC transporter family protein
Sf2457T_1891	Shigella_flexneri_2457T_chromosome	ompG	outer membrane protein G
Sf2457T_1892	Shigella_flexneri_2457T_chromosome		bacterial regulatory, lacI family protein
Sf2457T_1893	Shigella_flexneri_2457T_chromosome		conserved hypothetical protein
Sf2457T_1894	Shigella_flexneri_2457T_chromosome		conserved hypothetical protein
Sf2457T_1895	Shigella_flexneri_2457T_chromosome	tyrR	transcriptional regulatory protein TyrR
Sf2457T_1896	Shigella_flexneri_2457T_chromosome	tpx	thiol peroxidase
Sf2457T_1897	Shigella_flexneri_2457T_chromosome		zinc carboxypeptidase family protein
Sf2457T_1898	Shigella_flexneri_2457T_chromosome	ycjG	L-Ala-D/L-Glu epimerase
Sf2457T_1899	Shigella_flexneri_2457T_chromosome		NADH(P)-binding family protein
Sf2457T_1900	Shigella_flexneri_2457T_chromosome		alpha/beta superfamily hydrolase domain protein
Sf2457T_1901	Shigella_flexneri_2457T_chromosome		transposase IS116/IS110/IS902 family protein
Sf2457T_1902	Shigella_flexneri_2457T_chromosome		carboxymethylenebutenolidase domain protein
Sf2457T_1903	Shigella_flexneri_2457T_chromosome		alpha/beta hydrolase family protein
Sf2457T_1904	Shigella_flexneri_2457T_chromosome		integrase core domain protein
Sf2457T_1905	Shigella_flexneri_2457T_chromosome		bacterial regulatory helix-turn-helix , lysR family protein
Sf2457T_1906	Shigella_flexneri_2457T_chromosome		transposase family protein
Sf2457T_1907	Shigella_flexneri_2457T_chromosome		integrase core domain protein
Sf2457T_1908	Shigella_flexneri_2457T_chromosome		conserved hypothetical protein
Sf2457T_1909	Shigella_flexneri_2457T_chromosome		putative bacteriophage protein
Sf2457T_1910	Shigella_flexneri_2457T_chromosome		bacterial dnaA family protein
Sf2457T_1911	Shigella_flexneri_2457T_chromosome		conserved hypothetical protein
Sf2457T_1912	Shigella_flexneri_2457T_chromosome		putative bacteriophage protein
Sf2457T_1913	Shigella_flexneri_2457T_chromosome		conserved hypothetical protein
Sf2457T_1914	Shigella_flexneri_2457T_chromosome		HNH endonuclease family protein
Sf2457T_1915	Shigella_flexneri_2457T_chromosome		putative valyl-tRNA synthetase domain protein
Sf2457T_1916	Shigella_flexneri_2457T_chromosome		conserved hypothetical protein
Sf2457T_1917	Shigella_flexneri_2457T_chromosome		hok/gef family protein
Sf2457T_1918	Shigella_flexneri_2457T_chromosome		putative transposase
Sf2457T_1919	Shigella_flexneri_2457T_chromosome		conserved hypothetical protein
Sf2457T_1920	Shigella_flexneri_2457T_chromosome		conserved hypothetical protein
Sf2457T_1921	Shigella_flexneri_2457T_chromosome		conserved hypothetical protein
Sf2457T_1922	Shigella_flexneri_2457T_chromosome		transposase family protein
Sf2457T_1923	Shigella_flexneri_2457T_chromosome		integrase core domain protein
Sf2457T_1928	Shigella_flexneri_2457T_chromosome		phage integrase family protein
Sf2457T_1929	Shigella_flexneri_2457T_chromosome		transposase family protein
Sf2457T_1930	Shigella_flexneri_2457T_chromosome		integrase core domain protein
Sf2457T_1931	Shigella_flexneri_2457T_chromosome		phage regulatory Rha family protein
Sf2457T_1932	Shigella_flexneri_2457T_chromosome		putative transposase
Sf2457T_1933	Shigella_flexneri_2457T_chromosome		integrase core domain protein
Sf2457T_1934	Shigella_flexneri_2457T_chromosome		putative tail fiber assembly protein
Sf2457T_1935	Shigella_flexneri_2457T_chromosome		caudovirales tail fibre assembly family protein
Sf2457T_1936	Shigella_flexneri_2457T_chromosome		prophage tail fibre N-terminal family protein
Sf2457T_1937	Shigella_flexneri_2457T_chromosome		conserved hypothetical protein
Sf2457T_1938	Shigella_flexneri_2457T_chromosome		ABC 3 transport family protein
Sf2457T_1939	Shigella_flexneri_2457T_chromosome		ABC 3 transport family protein
Sf2457T_1940	Shigella_flexneri_2457T_chromosome		ABC transporter family protein
Sf2457T_1941	Shigella_flexneri_2457T_chromosome		periplasmic solute binding family protein
Sf2457T_1942	Shigella_flexneri_2457T_chromosome		phage integrase family protein
Sf2457T_1943	Shigella_flexneri_2457T_chromosome		putative transposase
Sf2457T_1944	Shigella_flexneri_2457T_chromosome		integrase core domain protein
Sf2457T_1945	Shigella_flexneri_2457T_chromosome		transposase family protein
Sf2457T_1946	Shigella_flexneri_2457T_chromosome		AAA domain protein
Sf2457T_1947	Shigella_flexneri_2457T_chromosome		host-nuclease inhibitor Gam family protein
Sf2457T_1948	Shigella_flexneri_2457T_chromosome		integrase core domain protein
Sf2457T_1949	Shigella_flexneri_2457T_chromosome		enterobacterial exodeoxyribonuclease VIII family protein
Sf2457T_1950	Shigella_flexneri_2457T_chromosome		putative bacteriophage protein
Sf2457T_1951	Shigella_flexneri_2457T_chromosome		prokaryotic metallothionein family protein
Sf2457T_1952	Shigella_flexneri_2457T_chromosome	kilR	killing protein KilR
Sf2457T_1953	Shigella_flexneri_2457T_chromosome		integrase core domain protein
Sf2457T_1954	Shigella_flexneri_2457T_chromosome		transposase family protein
Sf2457T_1955	Shigella_flexneri_2457T_chromosome		putative bacteriophage protein
Sf2457T_1956	Shigella_flexneri_2457T_chromosome		phage regulatory , Rha family protein
Sf2457T_1957	Shigella_flexneri_2457T_chromosome		transposase family protein
Sf2457T_1958	Shigella_flexneri_2457T_chromosome		conserved hypothetical protein
Sf2457T_1959	Shigella_flexneri_2457T_chromosome	ipaH3	E3 ubiquitin-protein ligase ipaH3
Sf2457T_1960	Shigella_flexneri_2457T_chromosome		putative transposase
Sf2457T_1961	Shigella_flexneri_2457T_chromosome		calcineurin-like phosphoesterase family protein
Sf2457T_1962	Shigella_flexneri_2457T_chromosome		transposase family protein
Sf2457T_1963	Shigella_flexneri_2457T_chromosome		integrase core domain protein
Sf2457T_1964	Shigella_flexneri_2457T_chromosome		conserved hypothetical protein
Sf2457T_1965	Shigella_flexneri_2457T_chromosome		conserved hypothetical protein
Sf2457T_1966	Shigella_flexneri_2457T_chromosome		NOL1/NOP2/sun family RNA methylase domain protein
Sf2457T_1967	Shigella_flexneri_2457T_chromosome		mce related family protein
Sf2457T_1968	Shigella_flexneri_2457T_chromosome		mce related family protein
Sf2457T_1969	Shigella_flexneri_2457T_chromosome		hypothetical protein
Sf2457T_1970	Shigella_flexneri_2457T_chromosome		mce related family protein
Sf2457T_1971	Shigella_flexneri_2457T_chromosome		integral membrane , PqiA family protein
Sf2457T_1972	Shigella_flexneri_2457T_chromosome		paraquat-inducible A family protein
Sf2457T_1973	Shigella_flexneri_2457T_chromosome	msrC	free methionine-R-sulfoxide reductase
Sf2457T_1974	Shigella_flexneri_2457T_chromosome	proQ	proP effector
Sf2457T_1975	Shigella_flexneri_2457T_chromosome	prc	tail-specific protease
Sf2457T_1976	Shigella_flexneri_2457T_chromosome	htpX	protease HtpX
Sf2457T_1977	Shigella_flexneri_2457T_chromosome		sugar (and other) transporter family protein
Sf2457T_1978	Shigella_flexneri_2457T_chromosome	kdgR	transcriptional regulator KdgR
Sf2457T_1979	Shigella_flexneri_2457T_chromosome		yobH-like family protein
Sf2457T_1980	Shigella_flexneri_2457T_chromosome		yebO-like family protein
Sf2457T_1981	Shigella_flexneri_2457T_chromosome	cspC	cold shock-like protein CspC
Sf2457T_1982	Shigella_flexneri_2457T_chromosome		putative manganese efflux pump MntP
Sf2457T_1983	Shigella_flexneri_2457T_chromosome	rlmA	23S rRNA (guanine(745)-N(1))-methyltransferase
Sf2457T_1984	Shigella_flexneri_2457T_chromosome		putative manganese efflux pump MntP domain protein
Sf2457T_1985	Shigella_flexneri_2457T_chromosome		putative membrane protein
Sf2457T_1986	Shigella_flexneri_2457T_chromosome		putative transposase
Sf2457T_1987	Shigella_flexneri_2457T_chromosome		conserved hypothetical protein
Sf2457T_1988	Shigella_flexneri_2457T_chromosome		PTS system, mannose/fructose/sorbose , IID component family protein
Sf2457T_1989	Shigella_flexneri_2457T_chromosome		PTS system, mannose/fructose/sorbose , IIC component family protein
Sf2457T_1990	Shigella_flexneri_2457T_chromosome		PTS system, mannose/fructose/sorbose , IIB component family protein
Sf2457T_1991	Shigella_flexneri_2457T_chromosome		conserved hypothetical protein
Sf2457T_1992	Shigella_flexneri_2457T_chromosome		integral membrane TerC family protein
Sf2457T_1993	Shigella_flexneri_2457T_chromosome		conserved hypothetical protein
Sf2457T_1994	Shigella_flexneri_2457T_chromosome		EAL domain protein
Sf2457T_1995	Shigella_flexneri_2457T_chromosome		L-serine ammonia-lyase
Sf2457T_1996	Shigella_flexneri_2457T_chromosome		NUDIX domain protein
Sf2457T_1997	Shigella_flexneri_2457T_chromosome	pabB	aminodeoxychorismate synthase, component I
Sf2457T_1998	Shigella_flexneri_2457T_chromosome		conserved hypothetical protein
Sf2457T_1999	Shigella_flexneri_2457T_chromosome		conserved hypothetical protein
Sf2457T_2000	Shigella_flexneri_2457T_chromosome		endoribonuclease L-PSP family protein
Sf2457T_2001	Shigella_flexneri_2457T_chromosome		helicase C-terminal domain protein
Sf2457T_2002	Shigella_flexneri_2457T_chromosome	yeaZ	tRNA threonylcarbamoyl adenosine modification protein YeaZ
Sf2457T_2003	Shigella_flexneri_2457T_chromosome		outer membrane lipo, Slp family protein
Sf2457T_2004	Shigella_flexneri_2457T_chromosome	fadD	long-chain-fatty-acid--CoA ligase
Sf2457T_2005	Shigella_flexneri_2457T_chromosome	rnd	ribonuclease D
Sf2457T_2006	Shigella_flexneri_2457T_chromosome		oxidoreductase NAD-binding domain protein
Sf2457T_2007	Shigella_flexneri_2457T_chromosome		ring hydroxylating alpha subunit family protein
Sf2457T_2008	Shigella_flexneri_2457T_chromosome		bacteriophage CI repressor helix-turn-helix domain protein
Sf2457T_2009	Shigella_flexneri_2457T_chromosome		transposase family protein
Sf2457T_2010	Shigella_flexneri_2457T_chromosome		integrase core domain protein
Sf2457T_2011	Shigella_flexneri_2457T_chromosome		mu DNA-binding domain protein
Sf2457T_2012	Shigella_flexneri_2457T_chromosome		putative diguanylate cyclase YeaP
Sf2457T_2013	Shigella_flexneri_2457T_chromosome		conserved hypothetical protein
Sf2457T_2014	Shigella_flexneri_2457T_chromosome		conserved hypothetical protein
Sf2457T_2015	Shigella_flexneri_2457T_chromosome	yeaN	inner membrane transport protein YeaN
Sf2457T_2016	Shigella_flexneri_2457T_chromosome		conserved hypothetical protein
Sf2457T_2017	Shigella_flexneri_2457T_chromosome		bacterial regulatory helix-turn-helix, AraC family protein
Sf2457T_2018	Shigella_flexneri_2457T_chromosome		ybaK / prolyl-tRNA synthetases associated domain protein
Sf2457T_2019	Shigella_flexneri_2457T_chromosome		diguanylate cyclase domain protein
Sf2457T_2020	Shigella_flexneri_2457T_chromosome		integrase core domain protein
Sf2457T_2021	Shigella_flexneri_2457T_chromosome		prkA AAA domain protein
Sf2457T_2022	Shigella_flexneri_2457T_chromosome	mipA	mltA-interacting protein
Sf2457T_2023	Shigella_flexneri_2457T_chromosome		aldo/keto reductase family protein
Sf2457T_2024	Shigella_flexneri_2457T_chromosome		putative glucose-6-phosphate 1-epimerase
Sf2457T_2025	Shigella_flexneri_2457T_chromosome	gap	glyceraldehyde-3-phosphate dehydrogenase, type I
Sf2457T_2026	Shigella_flexneri_2457T_chromosome	msrB	peptide methionine sulfoxide reductase MsrB
Sf2457T_2027	Shigella_flexneri_2457T_chromosome		conserved hypothetical protein
Sf2457T_2028	Shigella_flexneri_2457T_chromosome		zinc-binding dehydrogenase family protein
Sf2457T_2029	Shigella_flexneri_2457T_chromosome		sugar (and other) transporter family protein
Sf2457T_2030	Shigella_flexneri_2457T_chromosome		alcohol dehydrogenase GroES-like domain protein
Sf2457T_2031	Shigella_flexneri_2457T_chromosome		putative iditol dehydrogenase domain protein
Sf2457T_2032	Shigella_flexneri_2457T_chromosome		ketose-bisphosphate aldolase family protein
Sf2457T_2033	Shigella_flexneri_2457T_chromosome		conserved hypothetical protein
Sf2457T_2034	Shigella_flexneri_2457T_chromosome		aldo/keto reductase family protein
Sf2457T_2035	Shigella_flexneri_2457T_chromosome		deoR C terminal sensor domain protein
Sf2457T_2036	Shigella_flexneri_2457T_chromosome		major Facilitator Superfamily protein
Sf2457T_2037	Shigella_flexneri_2457T_chromosome		isochorismatase family protein
Sf2457T_2038	Shigella_flexneri_2457T_chromosome	ansA	L-asparaginase 1
Sf2457T_2039	Shigella_flexneri_2457T_chromosome	sppA	signal peptide peptidase SppA, 67K type
Sf2457T_2040	Shigella_flexneri_2457T_chromosome		putative NAD(P)H nitroreductase YdjA
Sf2457T_2041	Shigella_flexneri_2457T_chromosome	selD	selenide, water dikinase
Sf2457T_2042	Shigella_flexneri_2457T_chromosome	topB	DNA topoisomerase 3
Sf2457T_2043	Shigella_flexneri_2457T_chromosome	ynjI	inner membrane protein YnjI
Sf2457T_2044	Shigella_flexneri_2457T_chromosome	gdhA	NADP-specific glutamate dehydrogenase
Sf2457T_2045	Shigella_flexneri_2457T_chromosome		transposase family protein
[truncated: 3,337 more rows]

## Sheet: J17B ALL Genes
internal locus	molecule id	gene_symbol	common_name
SFJ17B_1	J17B	uxuA	mannonate dehydratase
SFJ17B_2	J17B		mannitol dehydrogenase Rossmann domain protein
SFJ17B_3	J17B		bacterial regulatory, gntR family protein
SFJ17B_4	J17B		conserved hypothetical protein
SFJ17B_5	J17B	iraD	anti-adapter protein IraD
SFJ17B_6	J17B	yjiE	HTH-type transcriptional regulator YjiE
SFJ17B_7	J17B		bacterial regulatory helix-turn-helix , lysR family protein
SFJ17B_8	J17B	iadA	beta-aspartyl peptidase
SFJ17B_9	J17B	yjiG	inner membrane protein YjiG
SFJ17B_10	J17B		nucleoside recognition family protein
SFJ17B_11	J17B		RNA 2'-phosphotransferase, Tpt1 / KptA family protein
SFJ17B_12	J17B		transposase IS66 family protein
SFJ17B_13	J17B		putative transposase
SFJ17B_14	J17B		transposase family protein
SFJ17B_15	J17B		transposase family protein
SFJ17B_16	J17B		integrase core domain protein
SFJ17B_17	J17B		ATPase subunit of terminase family protein
SFJ17B_18	J17B		putative transposase
SFJ17B_19	J17B		transposase IS66 family protein
SFJ17B_20	J17B		transposase family protein
SFJ17B_21	J17B		integrase core domain protein
SFJ17B_22	J17B		phage integrase family protein
SFJ17B_24	J17B		zinc-binding dehydrogenase family protein
SFJ17B_25	J17B		ftsK/SpoIIIE family protein
SFJ17B_26	J17B	lptG	lipopolysaccharide export system permease protein LptG
SFJ17B_27	J17B	lptF	lipopolysaccharide export system permease protein LptF
SFJ17B_28	J17B	pepA	cytosol aminopeptidase
SFJ17B_29	J17B	holC	DNA polymerase III subunit chi
SFJ17B_30	J17B	valS	valine--tRNA ligase
SFJ17B_31	J17B	yjgN	inner membrane protein YjgN
SFJ17B_32	J17B		acetyltransferase family protein
SFJ17B_33	J17B	rraB	regulator of ribonuclease activity B
SFJ17B_34	J17B	argF	ornithine carbamoyltransferase
SFJ17B_35	J17B		conserved hypothetical protein
SFJ17B_36	J17B		putative transposase
SFJ17B_37	J17B		conserved hypothetical protein
SFJ17B_38	J17B	tabA	toxin-antitoxin biofilm protein TabA
SFJ17B_39	J17B		bacterial regulatory, tetR family protein
SFJ17B_40	J17B		short chain dehydrogenase family protein
SFJ17B_41	J17B		endoribonuclease L-PSP family protein
SFJ17B_42	J17B	pyrB	aspartate carbamoyltransferase
SFJ17B_43	J17B	pyrI	aspartate carbamoyltransferase, regulatory subunit
SFJ17B_44	J17B	ridA	enamine/imine deaminase
SFJ17B_45	J17B	mgtA	magnesium-translocating P-type ATPase
SFJ17B_46	J17B	treR	trehalose operon repressor
SFJ17B_47	J17B	treB	PTS system trehalose-specific EIIBC component
SFJ17B_48	J17B	treC	alpha,alpha-phosphotrehalase
SFJ17B_49	J17B	nrdD	anaerobic ribonucleoside-triphosphate reductase
SFJ17B_50	J17B	nrdG	anaerobic ribonucleoside-triphosphate reductase activating protein
SFJ17B_51	J17B	cybC	soluble cytochrome b562
SFJ17B_52	J17B	pmbA	protein PmbA
SFJ17B_53	J17B		conserved hypothetical protein
SFJ17B_54	J17B	mpl	L-alanyl-gamma-D-glutamyl-meso-diaminopimelate ligase
SFJ17B_55	J17B	fbp	fructose-1,6-bisphosphatase class 1
SFJ17B_56	J17B		transposase DDE domain protein
SFJ17B_57	J17B		branched-chain amino acid transport system / permease component family protein
SFJ17B_58	J17B		branched-chain amino acid transport system / permease component family protein
SFJ17B_59	J17B		ABC transporter family protein
SFJ17B_60	J17B	ytfQ	ABC transporter periplasmic-binding protein YtfQ
SFJ17B_61	J17B	ppa	inorganic pyrophosphatase
SFJ17B_62	J17B	ytfP	gamma-glutamylcyclotransferase family protein ytfP
SFJ17B_63	J17B	tamB	translocation and assembly module TamB
SFJ17B_64	J17B	tamA	translocation and assembly module TamA
SFJ17B_65	J17B	msrA	peptide-methionine (S)-S-oxide reductase
SFJ17B_66	J17B		conserved hypothetical protein
SFJ17B_67	J17B		conserved hypothetical protein
SFJ17B_68	J17B		conserved hypothetical protein
SFJ17B_69	J17B		conserved hypothetical protein
SFJ17B_70	J17B	cysQ	3'(2'),5'-bisphosphate nucleotidase
SFJ17B_71	J17B	cpdB	2',3'-cyclic-nucleotide 2'-phosphodiesterase
SFJ17B_72	J17B		hxlR-like helix-turn-helix family protein
SFJ17B_73	J17B	qorB	quinone oxidoreductase 2
SFJ17B_74	J17B	ytfF	inner membrane protein YtfF
SFJ17B_75	J17B	ric	iron-sulfur cluster repair di-iron protein
SFJ17B_76	J17B	cycA	D-serine/D-alanine/glycine transporter
SFJ17B_77	J17B	fklB	FKBP-type 22 kDa peptidyl-prolyl cis-trans isomerase
SFJ17B_78	J17B		bacterial regulatory, tetR family protein
SFJ17B_79	J17B		opacity-associated A LysM-like domain protein
SFJ17B_80	J17B		short-chain dehydrogenase/reductase
SFJ17B_81	J17B		putative transposase
SFJ17B_82	J17B		xylose isomerase-like TIM barrel family protein
SFJ17B_83	J17B		integrase core domain protein
SFJ17B_84	J17B		ATPase subunit of terminase family protein
SFJ17B_85	J17B		conserved hypothetical protein
SFJ17B_86	J17B	rplI	ribosomal protein L9
SFJ17B_87	J17B	rpsR	ribosomal protein S18
SFJ17B_88	J17B	priB	primosomal replication protein n
SFJ17B_89	J17B	rpsF	ribosomal protein S6
SFJ17B_90	J17B		conserved hypothetical protein
SFJ17B_91	J17B	ulaF	L-ribulose-5-phosphate 4-epimerase UlaF
SFJ17B_92	J17B	ulaE	L-ribulose-5-phosphate 3-epimerase UlaE
SFJ17B_93	J17B	ulaD	3-keto-L-gulonate-6-phosphate decarboxylase UlaD
SFJ17B_94	J17B	ulaC	ascorbate-specific phosphotransferase enzyme IIA component
SFJ17B_95	J17B	ulaB	ascorbate-specific phosphotransferase enzyme IIB component
SFJ17B_96	J17B		PTS system sugar-specific permease component family protein
SFJ17B_97	J17B		beta-lactamase superfamily domain protein
SFJ17B_98	J17B		dienelactone hydrolase family protein
SFJ17B_99	J17B	ulaR	HTH-type transcriptional regulator UlaR
SFJ17B_100	J17B		conserved hypothetical protein
SFJ17B_101	J17B		conserved hypothetical protein
SFJ17B_102	J17B		putative acyl-CoA dehydrogenase AidB
SFJ17B_103	J17B		glutathionylspermidine synthase preATP-grasp family protein
SFJ17B_104	J17B		conserved hypothetical protein
SFJ17B_105	J17B		conserved hypothetical protein
SFJ17B_106	J17B		putative transposase
SFJ17B_107	J17B		RNA 2'-O ribose methyltransferase substrate binding family protein
SFJ17B_108	J17B	rnr	ribonuclease R
SFJ17B_109	J17B	nsrR	HTH-type transcriptional repressor NsrR
SFJ17B_110	J17B	purA	adenylosuccinate synthase
SFJ17B_111	J17B		conserved hypothetical protein
SFJ17B_112	J17B	hflC	hflC protein
SFJ17B_113	J17B	hflK	hflK protein
SFJ17B_114	J17B	hflX	GTP-binding protein HflX
SFJ17B_115	J17B	hfq	RNA chaperone Hfq
SFJ17B_116	J17B	miaA	tRNA dimethylallyltransferase
SFJ17B_117	J17B	mutL	DNA mismatch repair protein MutL
SFJ17B_118	J17B	amiB	N-acetylmuramoyl-L-alanine amidase AmiB
SFJ17B_119	J17B		tRNA threonylcarbamoyl adenosine modification protein YjeE
SFJ17B_120	J17B	nnr	bifunctional NAD(P)H-hydrate repair enzyme Nnr
SFJ17B_121	J17B	queG	epoxyqueuosine reductase
SFJ17B_126	J17B	orn	oligoribonuclease
SFJ17B_127	J17B	rsgA	ribosome small subunit-dependent GTPase A
SFJ17B_128	J17B	psd	phosphatidylserine decarboxylase
SFJ17B_129	J17B		mechanosensitive ion channel inner membrane domain 1 family protein
SFJ17B_130	J17B	yjeM	inner membrane transporter YjeM
SFJ17B_131	J17B		EF-P lysine aminoacylase GenX
SFJ17B_132	J17B	frdA	fumarate reductase, flavoprotein subunit
SFJ17B_133	J17B	frdB	fumarate reductase iron-sulfur subunit
SFJ17B_134	J17B		fumarate reductase subunit C family protein
SFJ17B_135	J17B		fumarate reductase subunit D family protein
SFJ17B_136	J17B	ampC	beta-lactamase
SFJ17B_137	J17B	sugE	quaternary ammonium compound-resistance protein SugE
SFJ17B_138	J17B	blc	outer membrane lipoprotein blc
SFJ17B_139	J17B		entericidin EcnA/B family protein
SFJ17B_140	J17B		conserved hypothetical protein
SFJ17B_141	J17B	efp	translation elongation factor P
SFJ17B_142	J17B	epmB	L-lysine 2,3-aminomutase
SFJ17B_143	J17B		putative transposase
SFJ17B_144	J17B		conserved hypothetical protein
SFJ17B_145	J17B		conserved hypothetical protein
SFJ17B_146	J17B	groL	chaperonin GroL
SFJ17B_147	J17B	groS	10 kDa chaperonin
SFJ17B_148	J17B	yjeH	inner membrane protein YjeH
SFJ17B_149	J17B		conserved hypothetical protein
SFJ17B_150	J17B	aspA	aspartate ammonia-lyase
SFJ17B_151	J17B	dcuA	anaerobic C4-dicarboxylate transporter DcuA
SFJ17B_152	J17B	cutA	divalent-cation tolerance protein CutA
SFJ17B_153	J17B	dsbD	thiol:disulfide interchange protein DsbD
SFJ17B_154	J17B	yjdC	HTH-type transcriptional regulator YjdC
SFJ17B_156	J17B		putative transposase
SFJ17B_157	J17B		amino acid permease family protein
SFJ17B_158	J17B		integrase core domain protein
SFJ17B_159	J17B		transposase family protein
SFJ17B_160	J17B		integrase core domain protein
SFJ17B_161	J17B		integrase core domain protein
SFJ17B_162	J17B		transposase family protein
SFJ17B_163	J17B		conserved hypothetical protein
SFJ17B_164	J17B	dcuS	sensor histidine kinase DcuS
SFJ17B_165	J17B	dcuR	transcriptional regulatory protein DcuR
SFJ17B_166	J17B	dcuB	anaerobic C4-dicarboxylate transporter DcuB
SFJ17B_167	J17B	fumB	fumarate hydratase class I, anaerobic
SFJ17B_168	J17B	yjdF	inner membrane protein YjdF
SFJ17B_169	J17B	melB	melibiose carrier protein
SFJ17B_170	J17B	melA	alpha-galactosidase
SFJ17B_171	J17B	melR	melibiose operon regulatory protein
SFJ17B_172	J17B	adiA	biodegradative arginine decarboxylase
SFJ17B_173	J17B	adiY	HTH-type transcriptional regulator AdiY
SFJ17B_174	J17B	adiC	arginine/agmatine antiporter
SFJ17B_175	J17B	eptA	phosphoethanolamine transferase EptA
SFJ17B_176	J17B	basR	transcriptional regulatory protein BasR
SFJ17B_177	J17B		putative membrane protein
SFJ17B_178	J17B	basS	sensor protein BasS
SFJ17B_179	J17B	proP	proline/betaine transporter
SFJ17B_180	J17B		yjcZ-like family protein
SFJ17B_181	J17B		dynamin family protein
SFJ17B_182	J17B		phnA family protein
SFJ17B_183	J17B		3-demethylubiquinone-9 3-methyltransferase family protein
SFJ17B_184	J17B	phnC	phosphonate ABC transporter, ATP-binding protein
SFJ17B_185	J17B	phnD	phosphonate ABC transporter, periplasmic phosphonate binding protein
SFJ17B_186	J17B	phnE	phosphonate ABC transporter, permease protein PhnE
SFJ17B_187	J17B	phnF	phosphonate metabolism transcriptional regulator PhnF
SFJ17B_188	J17B	phnG	phosphonate C-P lyase system protein PhnG
SFJ17B_189	J17B	phnH	phosphonate C-P lyase system protein PhnH
SFJ17B_190	J17B	phnI	alpha-D-ribose 1-methylphosphonate 5-triphosphate synthase subunit PhnI
SFJ17B_191	J17B	phnJ	alpha-D-ribose 1-methylphosphonate 5-phosphate C-P lyase
SFJ17B_192	J17B	phnK	phosphonate C-P lyase system protein PhnK
SFJ17B_193	J17B	phnL	phosphonate C-P lyase system protein PhnL
SFJ17B_194	J17B	phnM	phosphonate metabolism protein PhnM
SFJ17B_195	J17B	phnN	phosphonate metabolism protein/1,5-bisphosphokinase (PRPP-forming) PhnN
SFJ17B_196	J17B		acetyltransferase family protein
SFJ17B_197	J17B	phnP	phosphonate metabolism protein PhnP
SFJ17B_198	J17B		conserved hypothetical protein
SFJ17B_199	J17B		acetyltransferase family protein
SFJ17B_200	J17B		putative histidine kinase
SFJ17B_201	J17B		his Kinase A domain protein
SFJ17B_202	J17B		ABC transporter family protein
SFJ17B_203	J17B		branched-chain amino acid transport system / permease component family protein
SFJ17B_204	J17B		periplasmic binding and sugar binding domain of LacI family protein
SFJ17B_205	J17B		conserved hypothetical protein
SFJ17B_206	J17B		ketose-bisphosphate aldolase family protein
SFJ17B_207	J17B		response regulator
SFJ17B_208	J17B		pfkB carbohydrate kinase family protein
SFJ17B_209	J17B		metallo-beta-lactamase superfamily protein
SFJ17B_210	J17B		metallo-beta-lactamase superfamily protein
SFJ17B_211	J17B		conserved hypothetical protein
SFJ17B_212	J17B		efflux transporter, RND family, MFP subunit
SFJ17B_213	J17B		putative membrane protein
SFJ17B_214	J17B		multidrug resistance family protein
SFJ17B_215	J17B		fusaric acid resistance family protein
SFJ17B_216	J17B	mdtP	multidrug resistance outer membrane protein MdtP
SFJ17B_217	J17B		molybdopterin oxidoreductase Fe4S4 domain protein
SFJ17B_218	J17B		formate dehydrogenase, alpha subunit
SFJ17B_219	J17B		molydopterin dinucleotide binding domain protein
SFJ17B_220	J17B		sel1 repeat family protein
SFJ17B_221	J17B	gltP	proton glutamate symport protein
SFJ17B_222	J17B		TPR repeat family protein
SFJ17B_223	J17B		cytochrome C biogenesis family protein
SFJ17B_224	J17B	ccmF	cytochrome c-type biogenesis protein CcmF
SFJ17B_225	J17B	nrfD	cytochrome c nitrite reductase, NrfD subunit
SFJ17B_226	J17B	nrfC	cytochrome c nitrite reductase, Fe-S protein
SFJ17B_227	J17B	nrfB	cytochrome c nitrite reductase, pentaheme subunit
SFJ17B_228	J17B		cytochrome c552 family protein
SFJ17B_229	J17B	acs	acetate--CoA ligase
SFJ17B_230	J17B	yjcH	inner membrane protein YjcH
SFJ17B_231	J17B	actP	cation/acetate symporter ActP
SFJ17B_232	J17B		putative transposase
SFJ17B_233	J17B		conserved hypothetical protein
SFJ17B_234	J17B		pentapeptide repeats family protein
SFJ17B_235	J17B		na+/H+ antiporter
SFJ17B_236	J17B		putative permease YjcD
SFJ17B_237	J17B	soxR	redox-sensitive transcriptional activator SoxR
SFJ17B_238	J17B	soxS	regulatory protein SoxS
SFJ17B_239	J17B		conserved hypothetical protein
SFJ17B_240	J17B		putative transmembrane protein
SFJ17B_241	J17B		putative transposase
SFJ17B_242	J17B	ssb	single-stranded DNA-binding protein
SFJ17B_243	J17B	uvrA	excinuclease ABC subunit A
SFJ17B_244	J17B		conserved hypothetical protein
SFJ17B_245	J17B		conserved hypothetical protein
SFJ17B_246	J17B		HAD super, subIIIB family protein
SFJ17B_247	J17B		putative predicted protein
SFJ17B_248	J17B	tyrB	aromatic-amino-acid aminotransferase
SFJ17B_249	J17B	alr	alanine racemase
SFJ17B_250	J17B	dnaB	replicative DNA helicase
SFJ17B_251	J17B	qorA	quinone oxidoreductase 1
SFJ17B_252	J17B	pspG	phage shock protein G
SFJ17B_253	J17B	dusA	tRNA dihydrouridine synthase A family protein
SFJ17B_254	J17B		conserved hypothetical protein
SFJ17B_255	J17B		conserved hypothetical protein
SFJ17B_256	J17B		ferric uptake regulator family protein
SFJ17B_257	J17B		conserved hypothetical protein
SFJ17B_258	J17B		MATE efflux family protein
SFJ17B_259	J17B	lexA	repressor LexA
SFJ17B_260	J17B	dgkA	diacylglycerol kinase
SFJ17B_261	J17B	plsB	glycerol-3-phosphate O-acyltransferase
SFJ17B_262	J17B	ubiA	4-hydroxybenzoate polyprenyl transferase
SFJ17B_263	J17B		chorismate lyase family protein
SFJ17B_264	J17B		sopA-like central domain protein
SFJ17B_265	J17B		pentapeptide repeats family protein
SFJ17B_266	J17B		maltose operon periplasmic family protein
SFJ17B_267	J17B	lamB	maltoporin
SFJ17B_268	J17B	malK	maltose/maltodextrin import ATP-binding protein MalK
SFJ17B_269	J17B		aBC superfamily (Bind_prot) maltose transport protein
SFJ17B_270	J17B	malE	maltose-binding periplasmic protein
SFJ17B_271	J17B		binding-protein-dependent transport system inner membrane component family protein
SFJ17B_272	J17B		binding-protein-dependent transport system inner membrane component family protein
SFJ17B_273	J17B		MFS transporter, sugar porter family protein
SFJ17B_274	J17B		phosphate-starvation-inducible E family protein
SFJ17B_275	J17B		conserved hypothetical protein
SFJ17B_276	J17B		capsule biosynthesis GfcC family protein
SFJ17B_277	J17B		conserved hypothetical protein
SFJ17B_278	J17B		exopolysaccharide production YjbE family protein
SFJ17B_279	J17B	pgi	glucose-6-phosphate isomerase
SFJ17B_280	J17B		aspartate kinase, monofunctional class
SFJ17B_281	J17B		conserved hypothetical protein
SFJ17B_282	J17B	rluF	ribosomal large subunit pseudouridine synthase F
SFJ17B_283	J17B		putative sor-operon regulator
SFJ17B_284	J17B		short chain dehydrogenase family protein
SFJ17B_285	J17B		PTS system, mannose/fructose/sorbose family, IIA component domain protein
SFJ17B_286	J17B	sorB	sorbose-specific phosphotransferase enzyme IIB component
SFJ17B_287	J17B		PTS system, mannose/fructose/sorbose , IIC component family protein
SFJ17B_288	J17B		PTS system, mannose/fructose/sorbose , IID component family protein
SFJ17B_289	J17B		zinc-binding dehydrogenase family protein
SFJ17B_290	J17B	pepE	peptidase E
SFJ17B_291	J17B	PNaS	sodium-dependent inorganic phosphate (Pi) transporter family protein
SFJ17B_292	J17B	metH	methionine synthase
SFJ17B_293	J17B	iclR	acetate operon repressor
SFJ17B_294	J17B		putative shET2 enterotoxin, region
SFJ17B_295	J17B		putative transposase
SFJ17B_296	J17B		shET2 enterotoxin, N-terminal region family protein
SFJ17B_297	J17B	aceK	isocitrate dehydrogenase kinase/phosphatase
SFJ17B_298	J17B	aceA	isocitrate lyase
SFJ17B_299	J17B		isocitrate lyase family protein
SFJ17B_300	J17B		malate synthase family protein
SFJ17B_301	J17B		malate synthase family protein
SFJ17B_302	J17B	metA	homoserine O-succinyltransferase
SFJ17B_303	J17B		conserved hypothetical protein
SFJ17B_308	J17B		putative oRF16-lacZ fusion protein
SFJ17B_309	J17B	purH	phosphoribosylaminoimidazolecarboxamide formyltransferase/IMP cyclohydrolase
SFJ17B_310	J17B		ATPase associated with various cellular activities family protein
SFJ17B_311	J17B	purD	phosphoribosylamine--glycine ligase
SFJ17B_312	J17B	zraS	sensor protein ZraS
SFJ17B_313	J17B		conserved hypothetical protein
SFJ17B_314	J17B	zraP	zinc resistance-associated protein
SFJ17B_315	J17B		conserved hypothetical protein
SFJ17B_316	J17B	hupA	DNA-binding protein HU-alpha
SFJ17B_317	J17B		conserved hypothetical protein
SFJ17B_318	J17B		endonuclease V family protein
SFJ17B_319	J17B	hemE	uroporphyrinogen decarboxylase
SFJ17B_320	J17B		NUDIX domain protein
SFJ17B_321	J17B	rsd	regulator of sigma D
SFJ17B_322	J17B	thiC	thiamine biosynthesis protein ThiC
SFJ17B_323	J17B	thiE	thiamine-phosphate synthase
SFJ17B_324	J17B	thiF	thiazole biosynthesis adenylyltransferase ThiF
SFJ17B_325	J17B	thiS	thiamine biosynthesis protein ThiS
SFJ17B_326	J17B	thiG	thiazole synthase
SFJ17B_327	J17B	thiH	thiazole biosynthesis protein ThiH
SFJ17B_328	J17B	rpoC	DNA-directed RNA polymerase, beta' subunit
SFJ17B_329	J17B	rpoB	DNA-directed RNA polymerase, beta subunit
SFJ17B_330	J17B	rplL	ribosomal protein L7/L12
SFJ17B_331	J17B	rplJ	50S ribosomal protein L10
SFJ17B_332	J17B	rplA	ribosomal protein L1
SFJ17B_333	J17B	rplK	ribosomal protein L11
SFJ17B_334	J17B	nusG	transcription termination/antitermination factor NusG
SFJ17B_335	J17B	secE	preprotein translocase, SecE subunit
SFJ17B_336	J17B	tuf	translation elongation factor Tu
SFJ17B_341	J17B	coaA	pantothenate kinase
SFJ17B_342	J17B	birA	bifunctional protein BirA
SFJ17B_343	J17B	murB	UDP-N-acetylenolpyruvoylglucosamine reductase
SFJ17B_348	J17B		putative oRF16-lacZ fusion protein
SFJ17B_349	J17B	murI	glutamate racemase
SFJ17B_350	J17B	btuB	tonB-dependent vitamin B12 receptor
SFJ17B_351	J17B	trmA	tRNA (uracil-5-)-methyltransferase
SFJ17B_352	J17B		conserved hypothetical protein
SFJ17B_353	J17B	fabR	HTH-type transcriptional repressor FabR
SFJ17B_354	J17B	oxyR	hydrogen peroxide-inducible gene activator
SFJ17B_355	J17B		pyridine nucleotide-disulfide oxidoreductase family protein
SFJ17B_356	J17B		major Facilitator Superfamily protein
SFJ17B_357	J17B		putative transposase
SFJ17B_358	J17B		major Facilitator Superfamily protein
SFJ17B_359	J17B		mandelate racemase / muconate lactonizing enzyme, N-terminal domain protein
SFJ17B_360	J17B		transposase DDE domain protein
SFJ17B_361	J17B	argH	argininosuccinate lyase
SFJ17B_362	J17B	argB	acetylglutamate kinase
SFJ17B_363	J17B	argC	N-acetyl-gamma-glutamyl-phosphate reductase
SFJ17B_364	J17B	argE	acetylornithine deacetylase
SFJ17B_365	J17B		phosphoenolpyruvate carboxylase family protein
SFJ17B_366	J17B	eptC	phosphoethanolamine transferase EptC
SFJ17B_367	J17B		PTS system, Fru family, IIB component domain protein
SFJ17B_368	J17B		bacterial regulatory helix-turn-helix, AraC family protein
SFJ17B_369	J17B		glycyl-radical enzyme activating family protein
SFJ17B_370	J17B		glycyl radical enzyme, PFL2/glycerol dehydratase family protein
SFJ17B_371	J17B		PTS system, Fru family, IIB component domain protein
SFJ17B_372	J17B		PTS system, Fru family, IIC component domain protein
SFJ17B_373	J17B	ptsP	phosphoenolpyruvate-protein phosphotransferase
SFJ17B_374	J17B	fsa	fructose-6-phosphate aldolase
SFJ17B_375	J17B	gldA	glycerol dehydrogenase
SFJ17B_376	J17B		iron-containing alcohol dehydrogenase family protein
SFJ17B_377	J17B		conserved hypothetical protein
SFJ17B_378	J17B		conserved hypothetical protein
SFJ17B_379	J17B	katG	catalase/peroxidase HPI
SFJ17B_380	J17B	metF	5,10-methylenetetrahydrofolate reductase
SFJ17B_381	J17B	metL	bifunctional aspartokinase/homoserine dehydrogenase 2
SFJ17B_382	J17B	metB	O-succinylhomoserine (thiol)-lyase
SFJ17B_383	J17B		met Apo-repressor, MetJ family protein
SFJ17B_384	J17B		conserved hypothetical protein
SFJ17B_385	J17B	rpmE	ribosomal protein L31
SFJ17B_386	J17B	priA	primosomal protein N'
SFJ17B_387	J17B		periplasmic binding protein-like domain protein
SFJ17B_388	J17B	ftsN	cell division protein FtsN
SFJ17B_389	J17B	hslV	ATP-dependent protease HslVU, peptidase subunit
SFJ17B_390	J17B	hslU	ATP-dependent protease HslVU, ATPase subunit
SFJ17B_391	J17B	menA	1,4-dihydroxy-2-naphthoate octaprenyltransferase
SFJ17B_392	J17B	rraA	regulator of ribonuclease activity A
SFJ17B_393	J17B		insertion element 4 transposase N-terminal family protein
SFJ17B_394	J17B	zapB	cell division protein ZapB
SFJ17B_395	J17B		MIP channel family protein
SFJ17B_396	J17B	glpK	glycerol kinase
SFJ17B_397	J17B	glpX	fructose-1,6-bisphosphatase, class II
SFJ17B_398	J17B	fpr	ferredoxin--NADP reductase
SFJ17B_399	J17B		universal stress family protein
SFJ17B_400	J17B		conserved hypothetical protein
SFJ17B_401	J17B		conserved hypothetical protein
SFJ17B_402	J17B		conserved hypothetical protein
SFJ17B_403	J17B	tpiA	triose-phosphate isomerase
SFJ17B_404	J17B	cdh	CDP-diacylglycerol pyrophosphatase
SFJ17B_405	J17B	sbp	sulfate-binding protein
SFJ17B_406	J17B	pfkA	6-phosphofructokinase
SFJ17B_407	J17B		cation diffusion facilitator transporter family protein
SFJ17B_408	J17B	cpxP	periplasmic protein CpxP
SFJ17B_409	J17B		transcriptional regulatory , C terminal family protein
SFJ17B_410	J17B	cpxA	sensor protein CpxA
SFJ17B_411	J17B	yiiM	protein YiiM
SFJ17B_412	J17B	kdgT	2-keto-3-deoxygluconate transporter
SFJ17B_413	J17B	sodA	superoxide dismutase [Mn]
SFJ17B_414	J17B	rhaT	L-rhamnose-proton symporter
SFJ17B_415	J17B	rhaR	HTH-type transcriptional activator RhaR
SFJ17B_416	J17B		L-rhamnose-proton symport family protein
SFJ17B_417	J17B	rhaS	HTH-type transcriptional activator RhaS
SFJ17B_418	J17B	rhaB	rhamnulokinase
SFJ17B_419	J17B	rhaA	L-rhamnose isomerase
SFJ17B_420	J17B	rhaD	rhamnulose-1-phosphate aldolase
SFJ17B_421	J17B	rhaU	L-rhamnose 1-epimerase
SFJ17B_422	J17B	fruA	PTS system, fructose subfamily, IIA component domain protein
SFJ17B_423	J17B		PTS system, Fru family, IIB component domain protein
SFJ17B_424	J17B		M42 glutamyl aminopeptidase family protein
SFJ17B_425	J17B		HTH domain protein
SFJ17B_426	J17B		putative transposase
SFJ17B_427	J17B		formate dehydrogenase family accessory protein FdhD
SFJ17B_428	J17B		molybdopterin oxidoreductase Fe4S4 domain protein
SFJ17B_429	J17B		formate dehydrogenase, alpha subunit
SFJ17B_430	J17B	fdxH	formate dehydrogenase, beta subunit
SFJ17B_431	J17B		formate dehydrogenase, gamma subunit
SFJ17B_432	J17B	fdhE	formate dehydrogenase accessory protein FdhE
SFJ17B_433	J17B		putative 4-phosphopantetheinyl transferase EntD
SFJ17B_434	J17B	yiiF	copG-family DNA-binding protein
SFJ17B_435	J17B		ribbon-helix-helix , copG family protein
SFJ17B_436	J17B		putative transposase
SFJ17B_437	J17B		putative iS600 ORF2
SFJ17B_438	J17B		conserved hypothetical protein
SFJ17B_439	J17B		putative thioesterase domain protein
SFJ17B_440	J17B	dtd	D-tyrosyl-tRNA(Tyr) deacylase
SFJ17B_441	J17B		conserved hypothetical protein
SFJ17B_442	J17B	yihX	alpha-D-glucose-1-phosphate phosphatase YihX
SFJ17B_443	J17B		deoR-like helix-turn-helix domain protein
SFJ17B_444	J17B		pfkB carbohydrate kinase family protein
SFJ17B_445	J17B		NAD binding domain of 6-phosphogluconate dehydrogenase family protein
SFJ17B_446	J17B		conserved hypothetical protein
SFJ17B_447	J17B		conserved hypothetical protein
SFJ17B_448	J17B		aldose 1-epimerase family protein
SFJ17B_449	J17B		glycosyl hydrolases 31 family protein
SFJ17B_450	J17B	yihP	inner membrane symporter YihP
SFJ17B_451	J17B	gph	sugar (Glycoside-Pentoside-Hexuronide) transporter domain protein
SFJ17B_452	J17B		putative transposase
SFJ17B_453	J17B		MFS/sugar transport family protein
SFJ17B_454	J17B		putative transposase
SFJ17B_455	J17B	ompL	porin OmpL
SFJ17B_456	J17B	yihN	inner membrane protein YihN
SFJ17B_457	J17B		xylose isomerase-like TIM barrel family protein
SFJ17B_458	J17B		bacterial regulatory, gntR family protein
SFJ17B_459	J17B	typA	GTP-binding protein TypA/BipA
SFJ17B_460	J17B	glnA	glutamine synthetase, type I
SFJ17B_461	J17B	glnL	nitrogen regulation protein NR
SFJ17B_462	J17B	ntrC	nitrogen regulation protein NR
SFJ17B_463	J17B		conserved hypothetical protein
SFJ17B_464	J17B	hemN	oxygen-independent coproporphyrinogen III oxidase
SFJ17B_465	J17B	yihI	der GTPase-activating protein YihI
SFJ17B_466	J17B	ysxC	ribosome biogenesis GTP-binding protein YsxC
SFJ17B_467	J17B	polA	DNA polymerase I
SFJ17B_468	J17B		conserved hypothetical protein
SFJ17B_469	J17B		putative acyltransferase YihG
SFJ17B_470	J17B		conserved hypothetical protein
SFJ17B_471	J17B		DSBA-like thioredoxin domain protein
SFJ17B_472	J17B		phosphotransferase enzyme family protein
SFJ17B_473	J17B	yihD	protein YihD
SFJ17B_474	J17B	mobA	molybdopterin-guanine dinucleotide biosynthesis protein A
SFJ17B_475	J17B	mobB	molybdopterin-guanine dinucleotide biosynthesis protein B
SFJ17B_481	J17B		putative oRF16-lacZ fusion protein
SFJ17B_482	J17B	hemG	protoporphyrinogen IX dehydrogenase [menaquinone]
SFJ17B_483	J17B		potassium uptake , TrkH family protein
SFJ17B_484	J17B		conserved hypothetical protein
SFJ17B_485	J17B	pepQ	xaa-Pro dipeptidase
SFJ17B_486	J17B	fadB	fatty oxidation complex, alpha subunit FadB
SFJ17B_487	J17B	fadA	acetyl-CoA C-acyltransferase FadA
SFJ17B_488	J17B	fre	NAD(P)H-flavin reductase
SFJ17B_489	J17B	ubiD	3-octaprenyl-4-hydroxybenzoate carboxy-lyase
SFJ17B_490	J17B	tatD	tat-linked quality control protein TatD
SFJ17B_491	J17B	rfaH	transcriptional activator RfaH
SFJ17B_492	J17B	tatC	twin arginine-targeting protein translocase TatC
SFJ17B_493	J17B	tatB	twin arginine-targeting protein translocase TatB
SFJ17B_494	J17B	tatA	twin arginine-targeting translocase, TatA/E family protein
SFJ17B_495	J17B	ubiB	2-polyprenylphenol 6-hydroxylase
SFJ17B_496	J17B		SCP-2 sterol transfer family protein
SFJ17B_497	J17B	ubiE	ubiquinone/menaquinone biosynthesis methyltransferase ubiE
SFJ17B_498	J17B	rmuC	DNA recombination protein RmuC
SFJ17B_499	J17B	udp	uridine phosphorylase
SFJ17B_500	J17B		dienelactone hydrolase family protein
SFJ17B_501	J17B	metE	5-methyltetrahydropteroyltriglutamate--homocysteine S-methyltransferase
SFJ17B_502	J17B	yedA	carboxylate/amino acid/amine transporter family protein
SFJ17B_503	J17B		bacterial regulatory helix-turn-helix , lysR family protein
SFJ17B_504	J17B	yigL	pyridoxal phosphate phosphatase YigL
SFJ17B_505	J17B		alpha/beta hydrolase fold family protein
SFJ17B_506	J17B		homoserine/Threonine efflux family protein
SFJ17B_507	J17B	rhtC	threonine efflux protein
SFJ17B_508	J17B	recQ	ATP-dependent DNA helicase RecQ
SFJ17B_509	J17B	pldA	phospholipase A1
SFJ17B_510	J17B		conserved hypothetical protein
SFJ17B_511	J17B	rarD	protein RarD
SFJ17B_512	J17B	yigG	inner membrane protein YigG
SFJ17B_513	J17B		conserved hypothetical protein
SFJ17B_514	J17B	corA	magnesium and cobalt transport protein CorA
SFJ17B_515	J17B		putative periplasmic domain protein
SFJ17B_516	J17B		transposase DDE domain protein
SFJ17B_517	J17B		conserved hypothetical protein
SFJ17B_518	J17B	uvrD	DNA helicase II
SFJ17B_519	J17B	yigB	flavin mononucleotide phosphatase YigB
SFJ17B_520	J17B	xerC	tyrosine recombinase XerC
SFJ17B_521	J17B		conserved hypothetical protein
SFJ17B_522	J17B	dapF	diaminopimelate epimerase
SFJ17B_523	J17B		prokaryotic lipoprotein-attachment site family protein
SFJ17B_524	J17B		DKNYY family protein
SFJ17B_525	J17B		DKNYY family protein
SFJ17B_526	J17B	cyaY	iron donor protein CyaY
SFJ17B_527	J17B	cyaA	adenylate cyclase
SFJ17B_528	J17B	hemC	porphobilinogen deaminase
SFJ17B_529	J17B		uroporphyrinogen-III synthase HemD family protein
SFJ17B_530	J17B		putative uroporphyrinogen-III C-methyltransferase
SFJ17B_531	J17B		hemY family protein
SFJ17B_532	J17B		transposase family protein
SFJ17B_533	J17B		integrase core domain protein
SFJ17B_534	J17B		anaerobic sulfatase maturase
SFJ17B_539	J17B		putative transport protein YifK
SFJ17B_540	J17B		glycosyltransferase, WecB/TagA/CpsF family protein
SFJ17B_541	J17B		wzyE family protein
SFJ17B_542	J17B		4-alpha-L-fucosyltransferase glycosyl transferase group 56 family protein
SFJ17B_543	J17B	wzxE	protein WzxE
SFJ17B_544	J17B	wecE	TDP-4-keto-6-deoxy-D-glucose transaminase family protein
SFJ17B_545	J17B	wecD	TDP-D-fucosamine acetyltransferase
SFJ17B_546	J17B	rfbA	glucose-1-phosphate thymidylyltransferase
SFJ17B_547	J17B	rfbB	dTDP-glucose 4,6-dehydratase
SFJ17B_548	J17B		nucleotide sugar dehydrogenase family protein
SFJ17B_549	J17B		UDP-N-acetylglucosamine 2-epimerase
SFJ17B_550	J17B	wzzE	lipopolysaccharide biosynthesis protein WzzE
SFJ17B_551	J17B	wecA	undecaprenyl-phosphate alpha-N-acetylglucosaminyl 1-phosphatetransferase
SFJ17B_552	J17B		conserved hypothetical protein
SFJ17B_553	J17B	rho	transcription termination factor Rho
SFJ17B_554	J17B	trxA	thioredoxin
SFJ17B_555	J17B	rhlB	ATP-dependent RNA helicase RhlB
SFJ17B_556	J17B	gppA	guanosine-5'-triphosphate,3'-diphosphate pyrophosphatase
SFJ17B_557	J17B	rep	ATP-dependent DNA helicase Rep
SFJ17B_558	J17B	ppiC	peptidyl-prolyl cis-trans isomerase C
SFJ17B_559	J17B	ilvC	ketol-acid reductoisomerase
SFJ17B_560	J17B	ilvA	threonine ammonia-lyase, biosynthetic
SFJ17B_561	J17B		lysR substrate binding domain protein
SFJ17B_562	J17B	ilvD	dihydroxy-acid dehydratase
SFJ17B_563	J17B	ilvE	branched-chain amino acid aminotransferase
SFJ17B_564	J17B	ilvM	acetolactate synthase isozyme 2 small subunit
SFJ17B_565	J17B	ilvB	acetolactate synthase, large subunit, biosynthetic type
SFJ17B_566	J17B		sigma-54 interaction domain protein
SFJ17B_567	J17B		conserved hypothetical protein
SFJ17B_568	J17B		bacterial regulatory helix-turn-helix , lysR family protein
SFJ17B_575	J17B		putative oRF16-lacZ fusion protein
SFJ17B_576	J17B		bacterial regulatory, gntR family protein
SFJ17B_577	J17B	rbsR	ribose operon repressor
SFJ17B_578	J17B		putative transport protein HsrA
SFJ17B_579	J17B	rbsK	ribokinase
SFJ17B_580	J17B		periplasmic binding and sugar binding domain of LacI family protein
SFJ17B_581	J17B	rbsB	D-ribose-binding periplasmic protein
SFJ17B_582	J17B		branched-chain amino acid transport system / permease component family protein
SFJ17B_583	J17B	ccmA	heme ABC exporter, ATP-binding protein CcmA
SFJ17B_584	J17B	rbsD	D-ribose pyranase
SFJ17B_585	J17B	kup	potassium uptake protein
SFJ17B_586	J17B		potassium uptake protein
SFJ17B_587	J17B		insertion element 4 transposase N-terminal family protein
SFJ17B_588	J17B	glmS	glutamine-fructose-6-phosphate transaminase
SFJ17B_589	J17B	glmU	UDP-N-acetylglucosamine diphosphorylase/glucosamine-1-phosphate N-acetyltransferase
SFJ17B_590	J17B	atpC	ATP synthase F1, epsilon subunit
SFJ17B_591	J17B	atpD	ATP synthase F1, beta subunit
SFJ17B_592	J17B	atpG	ATP synthase F1, gamma subunit
SFJ17B_593	J17B	atpA	ATP synthase F1, alpha subunit
SFJ17B_594	J17B	atpH	ATP synthase F1, delta subunit
SFJ17B_595	J17B	atpF	ATP synthase F0, B subunit
SFJ17B_596	J17B	atpE	ATP synthase F0, C subunit
SFJ17B_597	J17B	atpB	ATP synthase F0, A subunit
SFJ17B_598	J17B		ATP synthase I chain family protein
SFJ17B_599	J17B	gidB	16S rRNA (guanine(527)-N(7))-methyltransferase GidB
SFJ17B_600	J17B	gidA	tRNA uridine 5-carboxymethylaminomethyl modification enzyme GidA
SFJ17B_601	J17B		flavodoxin family protein
SFJ17B_602	J17B	asnC	regulatory protein AsnC
SFJ17B_603	J17B	asnA	aspartate--ammonia ligase
SFJ17B_604	J17B	viaA	protein ViaA
SFJ17B_605	J17B		ATPase associated with various cellular activities family protein
SFJ17B_606	J17B		transposase DDE domain protein
SFJ17B_607	J17B		fimbrial family protein
SFJ17B_608	J17B		gram-negative pili assembly chaperone, N-terminal domain protein
SFJ17B_609	J17B		type VII secretion system (T7SS), usher family protein
SFJ17B_610	J17B		fimbrial family protein
SFJ17B_611	J17B	pstS	phosphate ABC transporter, phosphate-binding protein PstS
SFJ17B_612	J17B	pstC	phosphate ABC transporter, permease protein PstC
SFJ17B_613	J17B	pstA	phosphate ABC transporter, permease protein PstA
SFJ17B_614	J17B	pstB	phosphate ABC transporter, ATP-binding protein
SFJ17B_615	J17B	phoU	phosphate transport system regulatory protein PhoU
SFJ17B_616	J17B		putative transposase
SFJ17B_617	J17B	bglG	cryptic beta-glucoside bgl operon antiterminator
SFJ17B_618	J17B	bglF	PTS system beta-glucoside-specific EIIBCA component
SFJ17B_619	J17B	bglB	6-phospho-beta-glucosidase BglB
SFJ17B_620	J17B	bglH	cryptic outer membrane porin BglH
SFJ17B_621	J17B		conserved hypothetical protein
SFJ17B_622	J17B		conserved hypothetical protein
SFJ17B_623	J17B		glucosamine-6-phosphate isomerases/6-phosphogluconolactonase family protein
SFJ17B_624	J17B		conserved hypothetical protein
SFJ17B_625	J17B		putative transposase
SFJ17B_626	J17B		conserved hypothetical protein
SFJ17B_627	J17B	cbrB	inner membrane CbrB domain protein
SFJ17B_628	J17B		transposase IS66 family protein
SFJ17B_629	J17B		putative transposase
SFJ17B_630	J17B		transposase family protein
SFJ17B_631	J17B		HAD hydrolase, IA, variant 1 family protein
SFJ17B_632	J17B		putative adenine permease PurP
SFJ17B_633	J17B		NADPH-dependent FMN reductase family protein
SFJ17B_634	J17B		putative phosphopantetheinyl transferase
SFJ17B_635	J17B	yidZ	HTH-type transcriptional regulator YidZ
SFJ17B_636	J17B	mdtL	multidrug resistance protein MdtL
SFJ17B_637	J17B	tnaB	low affinity tryptophan permease
SFJ17B_638	J17B	tnaA	tryptophanase
SFJ17B_639	J17B	trmE	tRNA modification GTPase TrmE
SFJ17B_640	J17B	yidC	membrane protein insertase YidC
SFJ17B_641	J17B	rnpA	ribonuclease P protein component
SFJ17B_642	J17B	rpmH	ribosomal protein L34
SFJ17B_643	J17B	dnaA	chromosomal replication initiator protein DnaA
SFJ17B_644	J17B	dnaN	DNA polymerase III, beta subunit
SFJ17B_645	J17B	recF	DNA replication and repair protein RecF
SFJ17B_646	J17B	gyrB	DNA gyrase, B subunit
SFJ17B_647	J17B		conserved hypothetical protein
SFJ17B_648	J17B	yidA	sugar phosphatase YidA
SFJ17B_649	J17B		putative lipoproteinC
SFJ17B_650	J17B		transposase family protein
SFJ17B_651	J17B		putative transposase
SFJ17B_652	J17B		transposase IS66 family protein
SFJ17B_653	J17B		conserved hypothetical protein
SFJ17B_654	J17B		bacterial regulatory, gntR family protein
SFJ17B_655	J17B		2-keto-3-deoxy-galactonokinase family protein
SFJ17B_656	J17B	dgoA	2-dehydro-3-deoxy-6-phosphogalactonate aldolase
SFJ17B_657	J17B		mandelate racemase / muconate lactonizing enzyme, N-terminal domain protein
SFJ17B_658	J17B	dgoD	D-galactonate dehydratase
SFJ17B_659	J17B		FAD binding domain protein
SFJ17B_660	J17B	dgoT	D-galactonate transporter
SFJ17B_661	J17B		conserved hypothetical protein
SFJ17B_662	J17B		conserved hypothetical protein
SFJ17B_663	J17B	ibpA	small heat shock protein IbpA
SFJ17B_664	J17B	ibpB	small heat shock protein IbpB
SFJ17B_665	J17B		aspT/YidE/YbjL antiporter duplication domain protein
SFJ17B_666	J17B		conserved hypothetical protein
SFJ17B_667	J17B		phosphotransferase system, EIIC family protein
SFJ17B_668	J17B		phosphotransferase system, EIIC family protein
SFJ17B_669	J17B		PTS system, glucose-like IIB component domain protein
SFJ17B_670	J17B	aglB	6-phospho-alpha-glucosidase
SFJ17B_671	J17B	aglB	6-phospho-alpha-glucosidase
SFJ17B_672	J17B		bacterial regulatory helix-turn-helix, AraC family protein
SFJ17B_673	J17B		family 4 glycosyl hydrolase C-terminal domain protein
SFJ17B_674	J17B		conserved hypothetical protein
SFJ17B_675	J17B		sulfatase family protein
SFJ17B_676	J17B	yidI	inner membrane protein YidI
SFJ17B_677	J17B		conserved hypothetical protein
SFJ17B_678	J17B	yidG	inner membrane protein YidG
SFJ17B_679	J17B		putative dNA-binding transcriptional regulator
SFJ17B_680	J17B	emrD	multidrug resistance protein D
SFJ17B_681	J17B		conserved hypothetical protein
SFJ17B_682	J17B		putative membrane protein
SFJ17B_683	J17B	ilvB	acetolactate synthase, large subunit, biosynthetic type
SFJ17B_684	J17B	ilvN	acetolactate synthase isozyme 1 small subunit
SFJ17B_685	J17B	uhpA	transcriptional regulatory protein UhpA
SFJ17B_686	J17B		histidine kinase-, DNA gyrase B-, and HSP90-like ATPase family protein
SFJ17B_687	J17B	uhpC	regulatory protein UhpC
SFJ17B_688	J17B	uhpT	hexose phosphate transport protein
SFJ17B_689	J17B	ade	adenine deaminase
SFJ17B_690	J17B		putative transposase
SFJ17B_691	J17B		putative permease YicO
SFJ17B_692	J17B		conserved hypothetical protein
SFJ17B_693	J17B	nepI	purine ribonucleoside efflux pump NepI
SFJ17B_694	J17B		conserved hypothetical protein
SFJ17B_695	J17B	nlpA	lipoprotein 28
SFJ17B_696	J17B		conserved hypothetical protein
SFJ17B_697	J17B		major Facilitator Superfamily protein
SFJ17B_698	J17B		integrase core domain protein
SFJ17B_699	J17B		transposase family protein
SFJ17B_700	J17B		integrase core domain protein
SFJ17B_701	J17B		transposase family protein
SFJ17B_702	J17B		integrase core domain protein
SFJ17B_703	J17B	sat	serine protease sat autotransporter
SFJ17B_704	J17B	iutA	ferric aerobactin receptor
SFJ17B_705	J17B	iucD	L-lysine N6-monooxygenase
SFJ17B_706	J17B	iucC	aerobactin synthase
SFJ17B_707	J17B	iucB	N(6)-hydroxylysine O-acetyltransferase
SFJ17B_708	J17B	iucA	N(2)-citryl-N(6)-acetyl-N(6)-hydroxylysine synthase
SFJ17B_709	J17B		conserved hypothetical protein
SFJ17B_710	J17B		major Facilitator Superfamily protein
SFJ17B_711	J17B		putative transposase
SFJ17B_712	J17B		transposase family protein
SFJ17B_713	J17B		integrase core domain protein
SFJ17B_714	J17B		conserved hypothetical protein
SFJ17B_715	J17B		conserved hypothetical protein
SFJ17B_716	J17B		putative transposase
SFJ17B_717	J17B	ybbW	permease, cytosine/purine, uracil, thiamine, allantoin family domain protein
SFJ17B_718	J17B		transposase family protein
SFJ17B_719	J17B		putative transposase of insertion element IS3
SFJ17B_720	J17B		superfamily I DNA helicase
SFJ17B_721	J17B		integrase core domain protein
SFJ17B_722	J17B		anaphase-promoting complex, cyclosome, subunit 3 family protein
SFJ17B_723	J17B		phage integrase family protein
SFJ17B_725	J17B		MFS/sugar transport family protein
SFJ17B_726	J17B	yicJ	inner membrane symporter YicJ
SFJ17B_727	J17B	yicI	alpha-xylosidase
SFJ17B_728	J17B		asmA family protein
SFJ17B_729	J17B		uracil-xanthine permease family protein
SFJ17B_730	J17B	gltS	sodium/glutamate symporter
SFJ17B_731	J17B	recG	ATP-dependent DNA helicase RecG
SFJ17B_732	J17B		spoU rRNA Methylase family protein
SFJ17B_733	J17B	spoT	bifunctional (p)ppGpp synthase/hydrolase SpoT
SFJ17B_734	J17B	rpoZ	DNA-directed RNA polymerase, omega subunit
SFJ17B_735	J17B	gmk	guanylate kinase
SFJ17B_736	J17B		conserved hypothetical protein
SFJ17B_737	J17B	ligB	DNA ligase B
SFJ17B_738	J17B		putative dNA-damage-inducible protein
SFJ17B_739	J17B		yicC-like , N-terminal region family protein
SFJ17B_740	J17B	rph	ribonuclease PH
SFJ17B_741	J17B	pyrE	orotate phosphoribosyltransferase
SFJ17B_742	J17B	slmA	nucleoid occlusion factor SlmA
SFJ17B_743	J17B	dut	deoxyuridine 5'-triphosphate nucleotidohydrolase
SFJ17B_744	J17B	coaBC	phosphopantothenoylcysteine decarboxylase / phosphopantothenate--cysteine ligase
SFJ17B_745	J17B		DNA repair RadC family protein
SFJ17B_746	J17B	rpmB	ribosomal protein L28
SFJ17B_747	J17B	rpmG	ribosomal protein L33
SFJ17B_748	J17B	mutM	formamidopyrimidine-DNA glycosylase
SFJ17B_749	J17B	coaD	pantetheine-phosphate adenylyltransferase
SFJ17B_750	J17B	waaA	3-deoxy-D-manno-octulosonic acid transferase
SFJ17B_751	J17B		putative lipopolysaccharide heptosyltransferase III
SFJ17B_752	J17B	rfaG	lipopolysaccharide core biosynthesis protein RfaG
SFJ17B_753	J17B	rfaP	lipopolysaccharide core heptose(I) kinase RfaP
SFJ17B_754	J17B		glycosyl transferase 8 family protein
SFJ17B_755	J17B	rfaY	lipopolysaccharide core heptose(II) kinase RfaY
SFJ17B_756	J17B		glycosyl transferase 8 family protein
SFJ17B_757	J17B		glycosyl transferases group 1 family protein
SFJ17B_758	J17B		O-Antigen ligase family protein
SFJ17B_759	J17B	rfaC	lipopolysaccharide heptosyltransferase I
SFJ17B_760	J17B	rfaF	lipopolysaccharide heptosyltransferase II
SFJ17B_761	J17B	rfaD	ADP-glyceromanno-heptose 6-epimerase
SFJ17B_762	J17B		conserved hypothetical protein
SFJ17B_763	J17B	kbl	2-amino-3-ketobutyrate coenzyme A ligase
SFJ17B_764	J17B	tdh	L-threonine 3-dehydrogenase
SFJ17B_765	J17B		putative transposase
SFJ17B_766	J17B		divergent polysaccharide deacetylase family protein
SFJ17B_767	J17B		glycosyl transferase 2 family protein
SFJ17B_768	J17B	envC	murein hydrolase activator EnvC
SFJ17B_769	J17B	gpmI	2,3-bisphosphoglycerate-independent phosphoglycerate mutase
SFJ17B_770	J17B		rhodanese-like domain protein
SFJ17B_771	J17B	grxC	glutaredoxin 3
SFJ17B_772	J17B	secB	protein-export chaperone SecB
SFJ17B_773	J17B		NAD-dependent glycerol-3-phosphate dehydrogenase family protein
SFJ17B_774	J17B	cysE	serine O-acetyltransferase
SFJ17B_775	J17B	trmL	tRNA (cytidine(34)-2'-O)-methyltransferase
SFJ17B_776	J17B	lldD	L-lactate dehydrogenase [cytochrome]
SFJ17B_777	J17B		FCD domain protein
SFJ17B_778	J17B	lldP	L-lactate permease
SFJ17B_779	J17B		haemagglutinin family protein
SFJ17B_780	J17B		putative transposase
SFJ17B_781	J17B		conserved hypothetical protein
SFJ17B_782	J17B		conserved hypothetical protein
SFJ17B_783	J17B		conserved hypothetical protein
SFJ17B_784	J17B	mtlR	mannitol operon repressor
SFJ17B_785	J17B	mtlD	mannitol-1-phosphate 5-dehydrogenase
SFJ17B_786	J17B	mtlA	PTS system mannitol-specific EIICBA component
SFJ17B_787	J17B	yiaW	inner membrane protein YiaW
SFJ17B_788	J17B	yibH	inner membrane protein YibH
SFJ17B_789	J17B		glutathione S-transferase, N-terminal domain protein
SFJ17B_790	J17B	selA	L-seryl-tRNA selenium transferase
SFJ17B_791	J17B	selB	selenocysteine-specific translation elongation factor
SFJ17B_792	J17B		iron-containing alcohol dehydrogenase family protein
SFJ17B_793	J17B	aldB	aldehyde dehydrogenase B
SFJ17B_794	J17B		conserved hypothetical protein
SFJ17B_795	J17B		putative transposase
SFJ17B_796	J17B	dlgD	2,3-diketo-L-gulonate reductase
SFJ17B_797	J17B	yiaJ	HTH-type transcriptional regulator YiaJ
SFJ17B_798	J17B		4Fe-4S binding domain protein
SFJ17B_799	J17B	avtA	valine--pyruvate aminotransferase
SFJ17B_800	J17B	malS	alpha-amylase
SFJ17B_801	J17B		mannosyl-glycoendo-beta-N-acetylglucosaminidase family protein
SFJ17B_802	J17B		bacterial regulatory helix-turn-helix, AraC family protein
SFJ17B_803	J17B		periplasmic binding protein-like domain protein
SFJ17B_804	J17B		branched-chain amino acid transport system / permease component family protein
SFJ17B_805	J17B	ccmA	heme ABC exporter, ATP-binding protein CcmA
SFJ17B_806	J17B	xylF	D-xylose ABC transporter, D-xylose-binding protein
SFJ17B_807	J17B		xylose isomerase-like TIM barrel family protein
SFJ17B_808	J17B		xylose isomerase-like TIM barrel family protein
SFJ17B_809	J17B	xylB	xylulokinase
SFJ17B_810	J17B	yiaB	inner membrane protein YiaB
SFJ17B_811	J17B		integrase core domain protein
SFJ17B_812	J17B		transposase family protein
SFJ17B_813	J17B	yiaA	inner membrane protein YiaA
SFJ17B_814	J17B	yiaH	inner membrane protein YiaH
SFJ17B_815	J17B		ysaB-like lipofamily protein
SFJ17B_816	J17B	glyQ	glycine--tRNA ligase alpha subunit
SFJ17B_817	J17B	glyS	glycine--tRNA ligase beta subunit
SFJ17B_818	J17B		putative transposase
SFJ17B_819	J17B		hlyD secretion family protein
SFJ17B_820	J17B	mdtF	multidrug resistance protein MdtF
SFJ17B_821	J17B	gadW	HTH-type transcriptional regulator GadW
SFJ17B_822	J17B	gadX	HTH-type transcriptional regulator GadX
SFJ17B_823	J17B		glutamate decarboxylase
SFJ17B_824	J17B		di-haem cytochrome c peroxidase family protein
SFJ17B_825	J17B	treF	cytoplasmic trehalase
SFJ17B_826	J17B		insertion element 4 transposase N-terminal family protein
SFJ17B_827	J17B		bacterial regulatory, luxR family protein
SFJ17B_828	J17B		bacterial regulatory helix-turn-helix , lysR family protein
SFJ17B_829	J17B	yhjD	inner membrane protein YhjD
SFJ17B_830	J17B	yhjE	inner membrane metabolite transport protein YhjE
SFJ17B_831	J17B		asmA family protein
SFJ17B_832	J17B	yhjH	cyclic di-GMP phosphodiesterase YhjH
SFJ17B_833	J17B		pfkB carbohydrate kinase family protein
SFJ17B_834	J17B		insulinase family protein
SFJ17B_835	J17B	dctA	aerobic C4-dicarboxylate transport protein
SFJ17B_836	J17B	yhjK	protein YhjK
SFJ17B_837	J17B		cellulose synthase operon C family protein
SFJ17B_838	J17B		tetratricopeptide repeat family protein
SFJ17B_839	J17B	bcsZ	endoglucanase
SFJ17B_840	J17B		bacterial cellulose synthase subunit
SFJ17B_841	J17B	bcsA	cellulose synthase catalytic subunit [UDP-forming]
SFJ17B_842	J17B	bcsA	cellulose synthase catalytic subunit [UDP-forming] domain protein
SFJ17B_843	J17B	yhjQ	cellulose synthase operon protein YhjQ
SFJ17B_844	J17B		conserved hypothetical protein
SFJ17B_845	J17B	bcsE	cellulose biosynthesis protein BcsE
SFJ17B_846	J17B	bcsF	celllulose biosynthesis operon protein BcsF/YhjT
SFJ17B_847	J17B		conserved hypothetical protein
SFJ17B_848	J17B		toxin Ldr, type I toxin-antitoxin system family protein
SFJ17B_849	J17B		toxin Ldr, type I toxin-antitoxin system family protein
SFJ17B_850	J17B		toxin Ldr, type I toxin-antitoxin system family protein
SFJ17B_851	J17B	yhjV	inner membrane transport protein YhjV
SFJ17B_852	J17B		oligopeptide/dipeptide ABC transporter, ATP-binding , C-terminal domain protein
SFJ17B_853	J17B		oligopeptide/dipeptide ABC transporter, ATP-binding , C-terminal domain protein
SFJ17B_854	J17B	dppC	dipeptide transport system permease protein DppC
SFJ17B_855	J17B		binding-protein-dependent transport system inner membrane component family protein
SFJ17B_856	J17B		bacterial extracellular solute-binding, 5 Middle family protein
SFJ17B_858	J17B	eptB	phosphoethanolamine transferase EptB
SFJ17B_859	J17B	yhjX	inner membrane protein YhjX
SFJ17B_860	J17B		outer membrane autotransporter barrel domain protein
SFJ17B_861	J17B	tag	DNA-3-methyladenine glycosylase 1
SFJ17B_862	J17B		molybdopterin guanine dinucleotide-containing S/N-oxide reductases family protein
SFJ17B_863	J17B		acetyltransferase domain protein
SFJ17B_864	J17B	yiaD	inner membrane lipoprotein YiaD
SFJ17B_865	J17B	ghrB	glyoxylate/hydroxypyruvate reductase B
SFJ17B_866	J17B		conserved hypothetical protein
SFJ17B_867	J17B		helix-turn-helix family protein
SFJ17B_868	J17B	cspA	cold shock protein CspA
SFJ17B_869	J17B	hokA	HokA domain protein
SFJ17B_870	J17B		integrase core domain protein
SFJ17B_871	J17B		putative transposase
SFJ17B_872	J17B		efflux transporter, RND family, MFP subunit
SFJ17B_873	J17B		conserved hypothetical protein
SFJ17B_874	J17B	gadE	transcriptional regulator GadE
SFJ17B_875	J17B	hdeD	protein HdeD
SFJ17B_876	J17B	hdeA	acid stress chaperone HdeA
SFJ17B_877	J17B	hdeB	acid stress chaperone HdeB
SFJ17B_878	J17B		mgtC family protein
SFJ17B_879	J17B		conserved hypothetical protein
SFJ17B_880	J17B		bacterial regulatory, luxR family protein
SFJ17B_881	J17B	slp	outer membrane protein slp
SFJ17B_882	J17B		putative transposase
SFJ17B_883	J17B		putative permease family protein
SFJ17B_884	J17B		bacterial regulatory , arsR family protein
SFJ17B_885	J17B	arsC	arsenate reductase
SFJ17B_886	J17B	arsB	arsenite/antimonite efflux pump membrane family protein
SFJ17B_887	J17B		bacterial regulatory , arsR family protein
SFJ17B_888	J17B		conserved hypothetical protein
SFJ17B_889	J17B	gor	glutathione-disulfide reductase
SFJ17B_890	J17B	rlmJ	ribosomal RNA large subunit methyltransferase J
SFJ17B_891	J17B	prlC	oligopeptidase A
SFJ17B_892	J17B	rsmJ	ribosomal RNA small subunit methyltransferase J
SFJ17B_893	J17B		putative membrane protein
SFJ17B_894	J17B		H+ symporter) family protein
SFJ17B_895	J17B	uspA	universal stress protein A
SFJ17B_896	J17B	uspB	universal stress protein B
SFJ17B_897	J17B	pitA	low-affinity inorganic phosphate transporter 1
SFJ17B_898	J17B		flavo, HI0933 family protein
SFJ17B_899	J17B		conserved hypothetical protein
SFJ17B_900	J17B		EAL domain protein
SFJ17B_901	J17B		integrase core domain protein
SFJ17B_902	J17B		transposase family protein
SFJ17B_903	J17B		O-Antigen ligase family protein
SFJ17B_904	J17B		bacterial regulatory, luxR family protein
SFJ17B_905	J17B		gram-negative pili assembly chaperone, N-terminal domain protein
SFJ17B_906	J17B		type VII secretion system (T7SS), usher family protein
SFJ17B_907	J17B		integrase core domain protein
SFJ17B_908	J17B		type VII secretion system (T7SS), usher family protein
SFJ17B_909	J17B		transposase family protein
SFJ17B_910	J17B		type VII secretion system (T7SS), usher family protein
SFJ17B_911	J17B		conserved hypothetical protein
SFJ17B_912	J17B		bacterial regulatory, luxR family protein
SFJ17B_913	J17B		transcriptional regulatory , C terminal family protein
SFJ17B_914	J17B		conserved hypothetical protein
SFJ17B_915	J17B	yhiM	inner membrane protein YhiM
SFJ17B_916	J17B		conserved hypothetical protein
SFJ17B_917	J17B		conserved hypothetical protein
SFJ17B_918	J17B		efflux transporter, RND family, MFP subunit
SFJ17B_919	J17B	ccmA	heme ABC exporter, ATP-binding protein CcmA
SFJ17B_920	J17B	yhhJ	inner membrane transport permease YhhJ
SFJ17B_921	J17B		putative hicA protein
SFJ17B_922	J17B		hicB family protein
SFJ17B_923	J17B	nikR	nickel-responsive transcriptional regulator NikR
SFJ17B_924	J17B	nikE	nickel import ATP-binding protein NikE
SFJ17B_925	J17B	nikD	nickel import ATP-binding protein NikD
SFJ17B_926	J17B	nikC	nickel ABC transporter, permease subunit NikC
SFJ17B_927	J17B	nikB	nickel ABC transporter, permease subunit NikB
SFJ17B_928	J17B	nikA	nickel ABC transporter, nickel/metallophore periplasmic binding protein
SFJ17B_929	J17B		4'-phosphopantetheinyl transferase superfamily protein
SFJ17B_930	J17B		conserved hypothetical protein
SFJ17B_931	J17B		conserved hypothetical protein
SFJ17B_932	J17B	dcrB	protein DcrB
SFJ17B_933	J17B	yhhQ	inner membrane protein YhhQ
SFJ17B_934	J17B	tusA	sulfurtransferase TusA
SFJ17B_935	J17B	cadA	cadmium-translocating P-type ATPase
SFJ17B_936	J17B		yhhN-like family protein
SFJ17B_937	J17B		putative membrane protein
SFJ17B_938	J17B		conserved hypothetical protein
SFJ17B_939	J17B		RNA methyltransferase, RsmD family
SFJ17B_940	J17B	ftsY	signal recognition particle-docking protein FtsY
SFJ17B_941	J17B	ftsE	cell division ATP-binding protein FtsE
SFJ17B_942	J17B		putative protein insertion permease FtsX
SFJ17B_943	J17B	rpoH	alternative sigma factor RpoH
SFJ17B_944	J17B	livJ	leu/Ile/Val-binding protein
SFJ17B_945	J17B		conserved hypothetical protein
SFJ17B_946	J17B	livK	leucine-specific-binding protein
SFJ17B_947	J17B	livH	high-affinity branched-chain amino acid transport system permease protein LivH
SFJ17B_948	J17B		branched-chain amino acid transport system / permease component family protein
SFJ17B_949	J17B		ABC transporter family protein
SFJ17B_950	J17B		ABC transporter family protein
SFJ17B_951	J17B		bacterial extracellular solute-binding family protein
SFJ17B_952	J17B		binding-protein-dependent transport system inner membrane component family protein
SFJ17B_953	J17B		binding-protein-dependent transport system inner membrane component family protein
SFJ17B_954	J17B	ugpC	sn-glycerol-3-phosphate import ATP-binding protein UgpC
SFJ17B_955	J17B		conserved hypothetical protein
SFJ17B_956	J17B	ugpQ	glycerophosphoryl diester phosphodiesterase
SFJ17B_957	J17B	ggt	gamma-glutamyltransferase
SFJ17B_958	J17B		acetyltransferase domain protein
SFJ17B_959	J17B		conserved hypothetical protein
SFJ17B_960	J17B	yhhW	quercetin 2,3-dioxygenase
SFJ17B_961	J17B	gntR	HTH-type transcriptional regulator GntR
SFJ17B_962	J17B	gntK	thermoresistant gluconokinase
SFJ17B_963	J17B	gntU	low-affinity gluconate transporter
SFJ17B_964	J17B		conserved hypothetical protein
SFJ17B_965	J17B	asd	aspartate-semialdehyde dehydrogenase
SFJ17B_966	J17B	glgB	1,4-alpha-glucan branching enzyme
SFJ17B_967	J17B	glgX	glycogen debranching enzyme GlgX
SFJ17B_968	J17B	glgC	glucose-1-phosphate adenylyltransferase
SFJ17B_969	J17B	glgA	glycogen synthase
SFJ17B_970	J17B	glgP	glycogen/starch/alpha-glucan phosphorylases family protein
SFJ17B_971	J17B		transposase DDE domain protein
SFJ17B_972	J17B		putative membrane protein
SFJ17B_973	J17B	glpD	aerobic glycerol-3-phosphate dehydrogenase
SFJ17B_974	J17B	glpE	thiosulfate sulfurtransferase GlpE
SFJ17B_975	J17B	glpG	rhomboid family protease GlpG
SFJ17B_976	J17B		ATPase associated with various cellular activities family protein
SFJ17B_977	J17B	glpR	glycerol-3-phosphate regulon repressor
SFJ17B_978	J17B	rtcB	RNA-splicing ligase RtcB
SFJ17B_979	J17B	rtcA	RNA 3'-phosphate cyclase
SFJ17B_980	J17B		bacterial regulatory, luxR family protein
SFJ17B_981	J17B	malP	maltodextrin phosphorylase
SFJ17B_982	J17B	malQ	4-alpha-glucanotransferase
SFJ17B_983	J17B	gntT	high-affinity gluconate transporter
SFJ17B_984	J17B	nfuA	fe/S biogenesis protein NfuA
SFJ17B_985	J17B		comF family protein
SFJ17B_986	J17B	bioH	pimelyl-[acyl-carrier protein] methyl ester esterase
SFJ17B_987	J17B		pemK-like family protein
SFJ17B_988	J17B		antidote-toxin recognition MazE family protein
SFJ17B_989	J17B		conserved hypothetical family protein
SFJ17B_990	J17B	feoC	ferrous iron transport protein C
SFJ17B_991	J17B	feoB	ferrous iron transport protein B
SFJ17B_992	J17B	feoA	ferrous iron transport protein A
SFJ17B_993	J17B	yhgF	protein YhgF
SFJ17B_994	J17B	greB	transcription elongation factor GreB
SFJ17B_995	J17B		response regulator
SFJ17B_996	J17B	envZ	osmolarity sensor protein EnvZ
SFJ17B_997	J17B	pckA	phosphoenolpyruvate carboxykinase
SFJ17B_998	J17B		conserved hypothetical protein
SFJ17B_999	J17B	hslO	33 kDa chaperonin
SFJ17B_1000	J17B	hslR	heat shock protein 15
SFJ17B_1001	J17B	yrfG	GMP/IMP nucleotidase YrfG
SFJ17B_1002	J17B		conserved hypothetical protein
SFJ17B_1003	J17B	nudE	ADP compounds hydrolase NudE
SFJ17B_1004	J17B	mrcA	penicillin-binding protein 1A
SFJ17B_1005	J17B		putative protein involved in utilization of DNA as a carbon source
SFJ17B_1006	J17B		fimbrial assembly family protein
SFJ17B_1007	J17B		putative protein involved in utilization of DNA as a carbon source
SFJ17B_1008	J17B		conserved hypothetical protein
SFJ17B_1009	J17B	pilQ	type IV pilus secretin PilQ family protein
SFJ17B_1010	J17B	aroK	shikimate kinase 1
SFJ17B_1011	J17B	aroB	3-dehydroquinate synthase
SFJ17B_1012	J17B	damX	protein DamX
SFJ17B_1013	J17B	dam	DNA adenine methylase
SFJ17B_1014	J17B	rpe	ribulose-phosphate 3-epimerase
SFJ17B_1015	J17B	gph	phosphoglycolate phosphatase, bacterial
SFJ17B_1016	J17B	trpS	tryptophan--tRNA ligase
SFJ17B_1017	J17B		conserved hypothetical protein
SFJ17B_1018	J17B		PRD domain protein
SFJ17B_1019	J17B		alanine racemase, N-terminal domain protein
SFJ17B_1020	J17B		metalloenzyme superfamily protein
SFJ17B_1021	J17B		phosphotriesterase family protein
SFJ17B_1022	J17B		phosphotriesterase family protein
SFJ17B_1023	J17B		conserved hypothetical protein
SFJ17B_1024	J17B		conserved hypothetical protein
SFJ17B_1025	J17B		aminotransferase class-V family protein
SFJ17B_1026	J17B	frlR	HTH-type transcriptional regulator FrlR
SFJ17B_1027	J17B		pfkB carbohydrate kinase family protein
SFJ17B_1028	J17B		xylose isomerase-like TIM barrel family protein
SFJ17B_1029	J17B		SIS domain protein
SFJ17B_1030	J17B		amino acid permease family protein
SFJ17B_1031	J17B		amino acid permease family protein
SFJ17B_1032	J17B		conserved hypothetical protein
SFJ17B_1033	J17B	cysG	siroheme synthase
SFJ17B_1034	J17B	fnt	formate/nitrite transporter family protein
SFJ17B_1035	J17B	nirD	nitrite reductase [NAD(P)H] small subunit
SFJ17B_1036	J17B	nirB	nitrite reductase [NAD(P)H], large subunit
SFJ17B_1037	J17B	tsgA	protein TsgA
SFJ17B_1038	J17B	ppiA	peptidyl-prolyl cis-trans isomerase A
SFJ17B_1039	J17B		conserved hypothetical protein
SFJ17B_1040	J17B		putative adenosine monophosphate-protein transferase fic
SFJ17B_1041	J17B	pabA	para-aminobenzoate synthase glutamine amidotransferase component II
SFJ17B_1042	J17B	argD	acetylornithine/succinyldiaminopimelate aminotransferase
SFJ17B_1043	J17B		integral membrane , YccS/YhfK family protein
SFJ17B_1044	J17B		bacterial regulatory, crp family protein
SFJ17B_1045	J17B	yhfA	protein YhfA
SFJ17B_1046	J17B		phosphoribulokinase / Uridine kinase family protein
SFJ17B_1047	J17B		conserved hypothetical protein
SFJ17B_1048	J17B		alpha/beta hydrolase fold family protein
SFJ17B_1049	J17B		ABC transporter family protein
SFJ17B_1050	J17B		flavodoxin-like fold family protein
SFJ17B_1051	J17B		proton antiporter-2 family protein
SFJ17B_1052	J17B		putative glutathione-regulated potassium-efflux system protein kefB
SFJ17B_1053	J17B		conserved hypothetical protein
SFJ17B_1054	J17B	slyD	FKBP-type peptidyl-prolyl cis-trans isomerase SlyD
SFJ17B_1055	J17B		slyX family protein
SFJ17B_1056	J17B	fkpA	FKBP-type peptidyl-prolyl cis-trans isomerase FkpA
SFJ17B_1057	J17B		sensory box protein
SFJ17B_1058	J17B	tusD	sulfurtransferase TusD
SFJ17B_1059	J17B	tusC	sulfur relay protein TusC/DsrF
SFJ17B_1060	J17B	dsrH	sulfur relay protein TusB/DsrH
SFJ17B_1061	J17B	rpsL	ribosomal protein S12
SFJ17B_1062	J17B	rpsG	ribosomal protein S7
SFJ17B_1063	J17B	fusA	translation elongation factor G
SFJ17B_1064	J17B	tuf	translation elongation factor Tu
SFJ17B_1065	J17B		BFD-like [2Fe-2S] binding domain protein
SFJ17B_1066	J17B		type IV leader peptidase family protein
SFJ17B_1067	J17B	bfr	bacterioferritin
SFJ17B_1068	J17B	rpsJ	ribosomal protein S10
SFJ17B_1069	J17B	rplC	50S ribosomal protein L3
SFJ17B_1070	J17B	rplD	50S ribosomal protein L4
SFJ17B_1071	J17B	rplW	50S ribosomal protein L23
SFJ17B_1072	J17B	rplB	ribosomal protein L2
SFJ17B_1073	J17B	rpsS	ribosomal protein S19
SFJ17B_1074	J17B	rplV	ribosomal protein L22
SFJ17B_1075	J17B	rpsC	ribosomal protein S3
SFJ17B_1076	J17B	rplP	ribosomal protein L16
SFJ17B_1077	J17B	rpmC	ribosomal protein L29
SFJ17B_1078	J17B	rpsQ	30S ribosomal protein S17
SFJ17B_1079	J17B	rplN	ribosomal protein L14
SFJ17B_1080	J17B	rplX	ribosomal protein L24
SFJ17B_1081	J17B	rplE	50S ribosomal protein L5
SFJ17B_1082	J17B		ribosomal S14p/S29e family protein
SFJ17B_1083	J17B	rpsH	30S ribosomal protein S8
SFJ17B_1084	J17B	rplF	ribosomal protein L6
SFJ17B_1085	J17B	rplR	ribosomal protein L18
SFJ17B_1086	J17B	rpsE	ribosomal protein S5
SFJ17B_1087	J17B	rpmD	ribosomal protein L30
SFJ17B_1088	J17B	rplO	ribosomal protein L15
SFJ17B_1089	J17B	secY	preprotein translocase, SecY subunit
SFJ17B_1090	J17B	rpmJ	ribosomal protein L36
SFJ17B_1091	J17B	rpsM	30S ribosomal protein S13
SFJ17B_1092	J17B	rpsK	30S ribosomal protein S11
SFJ17B_1093	J17B	rpsD	ribosomal protein S4
SFJ17B_1094	J17B	rpoA	DNA-directed RNA polymerase, alpha subunit
SFJ17B_1095	J17B	rplQ	ribosomal protein L17
SFJ17B_1096	J17B		conserved hypothetical protein
SFJ17B_1097	J17B		transposase IS66 family protein
SFJ17B_1098	J17B		putative transposase
SFJ17B_1099	J17B		transposase family protein
SFJ17B_1100	J17B	zntR	zn(II)-responsive transcriptional regulator
SFJ17B_1101	J17B	mscL	large conductance mechanosensitive channel protein
SFJ17B_1102	J17B	arfA	alternative ribosome-rescue factor A
SFJ17B_1103	J17B		transposase IS66 family protein
SFJ17B_1104	J17B		putative transposase
SFJ17B_1105	J17B		transposase family protein
SFJ17B_1106	J17B		trkA-N domain protein
SFJ17B_1107	J17B	sun	ribosomal RNA small subunit methyltransferase B
SFJ17B_1108	J17B	fmt	methionyl-tRNA formyltransferase
SFJ17B_1109	J17B	def	peptide deformylase
SFJ17B_1110	J17B	dprA	DNA protecting protein DprA
SFJ17B_1111	J17B		conserved hypothetical protein
SFJ17B_1112	J17B		topoisomerase DNA binding C4 zinc finger family protein
SFJ17B_1113	J17B	rimN	tRNA threonylcarbamoyladenosine biosynthesis protein RimN
SFJ17B_1114	J17B	aroE	shikimate dehydrogenase
SFJ17B_1115	J17B		bacterial transferase hexapeptide family protein
SFJ17B_1116	J17B		conserved hypothetical protein
SFJ17B_1117	J17B		putative oRF16-lacZ fusion protein
SFJ17B_1122	J17B		conserved hypothetical protein
SFJ17B_1126	J17B	yhdY	inner membrane amino-acid ABC transporter permease YhdY domain protein
SFJ17B_1127	J17B		binding-protein-dependent transport system inner membrane component family protein
SFJ17B_1128	J17B		amino ABC transporter, permease , 3-TM region, His/Glu/Gln/Arg/opine family domain protein
SFJ17B_1129	J17B		bacterial extracellular solute-binding, 3 family protein
SFJ17B_1130	J17B		conserved hypothetical protein
SFJ17B_1131	J17B		acrB/AcrD/AcrF family protein
SFJ17B_1132	J17B		conserved hypothetical protein
SFJ17B_1133	J17B		acrB/AcrD/AcrF family protein
SFJ17B_1134	J17B		RND transporter, hydrophobe/amphiphile efflux-1 family protein
SFJ17B_1135	J17B		efflux transporter, RND family, MFP subunit
SFJ17B_1136	J17B		conserved hypothetical protein
SFJ17B_1137	J17B		putative transposase
SFJ17B_1138	J17B		DNA methylase family protein
SFJ17B_1139	J17B		bacterial regulatory , Fis family protein
SFJ17B_1140	J17B		TIM-barrel , nifR3 family protein
SFJ17B_1141	J17B	prmA	ribosomal protein L11 methyltransferase
SFJ17B_1142	J17B	panF	sodium/pantothenate symporter
SFJ17B_1143	J17B		conserved hypothetical protein
SFJ17B_1144	J17B	accC	acetyl-CoA carboxylase, biotin carboxylase subunit
SFJ17B_1145	J17B	accB	acetyl-CoA carboxylase, biotin carboxyl carrier protein
SFJ17B_1146	J17B		conserved hypothetical protein
SFJ17B_1147	J17B		putative acrylyl-CoA reductase AcuI
SFJ17B_1148	J17B	csrD	RNase E specificity factor CsrD
SFJ17B_1149	J17B	mreB	rod shape-determining protein MreB
SFJ17B_1150	J17B	mreC	rod shape-determining protein MreC
SFJ17B_1151	J17B	mreD	rod shape-determining protein MreD
SFJ17B_1152	J17B	maf	septum formation protein Maf
SFJ17B_1153	J17B		ribonuclease, Rne/Rng family domain protein
SFJ17B_1154	J17B		conserved hypothetical protein
SFJ17B_1155	J17B		modulator of DNA gyrase family protein
SFJ17B_1156	J17B		bacterial regulatory helix-turn-helix , lysR family protein
SFJ17B_1157	J17B		conserved hypothetical protein
SFJ17B_1158	J17B		efflux transporter, RND family, MFP subunit
SFJ17B_1159	J17B	aaeB	p-hydroxybenzoic acid efflux pump subunit AaeB
SFJ17B_1160	J17B		conserved hypothetical protein
SFJ17B_1161	J17B		conserved hypothetical protein
SFJ17B_1162	J17B	argR	arginine repressor
SFJ17B_1163	J17B	mdh	malate dehydrogenase, NAD-dependent
SFJ17B_1164	J17B	degS	periplasmic serine peptidase DegS
SFJ17B_1165	J17B	degQ	periplasmic pH-dependent serine endoprotease DegQ
SFJ17B_1166	J17B		conserved hypothetical protein
SFJ17B_1167	J17B		AFG1-like ATPase family protein
SFJ17B_1168	J17B	rplM	ribosomal protein L13
SFJ17B_1169	J17B	rpsI	30S ribosomal protein S9
SFJ17B_1170	J17B		glutathione S-transferase, N-terminal domain protein
SFJ17B_1171	J17B	sspB	stringent starvation protein B
SFJ17B_1172	J17B		putative cryptic C4-dicarboxylate transporter DcuD
SFJ17B_1173	J17B		bacterial regulatory, gntR family protein
SFJ17B_1174	J17B	nanA	N-acetylneuraminate lyase
SFJ17B_1175	J17B		H+ symporter family protein
SFJ17B_1176	J17B		putative N-acetylmannosamine-6-phosphate 2-epimerase
SFJ17B_1177	J17B	nanK	N-acetylmannosamine kinase
SFJ17B_1178	J17B		conserved hypothetical protein
SFJ17B_1179	J17B		integrase core domain protein
SFJ17B_1180	J17B		transposase family protein
SFJ17B_1181	J17B		conserved hypothetical protein
SFJ17B_1182	J17B	gltD	glutamate synthase [NADPH] small chain
SFJ17B_1183	J17B		conserved region in glutamate synthase family protein
SFJ17B_1184	J17B		radical SAM superfamily protein
SFJ17B_1185	J17B	arcB	aerobic respiration control sensor protein ArcB
SFJ17B_1186	J17B	elbB	enhancing lycopene biosynthesis protein 2
SFJ17B_1187	J17B		phoP regulatory network YrbL family protein
SFJ17B_1188	J17B	mtgA	monofunctional biosynthetic peptidoglycan transglycosylase
SFJ17B_1189	J17B	ptsO	phosphocarrier protein NPr
SFJ17B_1190	J17B		conserved hypothetical protein
SFJ17B_1191	J17B	ptsN	PTS IIA-like nitrogen-regulatory protein PtsN
SFJ17B_1192	J17B	hpf	ribosome hibernation promoting factor
SFJ17B_1193	J17B	rpoN	RNA polymerase sigma-54 factor
SFJ17B_1194	J17B	lptB	lipopolysaccharide export system ATP-binding protein LptB
SFJ17B_1195	J17B	lptA	lipopolysaccharide transport periplasmic protein LptA
SFJ17B_1196	J17B	lptC	lipopolysaccharide export system protein LptC
SFJ17B_1197	J17B	kdsC	3-deoxy-D-manno-octulosonate 8-phosphate phosphatase KdsC
SFJ17B_1198	J17B	kdsD	arabinose 5-phosphate isomerase KdsD
SFJ17B_1199	J17B	yrbG	inner membrane protein YrbG
SFJ17B_1200	J17B		putative phospholipid import ATP-binding protein MlaF
SFJ17B_1201	J17B		putative phospholipid ABC transporter permease protein MlaE
SFJ17B_1202	J17B		putative phospholipid ABC transporter-binding protein MlaD
SFJ17B_1203	J17B		putative phospholipid-binding protein MlaC
SFJ17B_1204	J17B		putative phospholipid ABC transporter-binding protein MlaB
SFJ17B_1205	J17B		conserved hypothetical protein
SFJ17B_1206	J17B	murA	UDP-N-acetylglucosamine 1-carboxyvinyltransferase
SFJ17B_1207	J17B		winged helix-turn-helix DNA-binding family protein
SFJ17B_1208	J17B	ispB	octaprenyl-diphosphate synthase
SFJ17B_1209	J17B	rplU	ribosomal protein L21
SFJ17B_1210	J17B	rpmA	ribosomal protein L27
SFJ17B_1211	J17B		conserved hypothetical protein
SFJ17B_1212	J17B	cgtA	obg family GTPase CgtA
SFJ17B_1213	J17B	dacB	D-alanyl-D-alanine carboxypeptidase/D-alanyl-D-alanine-endopeptidase
SFJ17B_1214	J17B	greA	transcription elongation factor GreA
SFJ17B_1215	J17B	yhbY	RNA-binding protein YhbY
SFJ17B_1216	J17B	rrmJ	ribosomal RNA large subunit methyltransferase J
SFJ17B_1217	J17B	hflB	ATP-dependent metallopeptidase HflB family protein
SFJ17B_1218	J17B	folP	dihydropteroate synthase
SFJ17B_1219	J17B	glmM	phosphoglucosamine mutase
SFJ17B_1220	J17B	secG	preprotein translocase, SecG subunit
SFJ17B_1222	J17B		putative transposase
SFJ17B_1223	J17B		conserved hypothetical protein
SFJ17B_1224	J17B		sulfatase family protein
SFJ17B_1225	J17B	argG	argininosuccinate synthase
SFJ17B_1227	J17B	rimP	ribosome maturation factor RimP
SFJ17B_1228	J17B	nusA	transcription elongation protein NusA
SFJ17B_1229	J17B	infB	translation initiation factor IF-2
SFJ17B_1230	J17B	rbfA	ribosome-binding factor A
SFJ17B_1231	J17B	truB	tRNA pseudouridine(55) synthase
SFJ17B_1232	J17B	rpsO	ribosomal protein S15
SFJ17B_1233	J17B	pnp	polyribonucleotide nucleotidyltransferase
SFJ17B_1234	J17B	nlpI	lipoprotein NlpI
SFJ17B_1235	J17B	deaD	cold-shock DEAD box protein A
SFJ17B_1236	J17B	mtr	tryptophan-specific transport protein
SFJ17B_1237	J17B		luciferase oxidoreductase, group 1 family protein
SFJ17B_1238	J17B		peptidase U32 family protein
SFJ17B_1239	J17B		conserved hypothetical protein
SFJ17B_1240	J17B		SCP-2 sterol transfer family protein
SFJ17B_1241	J17B		GIY-YIG catalytic domain protein
SFJ17B_1242	J17B		acetyltransferase family protein
SFJ17B_1243	J17B		intracellular protease, PfpI family protein
SFJ17B_1244	J17B		putative uPF0306 protein YhbP
SFJ17B_1245	J17B		NADH(P)-binding family protein
SFJ17B_1246	J17B		putative permease family protein
SFJ17B_1247	J17B		BON domain protein
SFJ17B_1248	J17B		SIS domain protein
SFJ17B_1249	J17B		conserved hypothetical protein
SFJ17B_1250	J17B		lppC lipofamily protein
SFJ17B_1251	J17B	rsmI	ribosomal RNA small subunit methyltransferase I
SFJ17B_1252	J17B		fimbrial family protein
SFJ17B_1253	J17B		type VII secretion system (T7SS), usher family protein
SFJ17B_1254	J17B		transposase family protein
SFJ17B_1255	J17B		type VII secretion system (T7SS), usher family protein
SFJ17B_1256	J17B		integrase core domain protein
SFJ17B_1257	J17B		papC N-terminal domain protein
SFJ17B_1258	J17B		gram-negative pili assembly chaperone, C-terminal domain protein
SFJ17B_1259	J17B		fimbrial family protein
SFJ17B_1260	J17B		putative transposase
SFJ17B_1261	J17B		hypothetical protein
SFJ17B_1262	J17B		glucosamine-6-phosphate isomerases/6-phosphogluconolactonase family protein
SFJ17B_1263	J17B		PTS system, mannose/fructose/sorbose , IID component family protein
SFJ17B_1264	J17B		PTS system, mannose/fructose/sorbose , IIC component family protein
SFJ17B_1265	J17B		PTS system sorbose subIIB component family protein
SFJ17B_1266	J17B		putative transposase
SFJ17B_1267	J17B		putative galactarate transporter
SFJ17B_1268	J17B	garL	2-dehydro-3-deoxyglucarate aldolase
SFJ17B_1269	J17B		2-hydroxy-3-oxopropionate reductase
SFJ17B_1270	J17B	garK	glycerate 2-kinase
SFJ17B_1271	J17B		conserved hypothetical protein
SFJ17B_1272	J17B		putative yhaB
SFJ17B_1273	J17B		putative dNA-binding transcriptional activator
SFJ17B_1274	J17B		bacterial regulatory helix-turn-helix , lysR family protein
SFJ17B_1275	J17B	ilvA	threonine ammonia-lyase
SFJ17B_1276	J17B	stp	serine transporter family protein
SFJ17B_1277	J17B	ackA	acetate kinase
SFJ17B_1278	J17B	pflB	formate acetyltransferase
SFJ17B_1279	J17B		putative reactive intermediate deaminase TdcF
SFJ17B_1280	J17B		L-serine ammonia-lyase
SFJ17B_1281	J17B	yhaO	inner membrane transport protein YhaO
SFJ17B_1282	J17B		serine dehydratase alpha chain family protein
SFJ17B_1283	J17B		conserved hypothetical protein
SFJ17B_1284	J17B	yhaK	pirin-like protein YhaK
SFJ17B_1285	J17B		bacterial regulatory helix-turn-helix , lysR family protein
SFJ17B_1286	J17B	yhaH	inner membrane protein YhaH
SFJ17B_1287	J17B	yqjG	glutathionyl-hydroquinone reductase YqjG
SFJ17B_1288	J17B	yqjF	inner membrane protein YqjF
SFJ17B_1289	J17B		yqjK-like family protein
SFJ17B_1290	J17B	yqjE	inner membrane protein YqjE
SFJ17B_1291	J17B		conserved hypothetical protein
SFJ17B_1292	J17B		conserved hypothetical protein
SFJ17B_1293	J17B	mzrA	modulator protein MzrA
SFJ17B_1294	J17B	yqjA	inner membrane protein YqjA
SFJ17B_1295	J17B		bacterial regulatory, gntR family protein
SFJ17B_1296	J17B		gram-negative pili assembly chaperone, N-terminal domain protein
SFJ17B_1297	J17B		CS1 type fimbrial major subunit
SFJ17B_1298	J17B		putative outer membrane fimbrial user protein
SFJ17B_1299	J17B		cblD like pilus biogenesis initiator family protein
SFJ17B_1300	J17B	exuT	hexuronate transporter
SFJ17B_1301	J17B		glucuronate isomerase family protein
SFJ17B_1302	J17B		D-galactarate dehydratase / Altronate hydrolase, C terminus family protein
SFJ17B_1303	J17B	ygjV	inner membrane protein YgjV
SFJ17B_1304	J17B	sstT	serine/threonine transporter SstT
SFJ17B_1305	J17B		integral membrane , TerC family protein
SFJ17B_1306	J17B		oxidoreductase , NAD-binding Rossmann fold family protein
SFJ17B_1307	J17B		conserved hypothetical protein
SFJ17B_1308	J17B		conserved hypothetical protein
SFJ17B_1309	J17B	rlmG	ribosomal RNA large subunit methyltransferase G
SFJ17B_1310	J17B	higB	mRNA interferase HigB
SFJ17B_1311	J17B	higA	antitoxin HigA
SFJ17B_1312	J17B	fadH	2,4-dienoyl-CoA reductase [NADPH]
SFJ17B_1313	J17B		conserved hypothetical protein
SFJ17B_1314	J17B		conserved hypothetical protein
SFJ17B_1315	J17B		conserved hypothetical protein
SFJ17B_1316	J17B		conserved hypothetical protein
SFJ17B_1317	J17B	ygjI	inner membrane transporter YgjI
SFJ17B_1318	J17B		amino acid permease family protein
SFJ17B_1319	J17B		conserved hypothetical protein
SFJ17B_1320	J17B		conserved hypothetical protein
SFJ17B_1321	J17B	ebgA	evolved beta-galactosidase subunit alpha
SFJ17B_1322	J17B		bacterial regulatory, lacI family protein
SFJ17B_1323	J17B		putative tRNA binding domain protein
SFJ17B_1324	J17B		putative tRNA binding domain protein
SFJ17B_1325	J17B	ygjG	putrescine aminotransferase
SFJ17B_1326	J17B		sensory box protein
SFJ17B_1327	J17B	yqjI	transcriptional regulator YqjI
SFJ17B_1328	J17B	yqjH	NADPH-dependent ferric-chelate reductase
SFJ17B_1330	J17B	mug	G/U mismatch-specific DNA glycosylase
SFJ17B_1331	J17B		transposase DDE domain protein
SFJ17B_1332	J17B	rpoD	RNA polymerase sigma factor RpoD
SFJ17B_1333	J17B	dnaG	DNA primase
SFJ17B_1334	J17B	rpsU	ribosomal protein S21
SFJ17B_1335	J17B		tRNA threonylcarbamoyl adenosine modification protein YgjD
SFJ17B_1336	J17B	ttdT	L-tartrate/succinate antiporter
SFJ17B_1337	J17B	ttdB	L(+)-tartrate dehydratase subunit beta
SFJ17B_1338	J17B	ttdA	L(+)-tartrate dehydratase subunit alpha
SFJ17B_1339	J17B		lysR substrate binding domain protein
SFJ17B_1340	J17B	plsY	acyl-phosphate glycerol 3-phosphate acyltransferase
SFJ17B_1341	J17B	folB	dihydroneopterin aldolase
SFJ17B_1342	J17B	uppP	undecaprenyl-diphosphatase UppP
SFJ17B_1343	J17B	cca	multifunctional CCA protein
SFJ17B_1344	J17B		bacterial SH3 domain protein
SFJ17B_1345	J17B		CYTH domain protein
SFJ17B_1346	J17B		glutamate-ammonia ligase adenylyltransferase family protein
SFJ17B_1347	J17B	hldE	bifunctional protein HldE
SFJ17B_1348	J17B	yqiK	inner membrane YqiK domain protein
SFJ17B_1349	J17B		putative transposase
SFJ17B_1350	J17B		putative transposase
SFJ17B_1351	J17B		SPFH domain / Band 7 family protein
SFJ17B_1352	J17B	yqiJ	inner membrane protein YqiJ
SFJ17B_1353	J17B	glgS	glycogen synthesis protein GlgS
SFJ17B_1354	J17B		fimbrial family protein
SFJ17B_1355	J17B		transposase DDE domain protein
SFJ17B_1356	J17B		putative methylglyoxal detoxification protein
SFJ17B_1357	J17B		gram-negative pili assembly chaperone, N-terminal domain protein
SFJ17B_1358	J17B		type VII secretion system (T7SS), usher family protein
SFJ17B_1359	J17B		fimbrial family protein
SFJ17B_1360	J17B		integrase core domain protein
SFJ17B_1361	J17B		transposase family protein
SFJ17B_1362	J17B		conserved hypothetical protein
SFJ17B_1363	J17B	ribB	3,4-dihydroxy-2-butanone 4-phosphate synthase
SFJ17B_1364	J17B		conserved hypothetical protein
SFJ17B_1365	J17B	zupT	zinc transporter ZupT
SFJ17B_1366	J17B		conserved hypothetical protein
SFJ17B_1367	J17B		glutathionylspermidine synthase preATP-grasp family protein
SFJ17B_1368	J17B		conserved hypothetical protein
SFJ17B_1369	J17B	tolC	outer membrane protein TolC
SFJ17B_1370	J17B	nudF	ADP-ribose pyrophosphatase
SFJ17B_1371	J17B		conserved hypothetical protein
SFJ17B_1372	J17B		calcineurin-like phosphoesterase family protein
SFJ17B_1373	J17B		conserved hypothetical protein
SFJ17B_1374	J17B	parE	DNA topoisomerase IV, B subunit
SFJ17B_1375	J17B		putative quinol monooxygenase YgiN
SFJ17B_1376	J17B		flavodoxin-like fold family protein
SFJ17B_1377	J17B	ygiZ	inner membrane protein YgiZ
SFJ17B_1378	J17B	qseC	sensor protein QseC
SFJ17B_1379	J17B		response regulator
SFJ17B_1380	J17B	ygiW	protein YgiW
SFJ17B_1381	J17B		gyrI-like small molecule binding domain protein
SFJ17B_1382	J17B		hypothetical protein
SFJ17B_1383	J17B		conserved hypothetical protein
SFJ17B_1384	J17B	parC	DNA topoisomerase IV, A subunit
SFJ17B_1385	J17B	plsC	1-acyl-sn-glycerol-3-phosphate acyltransferase
SFJ17B_1386	J17B		tat (twin-arginine translocation) pathway signal sequence domain protein
SFJ17B_1387	J17B		radical SAM superfamily protein
SFJ17B_1388	J17B	lpp	major outer membrane lipoprotein Lpp
SFJ17B_1389	J17B		conserved hypothetical protein
SFJ17B_1390	J17B	dkgA	2,5-diketo-D-gluconic acid reductase A
SFJ17B_1391	J17B	yqhD	alcohol dehydrogenase YqhD
SFJ17B_1392	J17B		putative transposase
SFJ17B_1393	J17B		araC-type transcriptional regulator family protein
SFJ17B_1394	J17B	yghB	inner membrane protein YghB
SFJ17B_1395	J17B	metC	cystathionine beta-lyase
SFJ17B_1396	J17B	exbB	tonB-system energizer ExbB
SFJ17B_1397	J17B	exbD	tonB system transport protein ExbD
SFJ17B_1398	J17B		conserved hypothetical protein
SFJ17B_1399	J17B		conserved hypothetical protein
SFJ17B_1400	J17B	gpr	L-glyceraldehyde 3-phosphate reductase
SFJ17B_1401	J17B		dienelactone hydrolase family protein
SFJ17B_1402	J17B		conserved hypothetical protein
SFJ17B_1403	J17B	hybO	hydrogenase-2 small chain
SFJ17B_1404	J17B		tat (twin-arginine translocation) pathway signal sequence domain protein
SFJ17B_1405	J17B		polysulphide reductase, NrfD family protein
SFJ17B_1406	J17B	hybC	hydrogenase-2 large chain
SFJ17B_1407	J17B	hybD	hydrogenase expression/formation protein
SFJ17B_1408	J17B	hybE	hydrogenase-2 operon protein HybE
SFJ17B_1409	J17B	hypA	hydrogenase nickel insertion protein HypA
SFJ17B_1410	J17B	hypC	hydrogenase assembly chaperone HypC/HupF
SFJ17B_1411	J17B	yghU	disulfide-bond oxidoreductase YghU
SFJ17B_1412	J17B	gsp	bifunctional glutathionylspermidine synthetase/amidase
SFJ17B_1413	J17B		phosphate transporter family protein
SFJ17B_1414	J17B		conserved hypothetical protein
SFJ17B_1415	J17B		molybdopterin guanine dinucleotide synthesis B family protein
SFJ17B_1416	J17B		thymidylate kinase family protein
SFJ17B_1417	J17B	yghQ	inner membrane YghQ domain protein
SFJ17B_1418	J17B		conserved hypothetical protein
SFJ17B_1419	J17B		conserved hypothetical protein
SFJ17B_1420	J17B		putative permease YjgP/YjgQ family protein
SFJ17B_1421	J17B		putative permease YjgP/YjgQ family protein
SFJ17B_1422	J17B		aminotransferase class-V family protein
SFJ17B_1423	J17B		phosphopantetheine attachment site family protein
SFJ17B_1424	J17B		NAD dependent epimerase/dehydratase family protein
SFJ17B_1425	J17B		AMP-binding enzyme family protein
SFJ17B_1426	J17B		putative dNA-binding transcriptional regulator
SFJ17B_1427	J17B		bacterial regulatory, gntR family protein
SFJ17B_1428	J17B	glcD	glycolate oxidase, subunit GlcD
SFJ17B_1429	J17B		FAD binding domain protein
SFJ17B_1430	J17B		cysteine-rich domain protein
SFJ17B_1431	J17B		conserved hypothetical protein
SFJ17B_1432	J17B	glcB	malate synthase G
SFJ17B_1433	J17B		putative transposase
SFJ17B_1434	J17B		integrase core domain protein
SFJ17B_1435	J17B		transposase family protein
SFJ17B_1436	J17B		conserved hypothetical protein
SFJ17B_1438	J17B		conserved hypothetical protein
SFJ17B_1439	J17B	speC	ornithine decarboxylase, constitutive
SFJ17B_1440	J17B		nucleoside transporter family protein
SFJ17B_1441	J17B		conserved hypothetical protein
SFJ17B_1442	J17B		putative Fe(2+)-trafficking protein
SFJ17B_1443	J17B	mutY	A/G-specific adenine glycosylase
SFJ17B_1444	J17B	trmB	tRNA (guanine-N(7)-)-methyltransferase
SFJ17B_1445	J17B		conserved hypothetical protein
SFJ17B_1446	J17B		conserved hypothetical protein
SFJ17B_1447	J17B	ansB	L-asparaginase 2
SFJ17B_1448	J17B		conserved hypothetical protein
SFJ17B_1449	J17B		TRAP transporter, DctM subunit
SFJ17B_1450	J17B		putative membrane protein
SFJ17B_1451	J17B		tripartite ATP-independent periplasmic transporters, DctQ component family protein
SFJ17B_1452	J17B		bacterial extracellular solute-binding , 7 family protein
SFJ17B_1453	J17B		bacterial extracellular solute-binding , 7 family protein
SFJ17B_1454	J17B		radical SAM superfamily protein
SFJ17B_1455	J17B	rdgB	non-canonical purine NTP pyrophosphatase, RdgB/HAM1 family
SFJ17B_1456	J17B		conserved hypothetical protein
SFJ17B_1457	J17B		YGGT family protein
SFJ17B_1458	J17B		conserved hypothetical protein
SFJ17B_1459	J17B		twitching motility family protein
SFJ17B_1460	J17B		putative Holliday junction resolvase
SFJ17B_1461	J17B		conserved hypothetical protein
SFJ17B_1462	J17B	gshB	glutathione synthase
SFJ17B_1463	J17B	rsmE	ribosomal RNA small subunit methyltransferase E
SFJ17B_1464	J17B	endA	endonuclease-1
SFJ17B_1465	J17B		sprT-like family protein
SFJ17B_1466	J17B		MFS transporter, sugar porter family protein
SFJ17B_1467	J17B	metK	methionine adenosyltransferase
SFJ17B_1468	J17B		conserved hypothetical protein
SFJ17B_1469	J17B	speA	arginine decarboxylase
SFJ17B_1470	J17B		putative transposase
SFJ17B_1471	J17B		putative lipoprotein
SFJ17B_1472	J17B	speB	agmatinase
SFJ17B_1473	J17B		conserved hypothetical protein
SFJ17B_1474	J17B	tkt	transketolase
SFJ17B_1475	J17B		SPFH domain / Band 7 family protein
SFJ17B_1476	J17B		putative transposase
SFJ17B_1477	J17B		putative transposase
SFJ17B_1478	J17B	mtlA	PTS system, mannitol-specific IIC component family protein
SFJ17B_1479	J17B		zinc-binding dehydrogenase family protein
SFJ17B_1480	J17B	glpX	fructose-1,6-bisphosphatase, class II
SFJ17B_1481	J17B		putative transcriptional regulator
SFJ17B_1482	J17B		ABC transporter family protein
SFJ17B_1483	J17B		putative pantothenate kinase Pantothenic acid kinase
SFJ17B_1484	J17B		ABC transporter family protein
SFJ17B_1485	J17B		putative aBC transporter ATP-binding protein BL0043
SFJ17B_1486	J17B		conserved hypothetical protein
SFJ17B_1487	J17B		putative DNA-binding protein
SFJ17B_1488	J17B	epd	erythrose-4-phosphate dehydrogenase
SFJ17B_1489	J17B	pgk	phosphoglycerate kinase
SFJ17B_1490	J17B	fbaA	fructose-bisphosphate aldolase, class II
SFJ17B_1491	J17B	mscS	small-conductance mechanosensitive channel
SFJ17B_1492	J17B	argO	arginine exporter protein ArgO
SFJ17B_1493	J17B		conserved hypothetical protein
SFJ17B_1494	J17B		succinate CoA transferase family protein
SFJ17B_1495	J17B		bacterial regulatory helix-turn-helix , lysR family protein
SFJ17B_1496	J17B	scpB	methylmalonyl-CoA decarboxylase
SFJ17B_1497	J17B		LAO/AO transport system ATPase
SFJ17B_1498	J17B	scpA	methylmalonyl-CoA mutase
SFJ17B_1499	J17B	iciA	chromosome initiation inhibitor
SFJ17B_1500	J17B	rpiA	ribose 5-phosphate isomerase A
SFJ17B_1501	J17B	serA	D-3-phosphoglycerate dehydrogenase
SFJ17B_1502	J17B		5-formyltetrahydrofolate cyclo-ligase
SFJ17B_1503	J17B	zapA	cell division protein ZapA
SFJ17B_1504	J17B		yecA family protein
SFJ17B_1505	J17B	pepP	xaa-Pro aminopeptidase
SFJ17B_1506	J17B	ubiH	2-polyprenyl-6-methoxyphenol 4-hydroxylase
SFJ17B_1507	J17B		ubiquinone biosynthesis hydroxylase, UbiH/UbiF/VisC/COQ6 family protein
SFJ17B_1508	J17B	gcvT	glycine cleavage system T protein
SFJ17B_1509	J17B	gcvH	glycine cleavage system H protein
SFJ17B_1510	J17B	gcvP	glycine dehydrogenase
SFJ17B_1511	J17B		short chain dehydrogenase family protein
SFJ17B_1512	J17B	bglA	6-phospho-beta-glucosidase BglA
SFJ17B_1513	J17B		conserved hypothetical protein
SFJ17B_1514	J17B		conserved hypothetical protein
SFJ17B_1515	J17B	ygfZ	tRNA-modifying protein YgfZ
SFJ17B_1516	J17B	cptB	antitoxin CptB
SFJ17B_1517	J17B	cptA	toxin CptA
SFJ17B_1518	J17B		flavodoxin
SFJ17B_1519	J17B	xerD	tyrosine recombinase XerD
SFJ17B_1520	J17B		thioredoxin-like domain protein
SFJ17B_1521	J17B	recJ	single-stranded-DNA-specific exonuclease RecJ
SFJ17B_1522	J17B	prfB	peptide chain release factor 2
SFJ17B_1523	J17B	lysS	lysine--tRNA ligase
SFJ17B_1524	J17B	idi	isopentenyl-diphosphate delta-isomerase
SFJ17B_1525	J17B		conserved hypothetical protein
SFJ17B_1526	J17B		permease family protein
SFJ17B_1527	J17B		permease family protein
SFJ17B_1528	J17B		glutamate synthase, small subunit domain protein
SFJ17B_1529	J17B		4Fe-4S dicluster domain protein
SFJ17B_1530	J17B		integrase core domain protein
SFJ17B_1531	J17B		transposase family protein
SFJ17B_1532	J17B		permease family protein
SFJ17B_1533	J17B	guaD	guanine deaminase
SFJ17B_1534	J17B		uracil-xanthine permease family protein
SFJ17B_1535	J17B		permease family protein
SFJ17B_1536	J17B		molybdopterin-binding domain of aldehyde dehydrogenase family protein
SFJ17B_1537	J17B		FAD binding domain in molybdopterin dehydrogenase family protein
SFJ17B_1538	J17B	ssnA	protein SsnA
SFJ17B_1539	J17B		putative selenate reductase, YgfK subunit
SFJ17B_1540	J17B	ygfJ	molybdenum hydroxylase accessory protein, YgfJ family
SFJ17B_1541	J17B		putative selenium-dependent hydroxylase accessory protein YqeC
SFJ17B_1542	J17B		integrase core domain protein
SFJ17B_1543	J17B		putative synthase domain protein
SFJ17B_1544	J17B		transposase family protein
SFJ17B_1545	J17B		integrase core domain protein
SFJ17B_1546	J17B		transposase family protein
SFJ17B_1547	J17B		phage integrase family protein
SFJ17B_1549	J17B		peptidase M23 family protein
SFJ17B_1550	J17B		molybdopterin-binding domain of aldehyde dehydrogenase family protein
SFJ17B_1551	J17B		FAD binding domain in molybdopterin dehydrogenase family protein
SFJ17B_1552	J17B		2Fe-2S iron-sulfur cluster binding domain protein
SFJ17B_1553	J17B		sigma-54 interaction domain protein
SFJ17B_1554	J17B		conserved hypothetical protein
SFJ17B_1555	J17B	dpaL	diaminopropionate ammonia-lyase
SFJ17B_1556	J17B		peptidase M20/M25/M40 family protein
SFJ17B_1557	J17B	hydA	dihydropyrimidinase
SFJ17B_1558	J17B	arcC	carbamate kinase
SFJ17B_1559	J17B		xdhC Rossmann domain protein
SFJ17B_1560	J17B		transposase family protein
SFJ17B_1561	J17B		integrase core domain protein
SFJ17B_1562	J17B		integrase core domain protein
SFJ17B_1563	J17B		transposase family protein
SFJ17B_1564	J17B	yqeG	inner membrane transport YqeG domain protein
SFJ17B_1565	J17B		transposase family protein
SFJ17B_1566	J17B		integrase core domain protein
SFJ17B_1567	J17B		tryptophan/tyrosine permease family protein
SFJ17B_1568	J17B		acetyl-CoA C-acetyltransferase family protein
SFJ17B_1569	J17B	kduI	4-deoxy-L-threo-5-hexosulose-uronate ketol-isomerase
SFJ17B_1570	J17B	kduD	2-deoxy-D-gluconate 3-dehydrogenase
SFJ17B_1571	J17B		MFS transporter, sugar porter family protein
SFJ17B_1572	J17B		lysR substrate binding domain protein
SFJ17B_1573	J17B		conserved hypothetical protein
SFJ17B_1574	J17B	lysA	diaminopimelate decarboxylase
SFJ17B_1575	J17B		periplasmic binding protein-like domain protein
SFJ17B_1576	J17B	aas	bifunctional protein aas
SFJ17B_1577	J17B	lplT	lysophospholipid transporter LplT
SFJ17B_1578	J17B	tas	protein tas
SFJ17B_1579	J17B		conserved hypothetical protein
SFJ17B_1580	J17B		conserved hypothetical protein
SFJ17B_1581	J17B	mutH	DNA mismatch repair endonuclease MutH
SFJ17B_1582	J17B		conserved hypothetical protein
SFJ17B_1583	J17B	rppH	RNA pyrophosphohydrolase
SFJ17B_1584	J17B	ptsP	phosphoenolpyruvate-protein phosphotransferase
SFJ17B_1585	J17B	lgt	prolipoprotein diacylglyceryl transferase
SFJ17B_1586	J17B	thyA	thymidylate synthase
SFJ17B_1587	J17B		prepilin-type N-terminal cleavage/methylation domain protein
SFJ17B_1588	J17B		prepilin-type N-terminal cleavage/methylation domain protein
SFJ17B_1589	J17B		conserved hypothetical protein
SFJ17B_1590	J17B		prepilin-type N-terminal cleavage/methylation domain protein
SFJ17B_1591	J17B	recC	exodeoxyribonuclease V, gamma subunit
SFJ17B_1592	J17B	ptrA	protease 3
SFJ17B_1593	J17B	recB	exodeoxyribonuclease V, beta subunit
SFJ17B_1594	J17B	recD	exodeoxyribonuclease V, alpha subunit
SFJ17B_1595	J17B	argA	amino-acid N-acetyltransferase
SFJ17B_1596	J17B	amiC	N-acetylmuramoyl-L-alanine amidase AmiC
SFJ17B_1599	J17B	mltA	membrane-bound lytic murein transglycosylase A
SFJ17B_1600	J17B		thiF family protein
SFJ17B_1601	J17B	csdE	cysteine desulfurase, sulfur acceptor subunit CsdE
SFJ17B_1602	J17B	csdA	cysteine desulfurase, catalytic subunit CsdA
SFJ17B_1603	J17B		conserved hypothetical protein
SFJ17B_1604	J17B	gcvA	glycine cleavage system transcriptional activator
SFJ17B_1605	J17B		conserved hypothetical protein
SFJ17B_1606	J17B	rlmM	ribosomal RNA large subunit methyltransferase M
SFJ17B_1607	J17B		deoR C terminal sensor domain protein
SFJ17B_1608	J17B	fucU	L-fucose mutarotase
SFJ17B_1609	J17B		carbohydrate kinase, FGGY family
SFJ17B_1610	J17B		FGGY family of carbohydrate kinase, N-terminal domain protein
SFJ17B_1611	J17B		FGGY family of carbohydrate kinase, N-terminal domain protein
SFJ17B_1612	J17B		L-fucose isomerase, C-terminal domain protein
SFJ17B_1613	J17B	fucI	L-fucose isomerase
SFJ17B_1614	J17B		L-fucose isomerase, first N-terminal domain protein
SFJ17B_1615	J17B	fucP	H+ symporter permease
SFJ17B_1616	J17B		putative transposase
SFJ17B_1617	J17B	fucA	L-fuculose phosphate aldolase
SFJ17B_1618	J17B	fucO	lactaldehyde reductase
SFJ17B_1619	J17B		5'-3' exonuclease, C-terminal SAM fold family protein
SFJ17B_1620	J17B		L-serine ammonia-lyase
SFJ17B_1621	J17B	sdaC	serine transporter
SFJ17B_1622	J17B		insertion element 4 transposase N-terminal family protein
SFJ17B_1623	J17B	raiA	ribosome-associated inhibitor A
SFJ17B_1624	J17B	pheA	P-protein
SFJ17B_1625	J17B	tyrA	T-protein
SFJ17B_1626	J17B		3-deoxy-7-phosphoheptulonate synthase
SFJ17B_1627	J17B		conserved hypothetical protein
SFJ17B_1628	J17B		conserved hypothetical protein
SFJ17B_1629	J17B		putative diguanylate cyclase YfiN domain protein
SFJ17B_1630	J17B		diguanylate cyclase domain protein
SFJ17B_1631	J17B		ompA family protein
SFJ17B_1632	J17B	rplS	ribosomal protein L19
SFJ17B_1633	J17B	trmD	tRNA (guanine(37)-N(1))-methyltransferase
SFJ17B_1634	J17B	rimM	16S rRNA processing protein RimM
SFJ17B_1635	J17B	rpsP	ribosomal protein S16
SFJ17B_1636	J17B	ffh	signal recognition particle protein
SFJ17B_1637	J17B	ypjD	inner membrane protein YpjD
SFJ17B_1638	J17B		conserved hypothetical protein
SFJ17B_1639	J17B	grpE	protein GrpE
SFJ17B_1640	J17B		ATP-NAD kinase family protein
SFJ17B_1641	J17B	recN	DNA repair protein RecN
SFJ17B_1642	J17B		smpA / OmlA family protein
SFJ17B_1643	J17B		conserved hypothetical protein
SFJ17B_1644	J17B	ratA	ribosome association toxin RatA
SFJ17B_1645	J17B	smpB	ssrA-binding protein
SFJ17B_1646	J17B		conserved hypothetical protein
SFJ17B_1647	J17B	intA	prophage CP4-57 integrase
SFJ17B_1648	J17B		putative transposase
SFJ17B_1649	J17B		conserved hypothetical protein
SFJ17B_1650	J17B		conserved hypothetical protein
SFJ17B_1651	J17B		conserved hypothetical protein
SFJ17B_1652	J17B		integrase core domain protein
SFJ17B_1653	J17B		conserved hypothetical protein
SFJ17B_1654	J17B		transposase family protein
SFJ17B_1655	J17B		conserved hypothetical protein
SFJ17B_1656	J17B		conserved hypothetical protein
SFJ17B_1657	J17B	MOR	middle operon regulator
SFJ17B_1658	J17B		glycosyl hydrolase 108 family protein
SFJ17B_1659	J17B		conserved hypothetical protein
SFJ17B_1660	J17B		putative membrane protein
SFJ17B_1661	J17B		conserved hypothetical protein
SFJ17B_1662	J17B		prokaryotic dksA/traR C4-type zinc finger family protein
SFJ17B_1663	J17B		conserved hypothetical protein
SFJ17B_1664	J17B		conserved hypothetical protein
SFJ17B_1665	J17B		conserved hypothetical protein
SFJ17B_1666	J17B		conserved hypothetical protein
SFJ17B_1667	J17B		terminase-like family protein
SFJ17B_1668	J17B		conserved hypothetical protein
SFJ17B_1669	J17B		phage Mu F like family protein
SFJ17B_1670	J17B		mu-like prophage I family protein
SFJ17B_1671	J17B		mu-like prophage major head subunit gpT family protein
SFJ17B_1672	J17B		conserved hypothetical protein
SFJ17B_1673	J17B		conserved hypothetical protein
SFJ17B_1674	J17B		phage virion morphogenesis family protein
SFJ17B_1675	J17B		conserved hypothetical protein
SFJ17B_1676	J17B		conserved hypothetical protein
SFJ17B_1677	J17B		phage tail sheath family protein
SFJ17B_1678	J17B		phage tail tube family protein
SFJ17B_1679	J17B		mu-like prophage FluMu gp41 family protein
SFJ17B_1680	J17B		transposase family protein
SFJ17B_1681	J17B		integrase core domain protein
SFJ17B_1682	J17B		phage tail tape measure , family, core region domain protein
SFJ17B_1683	J17B		transposase IS66 family protein
SFJ17B_1684	J17B		putative transposase
SFJ17B_1685	J17B		transposase family protein
SFJ17B_1686	J17B		phage-related minor tail family protein
SFJ17B_1687	J17B		DNA circulation family protein
SFJ17B_1688	J17B	gpP	mu phage baseplate assembly protein GpP
SFJ17B_1689	J17B		phage baseplate assembly V family protein
SFJ17B_1690	J17B		phage GP46 family protein
SFJ17B_1691	J17B		baseplate J-like family protein
SFJ17B_1692	J17B		conserved hypothetical protein
SFJ17B_1693	J17B		putative tail fiber protein
SFJ17B_1694	J17B		caudovirales tail fibre assembly family protein
SFJ17B_1695	J17B		prophage tail fibre N-terminal family protein
SFJ17B_1696	J17B		conserved hypothetical protein
SFJ17B_1697	J17B		putative dNA modification protein Mom
SFJ17B_1698	J17B		3-octaprenyl-4-hydroxybenzoate carboxy-lyase family protein
SFJ17B_1699	J17B	bsdD	phenolic acid decarboxylase subunit D
SFJ17B_1700	J17B	ygbN	inner membrane permease YgbN
SFJ17B_1701	J17B		putative hydroxypyruvate isomerase YgbM
SFJ17B_1702	J17B		class II Aldolase and Adducin N-terminal domain protein
SFJ17B_1703	J17B		conserved hypothetical protein
SFJ17B_1704	J17B		NAD binding domain of 6-phosphogluconate dehydrogenase family protein
SFJ17B_1705	J17B		deoR-like helix-turn-helix domain protein
SFJ17B_1706	J17B	pphB	serine/threonine-phosphatase 2 domain protein
SFJ17B_1707	J17B		putative transposase
SFJ17B_1708	J17B	pphB	serine/threonine-protein phosphatase 2
SFJ17B_1709	J17B	pphB	serine/threonine-protein phosphatase 2
SFJ17B_1710	J17B	mutS	DNA mismatch repair protein MutS
SFJ17B_1711	J17B		conserved hypothetical protein
SFJ17B_1712	J17B		nitrous oxide-stimulated promoter family protein
SFJ17B_1713	J17B		sigma-54 interaction domain protein
SFJ17B_1714	J17B		integrase core domain protein
SFJ17B_1715	J17B		transposase family protein
SFJ17B_1716	J17B		GAF domain protein
SFJ17B_1717	J17B	hypE	hydrogenase expression/formation protein HypE
SFJ17B_1718	J17B	hypD	hydrogenase expression/formation protein HypD
SFJ17B_1719	J17B	hypC	hydrogenase assembly chaperone HypC/HupF
SFJ17B_1720	J17B	hypB	hydrogenase accessory protein HypB
SFJ17B_1721	J17B	hypA	hydrogenase nickel insertion protein HypA
SFJ17B_1722	J17B	hycA	formate hydrogenlyase regulatory protein HycA
SFJ17B_1723	J17B		4Fe-4S binding domain protein
SFJ17B_1724	J17B		NADH-Ubiquinone/plastoquinone (complex I), various chains family protein
SFJ17B_1725	J17B		NADH dehydrogenase family protein
SFJ17B_1726	J17B		respiratory-chain NADH dehydrogenase, 30 Kd subunit
SFJ17B_1727	J17B		4Fe-4S binding domain protein
SFJ17B_1728	J17B		NADH ubiquinone oxidoreductase, 20 Kd subunit
SFJ17B_1729	J17B		formate hydrogenlyase maturation HycH family protein
SFJ17B_1730	J17B	hycI	hydrogenase maturation peptidase HycI
SFJ17B_1731	J17B		conserved hypothetical protein
SFJ17B_1732	J17B	higB	mRNA interferase HigB
SFJ17B_1733	J17B	higA	antitoxin HigA
SFJ17B_1734	J17B		glycosyl hydrolase 1 family protein
SFJ17B_1735	J17B		PTS system, maltose and glucose-specific subfamily, IIC component domain protein
SFJ17B_1736	J17B		periplasmic binding and sugar binding domain of LacI family protein
SFJ17B_1737	J17B		4Fe-4S dicluster domain protein
SFJ17B_1738	J17B	hypF	carbamoyltransferase HypF
SFJ17B_1739	J17B	norW	nitric oxide reductase FlRd-NAD(+) reductase
SFJ17B_1740	J17B	norV	anaerobic nitric oxide reductase flavorubredoxin
SFJ17B_1741	J17B	gutQ	arabinose 5-phosphate isomerase GutQ
SFJ17B_1742	J17B		ATPase associated with various cellular activities family protein
SFJ17B_1743	J17B		deoR C terminal sensor domain protein
SFJ17B_1744	J17B		glucitol operon activator family protein
SFJ17B_1745	J17B	srlD	sorbitol-6-phosphate 2-dehydrogenase
SFJ17B_1746	J17B		PTS system, glucitol/sorbitol-specific IIA component family protein
SFJ17B_1747	J17B	srlE	glucitol/sorbitol-specific phosphotransferase enzyme IIB component
SFJ17B_1748	J17B	srlA	PTS system, glucitol/sorbitol-specific, IIC component family protein
SFJ17B_1749	J17B	mltB	lytic murein transglycosylase B
SFJ17B_1750	J17B	pncC	nicotinamide-nucleotide amidohydrolase PncC
SFJ17B_1751	J17B	recA	protein RecA
SFJ17B_1752	J17B	recX	regulatory protein RecX
SFJ17B_1753	J17B	alaS	alanine--tRNA ligase
SFJ17B_1754	J17B	csrA	carbon storage regulator
SFJ17B_1755	J17B		conserved hypothetical protein
SFJ17B_1760	J17B	yqaB	fructose-1-phosphate phosphatase YqaB
SFJ17B_1761	J17B	yqaA	inner membrane protein YqaA
SFJ17B_1762	J17B	gshA	glutamate--cysteine ligase
SFJ17B_1763	J17B	luxS	S-ribosylhomocysteine lyase
SFJ17B_1764	J17B	emrB	multidrug resistance protein B
SFJ17B_1765	J17B		hlyD secretion family protein
SFJ17B_1766	J17B		hlyD secretion family protein
SFJ17B_1767	J17B		marR family protein
SFJ17B_1768	J17B		branched-chain amino acid transport family protein
SFJ17B_1769	J17B	ygaZ	inner membrane protein YgaZ
SFJ17B_1770	J17B		sugar (and other) transporter family protein
SFJ17B_1771	J17B		substrate binding domain of ABC-type glycine betaine transport system family protein
SFJ17B_1772	J17B		binding-protein-dependent transport system inner membrane component family protein
SFJ17B_1773	J17B	proV	glycine betaine/L-proline transport ATP binding subunit
SFJ17B_1774	J17B	nrdF	ribonucleoside-diphosphate reductase 2 subunit beta
SFJ17B_1775	J17B		ribonucleoside-diphosphate reductase, alpha subunit
SFJ17B_1776	J17B	nrdI	nrdI protein
SFJ17B_1777	J17B	nrdH	glutaredoxin-like NrdH family protein
SFJ17B_1778	J17B		conserved hypothetical protein
SFJ17B_1779	J17B		conserved hypothetical protein
SFJ17B_1780	J17B	alaE	L-alanine exporter AlaE
SFJ17B_1781	J17B	stpA	DNA-binding protein StpA
SFJ17B_1782	J17B	ygaP	inner membrane protein YgaP
SFJ17B_1783	J17B		marR family protein
SFJ17B_1784	J17B		proteolipid membrane potential modulator family protein
SFJ17B_1785	J17B	csiR	HTH-type transcriptional repressor CsiR
SFJ17B_1786	J17B		conserved hypothetical protein
SFJ17B_1787	J17B		amino acid permease family protein
SFJ17B_1788	J17B		putative transposase
SFJ17B_1789	J17B		putative lipoprotein NlpD
SFJ17B_1790	J17B	pcm	protein-L-isoaspartate O-methyltransferase
SFJ17B_1791	J17B	surE	5'/3'-nucleotidase SurE
SFJ17B_1792	J17B	ispF	2-C-methyl-D-erythritol 2,4-cyclodiphosphate synthase
SFJ17B_1793	J17B	ispF	2-C-methyl-D-erythritol 2,4-cyclodiphosphate synthase
SFJ17B_1794	J17B	ispD	2-C-methyl-D-erythritol 4-phosphate cytidylyltransferase
SFJ17B_1795	J17B	ftsB	cell division protein FtsB
SFJ17B_1796	J17B	ygbE	inner membrane protein YgbE
SFJ17B_1797	J17B	cysC	adenylylsulfate kinase
SFJ17B_1798	J17B	cysN	sulfate adenylyltransferase, large subunit
SFJ17B_1799	J17B	cysD	sulfate adenylyltransferase subunit 2
SFJ17B_1800	J17B		peptidase M28 family protein
SFJ17B_1801	J17B		CRISPR-associated endonuclease Cas3-HD
SFJ17B_1802	J17B	hokA	protein HokA
SFJ17B_1803	J17B	cysH	phosphoadenosine phosphosulfate reductase
SFJ17B_1804	J17B	cysI	sulfite reductase (NADPH) hemoprotein, beta-component
SFJ17B_1805	J17B		sulfite reductase [NADPH] flavoprotein, alpha-component
SFJ17B_1806	J17B	queD	queuosine biosynthesis protein QueD
SFJ17B_1807	J17B		putative transposase
SFJ17B_1808	J17B		putative 7-cyano-7-deazaguanosine (preQ0) biosynthesis protein QueE
SFJ17B_1809	J17B		conserved hypothetical protein
SFJ17B_1810	J17B		repair family protein
SFJ17B_1811	J17B		insertion element 4 transposase N-terminal family protein
SFJ17B_1812	J17B		transposase DDE domain protein
SFJ17B_1813	J17B	eno	phosphopyruvate hydratase
SFJ17B_1814	J17B	pyrG	CTP synthase
SFJ17B_1815	J17B	mazG	nucleoside triphosphate pyrophosphohydrolase
SFJ17B_1816	J17B	relA	GTP pyrophosphokinase
SFJ17B_1817	J17B	rumA	23S rRNA (uracil-5-)-methyltransferase RumA
SFJ17B_1818	J17B	barA	signal transduction histidine-protein kinase BarA
SFJ17B_1819	J17B	gudD	glucarate dehydratase
SFJ17B_1820	J17B	gudX	glucarate dehydratase-related protein
SFJ17B_1821	J17B		putative glucarate transporter
SFJ17B_1822	J17B		flavodoxin family protein
SFJ17B_1823	J17B		RNA pseudouridylate synthase family protein
SFJ17B_1824	J17B		conserved hypothetical protein
SFJ17B_1825	J17B	syd	protein syd
SFJ17B_1826	J17B	queF	queuine synthase
SFJ17B_1827	J17B		conserved hypothetical protein
SFJ17B_1828	J17B		transposase DDE domain protein
SFJ17B_1829	J17B	bamD	outer membrane protein assembly factor BamD
SFJ17B_1830	J17B	rluD	ribosomal large subunit pseudouridine synthase D
SFJ17B_1831	J17B		multi-copper polyphenol oxidoreductase laccase family protein
SFJ17B_1832	J17B	clpB	ATP-dependent chaperone protein ClpB
SFJ17B_1833	J17B		insertion element 4 transposase N-terminal family protein
SFJ17B_1834	J17B		putative oRF16-lacZ fusion protein
SFJ17B_1839	J17B		conserved hypothetical protein
SFJ17B_1840	J17B	kgtP	alpha-ketoglutarate permease
SFJ17B_1841	J17B	pssA	CDP-diacylglycerol--serine O-phosphatidyltransferase
SFJ17B_1842	J17B		ATP-grasp domain protein
SFJ17B_1843	J17B		DTW domain protein
SFJ17B_1844	J17B		DTW domain protein
SFJ17B_1845	J17B	trxA	thioredoxin
SFJ17B_1846	J17B		RNA 2'-O ribose methyltransferase substrate binding family protein
SFJ17B_1847	J17B	ung	uracil-DNA glycosylase
SFJ17B_1848	J17B	grcA	autonomous glycyl radical cofactor GrcA
SFJ17B_1849	J17B	eamB	cysteine/O-acetylserine efflux protein
SFJ17B_1850	J17B		lysR substrate binding domain protein
SFJ17B_1851	J17B	srmB	ATP-dependent RNA helicase SrmB
SFJ17B_1852	J17B	nadB	L-aspartate oxidase
SFJ17B_1853	J17B	yfiC	tRNA1(Val) (adenine(37)-N6)-methyltransferase
SFJ17B_1854	J17B	rpoE	RNA polymerase sigma factor RpoE
SFJ17B_1855	J17B		anti sigma-E RseA, N-terminal domain protein
SFJ17B_1856	J17B	rseB	sigma-E factor regulatory protein RseB
SFJ17B_1857	J17B	rseC	sigma-E factor regulatory protein RseC
SFJ17B_1858	J17B	lepA	GTP-binding protein LepA
SFJ17B_1859	J17B	lepB	signal peptidase I
SFJ17B_1860	J17B	rnc	ribonuclease III
SFJ17B_1861	J17B	era	GTP-binding protein Era
SFJ17B_1862	J17B	recO	DNA repair protein RecO
SFJ17B_1863	J17B	pdxJ	pyridoxine 5'-phosphate synthase
SFJ17B_1864	J17B	acpS	holo-[acyl-carrier-protein] synthase
SFJ17B_1865	J17B		conserved hypothetical protein
SFJ17B_1866	J17B		phage integrase family protein
SFJ17B_1867	J17B		integrase core domain protein
SFJ17B_1868	J17B		transposase family protein
SFJ17B_1869	J17B		transposase IS66 family protein
SFJ17B_1870	J17B		putative transposase
SFJ17B_1871	J17B		transposase family protein
SFJ17B_1872	J17B		caudovirales tail fibre assembly family protein
SFJ17B_1873	J17B		prophage tail fibre N-terminal family protein
SFJ17B_1874	J17B		conserved hypothetical protein
SFJ17B_1875	J17B		caudovirales tail fiber assembly domain protein
SFJ17B_1876	J17B		putative E3 ubiquitin-ligase ipaH7.8 domain protein
SFJ17B_1877	J17B		transposase family protein
SFJ17B_1878	J17B		resolvase, N terminal domain protein
SFJ17B_1879	J17B		helix-turn-helix domain, rpiR family protein
SFJ17B_1880	J17B		haloacid dehalogenase-like hydrolase family protein
SFJ17B_1881	J17B		bacterial extracellular solute-binding, 3 family protein
SFJ17B_1882	J17B	tadA	tRNA-specific adenosine deaminase
SFJ17B_1883	J17B	purL	phosphoribosylformylglycinamidine synthase
SFJ17B_1884	J17B	qseE	sensor histidine kinase QseE
SFJ17B_1885	J17B	qseG	quorum-sensing regulator protein G
SFJ17B_1886	J17B	qseF	transcriptional regulatory protein QseF
SFJ17B_1887	J17B	glnB	nitrogen regulatory protein P-II
SFJ17B_1888	J17B	hmp	flavohemoprotein
SFJ17B_1889	J17B	glyA	serine hydroxymethyltransferase
SFJ17B_1890	J17B		ROK family protein
SFJ17B_1891	J17B		putative tetratricopeptide repeat domain protein
SFJ17B_1892	J17B		tetratricopeptide repeat family protein
SFJ17B_1893	J17B	yphF	ABC transporter periplasmic-binding protein YphF
SFJ17B_1894	J17B	ccmA	heme ABC exporter, ATP-binding protein CcmA
SFJ17B_1895	J17B		branched-chain amino acid transport system / permease component family protein
SFJ17B_1896	J17B		alcohol dehydrogenase GroES-like domain protein
SFJ17B_1897	J17B	yphB	aldose 1-epimerase
SFJ17B_1898	J17B	yphA	inner membrane protein YphA
SFJ17B_1899	J17B		pyridine nucleotide-disulfide oxidoreductase family protein
SFJ17B_1900	J17B	hcaB	3-phenylpropionate-dihydrodiol/cinnamic acid-dihydrodiol dehydrogenase
SFJ17B_1901	J17B	bphA3	biphenyl dioxygenase ferredoxin subunit
SFJ17B_1902	J17B		ring hydroxylating beta subunit
SFJ17B_1903	J17B		ring hydroxylating beta subunit
SFJ17B_1904	J17B	hcaE	3-phenylpropionate/cinnamic acid dioxygenase subunit alpha
SFJ17B_1905	J17B	hcaR	hca operon transcriptional activator
SFJ17B_1906	J17B		PRD domain protein
SFJ17B_1907	J17B		MFS transporter, phenyl propionate permease family protein
SFJ17B_1908	J17B		alpha/beta hydrolase family protein
SFJ17B_1909	J17B	suhB	inositol-1-monophosphatase
SFJ17B_1910	J17B		RNA methyltransferase, TrmH , group 1 family protein
SFJ17B_1911	J17B	iscR	iron-sulfur cluster assembly transcription factor IscR
SFJ17B_1912	J17B	iscS	cysteine desulfurase IscS
SFJ17B_1913	J17B	nifU	nifU-like protein
SFJ17B_1914	J17B	iscA	iron-sulfur cluster assembly protein IscA
SFJ17B_1915	J17B	hscB	fe-S protein assembly co-chaperone HscB
SFJ17B_1916	J17B	hscA	fe-S protein assembly chaperone HscA
SFJ17B_1917	J17B	fdx	ferredoxin, 2Fe-2S type, ISC system
SFJ17B_1918	J17B	iscX	feS assembly protein IscX
SFJ17B_1919	J17B	pepB	peptidase B
SFJ17B_1920	J17B		sseB family protein
SFJ17B_1921	J17B		rhodanese-like domain protein
SFJ17B_1922	J17B		transposase IS116/IS110/IS902 family protein
SFJ17B_1923	J17B	pbpC	penicillin-binding protein 1C
SFJ17B_1924	J17B		nucleoside diphosphate kinase family protein
SFJ17B_1925	J17B	rlmN	23S rRNA m2A2503 methyltransferase
SFJ17B_1926	J17B	rodZ	cytoskeleton protein RodZ
SFJ17B_1927	J17B	ispG	4-hydroxy-3-methylbut-2-en-1-yl diphosphate synthase
SFJ17B_1928	J17B	hisS	histidine--tRNA ligase
SFJ17B_1929	J17B		conserved hypothetical protein
SFJ17B_1930	J17B	yfgL	outer membrane assembly lipoprotein YfgL
SFJ17B_1931	J17B	engA	ribosome-associated GTPase EngA
SFJ17B_1932	J17B	xseA	exodeoxyribonuclease VII, large subunit
SFJ17B_1933	J17B		conserved hypothetical protein
SFJ17B_1934	J17B	guaB	inosine-5'-monophosphate dehydrogenase
SFJ17B_1935	J17B	guaA	GMP synthase [glutamine-hydrolyzing]
SFJ17B_1936	J17B		conserved hypothetical protein
SFJ17B_1937	J17B		glycine zipper 2TM domain protein
SFJ17B_1938	J17B		conserved hypothetical protein
SFJ17B_1939	J17B		putative inner membrane protein
SFJ17B_1940	J17B		MASE1 family protein
SFJ17B_1941	J17B		integrase core domain protein
SFJ17B_1942	J17B		transposase family protein
SFJ17B_1943	J17B		EAL domain protein
SFJ17B_1944	J17B	ppx	exopolyphosphatase
SFJ17B_1945	J17B	ppk1	polyphosphate kinase 1
SFJ17B_1946	J17B	purN	phosphoribosylglycinamide formyltransferase
SFJ17B_1947	J17B	purM	phosphoribosylformylglycinamidine cyclo-ligase
SFJ17B_1948	J17B	upp	uracil phosphoribosyltransferase
SFJ17B_1949	J17B		uracil-xanthine permease family protein
SFJ17B_1950	J17B	hda	dnaA regulatory inactivator Hda
SFJ17B_1951	J17B	arsC	arsenate reductase
SFJ17B_1952	J17B		peptidase M48 family protein
SFJ17B_1953	J17B		conserved hypothetical protein
SFJ17B_1954	J17B	fnt	formate/nitrite transporter family protein
SFJ17B_1955	J17B		putative formate/nitrite transporter
SFJ17B_1956	J17B		AAA domain family protein
SFJ17B_1957	J17B		formate hydrogenlyase maturation HycH family protein
SFJ17B_1958	J17B		NADH ubiquinone oxidoreductase, 20 Kd subunit
SFJ17B_1959	J17B		4Fe-4S dicluster domain protein
SFJ17B_1960	J17B		respiratory-chain NADH dehydrogenase, 49 Kd subunit
SFJ17B_1961	J17B	hyfG	hydrogenase-4 component G
SFJ17B_1962	J17B		NADH-Ubiquinone/plastoquinone (complex I), various chains family protein
SFJ17B_1963	J17B	hyfE	hydrogenase-4 component E
SFJ17B_1964	J17B		NADH-Ubiquinone/plastoquinone (complex I), various chains family protein
SFJ17B_1965	J17B	hyfC	hydrogenase-4 component C
SFJ17B_1966	J17B	hyfB	hydrogenase-4 component B
SFJ17B_1967	J17B		NADH-Ubiquinone/plastoquinone (complex I), various chains family protein
SFJ17B_1968	J17B	hyfA	hydrogenase-4 component A
SFJ17B_1969	J17B		putative peroxiredoxin bcp
SFJ17B_1970	J17B		ACT domain protein
SFJ17B_1971	J17B	dapA	dihydrodipicolinate synthase
SFJ17B_1972	J17B		conserved hypothetical protein
SFJ17B_1973	J17B	bamC	outer membrane protein assembly factor BamC
SFJ17B_1974	J17B	purC	phosphoribosylaminoimidazolesuccinocarboxamide synthase
SFJ17B_1975	J17B		neutral zinc metallopeptidase family protein
SFJ17B_1976	J17B		GNAT acetyltransferase 2 family protein
SFJ17B_1977	J17B		dienelactone hydrolase family protein
SFJ17B_1978	J17B		conserved hypothetical protein
SFJ17B_1979	J17B	dapE	succinyl-diaminopimelate desuccinylase
SFJ17B_1980	J17B		transcriptional regulator, Spx/MgsR family protein
SFJ17B_1981	J17B		RND transporter, hydrophobe/amphiphile efflux-1 family protein
SFJ17B_1982	J17B		histidine kinase family protein
SFJ17B_1983	J17B		HAMP domain protein
SFJ17B_1984	J17B		glutamate synthase, small subunit domain protein
SFJ17B_1985	J17B	nudK	GDP-mannose pyrophosphatase NudK
SFJ17B_1986	J17B		conserved hypothetical protein
SFJ17B_1987	J17B	tkt	transketolase
SFJ17B_1988	J17B	tal	transaldolase
SFJ17B_1989	J17B	maeB	NADP-dependent malic enzyme
SFJ17B_1990	J17B	eutS	ethanolamine utilization protein EutS
SFJ17B_1991	J17B	eutP	ethanolamine utilization protein, EutP
SFJ17B_1992	J17B		ethanolamine utilization EutA family protein
SFJ17B_1993	J17B	eutB	ethanolamine ammonia-lyase heavy chain
SFJ17B_1994	J17B	eutC	ethanolamine ammonia-lyase light chain
SFJ17B_1995	J17B	eutL	ethanolamine utilization protein EutL
SFJ17B_1996	J17B	eutK	ethanolamine utilization protein EutK
SFJ17B_1997	J17B		bacterial regulatory helix-turn-helix, AraC family protein
SFJ17B_1998	J17B	hemF	coproporphyrinogen-III oxidase, aerobic
SFJ17B_1999	J17B	amiA	N-acetylmuramoyl-L-alanine amidase AmiA
SFJ17B_2000	J17B	ypeA	acetyltransferase YpeA
SFJ17B_2001	J17B	yfeZ	inner membrane protein YfeZ
SFJ17B_2002	J17B		conserved hypothetical protein
SFJ17B_2003	J17B		putative deferrochelatase/peroxidase YfeX
SFJ17B_2004	J17B	murP	PTS system N-acetylmuramic acid-specific EIIBC component
SFJ17B_2005	J17B	murQ	N-acetylmuramic acid 6-phosphate etherase
SFJ17B_2006	J17B		helix-turn-helix domain, rpiR family protein
SFJ17B_2007	J17B		short chain dehydrogenase family protein
SFJ17B_2008	J17B		sulfate ABC transporter, sulfate-binding family protein
SFJ17B_2009	J17B	cysT	sulfate ABC transporter, permease protein CysT
SFJ17B_2010	J17B	cysW	sulfate ABC transporter, permease protein CysW
SFJ17B_2011	J17B	cysA	sulfate ABC transporter, ATP-binding family protein
SFJ17B_2012	J17B	cysM	cysteine synthase B
SFJ17B_2013	J17B		conserved hypothetical protein
SFJ17B_2014	J17B		conserved hypothetical protein
SFJ17B_2015	J17B		conserved hypothetical protein
SFJ17B_2016	J17B		pyridoxal kinase
SFJ17B_2017	J17B	crr	glucose-specific phosphotransferase enzyme IIA component
SFJ17B_2018	J17B	ptsI	phosphoenolpyruvate-protein phosphotransferase
SFJ17B_2019	J17B	ptsH	phosphocarrier protein HPr
SFJ17B_2020	J17B	cysK	cysteine synthase A
SFJ17B_2021	J17B	cysZ	protein CysZ
SFJ17B_2022	J17B	zipA	cell division protein ZipA
SFJ17B_2023	J17B	ligA	DNA ligase, NAD-dependent
SFJ17B_2024	J17B		conserved hypothetical protein
SFJ17B_2025	J17B		conserved hypothetical protein
SFJ17B_2026	J17B		flxA-like family protein
SFJ17B_2027	J17B		bacterial regulatory helix-turn-helix , lysR family protein
SFJ17B_2031	J17B	gltX	glutamate--tRNA ligase
SFJ17B_2032	J17B		conserved hypothetical protein
SFJ17B_2033	J17B		helix-turn-helix family protein
SFJ17B_2036	J17B		EAL domain protein
SFJ17B_2037	J17B	nupC	nucleoside permease NupC
SFJ17B_2038	J17B	mntH	divalent metal cation transporter MntH
SFJ17B_2039	J17B		conserved hypothetical protein
SFJ17B_2040	J17B		voltage gated chloride channel family protein
SFJ17B_2041	J17B	glk	glucokinase
SFJ17B_2042	J17B	fryB	fructose-like phosphotransferase enzyme IIB component 1
SFJ17B_2043	J17B	fryC	fructose-like permease IIC component 1
SFJ17B_2044	J17B		metallopeptidase M24 family protein
SFJ17B_2045	J17B		metallopeptidase M24 family protein
SFJ17B_2046	J17B	ypdE	aminopeptidase YpdE
SFJ17B_2047	J17B	fryA	multiphosphoryl transfer protein 1
SFJ17B_2048	J17B		conserved hypothetical protein
SFJ17B_2049	J17B		lytTr DNA-binding domain protein
SFJ17B_2050	J17B		histidine kinase-, DNA gyrase B-, and HSP90-like ATPase family protein
SFJ17B_2051	J17B	alaC	glutamate-pyruvate aminotransferase AlaC
SFJ17B_2052	J17B	lpxL	lipid A biosynthesis lauroyl (or palmitoleoyl) acyltransferase family protein
SFJ17B_2053	J17B		conserved hypothetical protein
SFJ17B_2054	J17B		putative ypdI colanic acid synthesis lipoprotein
SFJ17B_2055	J17B		conserved hypothetical protein
SFJ17B_2056	J17B	frc	formyl-CoA transferase
SFJ17B_2057	J17B	oxc	oxalyl-CoA decarboxylase
SFJ17B_2058	J17B		membrane transport family protein
SFJ17B_2059	J17B		coA-transferase III family protein
SFJ17B_2060	J17B	evgS	sensor protein EvgS
SFJ17B_2061	J17B	evgA	positive transcription regulator EvgA
[truncated: 3,177 more rows]

## Sheet: CCH060 ALL Genes
internal locus	molecule id	gene_symbol	common_name
SFCCH060_1	CCH060		tagatose 6 phosphate kinase family protein
SFCCH060_2	CCH060	gatY	D-tagatose-1,6-bisphosphate aldolase subunit GatY
SFCCH060_3	CCH060	fbaB	fructose-bisphosphate aldolase class 1
SFCCH060_4	CCH060		nucleoside H+ symporter family protein
SFCCH060_5	CCH060		nucleoside H+ symporter family protein
SFCCH060_6	CCH060		nucleoside H+ symporter family protein
SFCCH060_7	CCH060		ADP-ribosylglycohydrolase family protein
SFCCH060_8	CCH060		pfkB carbohydrate kinase family protein
SFCCH060_9	CCH060		conserved hypothetical protein
SFCCH060_10	CCH060		pfkB carbohydrate kinase family protein
SFCCH060_11	CCH060		glycosyl hydrolases 25 family protein
SFCCH060_12	CCH060	thiD	hydroxymethylpyrimidine/phosphomethylpyrimidine kinase
SFCCH060_13	CCH060	thiM	hydroxyethylthiazole kinase
SFCCH060_14	CCH060		conserved hypothetical protein
SFCCH060_15	CCH060		conserved hypothetical protein
SFCCH060_16	CCH060		bacteriophage lambda tail assembly I family protein
SFCCH060_17	CCH060		clp protease family protein
SFCCH060_18	CCH060		conserved hypothetical protein
SFCCH060_19	CCH060		integrase core domain protein
SFCCH060_20	CCH060		transposase family protein
SFCCH060_21	CCH060		poxvirus D5 protein-like family protein
SFCCH060_22	CCH060		conserved hypothetical protein
SFCCH060_23	CCH060		conserved hypothetical protein
SFCCH060_24	CCH060		conserved hypothetical protein
SFCCH060_25	CCH060		prophage CP4-57 regulatory family protein
SFCCH060_26	CCH060		conserved hypothetical protein
SFCCH060_27	CCH060		phage integrase family protein
SFCCH060_28	CCH060		conserved hypothetical protein
SFCCH060_29	CCH060		tape measure domain protein
SFCCH060_30	CCH060		integrase core domain protein
SFCCH060_31	CCH060		putative transposase
SFCCH060_32	CCH060		parA/MinD ATPase like family protein
SFCCH060_33	CCH060	metG	methionine--tRNA ligase
SFCCH060_34	CCH060		WGR domain protein
SFCCH060_35	CCH060		integrase core domain protein
SFCCH060_36	CCH060		transposase family protein
SFCCH060_37	CCH060		integrase core domain protein
SFCCH060_38	CCH060		putative molybdate metabolism regulator domain protein
SFCCH060_39	CCH060		transposase family protein
SFCCH060_40	CCH060		putative regulator domain protein
SFCCH060_41	CCH060		putative transposase
SFCCH060_42	CCH060		integrase core domain protein
SFCCH060_43	CCH060		conserved hypothetical protein
SFCCH060_44	CCH060		putative regulator
SFCCH060_45	CCH060		putative molybdate metabolism regulator
SFCCH060_46	CCH060		conserved hypothetical protein
SFCCH060_47	CCH060		conserved hypothetical protein
SFCCH060_48	CCH060		putative iS1 orfB
SFCCH060_49	CCH060		putative iS1 ORF2
SFCCH060_50	CCH060		putative transposase
SFCCH060_51	CCH060		AAA domain family protein
SFCCH060_52	CCH060		conserved hypothetical protein
SFCCH060_53	CCH060		VWA domain containing CoxE-like family protein
SFCCH060_54	CCH060		integrase core domain protein
SFCCH060_55	CCH060		putative transposase
SFCCH060_56	CCH060		VWA domain containing CoxE-like family protein
SFCCH060_57	CCH060		SWIM zinc finger family protein
SFCCH060_58	CCH060		conserved hypothetical protein
SFCCH060_59	CCH060		conserved hypothetical protein
SFCCH060_60	CCH060		lytTr DNA-binding domain protein
SFCCH060_61	CCH060		putative sensor-like histidine kinase YehU
SFCCH060_62	CCH060		dinI-like family protein
SFCCH060_63	CCH060		caudovirales tail fibre assembly family protein
SFCCH060_64	CCH060		methyltransferase domain protein
SFCCH060_65	CCH060		caudovirales tail fiber assembly domain protein
SFCCH060_66	CCH060	ipaH3	E3 ubiquitin-protein ligase ipaH3
SFCCH060_67	CCH060		conserved hypothetical protein
SFCCH060_68	CCH060		prophage tail fibre N-terminal family protein
SFCCH060_69	CCH060		enterobacterial Ail/Lom family protein
SFCCH060_70	CCH060		putative iS1 ORF2
SFCCH060_71	CCH060		putative transposase
SFCCH060_72	CCH060	iraM	anti-adapter protein IraM
SFCCH060_73	CCH060		conserved hypothetical protein
SFCCH060_74	CCH060		conserved hypothetical protein
SFCCH060_75	CCH060		integrase core domain protein
SFCCH060_76	CCH060		transposase family protein
SFCCH060_77	CCH060		merR HTH regulatory family protein
SFCCH060_78	CCH060		putative osmoprotectant uptake system permease protein YehW
SFCCH060_79	CCH060		conserved hypothetical protein
SFCCH060_80	CCH060		ABC transporter family protein
SFCCH060_81	CCH060		putative osmoprotectant uptake system permease protein YehY
SFCCH060_82	CCH060		substrate binding domain of ABC-type glycine betaine transport system family protein
SFCCH060_83	CCH060	bglX	periplasmic beta-glucosidase
SFCCH060_84	CCH060	dld	D-lactate dehydrogenase
SFCCH060_85	CCH060	pbpG	D-alanyl-D-alanine endopeptidase
SFCCH060_86	CCH060	yohC	inner membrane protein YohC
SFCCH060_87	CCH060	yohD	inner membrane protein YohD
SFCCH060_88	CCH060		short chain dehydrogenase family protein
SFCCH060_89	CCH060		outer membrane efflux family protein
SFCCH060_90	CCH060		putative transposase
SFCCH060_91	CCH060		CDP-alcohol phosphatidyltransferase family protein
SFCCH060_92	CCH060		outer membrane efflux family protein
SFCCH060_93	CCH060		putative transposase
SFCCH060_94	CCH060		dihydrouridine synthase family protein
SFCCH060_95	CCH060		lrgA family protein
SFCCH060_96	CCH060	yohK	inner membrane protein YohK
SFCCH060_97	CCH060	cdd	cytidine deaminase
SFCCH060_98	CCH060		conserved hypothetical protein
SFCCH060_99	CCH060		conserved hypothetical protein
SFCCH060_100	CCH060	preT	NAD-dependent dihydropyrimidine dehydrogenase sunbunit PreT
SFCCH060_101	CCH060	preA	NAD-dependent dihydropyrimidine dehydrogenase subunit PreA domain protein
SFCCH060_102	CCH060		transposase family protein
SFCCH060_103	CCH060		putative transport protein
SFCCH060_104	CCH060		integrase core domain protein
SFCCH060_105	CCH060		sugar (and other) transporter family protein
SFCCH060_106	CCH060		integrase core domain protein
SFCCH060_107	CCH060		putative iS2 repressor TnpA
SFCCH060_108	CCH060		transposase family protein
SFCCH060_109	CCH060		transposase family protein
SFCCH060_110	CCH060		integrase core domain protein
SFCCH060_111	CCH060		isochorismatase family protein
SFCCH060_112	CCH060		DMSO reductase anchor subunit family protein
SFCCH060_113	CCH060		4Fe-4S dicluster domain protein
SFCCH060_114	CCH060		integrase core domain protein
SFCCH060_115	CCH060		putative transposase
SFCCH060_116	CCH060		4Fe-4S binding domain protein
SFCCH060_117	CCH060	dmsA	dimethyl sulfoxide reductase DmsA
SFCCH060_118	CCH060		tat (twin-arginine translocation) pathway signal sequence domain protein
SFCCH060_119	CCH060	serS	serine--tRNA ligase
SFCCH060_120	CCH060	rarA	replication-associated recombination protein A
SFCCH060_121	CCH060	lolA	outer membrane lipocarrier protein LolA
SFCCH060_122	CCH060		ftsK/SpoIIIE family protein
SFCCH060_123	CCH060	lrp	leucine-responsive regulatory protein
SFCCH060_124	CCH060	trxB	thioredoxin-disulfide reductase
SFCCH060_125	CCH060	cydD	thiol reductant ABC exporter, CydD subunit
SFCCH060_126	CCH060	cydC	thiol reductant ABC exporter, CydC subunit
SFCCH060_127	CCH060	aat	leucyl/phenylalanyl-tRNA--protein transferase
SFCCH060_128	CCH060	infA	translation initiation factor IF-1
SFCCH060_130	CCH060	clpA	ATP-dependent Clp protease ATP-binding subunit ClpA
SFCCH060_131	CCH060		ATP-dependent Clp protease adaptor ClpS family protein
SFCCH060_132	CCH060	cspD	cold shock domain protein CspD
SFCCH060_133	CCH060	macB	macrolide export ATP-binding/permease protein MacB
SFCCH060_134	CCH060	macA	macrolide-specific efflux protein MacA
SFCCH060_135	CCH060		conserved hypothetical protein
SFCCH060_136	CCH060		conserved hypothetical protein
SFCCH060_137	CCH060	aqpZ	aquaporin Z
SFCCH060_138	CCH060		conserved hypothetical protein
SFCCH060_139	CCH060		prismane/CO dehydrogenase family protein
SFCCH060_140	CCH060	hcp	hydroxylamine reductase
SFCCH060_141	CCH060	hcr	NADH oxidoreductase hcr
SFCCH060_142	CCH060	poxB	pyruvate dehydrogenase [ubiquinone]
SFCCH060_143	CCH060	ltaE	low specificity L-threonine aldolase
SFCCH060_144	CCH060		NAD dependent epimerase/dehydratase family protein
SFCCH060_145	CCH060	amiD	N-acetylmuramoyl-L-alanine amidase AmiD
SFCCH060_146	CCH060		NAD dependent epimerase/dehydratase family protein
SFCCH060_147	CCH060		conserved hypothetical protein
SFCCH060_148	CCH060		conserved hypothetical protein
SFCCH060_149	CCH060		ABC transporter family protein
SFCCH060_150	CCH060		lysine-arginine-ornithine-binding periplasmic family protein
SFCCH060_151	CCH060		amino ABC transporter, permease , 3-TM region, His/Glu/Gln/Arg/opine family domain protein
SFCCH060_152	CCH060		amino ABC transporter, permease , 3-TM region, His/Glu/Gln/Arg/opine family domain protein
SFCCH060_153	CCH060		lysine-arginine-ornithine-binding periplasmic family protein
SFCCH060_154	CCH060	rumB	23S rRNA (uracil-5-)-methyltransferase RumB
SFCCH060_155	CCH060	ybjO	inner membrane protein YbjO
SFCCH060_156	CCH060		binding-protein-dependent transport system inner membrane component family protein
SFCCH060_157	CCH060		binding-protein-dependent transport system inner membrane component family protein
SFCCH060_158	CCH060		polyamine ABC transporter, ATP-binding family protein
SFCCH060_159	CCH060		bacterial extracellular solute-binding family protein
SFCCH060_160	CCH060		bacterial sensory transduction regulator family protein
SFCCH060_161	CCH060		alpha-L-glutamate ligases, RimK family protein
SFCCH060_162	CCH060	nfsA	oxygen-insensitive NADPH nitroreductase
SFCCH060_163	CCH060		conserved hypothetical protein
SFCCH060_164	CCH060	grxA	glutaredoxin, GrxA family
SFCCH060_165	CCH060	ybjM	inner membrane protein YbjM
SFCCH060_166	CCH060		aspT/YidE/YbjL antiporter duplication domain protein
SFCCH060_167	CCH060		ogr/Delta-like zinc finger family protein
SFCCH060_168	CCH060		phage late control gene D family protein
SFCCH060_169	CCH060		phage P2 GpU family protein
SFCCH060_170	CCH060		phage tail tape measure protein, TP901 family, core region
SFCCH060_171	CCH060		mu-like prophage FluMu gp41 family protein
SFCCH060_172	CCH060		phage major tail tube protein
SFCCH060_173	CCH060		phage tail sheath family protein
SFCCH060_174	CCH060		resolvase, N terminal domain protein
SFCCH060_175	CCH060		caudovirales tail fibre assembly family protein
SFCCH060_176	CCH060		putative transposase
SFCCH060_177	CCH060		putative iS1 orfB
SFCCH060_178	CCH060		phage virion morphogenesis protein
SFCCH060_179	CCH060		P2 phage tail completion R family protein
SFCCH060_180	CCH060		phage lysis regulatory , LysB family protein
SFCCH060_181	CCH060		putative membrane protein
SFCCH060_182	CCH060		phage lysozyme family protein
SFCCH060_183	CCH060		putative membrane protein
SFCCH060_184	CCH060		phage Tail Protein X family protein
SFCCH060_185	CCH060		phage head completion family protein
SFCCH060_186	CCH060		phage small terminase subunit
SFCCH060_187	CCH060		phage major capsid protein, P2 family
SFCCH060_188	CCH060		phage capsid scaffolding (GPO) serine peptidase family protein
SFCCH060_189	CCH060		terminase-like family protein
SFCCH060_190	CCH060		phage portal family protein
SFCCH060_191	CCH060		phage portal family protein
SFCCH060_192	CCH060		putative phage protein
SFCCH060_193	CCH060		AAA domain protein
SFCCH060_194	CCH060		dinI-like family protein
SFCCH060_195	CCH060		putative levan regulatory protein
SFCCH060_196	CCH060		bacteriophage replication gene A family protein
SFCCH060_197	CCH060	dam	DNA adenine methylase family protein
SFCCH060_198	CCH060		integrase core domain protein
SFCCH060_199	CCH060		transposase family protein
SFCCH060_200	CCH060		phage regulatory CII family protein
SFCCH060_201	CCH060		putative dNA-binding protein
SFCCH060_202	CCH060		bacteriophage CI repressor helix-turn-helix domain protein
SFCCH060_203	CCH060		conserved hypothetical protein
SFCCH060_204	CCH060		putative iS1 orfB
SFCCH060_205	CCH060		putative transposase
SFCCH060_206	CCH060		putative transposase
SFCCH060_207	CCH060		integrase core domain protein
SFCCH060_208	CCH060		putative integrase for prophage
SFCCH060_209	CCH060		transposase family protein
SFCCH060_210	CCH060		integrase core domain protein
SFCCH060_211	CCH060		phage integrase family protein
SFCCH060_212	CCH060		bacterial regulatory, tetR family protein
SFCCH060_213	CCH060	ybjJ	inner membrane protein YbjJ
SFCCH060_214	CCH060	ybjI	flavine mononucleotide phosphatase YbjI
SFCCH060_215	CCH060		conserved hypothetical protein
SFCCH060_216	CCH060	mdfA	multidrug transporter MdfA
SFCCH060_217	CCH060		putative undecaprenyl-diphosphatase YbjG
SFCCH060_218	CCH060	deoR	deoxyribose operon repressor
SFCCH060_219	CCH060	dacC	D-alanyl-D-alanine carboxypeptidase DacC
SFCCH060_220	CCH060	yliI	soluble aldose sugar dehydrogenase YliI
SFCCH060_221	CCH060	gstB	glutathione S-transferase GstB
SFCCH060_222	CCH060		transposase family protein
SFCCH060_223	CCH060		integrase core domain protein
SFCCH060_224	CCH060		biofilm formation family protein
SFCCH060_225	CCH060	rimO	ribosomal protein S12 methylthiotransferase RimO
SFCCH060_226	CCH060		diguanylate cyclase domain protein
SFCCH060_227	CCH060		EAL domain protein
SFCCH060_228	CCH060		putative transposase
SFCCH060_229	CCH060		putative iS1 orfB
SFCCH060_230	CCH060		putative cyclic di-GMP phosphodiesterase YliE domain protein
SFCCH060_231	CCH060		putative cyclic di-GMP phosphodiesterase YliE domain protein
SFCCH060_232	CCH060	gsiD	glutathione transport system permease protein GsiD
SFCCH060_233	CCH060	gsiC	glutathione transport system permease protein GsiC
SFCCH060_234	CCH060	gsiB	glutathione-binding protein GsiB
SFCCH060_235	CCH060	nikE	nickel import ATP-binding protein NikE
SFCCH060_236	CCH060	iaaA	isoaspartyl peptidase
SFCCH060_237	CCH060	moeA	molybdopterin molybdenumtransferase
SFCCH060_238	CCH060	moeB	molybdopterin synthase sulfurylase MoeB
SFCCH060_239	CCH060	fsa	fructose-6-phosphate aldolase
SFCCH060_240	CCH060		glycyl-radical enzyme activating family protein
SFCCH060_241	CCH060		glycyl radical enzyme, PFL2/glycerol dehydratase family protein
SFCCH060_242	CCH060	ybiV	sugar phosphatase YbiV
SFCCH060_243	CCH060		conserved hypothetical protein
SFCCH060_244	CCH060	ccmA	heme ABC exporter, ATP-binding protein CcmA
SFCCH060_245	CCH060		putative L,D-transpeptidase YbiS
SFCCH060_246	CCH060	ybiR	inner membrane protein YbiR
SFCCH060_247	CCH060	mntR	transcriptional regulator MntR
SFCCH060_248	CCH060	mntS	small protein MntS
SFCCH060_249	CCH060		putative phosphoethanolamine transferase YbiP
SFCCH060_250	CCH060	ompX	outer membrane protein X
SFCCH060_251	CCH060	rhtA	inner membrane transporter RhtA
SFCCH060_252	CCH060	dps	DNA protection during starvation protein
SFCCH060_253	CCH060		bacterial extracellular solute-binding, 3 family protein
SFCCH060_254	CCH060		amino ABC transporter, permease , 3-TM region, His/Glu/Gln/Arg/opine family domain protein
SFCCH060_255	CCH060		ABC transporter family protein
SFCCH060_256	CCH060		transposase family protein
SFCCH060_257	CCH060		putative transposase
SFCCH060_258	CCH060		integrase core domain protein
SFCCH060_259	CCH060		transposase IS116/IS110/IS902 family protein
SFCCH060_260	CCH060		mechanosensitive ion channel family protein
SFCCH060_261	CCH060	rlmF	ribosomal RNA large subunit methyltransferase F
SFCCH060_262	CCH060		conserved hypothetical protein
SFCCH060_263	CCH060		tonB-dependent Receptor Plug domain protein
SFCCH060_264	CCH060		insertion element 4 transposase N-terminal family protein
SFCCH060_265	CCH060	fiu	catecholate siderophore receptor Fiu
SFCCH060_266	CCH060		2OG-Fe(II) oxygenase superfamily protein
SFCCH060_267	CCH060		conserved hypothetical protein
SFCCH060_268	CCH060		conserved hypothetical protein
SFCCH060_269	CCH060		conserved hypothetical protein
SFCCH060_270	CCH060		conserved hypothetical protein
SFCCH060_271	CCH060		putative ATP-dependent helicase DinG
SFCCH060_272	CCH060	ybiA	swarming motility protein YbiA
SFCCH060_273	CCH060	rhlE	ATP-dependent RNA helicase RhlE
SFCCH060_274	CCH060		bacterial regulatory, tetR family protein
SFCCH060_275	CCH060		efflux transporter, RND family, MFP subunit
SFCCH060_276	CCH060	ccmA	heme ABC exporter, ATP-binding protein CcmA
SFCCH060_277	CCH060	ybhS	inner membrane transport permease YbhS
SFCCH060_278	CCH060	ybhQ	inner membrane protein YbhQ
SFCCH060_279	CCH060		ABC-2 transporter family protein
SFCCH060_280	CCH060		endonuclease/Exonuclease/phosphatase family protein
SFCCH060_281	CCH060		endonuclease/Exonuclease/phosphatase family protein
SFCCH060_282	CCH060		putative cardiolipin synthase YbhO
SFCCH060_283	CCH060	ybhN	inner membrane protein YbhN
SFCCH060_284	CCH060		inhibitor of apoptosis-promoting Bax1 family protein
SFCCH060_285	CCH060	ybhL	inner membrane protein YbhL
SFCCH060_286	CCH060	moaE	molybdopterin synthase catalytic subunit
SFCCH060_287	CCH060	moaD	molybdopterin converting factor, subunit 1
SFCCH060_288	CCH060	moaC	molybdenum cofactor biosynthesis protein C
SFCCH060_289	CCH060	moaB	molybdenum cofactor biosynthesis protein B
SFCCH060_290	CCH060	moaA	molybdenum cofactor biosynthesis protein A
SFCCH060_291	CCH060		conserved hypothetical family protein
SFCCH060_292	CCH060	uvrB	excinuclease ABC subunit B
SFCCH060_293	CCH060	bioD	dethiobiotin synthase
SFCCH060_294	CCH060	bioC	malonyl-CoA O-methyltransferase BioC
SFCCH060_295	CCH060	bioF	8-amino-7-oxononanoate synthase
SFCCH060_296	CCH060	bioB	biotin synthase
SFCCH060_297	CCH060	bioA	adenosylmethionine-8-amino-7-oxononanoate transaminase
SFCCH060_298	CCH060		conserved hypothetical protein
SFCCH060_299	CCH060		putative acyl-CoA thioester hydrolase YbhC
SFCCH060_300	CCH060		aconitase family protein
SFCCH060_301	CCH060		putative transposase
SFCCH060_302	CCH060		putative iS1 ORF2
SFCCH060_303	CCH060		bacterial regulatory helix-turn-helix , lysR family protein
SFCCH060_304	CCH060		lysR substrate binding domain protein
SFCCH060_305	CCH060		lactonase, 7-bladed beta-propeller family protein
SFCCH060_306	CCH060		caudovirales tail fiber assembly domain protein
SFCCH060_307	CCH060	ipaH9.8	E3 ubiquitin-ligase ipaH9.8 domain protein
SFCCH060_308	CCH060		conserved hypothetical protein
SFCCH060_309	CCH060		prophage tail fiber family protein
SFCCH060_310	CCH060		transposase family protein
SFCCH060_311	CCH060		prophage tail fibre N-terminal family protein
SFCCH060_312	CCH060		integrase core domain protein
SFCCH060_313	CCH060		caudovirales tail fibre assembly family protein
SFCCH060_314	CCH060		putative gp37 long tail fiber distal subunit
SFCCH060_315	CCH060		conserved hypothetical protein
SFCCH060_316	CCH060		transposase family protein
SFCCH060_317	CCH060		transposase IS66 family protein
SFCCH060_318	CCH060		integrase core domain protein
SFCCH060_319	CCH060		putative transposase
SFCCH060_320	CCH060		transposase family protein
SFCCH060_321	CCH060		putative transposase
SFCCH060_322	CCH060		transposase family protein
SFCCH060_323	CCH060		conserved hypothetical protein
SFCCH060_324	CCH060		conserved hypothetical protein
SFCCH060_325	CCH060		transglycosylase SLT domain protein
SFCCH060_326	CCH060		conserved hypothetical protein
SFCCH060_327	CCH060		integrase core domain protein
SFCCH060_328	CCH060		transposase family protein
SFCCH060_329	CCH060		lysis S family protein
SFCCH060_334	CCH060		integrase core domain protein
SFCCH060_335	CCH060		putative transposase
SFCCH060_336	CCH060		transposase family protein
SFCCH060_337	CCH060		conserved hypothetical protein
SFCCH060_338	CCH060		putative regulator of cell division encoded by prophage CP-933O
SFCCH060_339	CCH060		helix-turn-helix family protein
SFCCH060_340	CCH060		conserved hypothetical protein
SFCCH060_341	CCH060		integrase core domain protein
SFCCH060_342	CCH060		transposase family protein
SFCCH060_343	CCH060		phage regulatory , Rha family protein
SFCCH060_344	CCH060		transposase family protein
SFCCH060_345	CCH060		integrase core domain protein
SFCCH060_346	CCH060		putative transposase
SFCCH060_347	CCH060		putative iS222, transposase ORFA
SFCCH060_348	CCH060		transposase family protein
SFCCH060_349	CCH060		integrase core domain protein
SFCCH060_350	CCH060	modC	molybdate ABC transporter, ATP-binding protein
SFCCH060_351	CCH060	ybhA	pyridoxal phosphate phosphatase YbhA
SFCCH060_352	CCH060	modB	molybdate ABC transporter, permease protein
SFCCH060_353	CCH060	modA	molybdate ABC transporter, periplasmic molybdate-binding protein
SFCCH060_354	CCH060		conserved hypothetical protein
SFCCH060_355	CCH060		modE molybdate transport repressor domain protein
SFCCH060_356	CCH060		ABC transporter family protein
SFCCH060_357	CCH060	galE	UDP-glucose 4-epimerase GalE
SFCCH060_358	CCH060	galT	galactose-1-phosphate uridylyltransferase
SFCCH060_359	CCH060	galK	galactokinase
SFCCH060_360	CCH060	galM	galactose mutarotase
SFCCH060_361	CCH060	gpmA	2,3-bisphosphoglycerate-dependent phosphoglycerate mutase
SFCCH060_362	CCH060		3-deoxy-7-phosphoheptulonate synthase
SFCCH060_363	CCH060		ybgS-like family protein
SFCCH060_364	CCH060	pnuC	nicotinamide riboside transporter PnuC
SFCCH060_365	CCH060	zitB	zinc transporter ZitB
SFCCH060_366	CCH060	nadA	quinolinate synthetase complex, A subunit
SFCCH060_371	CCH060	ygbF	tol-pal system protein YbgF
SFCCH060_372	CCH060	pal	peptidoglycan-associated lipoprotein
SFCCH060_373	CCH060	tolB	tol-Pal system beta propeller repeat protein TolB
SFCCH060_374	CCH060	tolA	protein TolA
SFCCH060_375	CCH060	tolR	protein TolR
SFCCH060_376	CCH060	tolQ	protein TolQ
SFCCH060_377	CCH060	ybgC	tol-pal system-associated acyl-CoA thioesterase
SFCCH060_378	CCH060		cyd operon protein YbgE
SFCCH060_379	CCH060		cyd operon protein YbgT
SFCCH060_380	CCH060	cydB	cytochrome d ubiquinol oxidase, subunit II
SFCCH060_381	CCH060	cydA	cytochrome d ubiquinol oxidase subunit 1
SFCCH060_382	CCH060		glycosyl hydrolases family 38 C-terminal domain protein
SFCCH060_383	CCH060		putative transposase
SFCCH060_384	CCH060		glycosyl hydrolases family 38 N-terminal domain protein
SFCCH060_385	CCH060	hrsA	heat-responsive suppressor HrsA
SFCCH060_386	CCH060	fruA	PTS system, fructose subfamily, IIA component domain protein
SFCCH060_387	CCH060	mngR	mannosyl-D-glycerate transport/metabolism system repressor MngR
SFCCH060_388	CCH060	sucD	succinyl-CoA ligase [ADP-forming] subunit alpha
SFCCH060_389	CCH060	sucC	succinyl-CoA ligase [ADP-forming] subunit beta
SFCCH060_390	CCH060	sucB	dihydrolipoyllysine-residue succinyltransferase, E2 component of oxoglutarate dehydrogenase (succinyl-transferring) complex
SFCCH060_391	CCH060	sucA	oxoglutarate dehydrogenase (succinyl-transferring), E1 component
SFCCH060_392	CCH060	sdhB	succinate dehydrogenase iron-sulfur subunit
SFCCH060_393	CCH060	sdhA	succinate dehydrogenase, flavoprotein subunit
SFCCH060_394	CCH060	sdhD	succinate dehydrogenase, hydrophobic membrane anchor protein
SFCCH060_395	CCH060	sdhC	succinate dehydrogenase, cytochrome b556 subunit
SFCCH060_396	CCH060		conserved hypothetical protein
SFCCH060_397	CCH060	gltA	citrate (Si)-synthase
SFCCH060_398	CCH060		putative iS1 orfB
SFCCH060_399	CCH060		putative transposase
SFCCH060_400	CCH060		fimbrial family protein
SFCCH060_401	CCH060	nei	endonuclease 8
SFCCH060_402	CCH060		membrane AbrB duplication domain protein
SFCCH060_403	CCH060		conserved hypothetical protein
SFCCH060_404	CCH060		conserved hypothetical protein
SFCCH060_405	CCH060		allophanate hydrolase subunit 1 family protein
SFCCH060_406	CCH060		conserved hypothetical protein
SFCCH060_407	CCH060		H+ symporter) family protein
SFCCH060_408	CCH060	phrB	deoxyribodipyrimidine photo-lyase
SFCCH060_409	CCH060		conserved hypothetical protein
SFCCH060_410	CCH060		conserved hypothetical protein
SFCCH060_411	CCH060		putative transposase
SFCCH060_412	CCH060		integrase core domain protein
SFCCH060_413	CCH060		transposase family protein
SFCCH060_414	CCH060		conserved hypothetical protein
SFCCH060_415	CCH060		RHS repeat-associated core domain protein
SFCCH060_416	CCH060		conserved hypothetical protein
SFCCH060_417	CCH060	kdpA	K+-transporting ATPase, A subunit
SFCCH060_418	CCH060	kdpD	sensor protein KdpD
SFCCH060_419	CCH060		response regulator
SFCCH060_420	CCH060		conserved hypothetical protein
SFCCH060_421	CCH060		orn/Lys/Arg decarboxylase, major domain protein
SFCCH060_422	CCH060		putative iS1 orfB
SFCCH060_423	CCH060		putative transposase
SFCCH060_424	CCH060	potE	putrescine-ornithine antiporter
SFCCH060_425	CCH060		conserved hypothetical protein
SFCCH060_426	CCH060		putative lipoprotein
SFCCH060_427	CCH060	pgm	phosphoglucomutase, alpha-D-glucose phosphate-specific
SFCCH060_428	CCH060	seqA	negative modulator of initiation of replication
SFCCH060_429	CCH060	ybfF	esterase YbfF
SFCCH060_430	CCH060		ribbon-helix-helix , copG family protein
SFCCH060_431	CCH060		flavodoxin
SFCCH060_432	CCH060	fur	ferric uptake regulation protein
SFCCH060_433	CCH060		ybfN-like lipofamily protein
SFCCH060_434	CCH060	chiP	chitoporin
SFCCH060_435	CCH060	glnS	glutamine--tRNA ligase
SFCCH060_436	CCH060	nagE	PTS system, N-acetylglucosamine-specific IIBC component
SFCCH060_437	CCH060		conserved hypothetical protein
SFCCH060_438	CCH060	nagB	glucosamine-6-phosphate deaminase
SFCCH060_439	CCH060	nagA	N-acetylglucosamine-6-phosphate deacetylase
SFCCH060_440	CCH060		ROK family protein
SFCCH060_441	CCH060	nagD	ribonucleotide monophosphatase NagD
SFCCH060_442	CCH060	asnB	asparagine synthase
SFCCH060_450	CCH060	ubiF	2-octaprenyl-3-methyl-6-methoxy-1,4-benzoquinol hydroxylase
SFCCH060_451	CCH060	miaB	tRNA-i(6)A37 thiotransferase enzyme MiaB
SFCCH060_452	CCH060	ybeZ	phoH-like protein
SFCCH060_453	CCH060		putative rRNA maturation factor YbeY
SFCCH060_454	CCH060	corC	magnesium and cobalt efflux protein CorC
SFCCH060_455	CCH060	lnt	apolipoprotein N-acyltransferase
SFCCH060_456	CCH060		putative transposase
SFCCH060_457	CCH060		putative iS1 orfB
SFCCH060_458	CCH060		rhomboid family protein
SFCCH060_459	CCH060	gltI	glutamate/aspartate periplasmic-binding protein
SFCCH060_460	CCH060		amino ABC transporter, permease , 3-TM region, His/Glu/Gln/Arg/opine family domain protein
SFCCH060_461	CCH060		amino ABC transporter, permease , 3-TM region, His/Glu/Gln/Arg/opine family domain protein
SFCCH060_462	CCH060		ABC transporter family protein
SFCCH060_463	CCH060	rihA	pyrimidine-specific ribonucleoside hydrolase RihA
SFCCH060_464	CCH060		hsp70 family protein
SFCCH060_465	CCH060		transposase family protein
SFCCH060_466	CCH060		integrase core domain protein
SFCCH060_467	CCH060		conserved hypothetical protein
SFCCH060_468	CCH060		dnaJ domain protein
SFCCH060_469	CCH060		conserved hypothetical protein
SFCCH060_470	CCH060		sel1 repeat family protein
SFCCH060_471	CCH060		conserved hypothetical protein
SFCCH060_472	CCH060	leuS	leucine--tRNA ligase
SFCCH060_473	CCH060	lptE	LPS-assembly lipoprotein LptE
SFCCH060_474	CCH060	holA	DNA polymerase III, delta subunit
SFCCH060_475	CCH060	nadD	nicotinate (nicotinamide) nucleotide adenylyltransferase
SFCCH060_476	CCH060	cobC	alpha-ribazole phosphatase
SFCCH060_477	CCH060	rsfS	ribosomal silencing factor RsfS
SFCCH060_478	CCH060	rlmH	rRNA large subunit m3Psi methyltransferase RlmH
SFCCH060_479	CCH060	mrdA	penicillin-binding protein 2
SFCCH060_480	CCH060	mrdB	rod shape-determining protein RodA
SFCCH060_481	CCH060	rlpA	rare lipoA family protein
SFCCH060_482	CCH060	dacA	D-alanyl-D-alanine carboxypeptidase DacA
SFCCH060_483	CCH060		conserved hypothetical protein
SFCCH060_484	CCH060	lipB	lipoyl(octanoyl) transferase
SFCCH060_485	CCH060		bacterial regulatory helix-turn-helix , lysR family protein
SFCCH060_486	CCH060	lipA	lipoyl synthase
SFCCH060_487	CCH060	tatE	sec-independent translocase protein TatE
SFCCH060_488	CCH060		carbon-nitrogen hydrolase family protein
SFCCH060_489	CCH060	crcB	protein CrcB
SFCCH060_490	CCH060	cspE	cold shock-like protein CspE
SFCCH060_491	CCH060	pagP	lipid A palmitoyltransferase PagP
SFCCH060_492	CCH060		transporter, anaerobic C4-dicarboxylate uptake C family protein
SFCCH060_493	CCH060	citB	transcriptional regulatory protein CitB
SFCCH060_494	CCH060		histidine kinase-, DNA gyrase B-, and HSP90-like ATPase family protein
SFCCH060_495	CCH060	dpiB	sensor histidine kinase DpiB
SFCCH060_496	CCH060	citC	[citrate (pro-3S)-lyase] ligase
SFCCH060_497	CCH060	citD	citrate lyase acyl carrier protein
SFCCH060_498	CCH060	citE	citrate (pro-3S)-lyase, beta subunit
SFCCH060_499	CCH060	citF	citrate lyase, alpha subunit
SFCCH060_500	CCH060	citX	holo-ACP synthase CitX
SFCCH060_501	CCH060	citG	triphosphoribosyl-dephospho-CoA synthase CitG
SFCCH060_502	CCH060	citT	citrate carrier
SFCCH060_503	CCH060	rna	ribonuclease I
SFCCH060_504	CCH060		putative transposase
SFCCH060_505	CCH060		integrase core domain protein
SFCCH060_506	CCH060		transcription elongation factor, GreA/GreB, C-term family protein
SFCCH060_507	CCH060		putative membrane protein
SFCCH060_508	CCH060		zinc-binding dehydrogenase family protein
SFCCH060_509	CCH060	uspG	universal stress protein G
SFCCH060_510	CCH060	ahpF	alkyl hydroperoxide reductase subunit F
SFCCH060_511	CCH060	ahpC	peroxiredoxin
SFCCH060_512	CCH060		thioredoxin family protein
SFCCH060_513	CCH060		transposase family protein
SFCCH060_514	CCH060		integrase core domain protein
SFCCH060_515	CCH060		putative transposase
SFCCH060_516	CCH060		putative periplasmic disulfide isomerase/thiol-disulfide oxidase
SFCCH060_517	CCH060		putative transposase
SFCCH060_518	CCH060		lysR-family transcriptional regulator YbdO
SFCCH060_519	CCH060	ybdL	methionine aminotransferase
SFCCH060_520	CCH060		conserved hypothetical protein
SFCCH060_521	CCH060		aminotransferase class I and II family protein
SFCCH060_522	CCH060		iron-containing alcohol dehydrogenase family protein
SFCCH060_523	CCH060		conserved hypothetical protein
SFCCH060_524	CCH060	cstA	carbon starvation protein A
SFCCH060_525	CCH060	entH	proofreading thioesterase EntH
SFCCH060_526	CCH060		2,3-dihydro-2,3-dihydroxybenzoate dehydrogenase
SFCCH060_527	CCH060	entB	isochorismatase
SFCCH060_528	CCH060		(2,3-dihydroxybenzoyl)adenylate synthase
SFCCH060_529	CCH060	entC	isochorismate synthase EntC
SFCCH060_530	CCH060	fepB	ferrienterobactin-binding periplasmic protein
SFCCH060_531	CCH060	entS	enterobactin exporter EntS
SFCCH060_532	CCH060		fecCD transport family protein
SFCCH060_533	CCH060		fecCD transport family protein
SFCCH060_534	CCH060	fepE	ferric enterobactin (Enterochelin) transport
SFCCH060_535	CCH060		ABC transporter family protein
SFCCH060_536	CCH060	entF	enterobactin synthase component F
SFCCH060_537	CCH060		mbtH-like family protein
SFCCH060_538	CCH060		esterase family protein
SFCCH060_539	CCH060	fepA	ferrienterobactin receptor
SFCCH060_540	CCH060		4'-phosphopantetheinyl transferase superfamily protein
SFCCH060_541	CCH060	hokA	protein HokA
SFCCH060_542	CCH060	ybdK	carboxylate-amine ligase YbdK
SFCCH060_543	CCH060		conserved hypothetical protein
SFCCH060_544	CCH060		conserved hypothetical protein
SFCCH060_545	CCH060		conserved hypothetical protein
SFCCH060_546	CCH060	nfnB	oxygen-insensitive NAD(P)H nitroreductase
SFCCH060_547	CCH060	mscM	miniconductance mechanosensitive channel
SFCCH060_548	CCH060	pheP	phenylalanine-specific permease
SFCCH060_549	CCH060		acrB/AcrD/AcrF family protein
SFCCH060_550	CCH060	cusA	cation efflux system protein CusA
SFCCH060_551	CCH060	cusB	cation efflux system protein CusB
SFCCH060_552	CCH060		putative transposase
SFCCH060_553	CCH060		bacterial regulatory helix-turn-helix, AraC family protein
SFCCH060_555	CCH060		integrase core domain protein
SFCCH060_556	CCH060		transposase family protein
SFCCH060_557	CCH060		bacterial regulatory, luxR family protein
SFCCH060_558	CCH060		putative iS1 orfB
SFCCH060_559	CCH060		putative transposase
SFCCH060_560	CCH060		coA binding domain protein
SFCCH060_561	CCH060		transposase family protein
SFCCH060_562	CCH060		integrase core domain protein
SFCCH060_563	CCH060		coA-ligase family protein
SFCCH060_564	CCH060		coA-ligase family protein
SFCCH060_565	CCH060		conserved hypothetical protein
SFCCH060_566	CCH060		conserved hypothetical protein
SFCCH060_567	CCH060		amino acid kinase family protein
SFCCH060_568	CCH060		amino acid kinase family protein
SFCCH060_569	CCH060	purK	phosphoribosylaminoimidazole carboxylase, ATPase subunit
SFCCH060_570	CCH060	purE	N5-carboxyaminoimidazole ribonucleotide mutase
SFCCH060_571	CCH060	lpxH	UDP-2,3-diacylglucosamine hydrolase
SFCCH060_572	CCH060	ppiB	peptidyl-prolyl cis-trans isomerase B
SFCCH060_573	CCH060	cysS	cysteine--tRNA ligase
SFCCH060_574	CCH060	ybcI	inner membrane protein YbcI
SFCCH060_575	CCH060		conserved hypothetical protein
SFCCH060_576	CCH060	folD	bifunctional protein FolD
SFCCH060_577	CCH060		putative transposase
SFCCH060_578	CCH060		putative iS1 orfB
SFCCH060_579	CCH060		putative hydroxypyruvate isomerase domain protein
SFCCH060_580	CCH060	gcl	glyoxylate carboligase
SFCCH060_581	CCH060	allR	HTH-type transcriptional repressor AllR
SFCCH060_582	CCH060	allA	ureidoglycolate hydrolase
SFCCH060_583	CCH060		putative transposase
SFCCH060_584	CCH060	allS	HTH-type transcriptional activator AllS
SFCCH060_585	CCH060	selU	tRNA 2-selenouridine synthase
SFCCH060_586	CCH060		winged helix-turn helix family protein
SFCCH060_587	CCH060		conserved hypothetical protein
SFCCH060_588	CCH060		putative transposase
SFCCH060_589	CCH060		putative iS1 orfB
SFCCH060_590	CCH060		RHS repeat-associated core domain protein
SFCCH060_591	CCH060		putative rhsD
SFCCH060_592	CCH060		ftsX-like permease family protein
SFCCH060_593	CCH060		ftsX-like permease family protein
SFCCH060_594	CCH060		ABC transporter family protein
SFCCH060_595	CCH060		GDSL-like Lipase/Acylhydrolase family protein
SFCCH060_596	CCH060		short chain dehydrogenase family protein
SFCCH060_597	CCH060		thioredoxin family protein
SFCCH060_598	CCH060		conserved hypothetical protein
SFCCH060_599	CCH060		conserved hypothetical protein
SFCCH060_600	CCH060		SPFH domain / Band 7 family protein
SFCCH060_601	CCH060	cueR	cu(I)-responsive transcriptional regulator
SFCCH060_602	CCH060	ybbJ	inner membrane protein YbbJ
SFCCH060_603	CCH060	ybaT	inner membrane transport protein YbaT
SFCCH060_604	CCH060	glsA	glutaminase A
SFCCH060_605	CCH060	cadA	cadmium-translocating P-type ATPase
SFCCH060_606	CCH060	higA	addiction module antidote protein, HigA family
SFCCH060_607	CCH060		traB family protein
SFCCH060_608	CCH060	ybaK	cys-tRNA(Pro)/Cys-tRNA(Cys) deacylase YbaK
SFCCH060_609	CCH060	ushA	protein UshA
SFCCH060_610	CCH060		major Facilitator Superfamily protein
SFCCH060_611	CCH060		putative transposase
SFCCH060_612	CCH060		major Facilitator Superfamily protein
SFCCH060_613	CCH060	ybaL	inner membrane protein YbaL
SFCCH060_614	CCH060	gsk	inosine-guanosine kinase
SFCCH060_615	CCH060	hemH	ferrochelatase
SFCCH060_616	CCH060	aes	acetyl esterase
SFCCH060_617	CCH060	adk	adenylate kinase
SFCCH060_618	CCH060	htpG	chaperone protein HtpG
SFCCH060_619	CCH060	recR	recombination protein RecR
SFCCH060_620	CCH060		DNA-binding protein, YbaB/EbfC family
SFCCH060_621	CCH060	dnaX	DNA polymerase III, subunit gamma and tau
SFCCH060_622	CCH060	apt	adenine phosphoribosyltransferase
SFCCH060_623	CCH060	ybaN	inner membrane protein YbaN
SFCCH060_624	CCH060	priC	primosomal replication protein N''
SFCCH060_625	CCH060		conserved hypothetical protein
SFCCH060_626	CCH060	kefA	potassium efflux system KefA
SFCCH060_627	CCH060	acrR	HTH-type transcriptional regulator AcrR
SFCCH060_628	CCH060	acrA	acriflavine resistance protein A
SFCCH060_629	CCH060	acrB	acriflavine resistance protein B
SFCCH060_630	CCH060	tomB	hha toxicity modulator TomB
SFCCH060_631	CCH060	hha	hemolysin expression-modulating protein Hha
SFCCH060_632	CCH060	maa	maltose O-acetyltransferase
SFCCH060_633	CCH060		sigma70 sigma factor YlaC family protein
SFCCH060_634	CCH060		integrase core domain protein
SFCCH060_635	CCH060		transposase family protein
SFCCH060_636	CCH060		transposase family protein
SFCCH060_637	CCH060		integrase core domain protein
SFCCH060_638	CCH060		EAL domain protein
SFCCH060_639	CCH060		putative transposase
SFCCH060_640	CCH060		conserved hypothetical protein
SFCCH060_641	CCH060		methylated-DNA-[]-cysteine S-methyltransferase family protein
SFCCH060_642	CCH060		insertion element 4 transposase N-terminal family protein
SFCCH060_643	CCH060		type III secretion system lipochaperone family protein
SFCCH060_644	CCH060	tesB	acyl-CoA thioesterase II
SFCCH060_645	CCH060	amtB	ammonia channel
SFCCH060_646	CCH060		nitrogen regulatory P-II family protein
SFCCH060_647	CCH060	mdlB	multidrug resistance-like ATP-binding protein MdlB
SFCCH060_648	CCH060		ABC transporter transmembrane region family protein
SFCCH060_649	CCH060		asnC family protein
SFCCH060_650	CCH060	cof	HMP-PP phosphatase
SFCCH060_651	CCH060		sugar transport-related sRNA regulator N-term family protein
SFCCH060_652	CCH060	queC	queuosine biosynthesis protein QueC
SFCCH060_653	CCH060	fadM	long-chain acyl-CoA thioesterase FadM
SFCCH060_654	CCH060		competence ComEA helix-hairpin-helix repeat region domain protein
SFCCH060_655	CCH060	ppiD	peptidyl-prolyl cis-trans isomerase D
SFCCH060_656	CCH060	hupB	DNA-binding protein HU-beta
SFCCH060_657	CCH060	lon	ATP-dependent protease La
SFCCH060_658	CCH060	clpX	ATP-dependent Clp protease, ATP-binding subunit ClpX
SFCCH060_659	CCH060	clpP	ATP-dependent Clp endopeptidase, proteolytic subunit ClpP
SFCCH060_660	CCH060	tig	trigger factor
SFCCH060_661	CCH060	bolA	protein BolA
SFCCH060_662	CCH060		conserved hypothetical protein
SFCCH060_663	CCH060		ampG-like permease family protein
SFCCH060_664	CCH060	cyoA	ubiquinol oxidase, subunit II
SFCCH060_665	CCH060	cyoB	cytochrome o ubiquinol oxidase, subunit I
SFCCH060_666	CCH060	cyoC	cytochrome o ubiquinol oxidase, subunit III
SFCCH060_667	CCH060	cyoD	cytochrome o ubiquinol oxidase subunit IV
SFCCH060_668	CCH060	cyoE	protoheme IX farnesyltransferase
SFCCH060_669	CCH060	yajR	inner membrane transport protein YajR
SFCCH060_670	CCH060		conserved hypothetical protein
SFCCH060_671	CCH060	panE	2-dehydropantoate 2-reductase
SFCCH060_672	CCH060		DJ-1 family protein
SFCCH060_673	CCH060	thiI	tRNA sulfurtransferase ThiI
SFCCH060_674	CCH060	xseB	exodeoxyribonuclease VII, small subunit
SFCCH060_675	CCH060	ispA	farnesyl diphosphate synthase
SFCCH060_676	CCH060	dxs	1-deoxy-D-xylulose-5-phosphate synthase
SFCCH060_677	CCH060		aldo/keto reductase family protein
SFCCH060_678	CCH060	pgpA	phosphatidylglycerophosphatase A
SFCCH060_679	CCH060	thiL	thiamine-monophosphate kinase
SFCCH060_680	CCH060	nusB	transcription antitermination factor NusB
SFCCH060_681	CCH060	ribH	6,7-dimethyl-8-ribityllumazine synthase
SFCCH060_682	CCH060	ribD	riboflavin biosynthesis protein RibD
SFCCH060_683	CCH060	nrdR	transcriptional regulator NrdR
SFCCH060_684	CCH060		conserved hypothetical protein
SFCCH060_685	CCH060	tsx	nucleoside-specific channel-forming protein tsx
SFCCH060_686	CCH060		HNH endonuclease family protein
SFCCH060_687	CCH060	secF	protein-export membrane protein SecF
SFCCH060_688	CCH060	secD	protein-export membrane protein SecD
SFCCH060_689	CCH060	yajC	preprotein translocase, YajC subunit
SFCCH060_690	CCH060	tgt	queuine tRNA-ribosyltransferase
SFCCH060_691	CCH060	queA	tRNA ribosyltransferase-isomerase
SFCCH060_692	CCH060		conserved hypothetical protein
SFCCH060_693	CCH060		alpha amylase, catalytic domain protein
SFCCH060_694	CCH060	proY	proline-specific permease ProY
SFCCH060_695	CCH060	brnQ	branched-chain amino acid transport system II carrier protein
SFCCH060_696	CCH060	phoR	phosphate regulon sensor kinase PhoR
SFCCH060_697	CCH060	phoB	phosphate regulon transcriptional regulatory protein PhoB
SFCCH060_698	CCH060	sbcD	exonuclease SbcCD, D subunit
SFCCH060_699	CCH060		exonuclease SbcC family protein
SFCCH060_700	CCH060	araJ	protein AraJ
SFCCH060_701	CCH060	mak	fructokinase
SFCCH060_702	CCH060	rdgC	recombination-associated protein RdgC
SFCCH060_703	CCH060		conserved hypothetical protein
SFCCH060_704	CCH060		aroM family protein
SFCCH060_705	CCH060		conserved hypothetical protein
SFCCH060_706	CCH060	aroL	shikimate kinase 2
SFCCH060_707	CCH060		conserved hypothetical protein
SFCCH060_708	CCH060	proC	pyrroline-5-carboxylate reductase
SFCCH060_709	CCH060		putative diguanylate cyclase AdrA
SFCCH060_710	CCH060	psiF	phosphate starvation-inducible protein PsiF
SFCCH060_711	CCH060	phoA	alkaline phosphatase
SFCCH060_712	CCH060	iraP	anti-adapter protein IraP
SFCCH060_713	CCH060		D-alanine--D-alanine ligase family protein
SFCCH060_714	CCH060		conserved hypothetical protein
SFCCH060_715	CCH060	yaiY	inner membrane protein YaiY
SFCCH060_716	CCH060		conserved hypothetical protein
SFCCH060_717	CCH060	sbmA	protein SbmA
SFCCH060_718	CCH060		conserved hypothetical protein
SFCCH060_719	CCH060		putative dNA-binding transcriptional regulator
SFCCH060_720	CCH060	ampH	D-alanyl-D-alanine-carboxypeptidase/endopeptidase AmpH
SFCCH060_721	CCH060		outer membrane autotransporter barrel domain protein
SFCCH060_722	CCH060		transposase family protein
SFCCH060_723	CCH060		integrase core domain protein
SFCCH060_724	CCH060		integrase core domain protein
SFCCH060_725	CCH060		transposase family protein
SFCCH060_726	CCH060		putative transposase
SFCCH060_727	CCH060	hemB	delta-aminolevulinic acid dehydratase
SFCCH060_728	CCH060	tauD	alpha-ketoglutarate-dependent taurine dioxygenase
SFCCH060_729	CCH060		binding-protein-dependent transport system inner membrane component family protein
SFCCH060_730	CCH060		ABC transporter family protein
SFCCH060_731	CCH060	tauA	taurine ABC transporter, periplasmic binding protein
SFCCH060_732	CCH060		putative transposase
SFCCH060_733	CCH060		cysteine-rich domain protein
SFCCH060_734	CCH060		iron-sulfur cluster-binding protein
SFCCH060_735	CCH060		conserved hypothetical protein
SFCCH060_736	CCH060		putative transposase
SFCCH060_737	CCH060		integrase core domain protein
SFCCH060_738	CCH060		putative transposase
SFCCH060_739	CCH060		integrase core domain protein
SFCCH060_740	CCH060		transposase family protein
SFCCH060_741	CCH060		integrase core domain protein
SFCCH060_742	CCH060		transposase family protein
SFCCH060_743	CCH060		conserved hypothetical protein
SFCCH060_744	CCH060		aldo/keto reductase family protein
SFCCH060_745	CCH060		putative transposase
SFCCH060_746	CCH060		conserved hypothetical protein
SFCCH060_747	CCH060	espP	serine protease EspP
SFCCH060_748	CCH060		F plasmid transfer operon, TraF, family protein
SFCCH060_749	CCH060		integrase core domain protein
SFCCH060_750	CCH060		integrase core domain protein
SFCCH060_751	CCH060		putative transposase
SFCCH060_752	CCH060		phage integrase family protein
SFCCH060_754	CCH060	proA	gamma-glutamyl phosphate reductase
SFCCH060_755	CCH060	proB	glutamate 5-kinase
SFCCH060_756	CCH060	phoE	outer membrane pore protein E
SFCCH060_757	CCH060		transcriptional regulator Crl family protein
SFCCH060_758	CCH060		conserved hypothetical protein
SFCCH060_759	CCH060	gpt	xanthine phosphoribosyltransferase
SFCCH060_760	CCH060	pepD	cytosol non-specific dipeptidase
SFCCH060_761	CCH060		putative peptide chain release factor H
SFCCH060_762	CCH060		conserved hypothetical protein
SFCCH060_763	CCH060		conserved hypothetical protein
SFCCH060_764	CCH060		transposase family protein
SFCCH060_765	CCH060		transposase IS66 family protein
SFCCH060_766	CCH060		putative transposase
SFCCH060_767	CCH060		putative transposase
SFCCH060_768	CCH060		phage major capsid protein, HK97 family
SFCCH060_769	CCH060		integrase core domain protein
SFCCH060_770	CCH060		phage prohead protease, HK97 family
SFCCH060_771	CCH060		integrase core domain protein
SFCCH060_772	CCH060		transposase family protein
SFCCH060_773	CCH060		tape measure domain protein
SFCCH060_774	CCH060		conserved hypothetical protein
SFCCH060_775	CCH060	dinB	DNA polymerase IV
SFCCH060_776	CCH060		acetyltransferase domain protein
SFCCH060_777	CCH060		conserved hypothetical protein
SFCCH060_778	CCH060		transposase family protein
SFCCH060_779	CCH060		integrase core domain protein
SFCCH060_780	CCH060		putative transposase
SFCCH060_781	CCH060		phage major capsid protein, HK97 family
SFCCH060_782	CCH060		putative bacteriophage protein
SFCCH060_783	CCH060		phage gp6-like head-tail connector family protein
SFCCH060_784	CCH060		phage head-tail joining family protein
SFCCH060_785	CCH060		conserved hypothetical protein
SFCCH060_786	CCH060		putative bacteriophage protein
SFCCH060_787	CCH060		conserved hypothetical protein
SFCCH060_788	CCH060		phage tail sheath family protein
SFCCH060_789	CCH060		phage tail sheath family protein
SFCCH060_790	CCH060		phage tail tube family protein
SFCCH060_791	CCH060		mu-like prophage FluMu gp41 family protein
SFCCH060_792	CCH060		phage tail tape measure protein, TP901 family, core region
SFCCH060_793	CCH060		DNA circulation family protein
SFCCH060_794	CCH060		phage late control gene D family protein
SFCCH060_795	CCH060		phage baseplate assembly V family protein
SFCCH060_796	CCH060		phage GP46 family protein
SFCCH060_797	CCH060		baseplate J-like family protein
SFCCH060_798	CCH060		conserved hypothetical protein
SFCCH060_799	CCH060		phage Tail Collar domain protein
SFCCH060_800	CCH060		caudovirales tail fibre assembly family protein
SFCCH060_801	CCH060		acyltransferase family protein
SFCCH060_802	CCH060		integrase core domain protein
SFCCH060_803	CCH060		putative transposase
SFCCH060_804	CCH060		conserved hypothetical protein
SFCCH060_805	CCH060		conserved hypothetical protein
SFCCH060_806	CCH060		conserved hypothetical protein
SFCCH060_807	CCH060		conserved hypothetical protein
SFCCH060_808	CCH060		conserved hypothetical protein
SFCCH060_809	CCH060	rpmE	ribosomal protein L31
SFCCH060_810	CCH060	rpmJ	ribosomal protein L36
SFCCH060_811	CCH060	matA	HTH-type transcriptional regulator MatA
SFCCH060_812	CCH060	matB	fimbrillin MatB
SFCCH060_813	CCH060		conserved hypothetical protein
SFCCH060_814	CCH060	yagX	aromatic compound dioxygenase domain protein
SFCCH060_815	CCH060		putative aromatic compound dioxygenase domain protein
SFCCH060_816	CCH060		conserved hypothetical protein
SFCCH060_817	CCH060		putative transposase
SFCCH060_818	CCH060		conserved hypothetical protein
SFCCH060_819	CCH060		integrase core domain protein
SFCCH060_820	CCH060		conserved hypothetical protein
SFCCH060_821	CCH060		transposase family protein
SFCCH060_822	CCH060		conserved hypothetical protein
SFCCH060_823	CCH060		integrase core domain protein
SFCCH060_824	CCH060		putative cPS-53 (KpLE1) prophage; predicted protein
SFCCH060_825	CCH060		conserved hypothetical protein
SFCCH060_826	CCH060		peptidase S24-like family protein
SFCCH060_827	CCH060		conserved hypothetical protein
SFCCH060_828	CCH060		putative dNA-binding transcriptional regulator
SFCCH060_829	CCH060		putative iS222, transposase ORFA
SFCCH060_830	CCH060		transposase family protein
SFCCH060_831	CCH060		integrase core domain protein
SFCCH060_832	CCH060		integrase core domain protein
SFCCH060_833	CCH060		putative transposase
SFCCH060_834	CCH060		putative transposase
SFCCH060_835	CCH060		putative iS1 orfB
SFCCH060_836	CCH060		ompA family protein
SFCCH060_837	CCH060		FHIPEP family protein
SFCCH060_838	CCH060		conserved hypothetical protein
SFCCH060_839	CCH060		putative endopeptidase YafL
SFCCH060_840	CCH060		putative iS1 orfB
SFCCH060_841	CCH060		putative transposase
SFCCH060_842	CCH060		glutamine amidotransferases class-II family protein
SFCCH060_843	CCH060		L,D-transpeptidase catalytic domain protein
SFCCH060_844	CCH060	gmhA	phosphoheptose isomerase
SFCCH060_845	CCH060		putative transposase
SFCCH060_846	CCH060		putative acyl-CoA dehydrogenase domain protein
SFCCH060_847	CCH060		acyl-CoA dehydrogenase, middle domain protein
SFCCH060_848	CCH060	ivy	inhibitor of vertebrate lysozyme
SFCCH060_849	CCH060		carbon-nitrogen hydrolase family protein
SFCCH060_850	CCH060		putative transposase
SFCCH060_852	CCH060	dnaQ	DNA polymerase III, epsilon subunit
SFCCH060_853	CCH060		methyltransferase domain protein
SFCCH060_854	CCH060		RNase H family protein
SFCCH060_855	CCH060	gloB	hydroxyacylglutathione hydrolase
SFCCH060_856	CCH060	mltD	membrane-bound lytic murein transglycosylase D
SFCCH060_857	CCH060		ubiE/COQ5 methyltransferase family protein
SFCCH060_858	CCH060		endonuclease/Exonuclease/phosphatase family protein
SFCCH060_859	CCH060	dkgB	2,5-diketo-D-gluconic acid reductase B
SFCCH060_860	CCH060		lysR substrate binding domain protein
SFCCH060_867	CCH060	gmhB	D,D-heptose 1,7-bisphosphate phosphatase
SFCCH060_868	CCH060	metN	D-methionine ABC transporter, ATP-binding protein
SFCCH060_869	CCH060	metI	D-methionine transport system permease protein MetI
SFCCH060_870	CCH060	metQ	D-methionine-binding lipoprotein MetQ
SFCCH060_871	CCH060	rcsF	protein RcsF
SFCCH060_872	CCH060		conserved hypothetical protein
SFCCH060_873	CCH060	proS	proline--tRNA ligase
SFCCH060_874	CCH060		conserved hypothetical protein
SFCCH060_875	CCH060	nlpE	lipoprotein NlpE
SFCCH060_876	CCH060	yaeJ	peptidyl-tRNA hydrolase YaeJ
SFCCH060_877	CCH060		conserved hypothetical protein
SFCCH060_878	CCH060		conserved hypothetical protein
SFCCH060_879	CCH060	rof	protein rof
SFCCH060_880	CCH060	tilS	tRNA(Ile)-lysidine synthase
SFCCH060_881	CCH060		glyoxalase/Bleomycin resistance /Dioxygenase superfamily protein
SFCCH060_882	CCH060		orn/Lys/Arg decarboxylase, major domain protein
SFCCH060_883	CCH060		orn/Lys/Arg decarboxylase, major domain protein
SFCCH060_884	CCH060	accA	acetyl-CoA carboxylase, carboxyl transferase, alpha subunit
SFCCH060_885	CCH060	dnaE	DNA polymerase III, alpha subunit
SFCCH060_886	CCH060		ribonuclease HII family protein
SFCCH060_887	CCH060	lpxB	lipid-A-disaccharide synthase
SFCCH060_888	CCH060	lpxA	acyl-[acyl-carrier-protein]-UDP-N-acetylglucosamine O-acyltransferase
SFCCH060_889	CCH060	fabZ	beta-hydroxyacyl-(acyl-carrier-protein) dehydratase FabZ
SFCCH060_890	CCH060	lpxD	UDP-3-O-[3-hydroxymyristoyl] glucosamine N-acyltransferase
SFCCH060_891	CCH060	skp	chaperone protein skp
SFCCH060_892	CCH060	yaeT	outer membrane assembly complex, YaeT protein
SFCCH060_893	CCH060	rseP	RIP metalloprotease RseP
SFCCH060_894	CCH060	cdsA	phosphatidate cytidylyltransferase
SFCCH060_895	CCH060	uppS	di-trans,poly-cis-decaprenylcistransferase
SFCCH060_896	CCH060	dxr	1-deoxy-D-xylulose 5-phosphate reductoisomerase
SFCCH060_897	CCH060	frr	ribosome recycling factor
SFCCH060_898	CCH060	pyrH	UMP kinase
SFCCH060_899	CCH060	tsf	translation elongation factor Ts
SFCCH060_900	CCH060	rpsB	ribosomal protein S2
SFCCH060_901	CCH060	map	methionine aminopeptidase, type I
SFCCH060_902	CCH060	glnD	protein-P-II uridylyltransferase
SFCCH060_903	CCH060	dapD	2,3,4,5-tetrahydropyridine-2,6-dicarboxylate N-succinyltransferase
SFCCH060_904	CCH060		calcineurin-like phosphoesterase family protein
SFCCH060_905	CCH060		conserved hypothetical protein
SFCCH060_906	CCH060	cdaR	carbohydrate diacid regulator
SFCCH060_907	CCH060	degP	periplasmic serine endoprotease DegP
SFCCH060_908	CCH060	dgt	deoxyguanosinetriphosphate triphosphohydrolase
SFCCH060_909	CCH060	mtnN	MTA/SAH nucleosidase
SFCCH060_910	CCH060	btuF	vitamin B12-binding protein
SFCCH060_911	CCH060		conserved hypothetical protein
SFCCH060_912	CCH060	erpA	iron-sulfur cluster insertion protein ErpA
SFCCH060_913	CCH060	clcA	H(+)/Cl(-) exchange transporter ClcA
SFCCH060_914	CCH060	hemL	glutamate-1-semialdehyde-2,1-aminomutase
SFCCH060_915	CCH060		fecCD transport family protein
SFCCH060_916	CCH060		periplasmic binding family protein
SFCCH060_917	CCH060	fhuC	iron(3+)-hydroxamate import ATP-binding protein FhuC
SFCCH060_918	CCH060	fhuA	ferrichrome-iron receptor
SFCCH060_919	CCH060	mrcB	penicillin-binding protein 1B
SFCCH060_920	CCH060	hrpB	ATP-dependent helicase HrpB
SFCCH060_921	CCH060		2'-5' RNA ligase
SFCCH060_922	CCH060	sfsA	sugar fermentation stimulation protein
SFCCH060_923	CCH060	dksA	RNA polymerase-binding protein DksA
SFCCH060_924	CCH060	gluQ	glutamyl-queuosine tRNA(Asp) synthetase
SFCCH060_925	CCH060	pcnB	poly(A) polymerase
SFCCH060_926	CCH060	folK	2-amino-4-hydroxy-6-hydroxymethyldihydropteridine diphosphokinase
SFCCH060_927	CCH060		putative transposase
SFCCH060_928	CCH060		fimbrial family protein
SFCCH060_929	CCH060		putative iS1 orfB
SFCCH060_930	CCH060		putative transposase
SFCCH060_931	CCH060		gram-negative pili assembly chaperone, N-terminal domain protein
SFCCH060_932	CCH060		papC N-terminal domain protein
SFCCH060_933	CCH060		type VII secretion system (T7SS), usher family protein
SFCCH060_934	CCH060		transposase family protein
SFCCH060_935	CCH060		integrase core domain protein
SFCCH060_936	CCH060	panB	3-methyl-2-oxobutanoate hydroxymethyltransferase
SFCCH060_937	CCH060	panC	pantoate--beta-alanine ligase
SFCCH060_938	CCH060		conserved hypothetical family protein
SFCCH060_939	CCH060	panD	aspartate 1-decarboxylase
SFCCH060_940	CCH060		polysaccharide deacetylase family protein
SFCCH060_941	CCH060		conserved hypothetical protein
SFCCH060_942	CCH060		PTS system fructose IIA component family protein
SFCCH060_943	CCH060	yadH	inner membrane transport permease YadH
SFCCH060_944	CCH060		ABC transporter family protein
SFCCH060_945	CCH060	can	carbonic anhydrase 2
SFCCH060_946	CCH060	hpt	hypoxanthine phosphoribosyltransferase
SFCCH060_947	CCH060	gcd	quinoprotein glucose dehydrogenase
SFCCH060_948	CCH060		tat (twin-arginine translocation) pathway signal sequence domain protein
SFCCH060_949	CCH060		bacterial chaperone lipo family protein
SFCCH060_950	CCH060	speE	spermidine synthase
SFCCH060_951	CCH060	speD	S-adenosylmethionine decarboxylase proenzyme
SFCCH060_952	CCH060		conserved hypothetical protein
SFCCH060_953	CCH060	acnB	aconitate hydratase 2
SFCCH060_954	CCH060		conserved hypothetical protein
SFCCH060_955	CCH060	lpdA	dihydrolipoyl dehydrogenase
SFCCH060_956	CCH060	aceF	dihydrolipoyllysine-residue acetyltransferase
SFCCH060_957	CCH060	aceE	pyruvate dehydrogenase (acetyl-transferring), homodimeric type
SFCCH060_958	CCH060		bacterial regulatory, gntR family protein
SFCCH060_959	CCH060		amino acid permease family protein
SFCCH060_960	CCH060		putative protein AmpE
SFCCH060_961	CCH060	ampD	1,6-anhydro-N-acetylmuramyl-L-alanine amidase AmpD
SFCCH060_962	CCH060	nadC	nicotinate-nucleotide diphosphorylase
SFCCH060_963	CCH060		putative transposase
SFCCH060_964	CCH060		prepilin-type N-terminal cleavage/methylation domain protein
SFCCH060_965	CCH060		putative transposase domain protein
SFCCH060_966	CCH060		type II/IV secretion system family protein
SFCCH060_967	CCH060	hofB	gspE family HofB domain protein
SFCCH060_968	CCH060		type II secretion system (T2SS), F family protein
SFCCH060_969	CCH060	guaC	guanosine monophosphate reductase
SFCCH060_970	CCH060	coaE	dephospho-CoA kinase
SFCCH060_971	CCH060	zapD	cell division protein ZapD
SFCCH060_972	CCH060		conserved hypothetical protein
SFCCH060_973	CCH060	mutT	8-oxo-dGTP diphosphatase
SFCCH060_974	CCH060	secA	preprotein translocase, SecA subunit
SFCCH060_975	CCH060		secretion monitor family protein
SFCCH060_976	CCH060	lpxC	UDP-3-O-[3-hydroxymyristoyl] N-acetylglucosamine deacetylase
SFCCH060_977	CCH060	ftsZ	cell division protein FtsZ
SFCCH060_978	CCH060	ftsA	cell division protein FtsA
SFCCH060_979	CCH060	ftsQ	cell division protein FtsQ
SFCCH060_980	CCH060		D-alanine--D-alanine ligase family protein
SFCCH060_981	CCH060	murC	UDP-N-acetylmuramate--alanine ligase
SFCCH060_982	CCH060	murG	undecaprenyldiphospho-muramoylpentapeptide beta-N-acetylglucosaminyltransferase
SFCCH060_983	CCH060	ftsW	cell division protein FtsW
SFCCH060_984	CCH060	murD	UDP-N-acetylmuramoylalanine--D-glutamate ligase
SFCCH060_985	CCH060	mraY	phospho-N-acetylmuramoyl-pentapeptide-transferase
SFCCH060_986	CCH060	murF	UDP-N-acetylmuramoyl-tripeptide--D-alanyl-D-alanine ligase
SFCCH060_987	CCH060	murE	UDP-N-acetylmuramoyl-L-alanyl-D-glutamate--2,6-diaminopimelate ligase
SFCCH060_988	CCH060	ftsI	peptidoglycan synthase FtsI
SFCCH060_989	CCH060	ftsL	cell division protein FtsL
SFCCH060_990	CCH060	rsmH	16S rRNA (cytosine(1402)-N(4))-methyltransferase
SFCCH060_991	CCH060		mraZ family protein
SFCCH060_992	CCH060	cra	catabolite repressor/activator
SFCCH060_993	CCH060	ilvN	acetolactate synthase, small subunit
SFCCH060_994	CCH060	ilvB	acetolactate synthase, large subunit, biosynthetic type
SFCCH060_995	CCH060	leuO	HTH-type transcriptional regulator LeuO
SFCCH060_996	CCH060		putative transposase
SFCCH060_997	CCH060	leuA	2-isopropylmalate synthase
SFCCH060_998	CCH060	leuB	3-isopropylmalate dehydrogenase
SFCCH060_999	CCH060	leuC	3-isopropylmalate dehydratase large subunit
SFCCH060_1000	CCH060	leuD	3-isopropylmalate dehydratase small subunit
SFCCH060_1001	CCH060	setA	sugar efflux transporter A
SFCCH060_1002	CCH060		putative inhibitor of glucose uptake transporter SgrT
SFCCH060_1003	CCH060		bacterial extracellular solute-binding, 5 Middle family protein
SFCCH060_1004	CCH060	thiB	thiamin/thiamine pyrophosphate ABC transporter, thiamin/thiamine pyrophospate-binding protein
SFCCH060_1005	CCH060	thiP	thiamine/thiamine pyrophosphate ABC transporter, permease protein
SFCCH060_1006	CCH060	thiQ	thiamine ABC transporter, ATP-binding protein
SFCCH060_1007	CCH060	yabI	inner membrane protein YabI
SFCCH060_1008	CCH060	araC	arabinose operon regulatory protein
SFCCH060_1009	CCH060	araB	L-ribulokinase
SFCCH060_1010	CCH060	araA	L-arabinose isomerase
SFCCH060_1011	CCH060	araD	L-ribulose-5-phosphate 4-epimerase
SFCCH060_1012	CCH060	polB	DNA polymerase II
SFCCH060_1013	CCH060	rapA	RNA polymerase-associated protein RapA
SFCCH060_1014	CCH060		pseudouridine synthase, RluA family protein
SFCCH060_1015	CCH060	djlA	dnaJ-like protein DjlA
SFCCH060_1016	CCH060	lptD	LPS-assembly protein LptD
SFCCH060_1017	CCH060	surA	chaperone SurA
SFCCH060_1018	CCH060	pdxA	4-hydroxythreonine-4-phosphate dehydrogenase PdxA
SFCCH060_1019	CCH060	ksgA	dimethyladenosine transferase
SFCCH060_1020	CCH060		conserved hypothetical protein
SFCCH060_1021	CCH060	apaH	bis
SFCCH060_1022	CCH060	folA	dihydrofolate reductase
SFCCH060_1023	CCH060		proton antiporter-2 family protein
SFCCH060_1024	CCH060		flavodoxin-like fold family protein
SFCCH060_1025	CCH060		sugar (and other) transporter family protein
SFCCH060_1026	CCH060		putative transposase
SFCCH060_1027	CCH060	carB	carbamoyl-phosphate synthase large chain
SFCCH060_1028	CCH060	carA	carbamoyl-phosphate synthase small chain
SFCCH060_1029	CCH060	dapB	dihydrodipicolinate reductase
SFCCH060_1030	CCH060	rihC	non-specific ribonucleoside hydrolase RihC
SFCCH060_1031	CCH060	ispH	4-hydroxy-3-methylbut-2-enyl diphosphate reductase
SFCCH060_1032	CCH060	fkpB	FKBP-type 16 kDa peptidyl-prolyl cis-trans isomerase
SFCCH060_1033	CCH060	lspA	signal peptidase II
SFCCH060_1034	CCH060	ileS	isoleucine--tRNA ligase
SFCCH060_1035	CCH060	ribF	riboflavin biosynthesis protein RibF
SFCCH060_1036	CCH060	rpsT	ribosomal protein S20
SFCCH060_1037	CCH060		putative transposase
SFCCH060_1038	CCH060		fimbrial family protein
SFCCH060_1039	CCH060	nhaR	transcriptional activator protein NhaR
SFCCH060_1040	CCH060	nhaA	na+/H+ antiporter NhaA
SFCCH060_1041	CCH060	hokC	protein HokC
SFCCH060_1042	CCH060	dnaJ	chaperone protein DnaJ
SFCCH060_1043	CCH060	dnaK	chaperone protein DnaK
SFCCH060_1044	CCH060		putative transposase
SFCCH060_1045	CCH060		ubiquinol-cytochrome C chaperone family protein
SFCCH060_1046	CCH060	yaaH	inner membrane protein YaaH
SFCCH060_1047	CCH060	mog	molybdopterin adenylyltransferase
SFCCH060_1048	CCH060	tal	transaldolase
SFCCH060_1049	CCH060		putative transposase
SFCCH060_1050	CCH060	agcS	amino acid carrier family protein
SFCCH060_1051	CCH060		sodium:alanine symporter family protein
SFCCH060_1052	CCH060		conserved hypothetical protein
SFCCH060_1053	CCH060		conserved hypothetical protein
SFCCH060_1054	CCH060	thrC	threonine synthase
SFCCH060_1055	CCH060	thrB	homoserine kinase
SFCCH060_1056	CCH060	thrA	bifunctional aspartokinase/homoserine dehydrogenase 1
SFCCH060_1057	CCH060		RNA methyltransferase, TrmH , group 1 family protein
SFCCH060_1058	CCH060		transcriptional regulatory , C terminal family protein
SFCCH060_1059	CCH060	creD	inner membrane protein CreD
SFCCH060_1060	CCH060	creC	sensor protein CreC
SFCCH060_1061	CCH060	creB	transcriptional regulatory protein CreB
SFCCH060_1062	CCH060		creA family protein
SFCCH060_1063	CCH060		histidine phosphatase super family protein
SFCCH060_1064	CCH060	rob	right origin-binding protein
SFCCH060_1065	CCH060	yjjX	non-canonical purine NTP phosphatase
SFCCH060_1066	CCH060	trpR	trp operon repressor
SFCCH060_1067	CCH060	slt	soluble lytic murein transglycosylase
SFCCH060_1068	CCH060	ccmA	heme ABC exporter, ATP-binding protein CcmA
SFCCH060_1069	CCH060	nadR	trifunctional NAD biosynthesis/regulator protein NadR
SFCCH060_1070	CCH060	radA	DNA repair protein RadA
SFCCH060_1071	CCH060	serB	phosphoserine phosphatase SerB
SFCCH060_1072	CCH060		bacterial virulence factor hemolysin family protein
SFCCH060_1073	CCH060	lplA	lipoate-protein ligase A
SFCCH060_1074	CCH060		conserved hypothetical protein
SFCCH060_1075	CCH060		putative transposase
SFCCH060_1076	CCH060	deoD	purine nucleoside phosphorylase
SFCCH060_1077	CCH060	deoB	phosphopentomutase
SFCCH060_1078	CCH060	deoA	thymidine phosphorylase
SFCCH060_1079	CCH060	deoC	deoxyribose-phosphate aldolase
SFCCH060_1080	CCH060		integrase core domain protein
SFCCH060_1081	CCH060		conserved hypothetical protein
SFCCH060_1082	CCH060		transposase family protein
SFCCH060_1083	CCH060		conserved hypothetical protein
SFCCH060_1084	CCH060		radical SAM superfamily protein
SFCCH060_1085	CCH060		conserved hypothetical protein
SFCCH060_1086	CCH060		patatin-like phospholipase family protein
SFCCH060_1087	CCH060		conserved hypothetical protein
SFCCH060_1088	CCH060	osmY	osmotically-inducible protein Y
SFCCH060_1089	CCH060	osmY	osmotically-inducible protein Y
SFCCH060_1090	CCH060	prfC	peptide chain release factor 3
SFCCH060_1091	CCH060	yjjG	pyrimidine 5'-nucleotidase YjjG
SFCCH060_1092	CCH060	rimI	ribosomal-protein-alanine acetyltransferase
SFCCH060_1093	CCH060	holD	DNA polymerase III, psi subunit
SFCCH060_1094	CCH060	rsmC	ribosomal RNA small subunit methyltransferase C
SFCCH060_1097	CCH060		conserved hypothetical protein
SFCCH060_1098	CCH060	fhuF	siderophore-iron reductase FhuF
SFCCH060_1099	CCH060	bglJ	transcriptional activator protein BglJ
SFCCH060_1100	CCH060	bglJ	transcriptional activator BglJ domain protein
SFCCH060_1101	CCH060		putative transcription factor YjjQ
SFCCH060_1102	CCH060	yjjP	inner membrane protein YjjP
SFCCH060_1103	CCH060		conserved hypothetical protein
SFCCH060_1104	CCH060	dnaT	primosomal protein 1
SFCCH060_1105	CCH060	dnaC	DNA replication protein DnaC
SFCCH060_1106	CCH060		conserved hypothetical protein
SFCCH060_1107	CCH060		sulfatase family protein
SFCCH060_1108	CCH060		zinc-binding dehydrogenase family protein
SFCCH060_1109	CCH060		bacterial regulatory, gntR family protein
SFCCH060_1110	CCH060		putative transposase
SFCCH060_1111	CCH060		major Facilitator Superfamily protein
SFCCH060_1112	CCH060		major Facilitator Superfamily protein
SFCCH060_1113	CCH060	tsr	methyl-accepting chemotaxis protein I
SFCCH060_1114	CCH060	hpaR	homoprotocatechuate degradation operon regulator, HpaR
SFCCH060_1115	CCH060	hpcE	homoprotocatechuate catabolism bifunctional isomerase/decarboxylase
SFCCH060_1116	CCH060	hpaE	5-carboxymethyl-2-hydroxymuconate semialdehyde dehydrogenase
SFCCH060_1117	CCH060	hpaD	3,4-dihydroxyphenylacetate 2,3-dioxygenase
SFCCH060_1118	CCH060	hpcD	5-carboxymethyl-2-hydroxymuconate Delta-isomerase
SFCCH060_1119	CCH060	hpaH	2-oxo-hepta-3-ene-1,7-dioic acid hydratase
SFCCH060_1120	CCH060	hpaI	2,4-dihydroxyhept-2-ene-1,7-dioic acid aldolase
SFCCH060_1121	CCH060	hpaX	4-hydroxyphenylacetate permease
SFCCH060_1122	CCH060		cupin domain protein
SFCCH060_1123	CCH060		bacterial regulatory helix-turn-helix, AraC family protein
SFCCH060_1124	CCH060	hpaB	4-hydroxyphenylacetate 3-monooxygenase, oxygenase component
SFCCH060_1125	CCH060	hpaC	4-hydroxyphenylacetate 3-monooxygenase, reductase component
SFCCH060_1126	CCH060	yjiY	inner membrane protein YjiY
SFCCH060_1127	CCH060		conserved hypothetical protein
SFCCH060_1128	CCH060		conserved hypothetical protein
SFCCH060_1129	CCH060		penicillin amidase family protein
SFCCH060_1130	CCH060		transposase IS66 family protein
SFCCH060_1131	CCH060		putative transposase
SFCCH060_1132	CCH060		transposase family protein
SFCCH060_1133	CCH060		transposase family protein
SFCCH060_1134	CCH060		penicillin amidase family protein
SFCCH060_1135	CCH060		integrase core domain protein
SFCCH060_1136	CCH060		transposase family protein
SFCCH060_1137	CCH060		putative transposase
SFCCH060_1138	CCH060		integrase core domain protein
SFCCH060_1139	CCH060		transposase family protein
SFCCH060_1140	CCH060		integrase core domain protein
SFCCH060_1141	CCH060		putative transposase
SFCCH060_1142	CCH060		conserved hypothetical family protein
SFCCH060_1143	CCH060	mdtM	multidrug resistance protein MdtM
SFCCH060_1144	CCH060		conserved hypothetical protein
SFCCH060_1145	CCH060		2-hydroxyglutaryl-CoA dehydratase, D-component family protein
SFCCH060_1146	CCH060		2-hydroxyglutaryl-CoA dehydratase, D-component family protein
SFCCH060_1147	CCH060		badF/BadG/BcrA/BcrD ATPase family protein
SFCCH060_1148	CCH060		putative CoA-substrate-specific enzyme activase domain protein
SFCCH060_1149	CCH060		conserved hypothetical protein
SFCCH060_1150	CCH060		conserved hypothetical protein
SFCCH060_1151	CCH060		conserved hypothetical protein
SFCCH060_1152	CCH060		RNA 2'-phosphotransferase, Tpt1 / KptA family protein
SFCCH060_1153	CCH060		nucleoside recognition family protein
SFCCH060_1154	CCH060	yjiG	inner membrane protein YjiG
SFCCH060_1155	CCH060	iadA	beta-aspartyl peptidase
SFCCH060_1156	CCH060	iraD	anti-adapter protein IraD
SFCCH060_1157	CCH060	yjiE	HTH-type transcriptional regulator YjiE
SFCCH060_1158	CCH060		conserved hypothetical protein
SFCCH060_1159	CCH060		bacterial regulatory, gntR family protein
SFCCH060_1160	CCH060		mannitol dehydrogenase Rossmann domain protein
SFCCH060_1161	CCH060	uxuA	mannonate dehydratase
SFCCH060_1162	CCH060		putative membrane protein
SFCCH060_1163	CCH060		putative transposase
SFCCH060_1164	CCH060		integrase core domain protein
SFCCH060_1165	CCH060	fimH	protein FimH
SFCCH060_1166	CCH060	fimG	protein FimG
SFCCH060_1167	CCH060	fimF	protein FimF
SFCCH060_1168	CCH060		type VII secretion system (T7SS), usher family protein
SFCCH060_1169	CCH060		type VII secretion system (T7SS), usher family protein
SFCCH060_1170	CCH060	fimC	chaperone protein FimC
SFCCH060_1171	CCH060		fimbrial family protein
SFCCH060_1172	CCH060	fimA	type-1 fimbrial protein, A chain
SFCCH060_1173	CCH060		phage integrase family protein
SFCCH060_1174	CCH060		phage integrase family protein
SFCCH060_1175	CCH060		putative N-acetylneuraminic acid outer membrane channel protein NanC
SFCCH060_1176	CCH060		mutatrotase, YjhT family protein
SFCCH060_1177	CCH060		conserved hypothetical protein
SFCCH060_1178	CCH060		HNH endonuclease family protein
SFCCH060_1179	CCH060		putative transposase
SFCCH060_1180	CCH060		conserved hypothetical protein
SFCCH060_1181	CCH060		integrase core domain protein
SFCCH060_1182	CCH060		transposase family protein
SFCCH060_1183	CCH060		50S ribosome-binding GTPase family protein
SFCCH060_1184	CCH060		WYL domain protein
SFCCH060_1185	CCH060		integrase core domain protein
SFCCH060_1186	CCH060		transposase family protein
SFCCH060_1187	CCH060		type III restriction enzyme, res subunit
SFCCH060_1188	CCH060		eco57I restriction-modification methylase family protein
SFCCH060_1189	CCH060		type I restriction modification DNA specificity domain protein
SFCCH060_1190	CCH060		conserved hypothetical protein
SFCCH060_1191	CCH060		putative transposase
SFCCH060_1192	CCH060		putative iS1 orfB
SFCCH060_1193	CCH060		conserved hypothetical protein
SFCCH060_1194	CCH060		conserved hypothetical protein
SFCCH060_1195	CCH060		putative P4-specific DNA primase
SFCCH060_1196	CCH060		conserved hypothetical protein
SFCCH060_1197	CCH060		conserved hypothetical protein
SFCCH060_1198	CCH060		putative derepression protein
SFCCH060_1199	CCH060		ash family protein
SFCCH060_1200	CCH060		prophage CP4-57 regulatory family protein
SFCCH060_1201	CCH060		putative glyco3, capsid size determination protein Sid
SFCCH060_1202	CCH060		ogr/Delta-like zinc finger family protein
SFCCH060_1203	CCH060	psu	polarity suppression protein
SFCCH060_1204	CCH060		conserved hypothetical protein
SFCCH060_1205	CCH060		putative membrane protein
SFCCH060_1206	CCH060		conserved hypothetical protein
SFCCH060_1207	CCH060	int	integrase
SFCCH060_1209	CCH060		conserved hypothetical protein
SFCCH060_1210	CCH060		alcohol dehydrogenase GroES-like domain protein
SFCCH060_1211	CCH060		conserved hypothetical protein
SFCCH060_1212	CCH060	lptG	lipopolysaccharide export system permease protein LptG
SFCCH060_1213	CCH060	lptF	lipopolysaccharide export system permease protein LptF
SFCCH060_1214	CCH060	pepA	cytosol aminopeptidase
SFCCH060_1215	CCH060	holC	DNA polymerase III subunit chi
SFCCH060_1216	CCH060	valS	valine--tRNA ligase
SFCCH060_1217	CCH060		putative iS1 orfB
SFCCH060_1218	CCH060		conserved hypothetical protein
SFCCH060_1219	CCH060		putative transposase
SFCCH060_1220	CCH060		putative transposase
SFCCH060_1221	CCH060		putative transposase
SFCCH060_1222	CCH060	argF	ornithine carbamoyltransferase
SFCCH060_1223	CCH060	rraB	regulator of ribonuclease activity B
SFCCH060_1224	CCH060		acetyltransferase domain protein
SFCCH060_1225	CCH060		conserved hypothetical protein
SFCCH060_1226	CCH060		putative transposase
SFCCH060_1227	CCH060		conserved hypothetical protein
SFCCH060_1228	CCH060	tabA	toxin-antitoxin biofilm protein TabA
SFCCH060_1229	CCH060		bacterial regulatory, tetR family protein
SFCCH060_1230	CCH060		short chain dehydrogenase family protein
SFCCH060_1231	CCH060		endoribonuclease L-PSP family protein
SFCCH060_1232	CCH060	pyrB	aspartate carbamoyltransferase
SFCCH060_1233	CCH060	pyrI	aspartate carbamoyltransferase, regulatory subunit
SFCCH060_1234	CCH060	ridA	enamine/imine deaminase
SFCCH060_1235	CCH060	mgtA	magnesium-translocating P-type ATPase
SFCCH060_1236	CCH060	treR	trehalose operon repressor
SFCCH060_1237	CCH060	treB	PTS system trehalose-specific EIIBC component
SFCCH060_1238	CCH060	treC	alpha,alpha-phosphotrehalase
SFCCH060_1239	CCH060	nrdD	anaerobic ribonucleoside-triphosphate reductase
SFCCH060_1240	CCH060	nrdG	anaerobic ribonucleoside-triphosphate reductase activating protein
SFCCH060_1241	CCH060	cybC	soluble cytochrome b562
SFCCH060_1242	CCH060	pmbA	protein PmbA
SFCCH060_1243	CCH060		conserved hypothetical protein
SFCCH060_1244	CCH060	mpl	L-alanyl-gamma-D-glutamyl-meso-diaminopimelate ligase
SFCCH060_1245	CCH060	fbp	fructose-1,6-bisphosphatase class 1
SFCCH060_1246	CCH060		branched-chain amino acid transport system / permease component family protein
SFCCH060_1247	CCH060		branched-chain amino acid transport system / permease component family protein
SFCCH060_1248	CCH060		ABC transporter family protein
SFCCH060_1249	CCH060		ABC transporter family protein
SFCCH060_1250	CCH060	ytfQ	ABC transporter periplasmic-binding protein YtfQ
SFCCH060_1251	CCH060	ppa	inorganic pyrophosphatase
SFCCH060_1252	CCH060		transposase family protein
SFCCH060_1253	CCH060		integrase core domain protein
SFCCH060_1254	CCH060	ytfP	gamma-glutamylcyclotransferase family protein ytfP
SFCCH060_1255	CCH060	tamB	translocation and assembly module TamB
SFCCH060_1256	CCH060	tamA	translocation and assembly module TamA
SFCCH060_1257	CCH060	msrA	peptide-methionine (S)-S-oxide reductase
SFCCH060_1258	CCH060		conserved hypothetical protein
SFCCH060_1259	CCH060		conserved hypothetical protein
SFCCH060_1260	CCH060		conserved hypothetical protein
SFCCH060_1261	CCH060		putative transposase
SFCCH060_1262	CCH060		integrase core domain protein
SFCCH060_1263	CCH060		transposase family protein
SFCCH060_1264	CCH060		conserved hypothetical protein
SFCCH060_1265	CCH060	cysQ	3'(2'),5'-bisphosphate nucleotidase
SFCCH060_1266	CCH060	cpdB	2',3'-cyclic-nucleotide 2'-phosphodiesterase
SFCCH060_1267	CCH060		hxlR-like helix-turn-helix family protein
SFCCH060_1268	CCH060	qorB	quinone oxidoreductase 2
SFCCH060_1269	CCH060	ytfF	inner membrane protein YtfF
SFCCH060_1270	CCH060	ric	iron-sulfur cluster repair di-iron protein
SFCCH060_1271	CCH060	cycA	D-serine/D-alanine/glycine transporter
SFCCH060_1272	CCH060	fklB	FKBP-type 22 kDa peptidyl-prolyl cis-trans isomerase
SFCCH060_1273	CCH060		putative transposase
SFCCH060_1274	CCH060		opacity-associated A LysM-like domain protein
SFCCH060_1275	CCH060		putative transposase
SFCCH060_1276	CCH060		conserved hypothetical protein
SFCCH060_1277	CCH060	rplI	ribosomal protein L9
SFCCH060_1278	CCH060	rpsR	ribosomal protein S18
SFCCH060_1279	CCH060	priB	primosomal replication protein n
SFCCH060_1280	CCH060	rpsF	ribosomal protein S6
SFCCH060_1281	CCH060		conserved hypothetical protein
SFCCH060_1282	CCH060	yagU	inner membrane protein YagU
SFCCH060_1283	CCH060	ulaF	L-ribulose-5-phosphate 4-epimerase UlaF
SFCCH060_1284	CCH060	ulaE	L-ribulose-5-phosphate 3-epimerase UlaE
SFCCH060_1285	CCH060	ulaD	3-keto-L-gulonate-6-phosphate decarboxylase UlaD
SFCCH060_1286	CCH060	ulaC	ascorbate-specific phosphotransferase enzyme IIA component
SFCCH060_1287	CCH060	ulaB	ascorbate-specific phosphotransferase enzyme IIB component
SFCCH060_1288	CCH060		PTS system sugar-specific permease component family protein
SFCCH060_1289	CCH060		beta-lactamase superfamily domain protein
SFCCH060_1290	CCH060		prolyl oligopeptidase family protein
SFCCH060_1291	CCH060	ulaR	HTH-type transcriptional regulator UlaR
SFCCH060_1292	CCH060		conserved hypothetical protein
SFCCH060_1293	CCH060		conserved hypothetical protein
SFCCH060_1294	CCH060		putative acyl-CoA dehydrogenase AidB
SFCCH060_1295	CCH060		glutathionylspermidine synthase preATP-grasp family protein
SFCCH060_1296	CCH060		conserved hypothetical protein
SFCCH060_1297	CCH060		conserved hypothetical protein
SFCCH060_1298	CCH060		conserved hypothetical protein
SFCCH060_1299	CCH060		pspA/IM30 family protein
SFCCH060_1300	CCH060		putative iS1 orfB
SFCCH060_1301	CCH060		conserved hypothetical protein
SFCCH060_1302	CCH060		putative transposase
SFCCH060_1303	CCH060		spoU rRNA Methylase family protein
SFCCH060_1304	CCH060	rnr	ribonuclease R
SFCCH060_1305	CCH060	nsrR	HTH-type transcriptional repressor NsrR
SFCCH060_1306	CCH060	purA	adenylosuccinate synthase
SFCCH060_1307	CCH060		conserved hypothetical protein
SFCCH060_1308	CCH060	hflC	hflC protein
SFCCH060_1309	CCH060	hflK	hflK protein
SFCCH060_1310	CCH060	hflX	GTP-binding protein HflX
SFCCH060_1311	CCH060	hfq	RNA chaperone Hfq
SFCCH060_1312	CCH060	miaA	tRNA dimethylallyltransferase
SFCCH060_1313	CCH060	mutL	DNA mismatch repair protein MutL
SFCCH060_1314	CCH060	amiB	N-acetylmuramoyl-L-alanine amidase AmiB
SFCCH060_1315	CCH060		tRNA threonylcarbamoyl adenosine modification protein YjeE
SFCCH060_1316	CCH060	nnr	bifunctional NAD(P)H-hydrate repair enzyme Nnr
SFCCH060_1317	CCH060	queG	epoxyqueuosine reductase
SFCCH060_1321	CCH060	orn	oligoribonuclease
SFCCH060_1322	CCH060	rsgA	ribosome small subunit-dependent GTPase A
SFCCH060_1323	CCH060	psd	phosphatidylserine decarboxylase
SFCCH060_1324	CCH060		mechanosensitive ion channel family protein
SFCCH060_1325	CCH060	yjeM	inner membrane transporter YjeM domain protein
SFCCH060_1326	CCH060		putative transposase
SFCCH060_1327	CCH060		amino acid permease family protein
SFCCH060_1328	CCH060		EF-P lysine aminoacylase GenX
SFCCH060_1329	CCH060	frdA	fumarate reductase, flavoprotein subunit
SFCCH060_1330	CCH060	frdB	fumarate reductase iron-sulfur subunit
SFCCH060_1331	CCH060		fumarate reductase subunit C family protein
SFCCH060_1332	CCH060		fumarate reductase subunit D family protein
SFCCH060_1333	CCH060	ampC	beta-lactamase
SFCCH060_1334	CCH060	sugE	quaternary ammonium compound-resistance protein SugE
SFCCH060_1335	CCH060	blc	outer membrane lipoprotein blc
SFCCH060_1336	CCH060		entericidin EcnA/B family protein
SFCCH060_1337	CCH060		conserved hypothetical protein
SFCCH060_1338	CCH060	efp	translation elongation factor P
SFCCH060_1339	CCH060	epmB	L-lysine 2,3-aminomutase
SFCCH060_1340	CCH060		conserved hypothetical protein
SFCCH060_1341	CCH060		conserved hypothetical protein
SFCCH060_1342	CCH060	groL	chaperonin GroL
SFCCH060_1343	CCH060	groS	10 kDa chaperonin
SFCCH060_1344	CCH060	yjeH	inner membrane protein YjeH
SFCCH060_1345	CCH060		conserved hypothetical protein
SFCCH060_1346	CCH060	aspA	aspartate ammonia-lyase
SFCCH060_1347	CCH060	dcuA	anaerobic C4-dicarboxylate transporter DcuA
SFCCH060_1348	CCH060	cutA	divalent-cation tolerance protein CutA
SFCCH060_1349	CCH060	dsbD	thiol:disulfide interchange protein DsbD
SFCCH060_1350	CCH060	yjdC	HTH-type transcriptional regulator YjdC
SFCCH060_1352	CCH060		conserved hypothetical protein
SFCCH060_1353	CCH060		transposase family protein
SFCCH060_1354	CCH060		transposase family protein
SFCCH060_1355	CCH060		MFS/sugar transport family protein
SFCCH060_1356	CCH060	yjdF	inner membrane protein YjdF
SFCCH060_1357	CCH060	fumB	fumarate hydratase class I, anaerobic
SFCCH060_1358	CCH060	dcuB	anaerobic C4-dicarboxylate transporter DcuB
SFCCH060_1359	CCH060	dcuR	transcriptional regulatory protein DcuR
SFCCH060_1360	CCH060	dcuS	sensor histidine kinase DcuS
SFCCH060_1361	CCH060		conserved hypothetical protein
SFCCH060_1362	CCH060		acetyltransferase family protein
SFCCH060_1363	CCH060		putative transposase
SFCCH060_1364	CCH060		integrase core domain protein
SFCCH060_1365	CCH060		transposase family protein
SFCCH060_1366	CCH060		major Facilitator Superfamily protein
SFCCH060_1367	CCH060		conserved hypothetical protein
SFCCH060_1368	CCH060	iucA	N(2)-citryl-N(6)-acetyl-N(6)-hydroxylysine synthase
SFCCH060_1369	CCH060	iucB	N(6)-hydroxylysine O-acetyltransferase
SFCCH060_1370	CCH060	iucC	aerobactin synthase
SFCCH060_1371	CCH060	iucD	L-lysine N6-monooxygenase
SFCCH060_1372	CCH060	iutA	ferric aerobactin receptor
SFCCH060_1373	CCH060		transposase IS66 family protein
SFCCH060_1374	CCH060		putative transposase
SFCCH060_1375	CCH060		immunoglobulin A1 protease family protein
SFCCH060_1376	CCH060		integrase core domain protein
SFCCH060_1377	CCH060		F plasmid transfer operon, TraF, family protein
SFCCH060_1378	CCH060		integrase core domain protein
SFCCH060_1379	CCH060		transposase family protein
SFCCH060_1380	CCH060		MFS/sugar transport family protein
SFCCH060_1381	CCH060		integrase core domain protein
SFCCH060_1382	CCH060	melA	alpha-galactosidase
SFCCH060_1383	CCH060	melR	melibiose operon regulatory protein
SFCCH060_1384	CCH060	adiA	biodegradative arginine decarboxylase
SFCCH060_1385	CCH060	adiY	HTH-type transcriptional regulator AdiY
SFCCH060_1386	CCH060	adiC	arginine/agmatine antiporter
SFCCH060_1387	CCH060	eptA	phosphoethanolamine transferase EptA
SFCCH060_1388	CCH060	basR	transcriptional regulatory protein BasR
SFCCH060_1389	CCH060	basS	sensor protein BasS
SFCCH060_1390	CCH060	proP	proline/betaine transporter
SFCCH060_1391	CCH060		yjcZ-like family protein
SFCCH060_1392	CCH060		dynamin family protein
SFCCH060_1393	CCH060		putative transposase
SFCCH060_1394	CCH060		putative iS1 orfB
SFCCH060_1395	CCH060		phnA family protein
SFCCH060_1396	CCH060		glyoxalase/Bleomycin resistance /Dioxygenase superfamily protein
SFCCH060_1397	CCH060	phnC	phosphonate ABC transporter, ATP-binding protein
SFCCH060_1398	CCH060	phnD	phnD, subunit of alkylphosphonate ABC transporter domain protein
SFCCH060_1399	CCH060	phnD	phnD, subunit of alkylphosphonate ABC transporter
SFCCH060_1400	CCH060	phnE	phosphonate ABC transporter, permease protein PhnE
SFCCH060_1401	CCH060	phnF	phosphonate metabolism transcriptional regulator PhnF
SFCCH060_1402	CCH060	phnG	phosphonate C-P lyase system protein PhnG
SFCCH060_1403	CCH060	phnH	phosphonate C-P lyase system protein PhnH
SFCCH060_1404	CCH060	phnI	alpha-D-ribose 1-methylphosphonate 5-triphosphate synthase subunit PhnI
SFCCH060_1405	CCH060	phnJ	alpha-D-ribose 1-methylphosphonate 5-phosphate C-P lyase
SFCCH060_1406	CCH060	phnK	phosphonate C-P lyase system protein PhnK
SFCCH060_1407	CCH060	phnL	phosphonate C-P lyase system protein PhnL
SFCCH060_1408	CCH060	phnM	phosphonate metabolism protein PhnM
SFCCH060_1409	CCH060	phnN	phosphonate metabolism protein/1,5-bisphosphokinase (PRPP-forming) PhnN
SFCCH060_1410	CCH060		acetyltransferase family protein
SFCCH060_1411	CCH060	phnP	phosphonate metabolism protein PhnP
SFCCH060_1412	CCH060		conserved hypothetical protein
SFCCH060_1413	CCH060	rpiB	ribose-5-phosphate isomerase B domain protein
SFCCH060_1414	CCH060		putative transposase
SFCCH060_1415	CCH060	yjcS	alkyl/aryl-sulfatase BDS1 Bacterially-derived sulfatase 1 domain protein
SFCCH060_1416	CCH060		metallo-beta-lactamase superfamily protein
SFCCH060_1417	CCH060		putative membrane protein
SFCCH060_1418	CCH060		efflux pump membrane family protein
SFCCH060_1419	CCH060		fusaric acid resistance family protein
SFCCH060_1420	CCH060	mdtP	multidrug resistance outer membrane protein MdtP
SFCCH060_1421	CCH060		molybdopterin oxidoreductase family protein
SFCCH060_1422	CCH060		formate dehydrogenase, alpha subunit
SFCCH060_1423	CCH060		sel1 repeat family protein
SFCCH060_1424	CCH060		putative exported protein
SFCCH060_1425	CCH060	gltP	proton glutamate symport protein
SFCCH060_1426	CCH060		TPR repeat family protein
SFCCH060_1427	CCH060		cytochrome C biogenesis family protein
SFCCH060_1428	CCH060	ccmF	cytochrome c-type biogenesis protein CcmF
SFCCH060_1429	CCH060	nrfD	cytochrome c nitrite reductase, NrfD subunit
SFCCH060_1430	CCH060	nrfC	cytochrome c nitrite reductase, Fe-S protein
SFCCH060_1431	CCH060	nrfB	cytochrome c nitrite reductase, pentaheme subunit
SFCCH060_1432	CCH060		cytochrome c552 family protein
SFCCH060_1433	CCH060		conserved hypothetical protein
SFCCH060_1434	CCH060	acs	acetate--CoA ligase
SFCCH060_1435	CCH060	yjcH	inner membrane protein YjcH
SFCCH060_1436	CCH060	actP	cation/acetate symporter ActP
SFCCH060_1437	CCH060		putative transposase
SFCCH060_1438	CCH060		putative iS1 encoded protein
SFCCH060_1439	CCH060		na+/H+ antiporter
SFCCH060_1440	CCH060		putative permease YjcD
SFCCH060_1441	CCH060	soxR	redox-sensitive transcriptional activator SoxR
SFCCH060_1442	CCH060	soxS	regulatory protein SoxS
SFCCH060_1443	CCH060		EAL domain protein
SFCCH060_1444	CCH060		putative transposase
SFCCH060_1445	CCH060		putative iS1 orfB
SFCCH060_1446	CCH060		CSS motif domain associated with EAL family protein
SFCCH060_1447	CCH060		putative transmembrane protein
SFCCH060_1448	CCH060		transposase family protein
SFCCH060_1449	CCH060		integrase core domain protein
SFCCH060_1450	CCH060		transposase DDE domain protein
SFCCH060_1451	CCH060	ssb	single-stranded DNA-binding protein
SFCCH060_1452	CCH060	uvrA	excinuclease ABC subunit A
SFCCH060_1453	CCH060		conserved hypothetical protein
SFCCH060_1454	CCH060		conserved hypothetical protein
SFCCH060_1455	CCH060		HAD super, subIIIB family protein
SFCCH060_1456	CCH060		putative predicted protein
SFCCH060_1457	CCH060		putative transposase
SFCCH060_1458	CCH060		conserved hypothetical protein
SFCCH060_1459	CCH060		conserved hypothetical protein
SFCCH060_1460	CCH060		sopA-like central domain protein
SFCCH060_1461	CCH060		transposase IS116/IS110/IS902 family protein
SFCCH060_1462	CCH060		chorismate lyase family protein
SFCCH060_1463	CCH060	ubiA	4-hydroxybenzoate polyprenyl transferase
SFCCH060_1464	CCH060	plsB	glycerol-3-phosphate O-acyltransferase
SFCCH060_1465	CCH060	dgkA	diacylglycerol kinase
SFCCH060_1466	CCH060	lexA	repressor LexA
SFCCH060_1467	CCH060		MATE efflux family protein
SFCCH060_1468	CCH060		conserved hypothetical protein
SFCCH060_1469	CCH060		ferric uptake regulator family protein
SFCCH060_1470	CCH060		conserved hypothetical protein
SFCCH060_1471	CCH060		putative transposase
SFCCH060_1472	CCH060		conserved hypothetical protein
SFCCH060_1473	CCH060	dusA	tRNA dihydrouridine synthase A family protein
SFCCH060_1474	CCH060	pspG	phage shock protein G
SFCCH060_1475	CCH060	qorA	quinone oxidoreductase 1
SFCCH060_1476	CCH060	dnaB	replicative DNA helicase
SFCCH060_1477	CCH060	alr	alanine racemase
SFCCH060_1478	CCH060	tyrB	aromatic-amino-acid aminotransferase
SFCCH060_1479	CCH060		putative transposase
SFCCH060_1480	CCH060		MFS transporter, sugar porter family protein
SFCCH060_1481	CCH060		phosphate-starvation-inducible E family protein
SFCCH060_1482	CCH060		conserved hypothetical protein
SFCCH060_1483	CCH060		capsule biosynthesis GfcC family protein
SFCCH060_1484	CCH060		conserved hypothetical protein
SFCCH060_1485	CCH060		conserved hypothetical protein
SFCCH060_1486	CCH060		exopolysaccharide production YjbE family protein
SFCCH060_1487	CCH060	pgi	glucose-6-phosphate isomerase
SFCCH060_1488	CCH060		aspartate kinase, monofunctional class
SFCCH060_1489	CCH060		conserved hypothetical protein
SFCCH060_1490	CCH060	rluF	ribosomal large subunit pseudouridine synthase F
SFCCH060_1491	CCH060		putative sor-operon regulator
SFCCH060_1492	CCH060		putative sugar-binding domain protein
SFCCH060_1493	CCH060		short chain dehydrogenase family protein
SFCCH060_1494	CCH060		PTS system, mannose/fructose/sorbose family, IIA component domain protein
SFCCH060_1495	CCH060	sorB	sorbose-specific phosphotransferase enzyme IIB component
SFCCH060_1496	CCH060		PTS system, mannose/fructose/sorbose , IIC component family protein
SFCCH060_1497	CCH060		PTS system, mannose/fructose/sorbose , IID component family protein
SFCCH060_1498	CCH060		zinc-binding dehydrogenase family protein
SFCCH060_1499	CCH060	pepE	peptidase E
SFCCH060_1500	CCH060	PNaS	sodium-dependent inorganic phosphate (Pi) transporter family protein
SFCCH060_1501	CCH060	metH	methionine synthase
SFCCH060_1502	CCH060	iclR	acetate operon repressor
SFCCH060_1503	CCH060		putative transposase
SFCCH060_1504	CCH060	aceK	isocitrate dehydrogenase kinase/phosphatase
SFCCH060_1505	CCH060		conserved hypothetical protein
SFCCH060_1506	CCH060	aceA	isocitrate lyase
SFCCH060_1507	CCH060		isocitrate lyase family protein
SFCCH060_1508	CCH060	aceB	malate synthase A
SFCCH060_1509	CCH060	metA	homoserine O-succinyltransferase
SFCCH060_1510	CCH060		conserved hypothetical protein
SFCCH060_1511	CCH060		conserved hypothetical protein
SFCCH060_1516	CCH060	purH	phosphoribosylaminoimidazolecarboxamide formyltransferase/IMP cyclohydrolase
SFCCH060_1517	CCH060	purD	phosphoribosylamine--glycine ligase
SFCCH060_1518	CCH060		AAA domain family protein
SFCCH060_1519	CCH060	zraS	sensor protein ZraS
SFCCH060_1520	CCH060		conserved hypothetical protein
SFCCH060_1521	CCH060	zraP	zinc resistance-associated protein
SFCCH060_1522	CCH060		conserved hypothetical protein
SFCCH060_1523	CCH060	hupA	DNA-binding protein HU-alpha
SFCCH060_1524	CCH060		conserved hypothetical protein
SFCCH060_1525	CCH060		endonuclease V family protein
SFCCH060_1526	CCH060	hemE	uroporphyrinogen decarboxylase
SFCCH060_1527	CCH060		NUDIX domain protein
SFCCH060_1528	CCH060	rsd	regulator of sigma D
SFCCH060_1529	CCH060	thiC	thiamine biosynthesis protein ThiC
SFCCH060_1530	CCH060	thiE	thiamine-phosphate synthase
SFCCH060_1531	CCH060		thiF family protein
SFCCH060_1532	CCH060	thiF	sulfur carrier protein ThiS adenylyltransferase
SFCCH060_1533	CCH060	thiS	thiamine biosynthesis protein ThiS
SFCCH060_1534	CCH060	thiG	thiazole synthase
SFCCH060_1535	CCH060	thiH	thiazole biosynthesis protein ThiH
SFCCH060_1536	CCH060	htrC	heat shock protein C
SFCCH060_1537	CCH060	rpoC	DNA-directed RNA polymerase, beta' subunit
SFCCH060_1538	CCH060	rpoB	DNA-directed RNA polymerase, beta subunit
SFCCH060_1539	CCH060	rplL	ribosomal protein L7/L12
SFCCH060_1540	CCH060	rplJ	50S ribosomal protein L10
SFCCH060_1541	CCH060	rplA	ribosomal protein L1
SFCCH060_1542	CCH060	rplK	ribosomal protein L11
SFCCH060_1543	CCH060	nusG	transcription termination/antitermination factor NusG
SFCCH060_1544	CCH060	secE	preprotein translocase, SecE subunit
SFCCH060_1545	CCH060	tuf	translation elongation factor Tu
SFCCH060_1550	CCH060	coaA	pantothenate kinase
SFCCH060_1551	CCH060	birA	bifunctional protein BirA
SFCCH060_1552	CCH060	murB	UDP-N-acetylenolpyruvoylglucosamine reductase
SFCCH060_1557	CCH060	murI	glutamate racemase
SFCCH060_1558	CCH060	btuB	tonB-dependent vitamin B12 receptor
SFCCH060_1559	CCH060		tonB-dependent Receptor Plug domain protein
SFCCH060_1560	CCH060	trmA	tRNA (uracil-5-)-methyltransferase
SFCCH060_1561	CCH060		conserved hypothetical protein
SFCCH060_1562	CCH060	fabR	HTH-type transcriptional repressor FabR
SFCCH060_1563	CCH060	oxyR	hydrogen peroxide-inducible gene activator
SFCCH060_1564	CCH060		pyridine nucleotide-disulfide oxidoreductase family protein
SFCCH060_1565	CCH060	argH	argininosuccinate lyase
SFCCH060_1566	CCH060	argB	acetylglutamate kinase
SFCCH060_1567	CCH060	argC	N-acetyl-gamma-glutamyl-phosphate reductase
SFCCH060_1568	CCH060	argE	acetylornithine deacetylase
SFCCH060_1569	CCH060		phosphoenolpyruvate carboxylase family protein
SFCCH060_1570	CCH060	eptC	phosphoethanolamine transferase EptC
SFCCH060_1571	CCH060		PTS system, Fru family, IIB component domain protein
SFCCH060_1572	CCH060		helix-turn-helix domain protein
SFCCH060_1573	CCH060		glycyl-radical enzyme activating family protein
SFCCH060_1574	CCH060		glycyl radical enzyme, PFL2/glycerol dehydratase family protein
SFCCH060_1575	CCH060		PTS system, Fru family, IIB component domain protein
SFCCH060_1576	CCH060		PTS system, Fru family, IIC component domain protein
SFCCH060_1577	CCH060	ptsP	phosphoenolpyruvate-protein phosphotransferase
SFCCH060_1578	CCH060	fsa	fructose-6-phosphate aldolase
SFCCH060_1579	CCH060	gldA	glycerol dehydrogenase
SFCCH060_1580	CCH060		conserved hypothetical protein
SFCCH060_1581	CCH060		conserved hypothetical protein
SFCCH060_1582	CCH060	katG	catalase/peroxidase HPI
SFCCH060_1583	CCH060	metF	5,10-methylenetetrahydrofolate reductase
SFCCH060_1584	CCH060	metL	bifunctional aspartokinase/homoserine dehydrogenase 2
SFCCH060_1585	CCH060	metB	O-succinylhomoserine (thiol)-lyase
SFCCH060_1586	CCH060		met Apo-repressor, MetJ family protein
SFCCH060_1587	CCH060		conserved hypothetical protein
SFCCH060_1588	CCH060		insA C-terminal domain protein
SFCCH060_1589	CCH060		putative transposase
SFCCH060_1590	CCH060		putative dsORF-f3
SFCCH060_1591	CCH060		conserved hypothetical protein
SFCCH060_1592	CCH060		putative transposase
SFCCH060_1593	CCH060		putative iS1 orfB
SFCCH060_1594	CCH060		RHS repeat-associated core domain protein
SFCCH060_1595	CCH060	rpmE	ribosomal protein L31
SFCCH060_1596	CCH060	priA	primosomal protein N'
SFCCH060_1597	CCH060		bacterial regulatory, lacI family protein
SFCCH060_1598	CCH060	ftsN	cell division protein FtsN
SFCCH060_1599	CCH060	hslV	ATP-dependent protease HslVU, peptidase subunit
SFCCH060_1600	CCH060	hslU	ATP-dependent protease HslVU, ATPase subunit
SFCCH060_1601	CCH060	menA	1,4-dihydroxy-2-naphthoate octaprenyltransferase
SFCCH060_1602	CCH060	rraA	regulator of ribonuclease activity A
SFCCH060_1603	CCH060	zapB	cell division protein ZapB
SFCCH060_1604	CCH060		MIP channel family protein
SFCCH060_1605	CCH060	glpK	glycerol kinase
SFCCH060_1606	CCH060	glpX	fructose-1,6-bisphosphatase, class II
SFCCH060_1607	CCH060	fpr	ferredoxin--NADP reductase
SFCCH060_1608	CCH060		universal stress family protein
SFCCH060_1609	CCH060		conserved hypothetical protein
SFCCH060_1610	CCH060		conserved hypothetical protein
SFCCH060_1611	CCH060		conserved hypothetical protein
SFCCH060_1612	CCH060	tpiA	triose-phosphate isomerase
SFCCH060_1613	CCH060	cdh	CDP-diacylglycerol pyrophosphatase
SFCCH060_1614	CCH060	sbp	sulfate-binding protein
SFCCH060_1615	CCH060	pfkA	6-phosphofructokinase
SFCCH060_1616	CCH060		cation diffusion facilitator transporter family protein
SFCCH060_1617	CCH060	cpxP	periplasmic protein CpxP
SFCCH060_1618	CCH060		response regulator
SFCCH060_1619	CCH060	cpxA	sensor protein CpxA
SFCCH060_1620	CCH060	yiiM	protein YiiM
SFCCH060_1621	CCH060	kdgT	2-keto-3-deoxygluconate transporter
SFCCH060_1622	CCH060	sodA	superoxide dismutase [Mn]
SFCCH060_1623	CCH060	rhaR	HTH-type transcriptional activator RhaR
SFCCH060_1624	CCH060	rhaT	L-rhamnose-proton symporter
SFCCH060_1625	CCH060	rhaS	HTH-type transcriptional activator RhaS
SFCCH060_1626	CCH060	rhaB	rhamnulokinase
SFCCH060_1627	CCH060	rhaA	L-rhamnose isomerase
SFCCH060_1628	CCH060	rhaD	rhamnulose-1-phosphate aldolase
SFCCH060_1629	CCH060	rhaU	L-rhamnose 1-epimerase
SFCCH060_1630	CCH060		putative transposase
SFCCH060_1631	CCH060		putative iS1 orfB
SFCCH060_1632	CCH060		conserved hypothetical protein
SFCCH060_1633	CCH060	fruA	PTS system, fructose subfamily, IIA component domain protein
SFCCH060_1634	CCH060		PTS system, Fru family, IIB component domain protein
SFCCH060_1635	CCH060		M42 glutamyl aminopeptidase family protein
SFCCH060_1636	CCH060		phosphoenolpyruvate-dependent sugar phosphotransferase system, EIIA 2 family protein
SFCCH060_1637	CCH060		conserved hypothetical protein
SFCCH060_1638	CCH060		putative transposase
SFCCH060_1639	CCH060		formate dehydrogenase family accessory protein FdhD
SFCCH060_1640	CCH060		molybdopterin oxidoreductase Fe4S4 domain protein
SFCCH060_1641	CCH060		formate dehydrogenase, alpha subunit
SFCCH060_1642	CCH060	fdxH	formate dehydrogenase, beta subunit
SFCCH060_1643	CCH060		formate dehydrogenase, gamma subunit
SFCCH060_1644	CCH060	fdhE	formate dehydrogenase accessory protein FdhE
SFCCH060_1645	CCH060		putative 4-phosphopantetheinyl transferase EntD
SFCCH060_1646	CCH060	yiiF	copG-family DNA-binding protein
SFCCH060_1647	CCH060		transposase family protein
SFCCH060_1648	CCH060		integrase core domain protein
SFCCH060_1649	CCH060		conserved hypothetical protein
SFCCH060_1650	CCH060		putative thioesterase domain protein
SFCCH060_1651	CCH060	dtd	D-tyrosyl-tRNA(Tyr) deacylase
SFCCH060_1652	CCH060		conserved hypothetical protein
SFCCH060_1653	CCH060	yihX	alpha-D-glucose-1-phosphate phosphatase YihX
SFCCH060_1654	CCH060		aldose 1-epimerase family protein
SFCCH060_1655	CCH060		major facilitator family transporter
SFCCH060_1656	CCH060		conserved hypothetical protein
SFCCH060_1657	CCH060		putative transposase
SFCCH060_1658	CCH060		NAD binding domain of 6-phosphogluconate dehydrogenase family protein
SFCCH060_1659	CCH060		pfkB carbohydrate kinase family protein
SFCCH060_1660	CCH060	glpR	glycerol-3-phosphate regulon repressor
SFCCH060_1661	CCH060		transposase DDE domain protein
SFCCH060_1662	CCH060	typA	GTP-binding protein TypA/BipA
SFCCH060_1663	CCH060	glnA	glutamine synthetase, type I
SFCCH060_1664	CCH060	glnL	nitrogen regulation protein NR
SFCCH060_1665	CCH060	ntrC	nitrogen regulation protein NR
SFCCH060_1666	CCH060		conserved hypothetical protein
SFCCH060_1667	CCH060	hemN	oxygen-independent coproporphyrinogen III oxidase
SFCCH060_1668	CCH060	yihI	der GTPase-activating protein YihI
SFCCH060_1669	CCH060	ysxC	ribosome biogenesis GTP-binding protein YsxC
SFCCH060_1670	CCH060	polA	DNA polymerase I
SFCCH060_1671	CCH060		conserved hypothetical protein
SFCCH060_1672	CCH060		putative acyltransferase YihG
SFCCH060_1673	CCH060		conserved hypothetical protein
SFCCH060_1674	CCH060		integrase core domain protein
SFCCH060_1675	CCH060		transposase family protein
SFCCH060_1676	CCH060		conserved hypothetical protein
SFCCH060_1677	CCH060		DSBA-like thioredoxin domain protein
SFCCH060_1678	CCH060		phosphotransferase enzyme family protein
SFCCH060_1679	CCH060	yihD	protein YihD
SFCCH060_1680	CCH060	mobA	molybdopterin-guanine dinucleotide biosynthesis protein A
SFCCH060_1681	CCH060	mobB	molybdopterin-guanine dinucleotide biosynthesis protein B
SFCCH060_1686	CCH060	hemG	protoporphyrinogen IX dehydrogenase [menaquinone]
SFCCH060_1687	CCH060		potassium uptake , TrkH family protein
SFCCH060_1688	CCH060		conserved hypothetical protein
SFCCH060_1689	CCH060	pepQ	xaa-Pro dipeptidase
SFCCH060_1690	CCH060	fadB	fatty oxidation complex, alpha subunit FadB
SFCCH060_1691	CCH060	fadA	acetyl-CoA C-acyltransferase FadA
SFCCH060_1692	CCH060	fre	NAD(P)H-flavin reductase
SFCCH060_1693	CCH060	ubiD	3-octaprenyl-4-hydroxybenzoate carboxy-lyase
SFCCH060_1694	CCH060	tatD	tat-linked quality control protein TatD
SFCCH060_1695	CCH060	rfaH	transcriptional activator RfaH
SFCCH060_1696	CCH060	tatC	twin arginine-targeting protein translocase TatC
SFCCH060_1697	CCH060	tatB	twin arginine-targeting protein translocase TatB
SFCCH060_1698	CCH060	tatA	twin arginine-targeting translocase, TatA/E family protein
SFCCH060_1699	CCH060	ubiB	2-polyprenylphenol 6-hydroxylase
SFCCH060_1700	CCH060		SCP-2 sterol transfer family protein
SFCCH060_1701	CCH060	ubiE	ubiquinone/menaquinone biosynthesis methyltransferase ubiE
SFCCH060_1702	CCH060	rmuC	DNA recombination protein RmuC
SFCCH060_1703	CCH060	udp	uridine phosphorylase
SFCCH060_1704	CCH060		dienelactone hydrolase family protein
SFCCH060_1705	CCH060		conserved hypothetical protein
SFCCH060_1706	CCH060		integrase core domain protein
SFCCH060_1707	CCH060		putative transposase
SFCCH060_1708	CCH060		conserved hypothetical protein
SFCCH060_1709	CCH060		conserved hypothetical protein
SFCCH060_1710	CCH060	metE	5-methyltetrahydropteroyltriglutamate--homocysteine S-methyltransferase
SFCCH060_1711	CCH060	yedA	carboxylate/amino acid/amine transporter family protein
SFCCH060_1712	CCH060		lysR substrate binding domain protein
SFCCH060_1713	CCH060	yigL	pyridoxal phosphate phosphatase YigL
SFCCH060_1714	CCH060		alpha/beta hydrolase fold family protein
SFCCH060_1715	CCH060		homoserine/Threonine efflux family protein
SFCCH060_1716	CCH060	rhtC	threonine efflux protein
SFCCH060_1717	CCH060	recQ	ATP-dependent DNA helicase RecQ
SFCCH060_1718	CCH060	pldA	phospholipase A1
SFCCH060_1719	CCH060		conserved hypothetical protein
SFCCH060_1720	CCH060		putative transposase
SFCCH060_1721	CCH060	rarD	protein RarD
SFCCH060_1722	CCH060		putative iS1 orfB
SFCCH060_1723	CCH060	corA	magnesium and cobalt transport protein CorA
SFCCH060_1724	CCH060		putative periplasmic domain protein
SFCCH060_1725	CCH060		transposase DDE domain protein
SFCCH060_1726	CCH060		conserved hypothetical protein
SFCCH060_1727	CCH060		S-adenosyl-l-methionine hydroxide adenosyltransferase family protein
SFCCH060_1728	CCH060	uvrD	DNA helicase II
SFCCH060_1729	CCH060	yigB	flavin mononucleotide phosphatase YigB
SFCCH060_1730	CCH060	xerC	tyrosine recombinase XerC
SFCCH060_1731	CCH060		conserved hypothetical protein
SFCCH060_1732	CCH060	dapF	diaminopimelate epimerase
SFCCH060_1733	CCH060		prokaryotic lipoprotein-attachment site family protein
SFCCH060_1734	CCH060	cyaY	iron donor protein CyaY
SFCCH060_1735	CCH060	cyaA	adenylate cyclase
SFCCH060_1736	CCH060	hemC	porphobilinogen deaminase
SFCCH060_1737	CCH060		uroporphyrinogen-III synthase HemD family protein
SFCCH060_1738	CCH060		putative uroporphyrinogen-III C-methyltransferase
SFCCH060_1739	CCH060		hemY family protein
SFCCH060_1740	CCH060		putative arylsulfatase domain protein
SFCCH060_1741	CCH060		anaerobic sulfatase maturase
SFCCH060_1746	CCH060		putative transport protein YifK
SFCCH060_1747	CCH060		glycosyltransferase, WecB/TagA/CpsF family protein
SFCCH060_1748	CCH060		wzyE family protein
SFCCH060_1749	CCH060		4-alpha-L-fucosyltransferase glycosyl transferase group 56 family protein
SFCCH060_1750	CCH060	wzxE	protein WzxE
SFCCH060_1751	CCH060	wecE	TDP-4-keto-6-deoxy-D-glucose transaminase family protein
SFCCH060_1752	CCH060	wecD	TDP-D-fucosamine acetyltransferase
SFCCH060_1753	CCH060	rfbA	glucose-1-phosphate thymidylyltransferase
SFCCH060_1754	CCH060	rfbB	dTDP-glucose 4,6-dehydratase
SFCCH060_1755	CCH060		nucleotide sugar dehydrogenase family protein
SFCCH060_1756	CCH060		UDP-N-acetylglucosamine 2-epimerase
SFCCH060_1757	CCH060	wzzE	lipopolysaccharide biosynthesis protein WzzE
SFCCH060_1758	CCH060	wecA	undecaprenyl-phosphate alpha-N-acetylglucosaminyl 1-phosphatetransferase
SFCCH060_1759	CCH060		conserved hypothetical protein
SFCCH060_1760	CCH060	rho	transcription termination factor Rho
SFCCH060_1761	CCH060	trxA	thioredoxin
SFCCH060_1762	CCH060	rhlB	ATP-dependent RNA helicase RhlB
SFCCH060_1763	CCH060	gppA	guanosine-5'-triphosphate,3'-diphosphate pyrophosphatase
SFCCH060_1764	CCH060	rep	ATP-dependent DNA helicase Rep
SFCCH060_1765	CCH060		integrase core domain protein
SFCCH060_1766	CCH060		transposase family protein
SFCCH060_1767	CCH060	ppiC	peptidyl-prolyl cis-trans isomerase C
SFCCH060_1768	CCH060	ilvC	ketol-acid reductoisomerase
SFCCH060_1769	CCH060	ilvA	threonine ammonia-lyase, biosynthetic
SFCCH060_1770	CCH060		bacterial regulatory helix-turn-helix , lysR family protein
SFCCH060_1771	CCH060	ilvD	dihydroxy-acid dehydratase
SFCCH060_1772	CCH060	ilvE	branched-chain amino acid aminotransferase
SFCCH060_1773	CCH060	ilvM	acetolactate synthase isozyme 2 small subunit
SFCCH060_1774	CCH060	ilvB	acetolactate synthase, large subunit, biosynthetic type
SFCCH060_1775	CCH060		hypothetical protein
SFCCH060_1776	CCH060		magnesium chelatase, subunit ChlI family protein
SFCCH060_1777	CCH060		conserved hypothetical protein
SFCCH060_1778	CCH060		bacterial regulatory helix-turn-helix , lysR family protein
SFCCH060_1786	CCH060		bacterial regulatory, gntR family protein
SFCCH060_1787	CCH060	rbsR	ribose operon repressor
SFCCH060_1788	CCH060		putative transport protein HsrA
SFCCH060_1789	CCH060	rbsK	ribokinase
SFCCH060_1790	CCH060		periplasmic binding and sugar binding domain of LacI family protein
SFCCH060_1791	CCH060	rbsB	D-ribose-binding periplasmic protein
SFCCH060_1792	CCH060		branched-chain amino acid transport system / permease component family protein
SFCCH060_1793	CCH060	rbsA	ribose import ATP-binding RbsA domain protein
SFCCH060_1794	CCH060	rbsA	ribose import ATP-binding protein RbsA
SFCCH060_1795	CCH060	rbsD	D-ribose pyranase
SFCCH060_1796	CCH060	kup	potassium uptake protein
SFCCH060_1797	CCH060		transposase DDE domain protein
SFCCH060_1798	CCH060	glmS	glutamine-fructose-6-phosphate transaminase
SFCCH060_1799	CCH060	glmU	UDP-N-acetylglucosamine diphosphorylase/glucosamine-1-phosphate N-acetyltransferase
SFCCH060_1800	CCH060	atpC	ATP synthase F1, epsilon subunit
SFCCH060_1801	CCH060	atpD	ATP synthase F1, beta subunit
SFCCH060_1802	CCH060	atpG	ATP synthase F1, gamma subunit
SFCCH060_1803	CCH060	atpA	ATP synthase F1, alpha subunit
SFCCH060_1804	CCH060	atpH	ATP synthase F1, delta subunit
SFCCH060_1805	CCH060	atpF	ATP synthase F0, B subunit
SFCCH060_1806	CCH060	atpE	ATP synthase F0, C subunit
SFCCH060_1807	CCH060	atpB	ATP synthase F0, A subunit
SFCCH060_1808	CCH060		ATP synthase I chain family protein
SFCCH060_1809	CCH060	gidB	16S rRNA (guanine(527)-N(7))-methyltransferase GidB
SFCCH060_1810	CCH060	gidA	tRNA uridine 5-carboxymethylaminomethyl modification enzyme GidA
SFCCH060_1811	CCH060		flavodoxin family protein
SFCCH060_1812	CCH060	asnC	regulatory protein AsnC
SFCCH060_1813	CCH060	asnA	aspartate--ammonia ligase
SFCCH060_1814	CCH060	viaA	protein ViaA
SFCCH060_1815	CCH060		sigma-54 interaction domain protein
SFCCH060_1816	CCH060		insertion element 4 transposase N-terminal family protein
SFCCH060_1817	CCH060		putative p4-specific DNA primase domain protein
SFCCH060_1818	CCH060	ssb	single-stranded DNA-binding family protein
SFCCH060_1819	CCH060		conserved hypothetical protein
SFCCH060_1820	CCH060		conserved hypothetical protein
SFCCH060_1821	CCH060		conserved hypothetical protein
SFCCH060_1822	CCH060		conserved hypothetical protein
SFCCH060_1823	CCH060		conserved hypothetical protein
SFCCH060_1824	CCH060		plasmid pRiA4b ORF-3-like family protein
SFCCH060_1825	CCH060		BRO family, N-terminal domain protein
SFCCH060_1826	CCH060		conserved hypothetical protein
SFCCH060_1827	CCH060		integrase core domain protein
SFCCH060_1828	CCH060		putative transposase
SFCCH060_1829	CCH060		NAD-dependent DNA ligase adenylation domain protein
SFCCH060_1830	CCH060	gmk	guanylate kinase
SFCCH060_1831	CCH060	rpoZ	DNA-directed RNA polymerase, omega subunit
SFCCH060_1832	CCH060	spoT	bifunctional (p)ppGpp synthase/hydrolase SpoT
SFCCH060_1833	CCH060		spoU rRNA Methylase family protein
SFCCH060_1834	CCH060	recG	ATP-dependent DNA helicase RecG
SFCCH060_1835	CCH060	gltS	sodium/glutamate symporter
SFCCH060_1836	CCH060		uracil-xanthine permease family protein
SFCCH060_1837	CCH060		asmA family protein
SFCCH060_1838	CCH060		transposase family protein
SFCCH060_1839	CCH060		putative transposase
SFCCH060_1840	CCH060		transposase IS66 family protein
SFCCH060_1841	CCH060	yicI	alpha-xylosidase
SFCCH060_1842	CCH060		integrase core domain protein
SFCCH060_1843	CCH060		putative transposase
SFCCH060_1844	CCH060	yicI	alpha-xylosidase domain protein
SFCCH060_1845	CCH060	yicJ	inner membrane symporter YicJ
SFCCH060_1847	CCH060		putative predicted protein
SFCCH060_1848	CCH060		putative transposase
SFCCH060_1849	CCH060		integrase core domain protein
SFCCH060_1850	CCH060		major Facilitator Superfamily protein
SFCCH060_1851	CCH060		transposase family protein
SFCCH060_1852	CCH060	setC	sugar efflux transporter C domain protein
SFCCH060_1853	CCH060		conserved hypothetical protein
SFCCH060_1854	CCH060	nlpA	lipoprotein 28
SFCCH060_1855	CCH060		conserved hypothetical protein
SFCCH060_1856	CCH060	nepI	purine ribonucleoside efflux pump NepI
SFCCH060_1857	CCH060		conserved hypothetical protein
SFCCH060_1858	CCH060		permease family protein
SFCCH060_1859	CCH060		putative iS1 orfB
SFCCH060_1860	CCH060		putative transposase
SFCCH060_1861	CCH060	uhpT	hexose phosphate transport protein
SFCCH060_1862	CCH060	uhpC	regulatory protein UhpC
SFCCH060_1863	CCH060		histidine kinase-, DNA gyrase B-, and HSP90-like ATPase family protein
SFCCH060_1864	CCH060	uhpA	transcriptional regulatory protein UhpA
SFCCH060_1865	CCH060	ilvN	acetolactate synthase isozyme 1 small subunit
SFCCH060_1866	CCH060	ilvB	acetolactate synthase, large subunit, biosynthetic type
SFCCH060_1867	CCH060		conserved hypothetical protein
SFCCH060_1868	CCH060		toxin TisB, type I toxin-antitoxin system family protein
SFCCH060_1869	CCH060	emrD	multidrug resistance protein D
SFCCH060_1870	CCH060		putative dNA-binding transcriptional regulator
SFCCH060_1871	CCH060	yidG	inner membrane protein YidG
SFCCH060_1872	CCH060		conserved hypothetical protein
SFCCH060_1873	CCH060		transposase, IS605 OrfB family
SFCCH060_1874	CCH060		putative transposase family protein
SFCCH060_1875	CCH060		family 4 glycosyl hydrolase C-terminal domain protein
SFCCH060_1876	CCH060	aglB	6-phospho-alpha-glucosidase
SFCCH060_1877	CCH060		PTS system, alpha-glucoside-specific IIBC component domain protein
SFCCH060_1878	CCH060		aspT/YidE/YbjL antiporter duplication domain protein
SFCCH060_1879	CCH060		conserved hypothetical protein
SFCCH060_1880	CCH060	ibpB	small heat shock protein IbpB
SFCCH060_1881	CCH060	ibpA	small heat shock protein IbpA
SFCCH060_1882	CCH060		conserved hypothetical protein
SFCCH060_1883	CCH060		conserved hypothetical protein
SFCCH060_1884	CCH060		putative transposase
SFCCH060_1885	CCH060		transposase family protein
SFCCH060_1886	CCH060		HAD hydrolase, IIB family protein
SFCCH060_1887	CCH060		conserved hypothetical protein
SFCCH060_1888	CCH060	gyrB	DNA gyrase, B subunit
SFCCH060_1889	CCH060	recF	DNA replication and repair protein RecF
SFCCH060_1890	CCH060	dnaN	DNA polymerase III, beta subunit
SFCCH060_1891	CCH060	dnaA	chromosomal replication initiator protein DnaA
SFCCH060_1892	CCH060	rpmH	ribosomal protein L34
SFCCH060_1893	CCH060	rnpA	ribonuclease P protein component
SFCCH060_1894	CCH060	yidC	membrane protein insertase YidC
SFCCH060_1895	CCH060	trmE	tRNA modification GTPase TrmE
SFCCH060_1896	CCH060		putative transposase
SFCCH060_1897	CCH060		beta-eliminating lyase family protein
SFCCH060_1898	CCH060	tnaB	low affinity tryptophan permease
SFCCH060_1899	CCH060	mdtL	multidrug resistance protein MdtL
SFCCH060_1900	CCH060	yidZ	HTH-type transcriptional regulator YidZ
SFCCH060_1901	CCH060		putative phosphopantetheinyl transferase
SFCCH060_1902	CCH060		NADPH-dependent FMN reductase family protein
SFCCH060_1903	CCH060		putative adenine permease PurP
SFCCH060_1904	CCH060		putative transposase
SFCCH060_1905	CCH060	phoU	phosphate transport system regulatory protein PhoU
SFCCH060_1906	CCH060	pstB	phosphate ABC transporter, ATP-binding protein
SFCCH060_1907	CCH060	pstA	phosphate ABC transporter, permease protein PstA
SFCCH060_1908	CCH060	pstC	phosphate ABC transporter, permease protein PstC
SFCCH060_1909	CCH060	pstS	phosphate ABC transporter, phosphate-binding protein PstS
SFCCH060_1910	CCH060		fimbrial family protein
SFCCH060_1911	CCH060		type VII secretion system (T7SS), usher family protein
SFCCH060_1912	CCH060		type VII secretion system (T7SS), usher family protein
SFCCH060_1913	CCH060		integrase core domain protein
SFCCH060_1914	CCH060		transposase family protein
SFCCH060_1915	CCH060		putative transposase
SFCCH060_1916	CCH060		antA/AntB antirepressor family protein
SFCCH060_1917	CCH060		conserved hypothetical protein
SFCCH060_1918	CCH060		prophage CP4-57 regulatory family protein
SFCCH060_1919	CCH060		conserved hypothetical protein
SFCCH060_1920	CCH060		phage integrase
SFCCH060_1921	CCH060		yicC-like , N-terminal region family protein
SFCCH060_1922	CCH060	rph	ribonuclease PH
SFCCH060_1923	CCH060	pyrE	orotate phosphoribosyltransferase
SFCCH060_1924	CCH060	slmA	nucleoid occlusion factor SlmA
SFCCH060_1925	CCH060	dut	deoxyuridine 5'-triphosphate nucleotidohydrolase
SFCCH060_1926	CCH060	coaBC	phosphopantothenoylcysteine decarboxylase / phosphopantothenate--cysteine ligase
SFCCH060_1927	CCH060		DNA repair RadC family protein
SFCCH060_1928	CCH060	rpmB	ribosomal protein L28
SFCCH060_1929	CCH060	rpmG	ribosomal protein L33
SFCCH060_1930	CCH060	mutM	formamidopyrimidine-DNA glycosylase
SFCCH060_1931	CCH060	coaD	pantetheine-phosphate adenylyltransferase
SFCCH060_1932	CCH060	waaA	3-deoxy-D-manno-octulosonic acid transferase
SFCCH060_1933	CCH060		putative lipopolysaccharide heptosyltransferase III
SFCCH060_1934	CCH060	rfaG	lipopolysaccharide core biosynthesis protein RfaG
SFCCH060_1935	CCH060	rfaP	lipopolysaccharide core heptose(I) kinase RfaP
SFCCH060_1936	CCH060		glycosyl transferase 8 family protein
SFCCH060_1937	CCH060		glycosyl transferase 8 family protein
SFCCH060_1938	CCH060	rfaY	lipopolysaccharide core heptose(II) kinase RfaY
SFCCH060_1939	CCH060		glycosyl transferase 8 family protein
SFCCH060_1940	CCH060		glycosyl transferase 2 family protein
SFCCH060_1941	CCH060		O-Antigen ligase family protein
SFCCH060_1942	CCH060	rfaC	lipopolysaccharide heptosyltransferase I
SFCCH060_1943	CCH060	rfaF	lipopolysaccharide heptosyltransferase II
SFCCH060_1944	CCH060	rfaD	ADP-glyceromanno-heptose 6-epimerase
SFCCH060_1945	CCH060	kbl	2-amino-3-ketobutyrate coenzyme A ligase
SFCCH060_1946	CCH060	tdh	L-threonine 3-dehydrogenase
SFCCH060_1947	CCH060		divergent polysaccharide deacetylase family protein
SFCCH060_1948	CCH060		glycosyl transferase 2 family protein
SFCCH060_1949	CCH060	envC	murein hydrolase activator EnvC
SFCCH060_1950	CCH060	gpmI	2,3-bisphosphoglycerate-independent phosphoglycerate mutase
SFCCH060_1951	CCH060		rhodanese-like domain protein
SFCCH060_1952	CCH060	grxC	glutaredoxin 3
SFCCH060_1953	CCH060	secB	protein-export chaperone SecB
SFCCH060_1954	CCH060		NAD-dependent glycerol-3-phosphate dehydrogenase family protein
SFCCH060_1955	CCH060	cysE	serine O-acetyltransferase
SFCCH060_1956	CCH060	trmL	tRNA (cytidine(34)-2'-O)-methyltransferase
SFCCH060_1957	CCH060		transposase family protein
SFCCH060_1958	CCH060	lldD	L-lactate dehydrogenase [cytochrome]
SFCCH060_1959	CCH060		bacterial regulatory, gntR family protein
SFCCH060_1960	CCH060	lldP	L-lactate permease
SFCCH060_1961	CCH060		haemagglutinin family protein
SFCCH060_1962	CCH060		conserved hypothetical protein
SFCCH060_1963	CCH060		putative transposase
SFCCH060_1964	CCH060		conserved hypothetical protein
SFCCH060_1965	CCH060		conserved hypothetical protein
SFCCH060_1966	CCH060	mtlR	mannitol operon repressor
SFCCH060_1967	CCH060	mtlD	mannitol-1-phosphate 5-dehydrogenase
SFCCH060_1968	CCH060	mtlA	PTS system mannitol-specific EIICBA component
SFCCH060_1969	CCH060	yiaW	inner membrane protein YiaW
SFCCH060_1970	CCH060	yibH	inner membrane protein YibH
SFCCH060_1971	CCH060		putative transposase
SFCCH060_1972	CCH060		transposase family protein
SFCCH060_1973	CCH060		conserved hypothetical protein
SFCCH060_1974	CCH060		integrase core domain protein
SFCCH060_1975	CCH060		RHS repeat-associated core domain protein
SFCCH060_1976	CCH060		glutathione S-transferase, N-terminal domain protein
SFCCH060_1977	CCH060	selA	L-seryl-tRNA selenium transferase
SFCCH060_1978	CCH060	selB	selenocysteine-specific translation elongation factor
SFCCH060_1979	CCH060		iron-containing alcohol dehydrogenase family protein
SFCCH060_1980	CCH060	aldB	aldehyde dehydrogenase B
SFCCH060_1981	CCH060		putative transposase
SFCCH060_1982	CCH060		putative iS1 orfB
SFCCH060_1983	CCH060		TRAP transporter, DctM subunit
SFCCH060_1984	CCH060	yiaM	2,3-diketo-L-gulonate TRAP transporter small permease protein YiaM
SFCCH060_1985	CCH060		conserved hypothetical protein
SFCCH060_1986	CCH060	dlgD	2,3-diketo-L-gulonate reductase
SFCCH060_1987	CCH060	yiaJ	HTH-type transcriptional regulator YiaJ
SFCCH060_1988	CCH060		4Fe-4S binding domain protein
SFCCH060_1989	CCH060	avtA	valine--pyruvate aminotransferase
SFCCH060_1990	CCH060	malS	alpha-amylase
SFCCH060_1991	CCH060		mannosyl-glycoendo-beta-N-acetylglucosaminidase family protein
SFCCH060_1992	CCH060		periplasmic binding protein-like domain protein
SFCCH060_1993	CCH060		branched-chain amino acid transport system / permease component family protein
SFCCH060_1994	CCH060		branched-chain amino acid transport system / permease component family protein
SFCCH060_1995	CCH060	xylG	D-xylose ABC transporter, ATP-binding protein
SFCCH060_1996	CCH060	xylF	D-xylose ABC transporter, D-xylose-binding protein
SFCCH060_1997	CCH060	xylA	xylose isomerase
SFCCH060_1998	CCH060	xylB	xylulokinase
SFCCH060_1999	CCH060	yiaB	inner membrane protein YiaB
SFCCH060_2000	CCH060	yiaA	inner membrane protein YiaA
SFCCH060_2001	CCH060	yiaH	inner membrane protein YiaH
SFCCH060_2002	CCH060		putative transposase
SFCCH060_2003	CCH060		ysaB-like lipofamily protein
SFCCH060_2004	CCH060	glyQ	glycine--tRNA ligase alpha subunit
SFCCH060_2005	CCH060	glyS	glycine--tRNA ligase beta subunit
SFCCH060_2006	CCH060		putative transposase
SFCCH060_2007	CCH060	hokA	HokA domain protein
SFCCH060_2008	CCH060	cspA	cold shock protein CspA
SFCCH060_2009	CCH060		helix-turn-helix family protein
SFCCH060_2010	CCH060		conserved hypothetical protein
SFCCH060_2011	CCH060	ghrB	glyoxylate/hydroxypyruvate reductase B
SFCCH060_2012	CCH060	yiaD	inner membrane lipoprotein YiaD
SFCCH060_2013	CCH060		acetyltransferase domain protein
SFCCH060_2014	CCH060		molybdopterin guanine dinucleotide-containing S/N-oxide reductases family protein
SFCCH060_2015	CCH060	tag	DNA-3-methyladenine glycosylase 1
[truncated: 3,246 more rows]
