# Supplementary material for: Genomic, transcriptomic, and phenotypic differences among archetype Shigella flexneri strains of serotypes 2a, 3a, and 6
Source: mSphere. 2023 Oct 13;8(6):e00408-23. doi: 10.1128/msphere.00408-23 (PMC10732043; doi:10.1128/msphere.00408-23)
Supplement: Data Set 2 — LS-BSR analyses. [file msphere.00408-23-s0002.xlsx]

## Sheet: Ven Diagram LSBSR
Dataset 2. Ven Diagram LSBSR
Annotation	Cluster	Gene ID	Genetic Location	2457T	J17B	CCH060
uvrD/REP helicase N-terminal domain protein-;-PF00580.16-;-HMM::pfam	1	p2457T_221_1	plasmid (pINV)	1	1	0.03
integrase core domain protein-;-PF13683.1-;-HMM::pfam	2	p2457T_221_2	plasmid (pINV)	1	0.97	0.94
integrase core domain protein-;-PF00665.21-;-HMM::pfam	3	p2457T_221_3	plasmid (pINV)	1	0.97	0.95
putative transposase for insertion sequence element IS3411-;-UniRef100_Q9XCI0-;-BER::uncharacterized::full::full	4	p2457T_221_4	plasmid (pINV)	1	0.98	0.98
protein kinase OspG-;-UniRef100_Q326Z4-;-BER::characterized::full::full	5	p2457T_221_7	plasmid (pINV)	1	1	0
hypothetical protein-;-default-;-hypothetical	6	p2457T_221_8	plasmid (pINV)	1	1	0.96
ABC transporter ATPase component domain protein-;-UniRef100_E2GHF7-;-BER::uncharacterized::full::partial	7	p2457T_221_9	plasmid (pINV)	1	0.99	0.99
conserved hypothetical protein-;-UniRef100_F4SYD0-;-BER::uncharacterized::full::full	8	p2457T_221_10	plasmid (pINV)	1	1	1
E3 ubiquitin-protein ligase ipaH9.8-;-UniRef100_Q8VSC3-;-BER::characterized::full::full	9	p2457T_221_11	plasmid (pINV)	1	0.99	0.99
toxin CcdB-;-UniRef100_Q52042-;-BER::characterized::full::full	10	p2457T_221_12	plasmid (pINV)	1	0.94	1
antitoxin CcdA-;-UniRef100_P62553-;-BER::characterized::full::full	11	p2457T_221_13	plasmid (pINV)	1	0.98	0.98
transposase IS66 family protein-;-PF03050.9-;-HMM::pfam	12	p2457T_221_14	plasmid (pINV)	1	0.97	0.45
transposase IS66 family protein-;-PF03050.9-;-HMM::pfam	13	p2457T_221_15	plasmid (pINV)	1	0.99	0.19
plasmid stabilisation system family protein-;-PF05016.9-;-HMM::pfam	14	p2457T_221_17	plasmid (pINV)	1	1	0.32
ribbon-helix-helix , copG family protein-;-PF01402.16-;-HMM::pfam	15	p2457T_221_18	plasmid (pINV)	1	0.97	0.27
conserved hypothetical protein-;-UniRef100_D2AJT0-;-BER::uncharacterized::full::partial	16	p2457T_221_19	plasmid (pINV)	1	0.98	0
putative peptidoglycan binding domain protein-;-PF01471.13-;-HMM::pfam	17	p2457T_221_20	plasmid (pINV)	1	0.99	0.07
istB-like ATP binding family protein-;-PF01695.12-;-HMM::pfam	18	p2457T_221_21	plasmid (pINV)	1	0.98	0.74
transposase IS66 family protein-;-PF03050.9-;-HMM::pfam	19	p2457T_221_22	plasmid (pINV)	1	1	0.99
putative transposase-;-PF05717.8-;-HMM::pfam	20	p2457T_221_23	plasmid (pINV)	1	0.99	0.53
ATPase subunit of terminase family protein-;-PF06056.7-;-HMM::pfam	21	p2457T_221_24	plasmid (pINV)	1	1	0.07
transposase family protein-;-PF01527.15-;-HMM::pfam	22	p2457T_221_26	plasmid (pINV)	1	1	1
transposase family protein-;-PF01527.15-;-HMM::pfam	23	p2457T_221_27	plasmid (pINV)	1	0	1
conserved hypothetical protein-;-UniRef100_D2AJS1-;-BER::uncharacterized::full::full	24	p2457T_221_28	plasmid (pINV)	1	1	0.99
insA C-terminal domain protein-;-PF12759.2-;-HMM::pfam	25	p2457T_221_29	plasmid (pINV)	1	1	0.98
HTH-like domain protein-;-PF13276.1-;-HMM::pfam	26	p2457T_221_34	plasmid (pINV)	1	1	1
transposase IS66 family protein-;-PF03050.9-;-HMM::pfam	27	p2457T_221_36	plasmid (pINV)	1	0.97	0.97
transposase IS116/IS110/IS902 family protein-;-PF02371.11-;-HMM::pfam	28	p2457T_221_37	plasmid (pINV)	1	0	0.03
conserved hypothetical protein-;-PF07128.7-;-HMM::pfam	29	p2457T_221_39	plasmid (pINV)	1	0.1	0.72
conserved hypothetical protein-;-PF07128.7-;-HMM::pfam	30	p2457T_221_40	plasmid (pINV)	1	0	0.92
conserved hypothetical protein-;-UniRef100_E2GHH3-;-BER::uncharacterized::full::full	31	p2457T_221_41	plasmid (pINV)	1	0	0.9
DNA methylase family protein-;-PF01555.13-;-HMM::pfam	32	p2457T_221_42	plasmid (pINV)	1	0	0.89
stbA family protein-;-PF06406.6-;-HMM::pfam	33	p2457T_221_44	plasmid (pINV)	1	0	0
stbA family protein-;-PF06406.6-;-HMM::pfam	34	p2457T_221_45	plasmid (pINV)	1	0.03	0.03
putative plasmid stable inheritance protein-;-UniRef100_Q99QK3-;-BER::uncharacterized::full::full	35	p2457T_221_46	plasmid (pINV)	1	0	0
addiction module antitoxin, RelB/DinJ family protein-;-TIGR02384-;-HMM::subfamily	36	p2457T_221_47	plasmid (pINV)	1	0.05	0.06
transposase DDE domain protein-;-PF13586.1-;-HMM::pfam	37	p2457T_221_48	plasmid (pINV)	1	0.99	0.99
PAP2 superfamily protein-;-PF01569.16-;-HMM::pfam	38	p2457T_221_49	plasmid (pINV)	1	0.05	0.05
integrase core domain protein-;-PF00665.21-;-HMM::pfam	39	p2457T_221_50	plasmid (pINV)	1	0.9	0.89
reverse transcriptase family protein-;-PF00078.22-;-HMM::pfam	40	p2457T_221_51	plasmid (pINV)	1	0.3	0.3
conserved hypothetical protein-;-UniRef100_B3X7A4-;-BER::uncharacterized::full::full	41	p2457T_221_52	plasmid (pINV)	1	0.99	0.97
calcineurin-like phosphoesterase family protein-;-PF00149.23-;-HMM::pfam	42	p2457T_221_53	plasmid (pINV)	1	0.82	0.99
cysteine protease-like VirA-;-UniRef100_Q7BU69-;-BER::characterized::full::full	43	p2457T_221_58	plasmid (pINV)	1	1	0.99
transposase family protein-;-PF01527.15-;-HMM::pfam	44	p2457T_221_59	plasmid (pINV)	1	1	0.88
HTH-like domain protein-;-PF13276.1-;-HMM::pfam	45	p2457T_221_60	plasmid (pINV)	1	0.99	0.96
putative transposase insF for insertion sequence IS3A/B/C/D/E/fA domain protein-;-UniRef100_F5NWH3-;-BER::uncharacterized::full::full	46	p2457T_221_61	plasmid (pINV)	1	1	1
putative transposase-;-UniRef100_F5NWH5-;-BER::uncharacterized::full::full	47	p2457T_221_62	plasmid (pINV)	1	0.99	0.98
transposase family protein-;-PF04986.8-;-HMM::pfam	48	p2457T_221_63	plasmid (pINV)	1	1	1
transposase IS116/IS110/IS902 family protein-;-PF02371.11-;-HMM::pfam	49	p2457T_221_69	plasmid (pINV)	1	0.99	0.47
putative membrane protein-;-TMHMM-;-TMHMM	50	p2457T_221_70	plasmid (pINV)	1	0.99	0.99
hypothetical protein-;-default-;-hypothetical	51	p2457T_221_71	plasmid (pINV)	1	0.99	0.99
transposase family protein-;-PF01527.15-;-HMM::pfam	52	p2457T_221_72	plasmid (pINV)	1	0.97	0.97
transposase family protein-;-PF04986.8-;-HMM::pfam	53	p2457T_221_73	plasmid (pINV)	1	0.98	0.97
conserved hypothetical protein-;-UniRef100_B3WWK3-;-BER::uncharacterized::full::full	54	p2457T_221_74	plasmid (pINV)	1	1	0.99
integrase core domain protein-;-PF13333.1-;-HMM::pfam	55	p2457T_221_75	plasmid (pINV)	1	1	1
transposase family protein-;-PF01527.15-;-HMM::pfam	56	p2457T_221_76	plasmid (pINV)	1	0.99	0.98
integrase core domain protein-;-PF00665.21-;-HMM::pfam	57	p2457T_221_77	plasmid (pINV)	1	0.97	0.98
hypothetical protein-;-default-;-hypothetical	58	p2457T_221_78	plasmid (pINV)	1	1	1
biofilm development YmgB/AriR family protein-;-PF10798.3-;-HMM::pfam	59	p2457T_221_79	plasmid (pINV)	1	1	0.98
surface presentation of antigens protein SpaS-;-UniRef100_P0A1M8-;-BER::characterized::full::full	60	p2457T_221_80	plasmid (pINV)	1	0.99	0.98
type III secretion apparatus protein SpaR/YscT/HrcT-;-TIGR01401-;-HMM::equivalog	61	p2457T_221_81	plasmid (pINV)	1	0.99	0.99
type III secretion , HrpO family protein-;-TIGR01403-;-HMM::subfamily	62	p2457T_221_82	plasmid (pINV)	1	1	0.97
type III secretion apparatus protein, YscR/HrcR family-;-TIGR01102-;-HMM::equivalog	63	p2457T_221_83	plasmid (pINV)	1	1	0.96
surface presentation of antigens family protein-;-PF01052.15-;-HMM::pfam	64	p2457T_221_84	plasmid (pINV)	1	1	0.99
surface presentation of antigens protein SpaN-;-UniRef100_P0A1K5-;-BER::characterized::full::full	65	p2457T_221_85	plasmid (pINV)	1	1	1
putative surface presentation of antigens protein SpaM-;-UniRef100_P0A1K3-;-BER::uncharacterized::full::full	66	p2457T_221_86	plasmid (pINV)	1	1	0.99
putative ATP synthase SpaL-;-UniRef100_P0A1C0-;-BER::characterized::full::full	67	p2457T_221_87	plasmid (pINV)	1	1	0.98
surface presentation of antigens protein SpaK-;-UniRef100_P35530-;-BER::characterized::full::full	68	p2457T_221_88	plasmid (pINV)	1	0.99	0.99
protein MxiA-;-UniRef100_P0A1I5-;-BER::characterized::full::full	69	p2457T_221_89	plasmid (pINV)	1	1	0.72
type III secretion regulator YopN/LcrE/InvE/MxiC-;-TIGR02568-;-HMM::equivalog	70	p2457T_221_90	plasmid (pINV)	1	1	0.99
type III secretion outer membrane pore, YscC/HrcC family-;-TIGR02516-;-HMM::equivalog	71	p2457T_221_91	plasmid (pINV)	1	0.99	0.99
bacterial regulatory helix-turn-helix, AraC family protein-;-PF00165.18-;-HMM::pfam	72	p2457T_221_92	plasmid (pINV)	1	1	1
lipoprotein MxiM-;-UniRef100_P0A1X2-;-BER::characterized::full::full	73	p2457T_221_93	plasmid (pINV)	1	1	0.99
putative mxiL-;-UniRef100_Q6XVX5-;-BER::uncharacterized::full::full	74	p2457T_221_94	plasmid (pINV)	1	0.99	0.99
putative mxiN-;-UniRef100_Q326R6-;-BER::uncharacterized::full::full	75	p2457T_221_95	plasmid (pINV)	1	1	0.99
type III secretion apparatus protein OrgA/MxiK-;-TIGR02555-;-HMM::equivalog	76	p2457T_221_96	plasmid (pINV)	1	1	0.99
type III secretion apparatus lipoprotein, YscJ/HrcJ family-;-TIGR02544-;-HMM::equivalog	77	p2457T_221_97	plasmid (pINV)	1	1	0.99
type III secretion needle MxiH like family protein-;-PF09392.5-;-HMM::pfam	78	p2457T_221_98	plasmid (pINV)	1	1	0.98
type III secretion apparatus needle protein-;-TIGR02105-;-HMM::equivalog	79	p2457T_221_99	plasmid (pINV)	1	0.99	0.86
protein MxiG-;-UniRef100_P0A221-;-BER::characterized::full::full	80	p2457T_221_100	plasmid (pINV)	1	0.99	0.94
transglycosylase SLT domain protein-;-PF01464.15-;-HMM::pfam	81	p2457T_221_101	plasmid (pINV)	1	1	0.95
chaperone protein IpgE-;-UniRef100_Q6XVY3-;-BER::characterized::full::full	82	p2457T_221_102	plasmid (pINV)	1	1	0.94
inositol phosphate phosphatase IpgD-;-UniRef100_Q07566-;-BER::characterized::full::full	83	p2457T_221_103	plasmid (pINV)	1	0.99	0.92
putative virulence protein IcsB-;-UniRef100_P33546-;-BER::uncharacterized::full::full	84	p2457T_221_104	plasmid (pINV)	1	0.99	0.95
putative chaperone protein IpgA-;-UniRef100_P33547-;-BER::uncharacterized::full::full	85	p2457T_221_105	plasmid (pINV)	1	1	0.99
ipaB/EvcA family protein-;-PF03278.8-;-HMM::pfam	86	p2457T_221_106	plasmid (pINV)	1	0.99	0.99
type III secretion low calcium response chaperone LcrH/SycD-;-TIGR02552-;-HMM::equivalog	87	p2457T_221_107	plasmid (pINV)	1	0.99	0.97
invasin IpaB-;-UniRef100_P18011-;-BER::characterized::full::full	88	p2457T_221_108	plasmid (pINV)	1	0.99	0.96
invasin IpaC-;-UniRef100_P18012-;-BER::characterized::full::full	89	p2457T_221_109	plasmid (pINV)	1	0.99	0.94
type III effector protein IpaD/SipD/SspD-;-TIGR02553-;-HMM::equivalog	90	p2457T_221_110	plasmid (pINV)	1	0.99	0.93
salmonella invasion A family protein-;-PF09052.5-;-HMM::pfam	91	p2457T_221_111	plasmid (pINV)	1	1	0.99
salmonella invasion A family protein-;-PF09052.5-;-HMM::pfam	92	p2457T_221_112	plasmid (pINV)	1	0.99	0.99
phosphopantetheine attachment site family protein-;-PF00550.20-;-HMM::pfam	93	p2457T_221_113	plasmid (pINV)	1	0.99	0.99
cysteine protease IpaJ domain protein-;-UniRef100_Q54150-;-BER::characterized::full::partial	94	p2457T_221_115	plasmid (pINV)	1	1	1
hypothetical protein-;-default-;-hypothetical	95	p2457T_221_116	plasmid (pINV)	1	1	1
integrase core domain protein-;-PF00665.21-;-HMM::pfam	96	p2457T_221_117	plasmid (pINV)	1	1	0.97
transposase IS116/IS110/IS902 family protein-;-PF02371.11-;-HMM::pfam	97	p2457T_221_118	plasmid (pINV)	1	0.99	0.99
putative transposase-;-UniRef100_D2AJH6-;-BER::uncharacterized::full::full	98	p2457T_221_119	plasmid (pINV)	1	1	0
shigella flexneri OspC family protein-;-PF06128.6-;-HMM::pfam	99	p2457T_221_122	plasmid (pINV)	1	0.99	0.98
putative transposase-;-PF05717.8-;-HMM::pfam	100	p2457T_221_124	plasmid (pINV)	1	0.93	0.47
conserved hypothetical protein-;-UniRef100_Q2TH58-;-BER::uncharacterized::full::full	101	p2457T_221_126	plasmid (pINV)	1	1	0.47
RNA-directed DNA polymerase domain protein-;-UniRef100_T1BRX8-;-BER::uncharacterized::full::partial	102	p2457T_221_127	plasmid (pINV)	1	1	0.32
conserved hypothetical protein-;-UniRef100_T0P1I7-;-BER::uncharacterized::full::partial	103	p2457T_221_128	plasmid (pINV)	1	1	1
conserved hypothetical protein-;-PF08681.6-;-HMM::pfam	104	p2457T_221_129	plasmid (pINV)	1	1	1
acetyltransferase family protein-;-PF00583.19-;-HMM::pfam	105	p2457T_221_130	plasmid (pINV)	1	0.99	0.99
integrase core domain protein-;-PF00665.21-;-HMM::pfam	106	p2457T_221_134	plasmid (pINV)	1	1	1
parB-like nuclease domain protein-;-PF02195.13-;-HMM::pfam	107	p2457T_221_135	plasmid (pINV)	1	0.99	0.08
transcriptional regulator, AraC family domain protein-;-UniRef100_E7SX66-;-BER::uncharacterized::full::partial	108	p2457T_221_136	plasmid (pINV)	1	0.88	0.12
helix-turn-helix domain protein-;-PF12833.2-;-HMM::pfam	109	p2457T_221_138	plasmid (pINV)	1	0.99	0
conserved hypothetical protein-;-PF13340.1-;-HMM::pfam	110	p2457T_221_139	plasmid (pINV)	1	0.99	0.76
hypothetical protein-;-default-;-hypothetical	111	p2457T_221_140	plasmid (pINV)	1	1	0.99
putative iS91 ORF2-;-UniRef100_E7SX63-;-BER::uncharacterized::full::full	112	p2457T_221_141	plasmid (pINV)	1	0.98	0.96
hypothetical protein-;-default-;-hypothetical	113	p2457T_221_142	plasmid (pINV)	1	0.98	0.99
transposase C of IS166 homeodomain protein-;-PF13007.2-;-HMM::pfam	114	p2457T_221_143	plasmid (pINV)	1	1	0.99
shigella flexneri OspC family protein-;-PF06128.6-;-HMM::pfam	115	p2457T_221_144	plasmid (pINV)	1	1	0.99
shET2 enterotoxin, N-terminal region family protein-;-PF07906.8-;-HMM::pfam	116	p2457T_221_145	plasmid (pINV)	1	1	0.99
shET2 enterotoxin domain protein-;-UniRef100_Q47635-;-BER::uncharacterized::full::partial	117	p2457T_221_146	plasmid (pINV)	1	0.99	0.98
transposase family domain protein-;-UniRef100_H4I8D1-;-BER::uncharacterized::full::partial	118	p2457T_221_147	plasmid (pINV)	1	1	1
conserved hypothetical protein-;-UniRef100_F3WGS4-;-BER::uncharacterized::full::full	119	p2457T_221_148	plasmid (pINV)	1	1	1
istB-like ATP binding family protein-;-PF01695.12-;-HMM::pfam	120	p2457T_221_150	plasmid (pINV)	1	1	0.98
transposase IS66 family protein-;-PF03050.9-;-HMM::pfam	121	p2457T_221_153	plasmid (pINV)	1	0.4	0.52
major Facilitator Superfamily protein-;-PF07690.11-;-HMM::pfam	122	p2457T_221_156	plasmid (pINV)	1	0.36	0
invasion plasmid product domain protein-;-UniRef100_D2AJD5-;-BER::uncharacterized::full::partial	123	p2457T_221_157	plasmid (pINV)	1	0	0
major Facilitator Superfamily protein-;-PF07690.11-;-HMM::pfam	124	p2457T_221_158	plasmid (pINV)	1	0	0
S-type Pyocin family protein-;-PF06958.7-;-HMM::pfam	125	p2457T_221_159	plasmid (pINV)	1	0.59	0
integrase core domain protein-;-PF00665.21-;-HMM::pfam	126	p2457T_221_160	plasmid (pINV)	1	0.98	0.97
putative E3 ubiquitin-protein ligase ipaH4.5-;-UniRef100_P18009-;-BER::characterized::full::full	127	p2457T_221_162	plasmid (pINV)	1	0.99	0.98
putative E3 ubiquitin-protein ligase ipaH7.8-;-UniRef100_P18014-;-BER::characterized::full::full	128	p2457T_221_163	plasmid (pINV)	1	1	0.99
DDE superendonuclease family protein-;-PF13358.1-;-HMM::pfam	129	p2457T_221_165	plasmid (pINV)	1	0.99	1
hypothetical protein-;-default-;-hypothetical	130	p2457T_221_169	plasmid (pINV)	1	0.99	0.13
immunoglobulin A1 protease family protein-;-PF02395.11-;-HMM::pfam	131	p2457T_221_170	plasmid (pINV)	1	0.99	0
serine protease SepA autotransporter-;-UniRef100_Q8VSL2-;-BER::characterized::full::full	132	p2457T_221_171	plasmid (pINV)	1	1	0.09
istB-like ATP binding family protein-;-PF01695.12-;-HMM::pfam	133	p2457T_221_172	plasmid (pINV)	1	1	0
transposase IS66 family protein-;-PF03050.9-;-HMM::pfam	134	p2457T_221_173	plasmid (pINV)	1	0.58	0.41
putative transposase-;-PF03400.8-;-HMM::pfam	135	p2457T_221_176	plasmid (pINV)	1	0.93	0.92
shigella flexneri OspC family protein-;-PF06128.6-;-HMM::pfam	136	p2457T_221_177	plasmid (pINV)	1	0.99	0.99
shigella flexneri OspC family protein-;-PF06128.6-;-HMM::pfam	137	p2457T_221_178	plasmid (pINV)	1	0.99	0.99
conserved hypothetical protein-;-PF08681.6-;-HMM::pfam	138	p2457T_221_181	plasmid (pINV)	1	0.99	1
acetyltransferase domain protein-;-PF13508.1-;-HMM::pfam	139	p2457T_221_182	plasmid (pINV)	1	0.99	0.99
integrase core domain protein-;-PF00665.21-;-HMM::pfam	140	p2457T_221_184	plasmid (pINV)	1	0.98	0.98
putative E3 ubiquitin-ligase ipaH4.5 domain protein-;-UniRef100_P18009-;-BER::characterized::full::partial	141	p2457T_221_186	plasmid (pINV)	1	0.99	0.98
type III secretion system leucine rich repeat family protein-;-PF12468.3-;-HMM::pfam	142	p2457T_221_187	plasmid (pINV)	1	0.99	0.87
putative ospE2-;-UniRef100_Q6XVT7-;-BER::uncharacterized::full::full	143	p2457T_221_190	plasmid (pINV)	1	1	0.93
bacterial regulatory helix-turn-helix, AraC family protein-;-PF00165.18-;-HMM::pfam	144	p2457T_221_191	plasmid (pINV)	1	1	1
istB-like ATP binding family protein-;-PF01695.12-;-HMM::pfam	145	p2457T_221_192	plasmid (pINV)	1	1	0.98
helix-turn-helix domain protein-;-PF13518.1-;-HMM::pfam	146	p2457T_221_193	plasmid (pINV)	1	1	0.8
integrase core domain protein-;-PF00665.21-;-HMM::pfam	147	p2457T_221_196	plasmid (pINV)	1	0.99	0.15
putative transposase-;-UniRef100_D2A966-;-BER::characterized::full::full	148	p2457T_221_197	plasmid (pINV)	1	0.89	0.89
reverse transcriptase family protein-;-PF00078.22-;-HMM::pfam	149	p2457T_221_199	plasmid (pINV)	1	0.99	0.97
transposase family protein-;-PF01548.12-;-HMM::pfam	150	p2457T_221_200	plasmid (pINV)	1	1	0.46
parB/RepB/Spo0J family partition domain protein-;-TIGR00180-;-HMM::domain	151	p2457T_221_201	plasmid (pINV)	1	1	0.99
plasmid partition protein A-;-UniRef100_P07620-;-BER::characterized::full::full	152	p2457T_221_202	plasmid (pINV)	1	1	1
putative transposase-;-PF03400.8-;-HMM::pfam	153	p2457T_221_203	plasmid (pINV)	1	0.99	0.99
bacterial dnaA family protein-;-PF00308.13-;-HMM::pfam	154	p2457T_221_204	plasmid (pINV)	1	0.99	0.91
transposase DDE domain protein-;-PF01609.16-;-HMM::pfam	155	p2457T_221_205	plasmid (pINV)	1	0.95	0
integrase core domain protein-;-PF00665.21-;-HMM::pfam	156	p2457T_221_206	plasmid (pINV)	1	1	0.86
insA N-terminal domain protein-;-PF03811.8-;-HMM::pfam	157	p2457T_221_207	plasmid (pINV)	1	0.99	0.97
ipaB/EvcA family protein-;-PF03278.8-;-HMM::pfam	158	p2457T_221_209	plasmid (pINV)	1	1	0.99
putative sea16-;-UniRef100_Q7BQU3-;-BER::uncharacterized::full::full	159	p2457T_221_210	plasmid (pINV)	1	0.98	0.94
putative membrane protein-;-TMHMM-;-TMHMM	160	p2457T_221_211	plasmid (pINV)	1	1	1
ospD1 domain protein-;-UniRef100_Q327H2-;-BER::uncharacterized::full::partial	161	p2457T_221_212	plasmid (pINV)	1	1	0.99
ospD1 domain protein-;-UniRef100_Q99QN6-;-BER::uncharacterized::full::partial	162	p2457T_221_213	plasmid (pINV)	1	0.96	0.96
hypothetical protein-;-default-;-hypothetical	163	p2457T_221_214	plasmid (pINV)	1	1	1
transposase IS66 family protein-;-PF03050.9-;-HMM::pfam	164	p2457T_221_215	plasmid (pINV)	1	0.37	0.75
putative transposase-;-PF05717.8-;-HMM::pfam	165	p2457T_221_216	plasmid (pINV)	1	0.99	0.99
transposase family protein-;-PF01527.15-;-HMM::pfam	166	p2457T_221_217	plasmid (pINV)	1	1	1
transposase family protein-;-UniRef100_H4KE08-;-BER::uncharacterized::full::full	167	p2457T_221_219	plasmid (pINV)	1	1	0.99
putative transposase-;-UniRef100_F5P191-;-BER::uncharacterized::full::full	168	p2457T_221_221	plasmid (pINV)	1	1	1
putative oRF13-;-UniRef100_Q6XW08-;-BER::uncharacterized::full::full	169	p2457T_221_222	plasmid (pINV)	1	0.98	0.98
phosphothreonine lyase OspF-;-UniRef100_Q8VSP9-;-BER::characterized::full::full	170	p2457T_221_224	plasmid (pINV)	1	1	1
shET2 enterotoxin, N-terminal region family protein-;-PF07906.8-;-HMM::pfam	171	p2457T_221_225	plasmid (pINV)	1	0.99	1
HTH-like domain protein-;-PF13276.1-;-HMM::pfam	172	p2457T_221_227	plasmid (pINV)	1	0.88	0.88
helix-turn-helix domain of transposase IS66 family protein-;-PF13005.2-;-HMM::pfam	173	p2457T_221_228	plasmid (pINV)	1	1	1
putative ospC2 domain protein-;-UniRef100_F5P0J5-;-BER::uncharacterized::full::full	174	p2457T_221_229	plasmid (pINV)	1	1	0.95
shigella flexneri OspC family protein-;-PF06128.6-;-HMM::pfam	175	p2457T_221_230	plasmid (pINV)	1	0.98	0.98
conserved hypothetical protein-;-UniRef100_D8EF76-;-BER::uncharacterized::full::partial	176	p2457T_221_231	plasmid (pINV)	1	1	1
acid phosphatase-;-UniRef100_I2BB71-;-BER::characterized::full::full	177	p2457T_221_232	plasmid (pINV)	1	1	0.99
putative ospB-;-UniRef100_Q6XW12-;-BER::uncharacterized::full::full	178	p2457T_221_233	plasmid (pINV)	1	1	1
hypothetical protein-;-default-;-hypothetical	179	p2457T_221_234	plasmid (pINV)	1	1	0.66
hypothetical protein-;-default-;-hypothetical	180	p2457T_221_235	plasmid (pINV)	1	1	1
omptin family protein-;-PF01278.15-;-HMM::pfam	181	p2457T_221_236	plasmid (pINV)	1	0.98	0.98
putative membrane protein-;-TMHMM-;-TMHMM	182	p2457T_221_237	plasmid (pINV)	1	1	1
conserved hypothetical protein-;-UniRef100_D2AJZ3-;-BER::uncharacterized::full::full	183	p2457T_221_238	plasmid (pINV)	1	0.81	0.97
integrase core domain protein-;-PF00665.21-;-HMM::pfam	184	p2457T_221_241	plasmid (pINV)	1	0.96	0.96
transposase family protein-;-PF01527.15-;-HMM::pfam	185	p2457T_221_242	plasmid (pINV)	1	1	0.93
putative iS600 orfB-;-UniRef100_Q7UAM5-;-BER::uncharacterized::full::full	186	p2457T_221_244	plasmid (pINV)	1	1	1
putative E3 ubiquitin-protein ligase ipaH7.8-;-UniRef100_P18014-;-BER::characterized::full::full	187	p2457T_221_247	plasmid (pINV)	1	0.99	0.98
putative transposase-;-UniRef100_E7SYI8-;-BER::uncharacterized::full::full	188	p2457T_221_248	plasmid (pINV)	1	1	0.98
hypothetical protein-;-default-;-hypothetical	189	p2457T_221_251	plasmid (pINV)	1	0.99	0.65
incFII family plasmid replication initiator RepA-;-TIGR03474-;-HMM::equivalog	190	p2457T_221_252	plasmid (pINV)	1	1	1
replication regulatory RepB family protein-;-PF10723.4-;-HMM::pfam	191	p2457T_221_253	plasmid (pINV)	1	1	1
conserved hypothetical protein-;-PF10881.3-;-HMM::pfam	192	p2457T_221_254	plasmid (pINV)	1	1	0.98
haemolysin expression modulating family protein-;-PF05321.6-;-HMM::pfam	193	p2457T_221_255	plasmid (pINV)	1	1	1
conserved hypothetical protein-;-PF00565.12-;-HMM::pfam	194	p2457T_221_259	plasmid (pINV)	1	0.99	0.97
proQ/FINO family protein-;-PF04352.8-;-HMM::pfam	195	p2457T_221_260	plasmid (pINV)	1	1	1
type-F conjugative transfer system pilin acetylase TraX-;-TIGR02755-;-HMM::equivalog	196	p2457T_221_261	plasmid (pINV)	1	1	1
conjugative transfer relaxase protein TraI-;-TIGR02760-;-HMM::equivalog	197	p2457T_221_262	plasmid (pINV)	1	1	0.99
conjugative relaxase domain protein-;-TIGR02686-;-HMM::domain	198	p2457T_221_263	plasmid (pINV)	1	0.99	0.98
trwC relaxase family protein-;-PF08751.6-;-HMM::pfam	199	p2457T_221_264	plasmid (pINV)	1	0.93	0.9
antitoxin VapB-;-UniRef100_O06663-;-BER::characterized::full::full	200	p2457T_221_265	plasmid (pINV)	1	0.98	0.97
tRNA(fMet)-specific endonuclease VapC-;-UniRef100_O06662-;-BER::characterized::full::full	201	p2457T_221_266	plasmid (pINV)	1	0.99	0.99
putative traD domain protein-;-UniRef100_F5NW51-;-BER::uncharacterized::full::full	202	p2457T_221_267	plasmid (pINV)	1	1	0.86
lipid A biosynthesis (KDO)2-(lauroyl)-lipid IVA acyltransferase-;-TIGR02208-;-HMM::equivalog	203	p2457T_221_271	plasmid (pINV)	1	1	0.97
conserved hypothetical protein-;-PF04393.8-;-HMM::pfam	204	p2457T_221_272	plasmid (pINV)	1	1	0.91
glycosyl transferases group 1 family protein-;-PF00534.15-;-HMM::pfam	205	p2457T_221_273	plasmid (pINV)	1	0.99	0.99
rop family protein-;-PF01815.11-;-HMM::pfam	206	p2457T_9_1	plasmid (cryptic)	1	0.13	0.13
chain length determinant family protein-;-PF02706.10-;-HMM::pfam	207	p2457T_9_2	plasmid (cryptic)	1	0	0.18
putative ferric enterobactin transport protein-;-UniRef100_F6MFV6-;-BER::uncharacterized::full::full	208	p2457T_9_6	plasmid (cryptic)	1	0	0.21
putative membrane protein-;-TMHMM-;-TMHMM	209	p2457T_165_1	plasmid (cryptic)	1	0	0
hypothetical protein-;-default-;-hypothetical	210	p2457T_165_2	plasmid (cryptic)	1	0	0
hypothetical protein-;-default-;-hypothetical	211	p2457T_165_3	plasmid (cryptic)	1	0	0
conserved hypothetical protein-;-UniRef100_J7R2Q9-;-BER::uncharacterized::full::full	212	p2457T_165_4	plasmid (cryptic)	1	0	0
conserved hypothetical protein-;-UniRef100_H9AXZ0-;-BER::uncharacterized::full::full	213	p2457T_165_5	plasmid (cryptic)	1	0	0
conserved hypothetical protein-;-UniRef100_H6U1M5-;-BER::uncharacterized::full::partial	214	p2457T_165_6	plasmid (cryptic)	1	0	0
hypothetical protein-;-default-;-hypothetical	215	p2457T_165_7	plasmid (cryptic)	1	0.09	0.09
hypothetical protein-;-default-;-hypothetical	216	p2457T_165_8	plasmid (cryptic)	1	0.04	0
conserved hypothetical protein-;-UniRef100_S1I9I5-;-BER::uncharacterized::full::partial	217	p2457T_165_9	plasmid (cryptic)	1	0.02	0.02
phosphoadenosine phosphosulfate reductase family protein-;-PF01507.14-;-HMM::pfam	218	p2457T_165_10	plasmid (cryptic)	1	0	0
conserved hypothetical protein-;-UniRef100_K4XZB4-;-BER::uncharacterized::partial::full	219	p2457T_165_11	plasmid (cryptic)	1	0	0.05
conserved hypothetical protein-;-UniRef100_K4WBG6-;-BER::uncharacterized::partial::full	220	p2457T_165_12	plasmid (cryptic)	1	0	0
hypothetical protein-;-default-;-hypothetical	221	p2457T_165_13	plasmid (cryptic)	1	0	0
conserved hypothetical protein-;-UniRef100_A2SNE4-;-BER::uncharacterized::full::full	222	p2457T_165_14	plasmid (cryptic)	1	0	0
RES domain protein-;-PF08808.6-;-HMM::pfam	223	p2457T_165_15	plasmid (cryptic)	1	0	0
conserved hypothetical protein-;-UniRef100_V5YNK5-;-BER::uncharacterized::full::full	224	p2457T_165_16	plasmid (cryptic)	1	0	0
hypothetical protein-;-default-;-hypothetical	225	p2457T_165_17	plasmid (cryptic)	1	0.08	0.08
conserved hypothetical protein-;-UniRef100_A7KGD5-;-BER::uncharacterized::partial::full	226	p2457T_165_18	plasmid (cryptic)	1	0	0
hypothetical protein-;-default-;-hypothetical	227	p2457T_165_19	plasmid (cryptic)	1	0	0
conserved hypothetical protein-;-UniRef100_K4X4Z5-;-BER::uncharacterized::partial::full	228	p2457T_165_20	plasmid (cryptic)	1	0	0
plasmid maintenance system killer family protein-;-PF05015.8-;-HMM::pfam	229	p2457T_165_21	plasmid (cryptic)	1	0.06	0.06
conserved hypothetical protein-;-UniRef100_J7FQ36-;-BER::uncharacterized::full::full	230	p2457T_165_22	plasmid (cryptic)	1	0	0
conserved hypothetical protein-;-UniRef100_J7FWY0-;-BER::uncharacterized::full::full	231	p2457T_165_23	plasmid (cryptic)	1	0	0
conserved hypothetical protein-;-UniRef100_K4Y641-;-BER::uncharacterized::full::full	232	p2457T_165_24	plasmid (cryptic)	1	0	0
hypothetical protein-;-default-;-hypothetical	233	p2457T_165_25	plasmid (cryptic)	1	0	0.16
hypothetical protein-;-default-;-hypothetical	234	p2457T_165_26	plasmid (cryptic)	1	0	0
conserved hypothetical protein-;-UniRef100_Q9L5S3-;-BER::uncharacterized::full::full	235	p2457T_165_27	plasmid (cryptic)	1	0	0
hypothetical protein-;-default-;-hypothetical	236	p2457T_165_28	plasmid (cryptic)	1	0	0
hypothetical protein-;-default-;-hypothetical	237	p2457T_165_29	plasmid (cryptic)	1	0	0
hypothetical protein-;-default-;-hypothetical	238	p2457T_165_30	plasmid (cryptic)	1	0.06	0.06
bacterial Ig-like domain family protein-;-PF13750.1-;-HMM::pfam	239	p2457T_165_31	plasmid (cryptic)	1	0	0
conserved hypothetical protein-;-PF13752.1-;-HMM::pfam	240	p2457T_165_32	plasmid (cryptic)	1	0	0
conserved hypothetical protein-;-UniRef100_H6U1N6-;-BER::uncharacterized::full::partial	241	p2457T_165_33	plasmid (cryptic)	1	0	0
bacterial Ig-like domain family protein-;-PF13750.1-;-HMM::pfam	242	p2457T_165_34	plasmid (cryptic)	1	0	0
repFIB replication A family protein-;-UniRef100_Q08088-;-BER::uncharacterized::full::full	243	p2457T_165_35	plasmid (cryptic)	1	0	0
hypothetical protein-;-default-;-hypothetical	244	p2457T_165_36	plasmid (cryptic)	1	0.04	0
bacterial Ig-like domain family protein-;-PF13750.1-;-HMM::pfam	245	p2457T_165_37	plasmid (cryptic)	1	0	0
hypothetical protein-;-default-;-hypothetical	246	p2457T_165_38	plasmid (cryptic)	1	0	0
methyltransferase domain protein-;-PF13708.1-;-HMM::pfam	247	p2457T_165_39	plasmid (cryptic)	1	0.01	0.01
hypothetical protein-;-default-;-hypothetical	248	p2457T_165_40	plasmid (cryptic)	1	0	0
DNA adenine methylase family protein-;-TIGR00571-;-HMM::subfamily	249	p2457T_165_41	plasmid (cryptic)	1	0.03	0.02
conserved hypothetical protein-;-UniRef100_V0VKZ2-;-BER::uncharacterized::full::full	250	p2457T_165_42	plasmid (cryptic)	1	0	0
hypothetical protein-;-default-;-hypothetical	251	p2457T_165_43	plasmid (cryptic)	1	0	0
conserved hypothetical protein-;-UniRef100_J7FNH1-;-BER::uncharacterized::full::full	252	p2457T_165_44	plasmid (cryptic)	1	0.09	0.09
conserved hypothetical protein-;-UniRef100_A7KGG7-;-BER::uncharacterized::full::full	253	p2457T_165_45	plasmid (cryptic)	1	0	0
initiator Replication family protein-;-PF01051.16-;-HMM::pfam	254	p2457T_165_46	plasmid (cryptic)	1	0	0
hypothetical protein-;-default-;-hypothetical	255	p2457T_165_47	plasmid (cryptic)	1	0	0
putative membrane protein-;-TMHMM-;-TMHMM	256	p2457T_165_48	plasmid (cryptic)	1	0	0
traL family protein-;-PF07178.6-;-HMM::pfam	257	p2457T_165_49	plasmid (cryptic)	1	0	0
traE family protein-;-PF05309.6-;-HMM::pfam	258	p2457T_165_50	plasmid (cryptic)	1	0	0.03
traK family protein-;-PF06586.6-;-HMM::pfam	259	p2457T_165_51	plasmid (cryptic)	1	0	0
putative transfer protein-;-UniRef100_C8UQD1-;-BER::uncharacterized::full::full	260	p2457T_165_52	plasmid (cryptic)	1	0	0
bacterial conjugation TrbI-like family protein-;-PF03743.9-;-HMM::pfam	261	p2457T_165_53	plasmid (cryptic)	1	0	0
hypothetical protein-;-default-;-hypothetical	262	p2457T_165_54	plasmid (cryptic)	1	0	0
conserved hypothetical protein-;-UniRef100_J6ICY1-;-BER::uncharacterized::full::partial	263	p2457T_165_55	plasmid (cryptic)	1	0	0
putative plasmid transfer domain protein-;-UniRef100_M9GS50-;-BER::uncharacterized::full::partial	264	p2457T_165_56	plasmid (cryptic)	1	0.04	0.04
type IV conjugative transfer system lipo family protein-;-PF09676.5-;-HMM::pfam	265	p2457T_165_57	plasmid (cryptic)	1	0	0
AAA-like domain protein-;-PF12846.2-;-HMM::pfam	266	p2457T_165_58	plasmid (cryptic)	1	0	0.01
hypothetical protein-;-default-;-hypothetical	267	p2457T_165_59	plasmid (cryptic)	1	0	0
putative plasmid partitioning protein ParA-;-UniRef100_G5PX57-;-BER::uncharacterized::full::full	268	p2457T_165_60	plasmid (cryptic)	1	0	0
cobQ/CobB/MinD/ParA nucleotide binding domain protein-;-PF01656.18-;-HMM::pfam	269	p2457T_165_61	plasmid (cryptic)	1	0	0
parB family protein-;-PF08775.5-;-HMM::pfam	270	p2457T_165_62	plasmid (cryptic)	1	0	0
conserved hypothetical protein-;-UniRef100_I2WX47-;-BER::uncharacterized::full::full	271	p2457T_165_63	plasmid (cryptic)	1	0	0
putative lipoprotein-;-UniRef100_A8R6A1-;-BER::uncharacterized::full::full	272	p2457T_165_64	plasmid (cryptic)	1	0	0
conserved hypothetical protein-;-UniRef100_I2WXU0-;-BER::uncharacterized::partial::full	273	p2457T_165_65	plasmid (cryptic)	1	0	0
conserved hypothetical protein-;-UniRef100_H9TGZ3-;-BER::uncharacterized::full::full	274	p2457T_165_66	plasmid (cryptic)	1	0	0.02
hypothetical protein-;-default-;-hypothetical	275	p2457T_165_67	plasmid (cryptic)	1	0	0
stbA family protein-;-PF06406.6-;-HMM::pfam	276	p2457T_165_68	plasmid (cryptic)	1	0.02	0.02
conserved hypothetical protein-;-UniRef100_K4UXN9-;-BER::uncharacterized::full::full	277	p2457T_165_69	plasmid (cryptic)	1	0	0
htdA domain protein-;-UniRef100_K4Y7D9-;-BER::uncharacterized::partial::full	278	p2457T_165_70	plasmid (cryptic)	1	0	0
hypothetical protein-;-default-;-hypothetical	279	p2457T_165_71	plasmid (cryptic)	1	0	0
putative htdK-;-UniRef100_P95792-;-BER::uncharacterized::full::full	280	p2457T_165_72	plasmid (cryptic)	1	0	0
conserved hypothetical protein-;-UniRef100_Q9L5V1-;-BER::uncharacterized::full::full	281	p2457T_165_73	plasmid (cryptic)	1	0.01	0
signal peptidase I-;-TIGR02227-;-HMM::equivalog	282	p2457T_165_74	plasmid (cryptic)	1	0	0
type-F conjugative transfer system pilin assembly family protein-;-PF09673.5-;-HMM::pfam	283	p2457T_165_75	plasmid (cryptic)	1	0	0
hypothetical protein-;-default-;-hypothetical	284	p2457T_165_76	plasmid (cryptic)	1	0	0
traU family protein-;-PF06834.6-;-HMM::pfam	285	p2457T_165_77	plasmid (cryptic)	1	0.02	0.02
type-1V conjugative transfer system mating pair stabilisation family protein-;-PF06986.6-;-HMM::pfam	286	p2457T_165_78	plasmid (cryptic)	1	0.01	0.01
putative lipoprotein-;-UniRef100_G5PX46-;-BER::uncharacterized::full::full	287	p2457T_165_79	plasmid (cryptic)	1	0	0
uvrD-like helicase C-terminal domain protein-;-PF13361.1-;-HMM::pfam	288	p2457T_165_80	plasmid (cryptic)	1	0.01	0.01
hypothetical protein-;-default-;-hypothetical	289	p2457T_165_81	plasmid (cryptic)	1	0	0
hypothetical protein-;-default-;-hypothetical	290	p2457T_165_82	plasmid (cryptic)	1	0	0
conserved hypothetical protein-;-UniRef100_J7FPR7-;-BER::uncharacterized::full::full	291	p2457T_165_83	plasmid (cryptic)	1	0	0
AAA domain family protein-;-PF07728.9-;-HMM::pfam	292	p2457T_165_84	plasmid (cryptic)	1	0	0
hypothetical protein-;-default-;-hypothetical	293	p2457T_165_85	plasmid (cryptic)	1	0	0
conserved hypothetical protein-;-PF11348.3-;-HMM::pfam	294	p2457T_165_86	plasmid (cryptic)	1	0	0
von Willebrand factor type A domain protein-;-PF00092.23-;-HMM::pfam	295	p2457T_165_87	plasmid (cryptic)	1	0	0
hypothetical protein-;-default-;-hypothetical	296	p2457T_165_88	plasmid (cryptic)	1	0	0
toprim domain protein-;-PF13362.1-;-HMM::pfam	297	p2457T_165_89	plasmid (cryptic)	1	0	0.02
hypothetical protein-;-default-;-hypothetical	298	p2457T_165_90	plasmid (cryptic)	1	0	0
conserved hypothetical protein-;-UniRef100_Q9L5E6-;-BER::uncharacterized::full::full	299	p2457T_165_91	plasmid (cryptic)	1	0	0
conserved hypothetical protein-;-UniRef100_V0ALG5-;-BER::uncharacterized::full::full	300	p2457T_165_92	plasmid (cryptic)	1	0	0
conserved hypothetical protein-;-UniRef100_J7FRW6-;-BER::uncharacterized::full::full	301	p2457T_165_93	plasmid (cryptic)	1	0	0
conserved hypothetical protein-;-UniRef100_J7FN64-;-BER::uncharacterized::full::full	302	p2457T_165_94	plasmid (cryptic)	1	0.02	0.02
conserved hypothetical protein-;-UniRef100_V0VK28-;-BER::uncharacterized::full::full	303	p2457T_165_95	plasmid (cryptic)	1	0	0
conserved hypothetical protein-;-UniRef100_K4X5J8-;-BER::uncharacterized::full::full	304	p2457T_165_96	plasmid (cryptic)	1	0.07	0.07
hypothetical protein-;-default-;-hypothetical	305	p2457T_165_97	plasmid (cryptic)	1	0	0
hypothetical protein-;-default-;-hypothetical	306	p2457T_165_98	plasmid (cryptic)	1	0	0
hypothetical protein-;-default-;-hypothetical	307	p2457T_165_99	plasmid (cryptic)	1	0	0
hypothetical protein-;-default-;-hypothetical	308	p2457T_165_100	plasmid (cryptic)	1	0	0
hypothetical protein-;-default-;-hypothetical	309	p2457T_165_101	plasmid (cryptic)	1	0	0
hypothetical protein-;-default-;-hypothetical	310	p2457T_165_102	plasmid (cryptic)	1	0	0
DNA replication terminus site-binding family protein-;-PF05472.6-;-HMM::pfam	311	p2457T_165_103	plasmid (cryptic)	1	0.02	0
hypothetical protein-;-default-;-hypothetical	312	p2457T_165_104	plasmid (cryptic)	1	0	0
conserved hypothetical protein-;-UniRef100_K4VXP9-;-BER::uncharacterized::full::full	313	p2457T_165_105	plasmid (cryptic)	1	0	0
phage integrase family protein-;-PF00589.17-;-HMM::pfam	314	p2457T_165_106	plasmid (cryptic)	1	0	0
haemolysin expression modulating family protein-;-PF05321.6-;-HMM::pfam	315	p2457T_165_107	plasmid (cryptic)	1	0	0.13
replication initiation protein-;-UniRef100_P03856-;-BER::characterized::full::full	316	p2457T_165_109	plasmid (cryptic)	1	0	0
conserved hypothetical protein-;-UniRef100_D7XXR8-;-BER::uncharacterized::full::full	317	p2457T_165_111	plasmid (cryptic)	1	0	0
conserved hypothetical protein-;-UniRef100_Q9L5G9-;-BER::uncharacterized::full::full	318	p2457T_165_112	plasmid (cryptic)	1	0	0
hypothetical protein-;-default-;-hypothetical	319	p2457T_165_113	plasmid (cryptic)	1	0	0
hypothetical protein-;-default-;-hypothetical	320	p2457T_165_114	plasmid (cryptic)	1	0	0
HNH endonuclease family protein-;-PF13391.1-;-HMM::pfam	321	p2457T_165_115	plasmid (cryptic)	1	0.03	0
putative lipoprotein-;-lipoP-;-lipoP	322	p2457T_165_116	plasmid (cryptic)	1	0	0
HNH endonuclease family protein-;-PF13391.1-;-HMM::pfam	323	p2457T_165_117	plasmid (cryptic)	1	0	0
putative membrane protein-;-TMHMM-;-TMHMM	324	p2457T_165_118	plasmid (cryptic)	1	0	0
H-NS histone family protein-;-PF00816.16-;-HMM::pfam	325	p2457T_165_119	plasmid (cryptic)	1	0.21	0.21
conserved hypothetical protein-;-UniRef100_V0AHN3-;-BER::uncharacterized::partial::full	326	p2457T_165_120	plasmid (cryptic)	1	0	0
putative tgtA5 cluster protein 2-;-UniRef100_C9Y5T6-;-BER::uncharacterized::full::full	327	p2457T_165_121	plasmid (cryptic)	1	0	0
methyltransferase domain protein-;-PF13708.1-;-HMM::pfam	328	p2457T_165_122	plasmid (cryptic)	1	0	0
methyltransferase domain protein-;-PF13708.1-;-HMM::pfam	329	p2457T_165_123	plasmid (cryptic)	1	0	0
conserved hypothetical protein-;-UniRef100_J7FWW4-;-BER::uncharacterized::full::full	330	p2457T_165_124	plasmid (cryptic)	1	0	0
conserved hypothetical protein-;-UniRef100_J7FS82-;-BER::uncharacterized::full::full	331	p2457T_165_125	plasmid (cryptic)	1	0	0
conserved hypothetical protein-;-PF06666.6-;-HMM::pfam	332	p2457T_165_126	plasmid (cryptic)	1	0	0
conserved hypothetical protein-;-UniRef100_B0RL37-;-BER::uncharacterized::full::full	333	p2457T_165_127	plasmid (cryptic)	1	0	0
DNA (cytosine-5-)-methyltransferase family protein-;-TIGR00675-;-HMM::superfamily	334	p2457T_165_128	plasmid (cryptic)	1	0.12	0.11
conserved hypothetical protein-;-PF00565.12-;-HMM::pfam	335	p2457T_165_129	plasmid (cryptic)	1	0	0
conserved hypothetical protein-;-UniRef100_S1J3D1-;-BER::uncharacterized::full::full	336	p2457T_165_130	plasmid (cryptic)	1	0	0
PLD-like domain protein-;-PF13091.1-;-HMM::pfam	337	p2457T_165_131	plasmid (cryptic)	1	0	0
conserved hypothetical protein-;-UniRef100_S1IR15-;-BER::uncharacterized::full::full	338	p2457T_165_132	plasmid (cryptic)	1	0	0
hypothetical protein-;-default-;-hypothetical	339	p2457T_165_133	plasmid (cryptic)	1	0	0
conserved hypothetical protein-;-PF12686.2-;-HMM::pfam	340	p2457T_165_134	plasmid (cryptic)	1	0	0
winged helix-turn helix family protein-;-PF13551.1-;-HMM::pfam	341	p2457T_165_135	plasmid (cryptic)	1	0	0.01
hypothetical protein-;-default-;-hypothetical	342	p2457T_165_136	plasmid (cryptic)	1	0	0
conserved hypothetical protein-;-UniRef100_A4V724-;-BER::uncharacterized::full::full	343	p2457T_165_137	plasmid (cryptic)	1	0.05	0.05
conserved hypothetical protein-;-UniRef100_K4W2A1-;-BER::uncharacterized::full::full	344	p2457T_165_138	plasmid (cryptic)	1	0	0
conserved hypothetical protein-;-UniRef100_K4W134-;-BER::uncharacterized::full::full	345	p2457T_165_139	plasmid (cryptic)	1	0	0
conserved hypothetical protein-;-UniRef100_K4W4S8-;-BER::uncharacterized::full::partial	346	p2457T_165_140	plasmid (cryptic)	1	0.03	0.03
conserved hypothetical protein-;-UniRef100_H0BS34-;-BER::uncharacterized::full::full	347	p2457T_165_141	plasmid (cryptic)	1	0	0
putative periplasmic protein-;-UniRef100_Q935H7-;-BER::uncharacterized::full::full	348	p2457T_165_142	plasmid (cryptic)	1	0	0
conserved hypothetical protein-;-UniRef100_A7KG29-;-BER::uncharacterized::full::full	349	p2457T_165_143	plasmid (cryptic)	1	0	0.03
peptidase S24-like family protein-;-PF00717.18-;-HMM::pfam	350	p2457T_165_144	plasmid (cryptic)	1	0.05	0.05
impB/mucB/samB family protein-;-PF00817.15-;-HMM::pfam	351	p2457T_165_145	plasmid (cryptic)	1	0	0
DSBA-like thioredoxin domain protein-;-PF01323.15-;-HMM::pfam	352	p2457T_165_146	plasmid (cryptic)	1	0	0
putative lipoprotein-;-lipoP-;-lipoP	353	p2457T_165_147	plasmid (cryptic)	1	0	0.03
conserved hypothetical protein-;-UniRef100_H9THD9-;-BER::uncharacterized::full::full	354	p2457T_165_148	plasmid (cryptic)	1	0	0
hypothetical protein-;-default-;-hypothetical	355	p2457T_165_149	plasmid (cryptic)	1	0.05	0
thioredoxin-like domain protein-;-PF13098.1-;-HMM::pfam	356	p2457T_165_150	plasmid (cryptic)	1	0	0
transglycosylase SLT domain protein-;-PF01464.15-;-HMM::pfam	357	p2457T_165_151	plasmid (cryptic)	1	0	0
conserved hypothetical protein-;-UniRef100_Q9L5L3-;-BER::uncharacterized::full::full	358	p2457T_165_152	plasmid (cryptic)	1	0	0
putative membrane domain protein-;-UniRef100_A8R6Q9-;-BER::uncharacterized::full::partial	359	p2457T_165_153	plasmid (cryptic)	1	0	0
traG-like , N-terminal region family protein-;-PF07916.6-;-HMM::pfam	360	p2457T_165_154	plasmid (cryptic)	1	0	0.01
conjugative relaxosome accessory transposon family protein-;-PF06122.6-;-HMM::pfam	361	p2457T_165_155	plasmid (cryptic)	1	0	0
F plasmid transfer operon family protein-;-PF13728.1-;-HMM::pfam	362	p2457T_165_156	plasmid (cryptic)	1	0	0
conserved hypothetical protein-;-UniRef100_I4S3I9-;-BER::uncharacterized::partial::full	363	p2457T_165_157	plasmid (cryptic)	1	0	0
conserved hypothetical protein-;-UniRef100_V0ACB3-;-BER::uncharacterized::partial::full	364	p2457T_165_158	plasmid (cryptic)	1	0	0
hypothetical protein-;-default-;-hypothetical	365	p2457T_165_159	plasmid (cryptic)	1	0	0
conserved hypothetical protein-;-UniRef100_H9THF2-;-BER::uncharacterized::full::full	366	p2457T_165_160	plasmid (cryptic)	1	0.03	0.03
helicase family protein-;-PF07514.6-;-HMM::pfam	367	p2457T_165_161	plasmid (cryptic)	1	0	0
putative membrane domain protein-;-UniRef100_Q935G9-;-BER::uncharacterized::full::partial	368	p2457T_165_162	plasmid (cryptic)	1	0	0
conjugative coupling factor TraD, SXT/TOL subfamily protein-;-TIGR03743-;-HMM::subfamily	369	p2457T_165_163	plasmid (cryptic)	1	0	0
hypothetical protein-;-default-;-hypothetical	370	p2457T_165_164	plasmid (cryptic)	1	0	0
conserved hypothetical protein-;-PF14348.1-;-HMM::pfam	371	p2457T_165_165	plasmid (cryptic)	1	0	0
peptidase S49 family protein-;-PF01343.13-;-HMM::pfam	372	p2457T_165_166	plasmid (cryptic)	1	0	0
nuclease-related domain protein-;-PF08378.6-;-HMM::pfam	373	p2457T_165_167	plasmid (cryptic)	1	0	0
hypothetical protein-;-default-;-hypothetical	374	p2457T_165_168	plasmid (cryptic)	1	0.06	0.06
hypothetical protein-;-default-;-hypothetical	375	p2457T_165_169	plasmid (cryptic)	1	0	0
putative lipoprotein-;-lipoP-;-lipoP	376	p2457T_165_170	plasmid (cryptic)	1	0.08	0.08
conserved hypothetical protein-;-PF06006.7-;-HMM::pfam	377	p2457T_165_171	plasmid (cryptic)	1	0.08	0.09
conserved hypothetical protein-;-UniRef100_J7FPI3-;-BER::uncharacterized::full::full	378	p2457T_165_172	plasmid (cryptic)	1	0	0
conserved hypothetical protein-;-UniRef100_A7KG62-;-BER::uncharacterized::full::full	379	p2457T_165_173	plasmid (cryptic)	1	0	0.05
conserved hypothetical protein-;-UniRef100_H9THG6-;-BER::uncharacterized::full::partial	380	p2457T_165_174	plasmid (cryptic)	1	0	0
hypothetical protein-;-default-;-hypothetical	381	p2457T_165_175	plasmid (cryptic)	1	0.07	0.07
putative parB-like protein-;-UniRef100_J7FMY4-;-BER::uncharacterized::full::full	382	p2457T_165_176	plasmid (cryptic)	1	0.02	0
hypothetical protein-;-default-;-hypothetical	383	p2457T_165_177	plasmid (cryptic)	1	0	0
hypothetical protein-;-default-;-hypothetical	384	p2457T_165_178	plasmid (cryptic)	1	0	0
hok/gef family protein-;-PF01848.11-;-HMM::pfam	385	p2457T_165_179	plasmid (cryptic)	1	0.13	0.13
putative membrane protein-;-UniRef100_Q935S6-;-BER::uncharacterized::full::full	386	p2457T_165_180	plasmid (cryptic)	1	0	0
conserved hypothetical protein-;-UniRef100_J3BTS7-;-BER::uncharacterized::full::full	387	p2457T_165_181	plasmid (cryptic)	1	0	0.07
conserved hypothetical protein-;-UniRef100_V0UPM9-;-BER::uncharacterized::full::partial	388	p2457T_165_182	plasmid (cryptic)	1	0	0
hypothetical protein-;-default-;-hypothetical	389	p2457T_165_183	plasmid (cryptic)	1	0	0
hypothetical protein-;-default-;-hypothetical	390	p2457T_165_184	plasmid (cryptic)	1	0	0
hypothetical protein-;-default-;-hypothetical	391	p2457T_165_185	plasmid (cryptic)	1	0	0
putative membrane protein-;-TMHMM-;-TMHMM	392	p2457T_165_186	plasmid (cryptic)	1	0	0
conserved hypothetical protein-;-UniRef100_C8UQV3-;-BER::uncharacterized::full::full	393	p2457T_165_187	plasmid (cryptic)	1	0.08	0.08
conserved hypothetical protein-;-PF11284.3-;-HMM::pfam	394	p2457T_165_188	plasmid (cryptic)	1	0	0
conserved hypothetical protein-;-PF06117.6-;-HMM::pfam	395	p2457T_165_189	plasmid (cryptic)	1	0.06	0.06
mbeD/MobD like family protein-;-PF04899.7-;-HMM::pfam	396	p2457T_8_1	plasmid (cryptic)	1	0	0
hypothetical protein-;-default-;-hypothetical	397	p2457T_8_2	plasmid (cryptic)	1	0.05	0.04
regulatory protein rop-;-UniRef100_P03051-;-BER::characterized::full::full	398	p2457T_8_3	plasmid (cryptic)	1	0.1	0
mobilization protein MbeC-;-UniRef100_P13657-;-BER::characterized::full::full	399	p2457T_8_4	plasmid (cryptic)	1	0	0
mbeB-like, N-term conserved region family protein-;-PF04837.7-;-HMM::pfam	400	p2457T_8_5	plasmid (cryptic)	1	0.04	0.04
putative mobE-;-UniRef100_G9BMJ5-;-BER::uncharacterized::full::full	401	p2457T_8_7	plasmid (cryptic)	1	0	0
hypothetical protein-;-default-;-hypothetical	402	p2457T_8_11	plasmid (cryptic)	1	0.04	0.04
gamma-glutamyltransferase-;-TIGR00066-;-HMM::equivalog	403	Shigella_flexneri_2457T_chromosome_1	chromosome	1	1	0.91
conserved hypothetical protein-;-UniRef100_P46853-;-BER::characterized::full::full	404	Shigella_flexneri_2457T_chromosome_3	chromosome	1	1	0.93
quercetin 2,3-dioxygenase-;-UniRef100_P46852-;-BER::characterized::full::full	405	Shigella_flexneri_2457T_chromosome_4	chromosome	1	0.99	0.96
HTH-type transcriptional regulator GntR-;-UniRef100_P0ACP6-;-BER::characterized::full::full	406	Shigella_flexneri_2457T_chromosome_5	chromosome	1	0.99	0.93
thermoresistant gluconokinase-;-UniRef100_P46859-;-BER::characterized::full::full	407	Shigella_flexneri_2457T_chromosome_6	chromosome	1	1	0.98
low-affinity gluconate transporter-;-UniRef100_P0AC97-;-BER::characterized::full::full	408	Shigella_flexneri_2457T_chromosome_7	chromosome	1	1	0.94
marC integral membrane family protein-;-PF01914.12-;-HMM::pfam	409	Shigella_flexneri_2457T_chromosome_8	chromosome	1	1	1
aspartate-semialdehyde dehydrogenase-;-TIGR01745-;-HMM::equivalog	410	Shigella_flexneri_2457T_chromosome_9	chromosome	1	1	0.99
1,4-alpha-glucan branching enzyme-;-TIGR01515-;-HMM::equivalog	411	Shigella_flexneri_2457T_chromosome_10	chromosome	1	1	0.97
glycogen debranching enzyme GlgX-;-TIGR02100-;-HMM::equivalog	412	Shigella_flexneri_2457T_chromosome_11	chromosome	1	1	0.98
glucose-1-phosphate adenylyltransferase-;-TIGR02091-;-HMM::equivalog	413	Shigella_flexneri_2457T_chromosome_12	chromosome	1	1	0.99
glycogen synthase-;-UniRef100_A7ZSW2-;-BER::characterized::full::full	414	Shigella_flexneri_2457T_chromosome_13	chromosome	1	1	0.98
glycogen/starch/alpha-glucan phosphorylases family protein-;-TIGR02093-;-HMM::subfamily	415	Shigella_flexneri_2457T_chromosome_14	chromosome	1	1	0.99
putative membrane protein-;-TMHMM-;-TMHMM	416	Shigella_flexneri_2457T_chromosome_16	chromosome	1	0.99	0.56
FAD dependent oxidoreductase family protein-;-PF01266.19-;-HMM::pfam	417	Shigella_flexneri_2457T_chromosome_17	chromosome	1	1	0.94
thiosulfate sulfurtransferase GlpE-;-UniRef100_A7ZSV5-;-BER::characterized::full::full	418	Shigella_flexneri_2457T_chromosome_18	chromosome	1	1	0.95
rhomboid family protease GlpG-;-TIGR04239-;-HMM::equivalog	419	Shigella_flexneri_2457T_chromosome_19	chromosome	1	1	0.94
glycerol-3-phosphate regulon repressor-;-UniRef100_P0ACL0-;-BER::characterized::full::full	420	Shigella_flexneri_2457T_chromosome_20	chromosome	1	1	0.89
ATPase associated with various cellular activities family protein-;-PF00004.24-;-HMM::pfam	421	Shigella_flexneri_2457T_chromosome_21	chromosome	1	1	0.91
conserved hypothetical protein-;-PF01139.12-;-HMM::pfam	422	Shigella_flexneri_2457T_chromosome_22	chromosome	1	1	0.93
RNA 3'-phosphate cyclase-;-TIGR03399-;-HMM::equivalog	423	Shigella_flexneri_2457T_chromosome_23	chromosome	1	0.99	0.94
bacterial regulatory, luxR family protein-;-PF00196.14-;-HMM::pfam	424	Shigella_flexneri_2457T_chromosome_24	chromosome	1	1	0.98
maltose regulon activator MalT domain protein-;-UniRef100_F4TLF9-;-BER::uncharacterized::full::partial	425	Shigella_flexneri_2457T_chromosome_25	chromosome	1	0.99	0.99
maltodextrin phosphorylase-;-UniRef100_P00490-;-BER::characterized::full::full	426	Shigella_flexneri_2457T_chromosome_26	chromosome	1	0.99	0.97
4-alpha-glucanotransferase-;-TIGR00217-;-HMM::equivalog	427	Shigella_flexneri_2457T_chromosome_27	chromosome	1	1	0.97
high-affinity gluconate transporter-;-UniRef100_P39835-;-BER::characterized::full::full	428	Shigella_flexneri_2457T_chromosome_28	chromosome	1	1	0.96
fe/S biogenesis protein NfuA-;-UniRef100_A7ZSU3-;-BER::characterized::full::full	429	Shigella_flexneri_2457T_chromosome_29	chromosome	1	1	0.95
comF family protein-;-TIGR00201-;-HMM::subfamily	430	Shigella_flexneri_2457T_chromosome_30	chromosome	1	0.99	0.97
pimelyl-[acyl-carrier protein] methyl ester esterase-;-TIGR01738-;-HMM::equivalog	431	Shigella_flexneri_2457T_chromosome_31	chromosome	1	1	0.94
pemK-like family protein-;-PF02452.12-;-HMM::pfam	432	Shigella_flexneri_2457T_chromosome_32	chromosome	1	1	0
antidote-toxin recognition MazE family protein-;-PF04014.13-;-HMM::pfam	433	Shigella_flexneri_2457T_chromosome_33	chromosome	1	1	0
conserved hypothetical family protein-;-TIGR01784-;-HMM::subfamily	434	Shigella_flexneri_2457T_chromosome_36	chromosome	1	0.98	0.94
feoC like transcriptional regulator family protein-;-PF09012.5-;-HMM::pfam	435	Shigella_flexneri_2457T_chromosome_37	chromosome	1	1	0.92
ferrous iron transport protein B-;-TIGR00437-;-HMM::equivalog	436	Shigella_flexneri_2457T_chromosome_38	chromosome	1	1	0.94
ferrous iron transport protein A-;-UniRef100_P0AEL5-;-BER::characterized::full::full	437	Shigella_flexneri_2457T_chromosome_39	chromosome	1	1	0.98
tex-like N-terminal domain protein-;-PF09371.5-;-HMM::pfam	438	Shigella_flexneri_2457T_chromosome_40	chromosome	1	1	0.97
transcription elongation factor GreB-;-TIGR01461-;-HMM::equivalog	439	Shigella_flexneri_2457T_chromosome_41	chromosome	1	1	0.99
response regulator-;-PF00072.19-;-HMM::pfam	440	Shigella_flexneri_2457T_chromosome_42	chromosome	1	1	1
osmolarity sensor protein EnvZ-;-UniRef100_P0AEJ4-;-BER::characterized::full::full	441	Shigella_flexneri_2457T_chromosome_43	chromosome	1	1	0.96
phosphoenolpyruvate carboxykinase-;-TIGR00224-;-HMM::equivalog	442	Shigella_flexneri_2457T_chromosome_44	chromosome	1	1	1
conserved hypothetical protein-;-PF13687.1-;-HMM::pfam	443	Shigella_flexneri_2457T_chromosome_45	chromosome	1	0.96	0.94
heat shock protein 15-;-UniRef100_P0ACH0-;-BER::characterized::full::full	444	Shigella_flexneri_2457T_chromosome_47	chromosome	1	0.99	0.99
GMP/IMP nucleotidase YrfG-;-UniRef100_P64636-;-BER::characterized::full::full	445	Shigella_flexneri_2457T_chromosome_48	chromosome	1	1	1
conserved hypothetical protein-;-UniRef100_P45800-;-BER::characterized::full::full	446	Shigella_flexneri_2457T_chromosome_49	chromosome	1	1	0.99
ADP compounds hydrolase NudE-;-UniRef100_P45799-;-BER::characterized::full::full	447	Shigella_flexneri_2457T_chromosome_50	chromosome	1	1	1
penicillin-binding , 1A family protein-;-TIGR02074-;-HMM::subfamily	448	Shigella_flexneri_2457T_chromosome_51	chromosome	1	1	0.97
putative protein involved in utilization of DNA as a carbon source-;-UniRef100_P45753-;-BER::uncharacterized::full::full	449	Shigella_flexneri_2457T_chromosome_52	chromosome	1	0.87	0.97
fimbrial assembly family protein-;-PF05137.8-;-HMM::pfam	450	Shigella_flexneri_2457T_chromosome_53	chromosome	1	0.99	0.99
putative protein involved in utilization of DNA as a carbon source-;-UniRef100_P45751-;-BER::uncharacterized::full::full	451	Shigella_flexneri_2457T_chromosome_54	chromosome	1	0.99	0.95
conserved hypothetical protein-;-PF10748.4-;-HMM::pfam	452	Shigella_flexneri_2457T_chromosome_55	chromosome	1	0.93	0.93
type IV pilus secretin PilQ family protein-;-TIGR02515-;-HMM::subfamily	453	Shigella_flexneri_2457T_chromosome_56	chromosome	1	1	0.99
shikimate kinase 1-;-UniRef100_A7ZSR5-;-BER::characterized::full::full	454	Shigella_flexneri_2457T_chromosome_57	chromosome	1	1	1
3-dehydroquinate synthase-;-TIGR01357-;-HMM::equivalog	455	Shigella_flexneri_2457T_chromosome_58	chromosome	1	1	0.99
protein DamX-;-UniRef100_P11557-;-BER::characterized::full::full	456	Shigella_flexneri_2457T_chromosome_59	chromosome	1	0.99	0.96
DNA adenine methylase-;-UniRef100_P0AEE9-;-BER::characterized::full::full	457	Shigella_flexneri_2457T_chromosome_60	chromosome	1	0.99	1
ribulose-phosphate 3-epimerase-;-TIGR01163-;-HMM::equivalog	458	Shigella_flexneri_2457T_chromosome_61	chromosome	1	1	0.96
phosphoglycolate phosphatase, bacterial-;-TIGR01449-;-HMM::equivalog	459	Shigella_flexneri_2457T_chromosome_62	chromosome	1	0.99	0.96
tryptophan--tRNA ligase-;-TIGR00233-;-HMM::equivalog	460	Shigella_flexneri_2457T_chromosome_63	chromosome	1	1	0.99
conserved hypothetical protein-;-UniRef100_J7R6R8-;-BER::uncharacterized::full::full	461	Shigella_flexneri_2457T_chromosome_64	chromosome	1	1	0.93
PRD domain protein-;-PF00874.15-;-HMM::pfam	462	Shigella_flexneri_2457T_chromosome_65	chromosome	1	0.99	0.93
alanine racemase, N-terminal domain protein-;-PF01168.15-;-HMM::pfam	463	Shigella_flexneri_2457T_chromosome_66	chromosome	1	1	0.89
type I phosphodiesterase / nucleotide pyrophosphatase family protein-;-PF01663.17-;-HMM::pfam	464	Shigella_flexneri_2457T_chromosome_67	chromosome	1	1	0.94
phosphotriesterase family protein-;-PF02126.13-;-HMM::pfam	465	Shigella_flexneri_2457T_chromosome_68	chromosome	1	1	0.99
conserved hypothetical protein-;-PF10941.3-;-HMM::pfam	466	Shigella_flexneri_2457T_chromosome_69	chromosome	1	0.99	0.94
conserved hypothetical protein-;-PF10797.4-;-HMM::pfam	467	Shigella_flexneri_2457T_chromosome_70	chromosome	1	1	0.96
aminotransferase class I and II family protein-;-PF00155.16-;-HMM::pfam	468	Shigella_flexneri_2457T_chromosome_71	chromosome	1	0.99	0.84
HTH-type transcriptional regulator FrlR-;-UniRef100_P45544-;-BER::characterized::full::full	469	Shigella_flexneri_2457T_chromosome_72	chromosome	1	0.99	0.98
pfkB carbohydrate kinase family protein-;-PF00294.19-;-HMM::pfam	470	Shigella_flexneri_2457T_chromosome_73	chromosome	1	1	1
xylose isomerase-like TIM barrel family protein-;-PF01261.19-;-HMM::pfam	471	Shigella_flexneri_2457T_chromosome_74	chromosome	1	0.99	0.95
SIS domain protein-;-PF01380.17-;-HMM::pfam	472	Shigella_flexneri_2457T_chromosome_75	chromosome	1	1	0.99
amino acid permease family protein-;-PF00324.16-;-HMM::pfam	473	Shigella_flexneri_2457T_chromosome_76	chromosome	1	0.99	0.98
amino acid permease family protein-;-PF13520.1-;-HMM::pfam	474	Shigella_flexneri_2457T_chromosome_77	chromosome	1	0.99	0.98
conserved hypothetical protein-;-PF13978.1-;-HMM::pfam	475	Shigella_flexneri_2457T_chromosome_78	chromosome	1	1	1
siroheme synthase-;-UniRef100_B7L4P2-;-BER::characterized::full::full	476	Shigella_flexneri_2457T_chromosome_79	chromosome	1	1	0.99
formate/nitrite transporter family protein-;-TIGR00790-;-HMM::subfamily	477	Shigella_flexneri_2457T_chromosome_80	chromosome	1	1	0.98
nitrite reductase (NADH) small subunit-;-UniRef100_P0A9I9-;-BER::characterized::full::full	478	Shigella_flexneri_2457T_chromosome_81	chromosome	1	0.98	0.95
nitrite reductase [NAD(P)H], large subunit-;-TIGR02374-;-HMM::equivalog_domain	479	Shigella_flexneri_2457T_chromosome_82	chromosome	1	1	0.97
protein TsgA-;-UniRef100_A7ZSN9-;-BER::characterized::full::full	480	Shigella_flexneri_2457T_chromosome_83	chromosome	1	1	0.99
peptidyl-prolyl cis-trans isomerase A-;-UniRef100_P0AFL5-;-BER::characterized::full::full	481	Shigella_flexneri_2457T_chromosome_84	chromosome	1	0.96	0.95
conserved hypothetical protein-;-PF10832.3-;-HMM::pfam	482	Shigella_flexneri_2457T_chromosome_85	chromosome	1	1	0.98
putative adenosine monophosphate-protein transferase fic-;-UniRef100_P20605-;-BER::characterized::full::full	483	Shigella_flexneri_2457T_chromosome_86	chromosome	1	1	0.97
aminodeoxychorismate synthase component 2-;-UniRef100_P00903-;-BER::characterized::full::full	484	Shigella_flexneri_2457T_chromosome_87	chromosome	1	1	0.97
acetylornithine/succinyldiaminopimelate aminotransferase-;-UniRef100_P18335-;-BER::characterized::full::full	485	Shigella_flexneri_2457T_chromosome_88	chromosome	1	1	1
integral membrane , YccS/YhfK family protein-;-TIGR01667-;-HMM::subfamily	486	Shigella_flexneri_2457T_chromosome_89	chromosome	1	1	0.95
cyclic nucleotide-binding domain protein-;-PF00027.24-;-HMM::pfam	487	Shigella_flexneri_2457T_chromosome_90	chromosome	1	1	0.99
protein YhfA-;-UniRef100_P0ADX3-;-BER::characterized::full::full	488	Shigella_flexneri_2457T_chromosome_91	chromosome	1	1	0.66
phosphoribulokinase / Uridine kinase family protein-;-PF00485.13-;-HMM::pfam	489	Shigella_flexneri_2457T_chromosome_92	chromosome	1	1	0.99
conserved hypothetical protein-;-PF06794.7-;-HMM::pfam	490	Shigella_flexneri_2457T_chromosome_93	chromosome	1	1	1
alpha/beta hydrolase fold family protein-;-PF00561.15-;-HMM::pfam	491	Shigella_flexneri_2457T_chromosome_94	chromosome	1	0.99	0.97
ABC transporter family protein-;-PF00005.22-;-HMM::pfam	492	Shigella_flexneri_2457T_chromosome_95	chromosome	1	1	0.98
flavodoxin-like fold family protein-;-PF02525.12-;-HMM::pfam	493	Shigella_flexneri_2457T_chromosome_96	chromosome	1	0.98	0.98
flavodoxin-like fold family protein-;-PF02525.12-;-HMM::pfam	494	Shigella_flexneri_2457T_chromosome_97	chromosome	1	1	0.99
proton antiporter-2 family protein-;-TIGR00932-;-HMM::subfamily	495	Shigella_flexneri_2457T_chromosome_98	chromosome	1	0.97	0.95
conserved hypothetical protein-;-PF09526.5-;-HMM::pfam	496	Shigella_flexneri_2457T_chromosome_99	chromosome	1	0.99	0.95
FKBP-type peptidyl-prolyl cis-trans isomerase SlyD-;-UniRef100_P0A9L1-;-BER::characterized::full::full	497	Shigella_flexneri_2457T_chromosome_100	chromosome	1	1	0.97
slyX family protein-;-PF04102.7-;-HMM::pfam	498	Shigella_flexneri_2457T_chromosome_101	chromosome	1	0.98	0.96
FKBP-type peptidyl-prolyl cis-trans isomerase FkpA-;-UniRef100_P45523-;-BER::characterized::full::full	499	Shigella_flexneri_2457T_chromosome_102	chromosome	1	0.99	0.98
sensory box protein-;-PF08348.6-;-HMM::pfam	500	Shigella_flexneri_2457T_chromosome_103	chromosome	1	1	1
sulfurtransferase TusD-;-UniRef100_C4ZUK0-;-BER::characterized::full::full	501	Shigella_flexneri_2457T_chromosome_104	chromosome	1	1	0.97
sulfur relay protein TusC/DsrF-;-TIGR03010-;-HMM::equivalog	502	Shigella_flexneri_2457T_chromosome_105	chromosome	1	1	0.99
sulfur relay protein TusB/DsrH-;-TIGR03011-;-HMM::equivalog_domain	503	Shigella_flexneri_2457T_chromosome_106	chromosome	1	1	0.99
ribosomal protein S12-;-TIGR00981-;-HMM::equivalog	504	Shigella_flexneri_2457T_chromosome_107	chromosome	1	1	1
ribosomal protein S7-;-TIGR01029-;-HMM::equivalog	505	Shigella_flexneri_2457T_chromosome_108	chromosome	1	1	1
translation elongation factor G-;-TIGR00484-;-HMM::equivalog	506	Shigella_flexneri_2457T_chromosome_109	chromosome	1	1	0.99
translation elongation factor Tu-;-TIGR00485-;-HMM::equivalog	507	Shigella_flexneri_2457T_chromosome_110	chromosome	1	1	1
BFD-like [2Fe-2S] binding domain protein-;-PF04324.10-;-HMM::pfam	508	Shigella_flexneri_2457T_chromosome_111	chromosome	1	1	1
bacterioferritin-;-TIGR00754-;-HMM::equivalog	509	Shigella_flexneri_2457T_chromosome_112	chromosome	1	1	0.98
type IV leader peptidase family protein-;-PF01478.13-;-HMM::pfam	510	Shigella_flexneri_2457T_chromosome_113	chromosome	1	0.99	0.98
ribosomal protein S10-;-TIGR01049-;-HMM::equivalog	511	Shigella_flexneri_2457T_chromosome_114	chromosome	1	1	1
50S ribosomal protein L3-;-TIGR03625-;-HMM::equivalog	512	Shigella_flexneri_2457T_chromosome_115	chromosome	1	1	1
50S ribosomal protein L4-;-TIGR03953-;-HMM::equivalog	513	Shigella_flexneri_2457T_chromosome_116	chromosome	1	1	1
50S ribosomal protein L23-;-UniRef100_P0ADZ2-;-BER::characterized::full::full	514	Shigella_flexneri_2457T_chromosome_117	chromosome	1	1	1
ribosomal protein L2-;-TIGR01171-;-HMM::equivalog	515	Shigella_flexneri_2457T_chromosome_118	chromosome	1	1	1
ribosomal protein S19-;-TIGR01050-;-HMM::equivalog	516	Shigella_flexneri_2457T_chromosome_119	chromosome	1	1	1
ribosomal protein L22-;-TIGR01044-;-HMM::equivalog	517	Shigella_flexneri_2457T_chromosome_120	chromosome	1	1	0.99
ribosomal protein S3-;-TIGR01009-;-HMM::equivalog	518	Shigella_flexneri_2457T_chromosome_121	chromosome	1	0.99	0.99
ribosomal protein L16-;-TIGR01164-;-HMM::equivalog	519	Shigella_flexneri_2457T_chromosome_122	chromosome	1	1	1
ribosomal protein L29-;-TIGR00012-;-HMM::equivalog	520	Shigella_flexneri_2457T_chromosome_123	chromosome	1	1	0.97
30S ribosomal protein S17-;-TIGR03635-;-HMM::equivalog	521	Shigella_flexneri_2457T_chromosome_124	chromosome	1	0.99	0.99
ribosomal protein L14-;-TIGR01067-;-HMM::equivalog	522	Shigella_flexneri_2457T_chromosome_125	chromosome	1	1	1
ribosomal protein L24-;-TIGR01079-;-HMM::equivalog	523	Shigella_flexneri_2457T_chromosome_126	chromosome	1	0.98	0.99
50S ribosomal protein L5-;-UniRef100_A7ZSJ7-;-BER::characterized::full::full	524	Shigella_flexneri_2457T_chromosome_127	chromosome	1	1	1
30S ribosomal protein S14-;-UniRef100_A7ZSJ6-;-BER::characterized::full::full	525	Shigella_flexneri_2457T_chromosome_128	chromosome	1	1	1
30S ribosomal protein S8-;-UniRef100_A8AQK2-;-BER::characterized::full::full	526	Shigella_flexneri_2457T_chromosome_129	chromosome	1	1	1
ribosomal protein L6-;-TIGR03654-;-HMM::equivalog	527	Shigella_flexneri_2457T_chromosome_130	chromosome	1	0.99	0.98
ribosomal protein L18-;-TIGR00060-;-HMM::equivalog	528	Shigella_flexneri_2457T_chromosome_131	chromosome	1	1	1
ribosomal protein S5-;-TIGR01021-;-HMM::equivalog	529	Shigella_flexneri_2457T_chromosome_132	chromosome	1	1	0.99
ribosomal protein L30-;-TIGR01308-;-HMM::equivalog	530	Shigella_flexneri_2457T_chromosome_133	chromosome	1	0.99	0.99
ribosomal protein L15-;-TIGR01071-;-HMM::equivalog	531	Shigella_flexneri_2457T_chromosome_134	chromosome	1	1	0.99
preprotein translocase, SecY subunit-;-TIGR00967-;-HMM::equivalog	532	Shigella_flexneri_2457T_chromosome_135	chromosome	1	1	0.99
30S ribosomal protein S13-;-TIGR03631-;-HMM::equivalog	533	Shigella_flexneri_2457T_chromosome_136	chromosome	1	1	0.99
30S ribosomal protein S11-;-TIGR03632-;-HMM::equivalog	534	Shigella_flexneri_2457T_chromosome_137	chromosome	1	1	1
ribosomal protein S4-;-TIGR01017-;-HMM::equivalog	535	Shigella_flexneri_2457T_chromosome_138	chromosome	1	0.99	1
DNA-directed RNA polymerase, alpha subunit-;-TIGR02027-;-HMM::equivalog	536	Shigella_flexneri_2457T_chromosome_139	chromosome	1	0.99	0.99
ribosomal protein L17-;-TIGR00059-;-HMM::equivalog	537	Shigella_flexneri_2457T_chromosome_140	chromosome	1	1	1
RNA 2'-phosphotransferase, Tpt1 / KptA family protein-;-PF01885.11-;-HMM::pfam	538	Shigella_flexneri_2457T_chromosome_147	chromosome	1	0.77	0.91
nucleoside recognition family protein-;-PF07670.9-;-HMM::pfam	539	Shigella_flexneri_2457T_chromosome_148	chromosome	1	0.99	0.96
inner membrane protein YjiG-;-UniRef100_P0AEI0-;-BER::characterized::full::full	540	Shigella_flexneri_2457T_chromosome_149	chromosome	1	0.99	0.98
beta-aspartyl peptidase-;-TIGR01975-;-HMM::equivalog	541	Shigella_flexneri_2457T_chromosome_150	chromosome	1	1	0.99
HTH-type transcriptional regulator YjiE-;-UniRef100_P39376-;-BER::characterized::full::full	542	Shigella_flexneri_2457T_chromosome_151	chromosome	1	0.99	0.94
anti-adapter protein IraD-;-UniRef100_C4ZT14-;-BER::characterized::full::full	543	Shigella_flexneri_2457T_chromosome_152	chromosome	1	0.99	1
conserved hypothetical protein-;-PF10887.3-;-HMM::pfam	544	Shigella_flexneri_2457T_chromosome_154	chromosome	1	1	0.91
mannitol dehydrogenase C-terminal domain protein-;-PF08125.8-;-HMM::pfam	545	Shigella_flexneri_2457T_chromosome_156	chromosome	1	0.99	0.97
mannonate dehydratase-;-TIGR00695-;-HMM::equivalog	546	Shigella_flexneri_2457T_chromosome_157	chromosome	1	1	0.98
H+ symporter family protein-;-TIGR00791-;-HMM::subfamily	547	Shigella_flexneri_2457T_chromosome_158	chromosome	1	0.75	0.06
protein FimH-;-UniRef100_P08191-;-BER::characterized::full::full	548	Shigella_flexneri_2457T_chromosome_159	chromosome	1	1	0.86
protein FimG-;-UniRef100_P08190-;-BER::characterized::full::full	549	Shigella_flexneri_2457T_chromosome_160	chromosome	1	1	0.95
protein FimF-;-UniRef100_P08189-;-BER::characterized::full::full	550	Shigella_flexneri_2457T_chromosome_161	chromosome	1	1	0.96
type VII secretion system (T7SS), usher family protein-;-PF00577.15-;-HMM::pfam	551	Shigella_flexneri_2457T_chromosome_162	chromosome	1	0.73	0.97
papC N-terminal domain protein-;-PF13954.1-;-HMM::pfam	552	Shigella_flexneri_2457T_chromosome_164	chromosome	1	0.97	0.92
chaperone protein FimC-;-UniRef100_P31697-;-BER::characterized::full::full	553	Shigella_flexneri_2457T_chromosome_165	chromosome	1	0.99	0.97
fimbrial family protein-;-PF00419.15-;-HMM::pfam	554	Shigella_flexneri_2457T_chromosome_166	chromosome	1	1	0.96
fimbrial family protein-;-PF00419.15-;-HMM::pfam	555	Shigella_flexneri_2457T_chromosome_167	chromosome	1	0.99	0.73
phage integrase family protein-;-PF00589.17-;-HMM::pfam	556	Shigella_flexneri_2457T_chromosome_168	chromosome	1	1	0.97
phage integrase family protein-;-PF00589.17-;-HMM::pfam	557	Shigella_flexneri_2457T_chromosome_169	chromosome	1	1	0.93
conserved hypothetical protein-;-UniRef100_L3PDD3-;-BER::uncharacterized::full::partial	558	Shigella_flexneri_2457T_chromosome_170	chromosome	1	1	0.89
oligogalacturonate-specific porin family protein-;-PF06178.8-;-HMM::pfam	559	Shigella_flexneri_2457T_chromosome_171	chromosome	1	1	0.98
mutatrotase, YjhT family protein-;-TIGR03547-;-HMM::subfamily	560	Shigella_flexneri_2457T_chromosome_172	chromosome	1	0.99	0.95
conserved hypothetical protein-;-PF03629.13-;-HMM::pfam	561	Shigella_flexneri_2457T_chromosome_173	chromosome	1	0.99	0.94
deoR C terminal sensor domain protein-;-PF00455.17-;-HMM::pfam	562	Shigella_flexneri_2457T_chromosome_175	chromosome	1	0	0
transposase family protein-;-PF01527.15-;-HMM::pfam	563	Shigella_flexneri_2457T_chromosome_176	chromosome	1	1	0.07
integrase core domain protein-;-PF00665.21-;-HMM::pfam	564	Shigella_flexneri_2457T_chromosome_179	chromosome	1	0.96	0.04
putative fimbriae usher protein StfC-;-UniRef100_B2U1G4-;-BER::uncharacterized::full::full	565	Shigella_flexneri_2457T_chromosome_181	chromosome	1	0.52	0.52
phage integrase family protein-;-PF00589.17-;-HMM::pfam	566	Shigella_flexneri_2457T_chromosome_184	chromosome	1	0.98	0.26
aldehyde reductase Ahr-;-UniRef100_P27250-;-BER::characterized::full::full	567	Shigella_flexneri_2457T_chromosome_185	chromosome	1	1	0.94
conserved hypothetical protein-;-PF05872.7-;-HMM::pfam	568	Shigella_flexneri_2457T_chromosome_186	chromosome	1	1	0.9
conserved hypothetical protein-;-PF05872.7-;-HMM::pfam	569	Shigella_flexneri_2457T_chromosome_187	chromosome	1	1	0.91
lipopolysaccharide export system permease protein LptG-;-UniRef100_P0ADC7-;-BER::characterized::full::full	570	Shigella_flexneri_2457T_chromosome_188	chromosome	1	1	0.94
lipopolysaccharide export system permease protein LptF-;-UniRef100_P0AFA0-;-BER::characterized::full::full	571	Shigella_flexneri_2457T_chromosome_189	chromosome	1	1	0.98
cytosol aminopeptidase-;-UniRef100_P68768-;-BER::characterized::full::full	572	Shigella_flexneri_2457T_chromosome_190	chromosome	1	1	0.93
DNA polymerase III chi subunit, HolC family protein-;-PF04364.8-;-HMM::pfam	573	Shigella_flexneri_2457T_chromosome_191	chromosome	1	0.99	0.96
valine--tRNA ligase-;-TIGR00422-;-HMM::equivalog	574	Shigella_flexneri_2457T_chromosome_192	chromosome	1	1	0.93
conserved hypothetical protein-;-PF05987.8-;-HMM::pfam	575	Shigella_flexneri_2457T_chromosome_193	chromosome	1	1	0.74
regulator of ribonuclease activity B-;-UniRef100_P0AF91-;-BER::characterized::full::full	576	Shigella_flexneri_2457T_chromosome_195	chromosome	1	1	0.95
ornithine carbamoyltransferase-;-TIGR00658-;-HMM::equivalog	577	Shigella_flexneri_2457T_chromosome_196	chromosome	1	1	0.94
conserved hypothetical protein-;-UniRef100_L3PDB1-;-BER::uncharacterized::full::partial	578	Shigella_flexneri_2457T_chromosome_198	chromosome	1	0.94	0.56
toxin-antitoxin biofilm protein TabA-;-UniRef100_P0AF96-;-BER::characterized::full::full	579	Shigella_flexneri_2457T_chromosome_199	chromosome	1	0.99	0.96
bacterial regulatory, tetR family protein-;-PF00440.18-;-HMM::pfam	580	Shigella_flexneri_2457T_chromosome_200	chromosome	1	0.99	0.94
short chain dehydrogenase family protein-;-PF00106.20-;-HMM::pfam	581	Shigella_flexneri_2457T_chromosome_201	chromosome	1	1	0.96
endoribonuclease L-PSP family protein-;-PF01042.16-;-HMM::pfam	582	Shigella_flexneri_2457T_chromosome_202	chromosome	1	0.99	0.94
aspartate carbamoyltransferase-;-TIGR00670-;-HMM::equivalog	583	Shigella_flexneri_2457T_chromosome_203	chromosome	1	0.99	0.94
aspartate carbamoyltransferase, regulatory subunit-;-TIGR00240-;-HMM::equivalog	584	Shigella_flexneri_2457T_chromosome_204	chromosome	1	0.99	0.94
enamine/imine deaminase-;-UniRef100_P0AF94-;-BER::characterized::full::full	585	Shigella_flexneri_2457T_chromosome_205	chromosome	1	0.99	0.9
magnesium-translocating P-type ATPase-;-TIGR01524-;-HMM::equivalog	586	Shigella_flexneri_2457T_chromosome_206	chromosome	1	1	0.94
PTS system, glucose-like IIB component domain protein-;-TIGR00826-;-HMM::domain	587	Shigella_flexneri_2457T_chromosome_208	chromosome	1	0.99	0.95
PTS system, maltose and glucose-specific subfamily, IIC component domain protein-;-TIGR00852-;-HMM::subfamily_domain	588	Shigella_flexneri_2457T_chromosome_209	chromosome	1	1	0.95
alpha,alpha-phosphotrehalase-;-TIGR02403-;-HMM::equivalog	589	Shigella_flexneri_2457T_chromosome_210	chromosome	1	1	0.98
anaerobic ribonucleoside-triphosphate reductase-;-TIGR02487-;-HMM::equivalog	590	Shigella_flexneri_2457T_chromosome_211	chromosome	1	1	0.96
anaerobic ribonucleoside-triphosphate reductase activating protein-;-TIGR02491-;-HMM::equivalog	591	Shigella_flexneri_2457T_chromosome_212	chromosome	1	1	0.95
soluble cytochrome b562-;-UniRef100_P0ABE7-;-BER::characterized::full::full	592	Shigella_flexneri_2457T_chromosome_213	chromosome	1	0.98	0.9
protein PmbA-;-UniRef100_P0AFK1-;-BER::characterized::full::full	593	Shigella_flexneri_2457T_chromosome_214	chromosome	1	1	0.95
conserved hypothetical protein-;-UniRef100_A7ZVB3-;-BER::characterized::full::full	594	Shigella_flexneri_2457T_chromosome_215	chromosome	1	0.97	0.96
L-alanyl-gamma-D-glutamyl-meso-diaminopimelate ligase-;-TIGR01081-;-HMM::equivalog	595	Shigella_flexneri_2457T_chromosome_216	chromosome	1	1	0.97
fructose-1-6-bisphosphatase family protein-;-PF00316.15-;-HMM::pfam	596	Shigella_flexneri_2457T_chromosome_217	chromosome	1	0.99	0.95
fructose-1-6-bisphosphatase family protein-;-PF00316.15-;-HMM::pfam	597	Shigella_flexneri_2457T_chromosome_218	chromosome	1	0.99	0.99
branched-chain amino acid transport system / permease component family protein-;-PF02653.11-;-HMM::pfam	598	Shigella_flexneri_2457T_chromosome_221	chromosome	1	0.99	0.96
branched-chain amino acid transport system / permease component family protein-;-PF02653.11-;-HMM::pfam	599	Shigella_flexneri_2457T_chromosome_222	chromosome	1	1	0.93
putative membrane protein-;-TMHMM-;-TMHMM	600	Shigella_flexneri_2457T_chromosome_223	chromosome	1	0.98	0.81
ABC transporter family protein-;-PF00005.22-;-HMM::pfam	601	Shigella_flexneri_2457T_chromosome_224	chromosome	1	0.99	0.93
periplasmic binding domain protein-;-PF13407.1-;-HMM::pfam	602	Shigella_flexneri_2457T_chromosome_225	chromosome	1	0.99	0.96
sugar transporter subunit: periplasmic-binding component of ABC superfamily domain protein-;-UniRef100_E2XEA7-;-BER::uncharacterized::full::partial	603	Shigella_flexneri_2457T_chromosome_226	chromosome	1	0.94	0.98
inorganic pyrophosphatase-;-UniRef100_P0A7B0-;-BER::characterized::full::full	604	Shigella_flexneri_2457T_chromosome_227	chromosome	1	0.99	0.99
gamma-glutamylcyclotransferase family protein ytfP-;-UniRef100_D2TN58-;-BER::characterized::full::full	605	Shigella_flexneri_2457T_chromosome_228	chromosome	1	1	0.99
conserved hypothetical protein-;-PF04357.8-;-HMM::pfam	606	Shigella_flexneri_2457T_chromosome_229	chromosome	1	1	0.98
peptide methionine sulfoxide reductase MsrA-;-UniRef100_A7ZV98-;-BER::characterized::full::full	607	Shigella_flexneri_2457T_chromosome_230	chromosome	1	0.99	0.99
conserved hypothetical protein-;-UniRef100_P0AE47-;-BER::characterized::full::full	608	Shigella_flexneri_2457T_chromosome_231	chromosome	1	1	1
conserved hypothetical protein-;-PF06526.7-;-HMM::pfam	609	Shigella_flexneri_2457T_chromosome_232	chromosome	1	0.99	0.99
conserved hypothetical protein-;-UniRef100_P39187-;-BER::characterized::full::full	610	Shigella_flexneri_2457T_chromosome_233	chromosome	1	1	0.97
conserved hypothetical protein-;-UniRef100_P39317-;-BER::uncharacterized::full::full	611	Shigella_flexneri_2457T_chromosome_234	chromosome	1	0.99	0.88
3'(2'),5'-bisphosphate nucleotidase-;-TIGR01331-;-HMM::equivalog	612	Shigella_flexneri_2457T_chromosome_235	chromosome	1	0.99	0.97
2',3'-cyclic-nucleotide 2'-phosphodiesterase-;-TIGR01390-;-HMM::equivalog	613	Shigella_flexneri_2457T_chromosome_236	chromosome	1	1	0.99
hxlR-like helix-turn-helix family protein-;-PF01638.12-;-HMM::pfam	614	Shigella_flexneri_2457T_chromosome_237	chromosome	1	0.99	0.97
quinone oxidoreductase 2-;-UniRef100_P39315-;-BER::characterized::full::full	615	Shigella_flexneri_2457T_chromosome_238	chromosome	1	0.99	0.98
eamA-like transporter family protein-;-PF00892.15-;-HMM::pfam	616	Shigella_flexneri_2457T_chromosome_239	chromosome	1	1	0.93
iron-sulfur cluster repair di-iron protein-;-TIGR03652-;-HMM::equivalog	617	Shigella_flexneri_2457T_chromosome_240	chromosome	1	1	0.98
D-serine/D-alanine/glycine transporter-;-UniRef100_P0AAE1-;-BER::characterized::full::full	618	Shigella_flexneri_2457T_chromosome_241	chromosome	1	0.99	0.96
FKBP-type 22 kDa peptidyl-prolyl cis-trans isomerase-;-UniRef100_P0A9L3-;-BER::characterized::full::full	619	Shigella_flexneri_2457T_chromosome_242	chromosome	1	1	0.98
opacity-associated A LysM-like domain protein-;-PF04225.7-;-HMM::pfam	620	Shigella_flexneri_2457T_chromosome_243	chromosome	1	1	0.58
bacterial regulatory, tetR family protein-;-PF00440.18-;-HMM::pfam	621	Shigella_flexneri_2457T_chromosome_244	chromosome	1	0.99	0.17
short chain dehydrogenase family protein-;-PF00106.20-;-HMM::pfam	622	Shigella_flexneri_2457T_chromosome_245	chromosome	1	1	0.03
xylose isomerase-like TIM barrel family protein-;-PF01261.19-;-HMM::pfam	623	Shigella_flexneri_2457T_chromosome_246	chromosome	1	0.99	0.1
amino acid permease family protein-;-PF13520.1-;-HMM::pfam	624	Shigella_flexneri_2457T_chromosome_249	chromosome	1	1	0
HTH-type transcriptional regulator YjdC-;-UniRef100_P0ACU8-;-BER::characterized::full::full	625	Shigella_flexneri_2457T_chromosome_251	chromosome	1	1	0.99
disulphide bond corrector DsbC family protein-;-PF11412.3-;-HMM::pfam	626	Shigella_flexneri_2457T_chromosome_252	chromosome	1	0.99	0.99
divalent-cation tolerance protein CutA-;-UniRef100_A7ZV06-;-BER::characterized::full::full	627	Shigella_flexneri_2457T_chromosome_253	chromosome	1	0.99	0.97
anaerobic C4-dicarboxylate transporter DcuA-;-UniRef100_P0ABN7-;-BER::characterized::full::full	628	Shigella_flexneri_2457T_chromosome_254	chromosome	1	1	0.99
aspartate ammonia-lyase-;-TIGR00839-;-HMM::equivalog	629	Shigella_flexneri_2457T_chromosome_255	chromosome	1	1	0.99
conserved hypothetical protein-;-UniRef100_P37147-;-BER::characterized::full::full	630	Shigella_flexneri_2457T_chromosome_256	chromosome	1	1	0.96
amino acid permease family protein-;-PF00324.16-;-HMM::pfam	631	Shigella_flexneri_2457T_chromosome_257	chromosome	1	1	0.93
10 kDa chaperonin-;-UniRef100_A7ZV11-;-BER::characterized::full::full	632	Shigella_flexneri_2457T_chromosome_258	chromosome	1	1	0.98
conserved hypothetical protein-;-PF13698.1-;-HMM::pfam	633	Shigella_flexneri_2457T_chromosome_260	chromosome	1	0.99	0.99
conserved hypothetical protein-;-UniRef100_P39279-;-BER::uncharacterized::full::full	634	Shigella_flexneri_2457T_chromosome_261	chromosome	1	1	0.99
translation elongation factor P-;-TIGR00038-;-HMM::equivalog	635	Shigella_flexneri_2457T_chromosome_264	chromosome	1	0.99	0.99
hypothetical protein-;-default-;-hypothetical	636	Shigella_flexneri_2457T_chromosome_265	chromosome	1	1	0.95
entericidin EcnA/B family protein-;-PF08085.6-;-HMM::pfam	637	Shigella_flexneri_2457T_chromosome_266	chromosome	1	1	0.99
quaternary ammonium compound-resistance protein SugE-;-UniRef100_Q8XDQ5-;-BER::characterized::full::full	638	Shigella_flexneri_2457T_chromosome_267	chromosome	1	1	0.96
outer membrane lipoprotein Blc-;-UniRef100_P0A902-;-BER::characterized::full::full	639	Shigella_flexneri_2457T_chromosome_268	chromosome	1	0.99	0.94
beta-lactamase-;-UniRef100_P00811-;-BER::characterized::full::full	640	Shigella_flexneri_2457T_chromosome_269	chromosome	1	0.99	0.98
fumarate reductase subunit D family protein-;-PF02313.12-;-HMM::pfam	641	Shigella_flexneri_2457T_chromosome_270	chromosome	1	1	0.99
fumarate reductase subunit C family protein-;-PF02300.12-;-HMM::pfam	642	Shigella_flexneri_2457T_chromosome_271	chromosome	1	0.99	0.98
fumarate reductase iron-sulfur subunit-;-UniRef100_P0AC49-;-BER::characterized::full::full	643	Shigella_flexneri_2457T_chromosome_272	chromosome	1	1	1
fumarate reductase, flavoprotein subunit-;-TIGR01176-;-HMM::equivalog	644	Shigella_flexneri_2457T_chromosome_273	chromosome	1	0.99	0.98
EF-P lysine aminoacylase GenX-;-TIGR00462-;-HMM::equivalog	645	Shigella_flexneri_2457T_chromosome_274	chromosome	1	1	0.98
putative membrane protein-;-TMHMM-;-TMHMM	646	Shigella_flexneri_2457T_chromosome_275	chromosome	1	0.89	0.89
putative transposase-;-PF03400.8-;-HMM::pfam	647	Shigella_flexneri_2457T_chromosome_276	chromosome	1	0.99	0.99
putative transposase-;-PF03400.8-;-HMM::pfam	648	Shigella_flexneri_2457T_chromosome_277	chromosome	1	0.99	0.97
amino acid permease family protein-;-PF00324.16-;-HMM::pfam	649	Shigella_flexneri_2457T_chromosome_278	chromosome	1	0.98	0.48
amino acid permease family protein-;-PF13520.1-;-HMM::pfam	650	Shigella_flexneri_2457T_chromosome_279	chromosome	1	1	0.65
phosphatidylserine decarboxylase-;-TIGR00163-;-HMM::equivalog	651	Shigella_flexneri_2457T_chromosome_281	chromosome	1	1	0.99
ribosome small subunit-dependent GTPase A-;-TIGR00157-;-HMM::equivalog	652	Shigella_flexneri_2457T_chromosome_282	chromosome	1	1	0.97
oligoribonuclease-;-UniRef100_A7ZV33-;-BER::characterized::full::full	653	Shigella_flexneri_2457T_chromosome_283	chromosome	1	1	0.98
epoxyqueuosine reductase-;-TIGR00276-;-HMM::equivalog	654	Shigella_flexneri_2457T_chromosome_284	chromosome	1	1	0.96
bifunctional NAD(P)H-hydrate repair enzyme Nnr-;-UniRef100_P31806-;-BER::characterized::full::full	655	Shigella_flexneri_2457T_chromosome_285	chromosome	1	1	0.97
tRNA threonylcarbamoyl adenosine modification protein YjeE-;-TIGR00150-;-HMM::equivalog	656	Shigella_flexneri_2457T_chromosome_286	chromosome	1	1	0.98
N-acetylmuramoyl-L-alanine amidase AmiB-;-UniRef100_P26365-;-BER::characterized::full::full	657	Shigella_flexneri_2457T_chromosome_287	chromosome	1	0.99	0.96
DNA mismatch repair MutL family protein-;-TIGR00585-;-HMM::superfamily	658	Shigella_flexneri_2457T_chromosome_288	chromosome	1	1	0.95
tRNA dimethylallyltransferase-;-TIGR00174-;-HMM::equivalog	659	Shigella_flexneri_2457T_chromosome_289	chromosome	1	1	0.99
RNA chaperone Hfq-;-TIGR02383-;-HMM::equivalog	660	Shigella_flexneri_2457T_chromosome_290	chromosome	1	1	0.98
GTP-binding protein HflX-;-TIGR03156-;-HMM::equivalog	661	Shigella_flexneri_2457T_chromosome_291	chromosome	1	1	0.98
hflK protein-;-TIGR01933-;-HMM::equivalog	662	Shigella_flexneri_2457T_chromosome_292	chromosome	1	1	0.98
hflC protein-;-TIGR01932-;-HMM::equivalog	663	Shigella_flexneri_2457T_chromosome_293	chromosome	1	1	0.99
conserved hypothetical protein-;-PF09838.4-;-HMM::pfam	664	Shigella_flexneri_2457T_chromosome_294	chromosome	1	1	1
adenylosuccinate synthase-;-TIGR00184-;-HMM::equivalog	665	Shigella_flexneri_2457T_chromosome_295	chromosome	1	1	0.98
rrf2 family protein-;-TIGR00738-;-HMM::superfamily	666	Shigella_flexneri_2457T_chromosome_296	chromosome	1	1	1
ribonuclease R-;-TIGR02063-;-HMM::equivalog	667	Shigella_flexneri_2457T_chromosome_297	chromosome	1	1	0.94
23S rRNA (guanosine-2'-O-)-methyltransferase RlmB-;-UniRef100_P63179-;-BER::characterized::full::full	668	Shigella_flexneri_2457T_chromosome_298	chromosome	1	1	0.91
conserved hypothetical protein-;-PF03994.9-;-HMM::pfam	669	Shigella_flexneri_2457T_chromosome_300	chromosome	1	1	0.97
conserved hypothetical protein-;-PF06693.6-;-HMM::pfam	670	Shigella_flexneri_2457T_chromosome_301	chromosome	1	0.99	0.95
glutathionylspermidine synthase preATP-grasp family protein-;-PF03738.9-;-HMM::pfam	671	Shigella_flexneri_2457T_chromosome_302	chromosome	1	1	0.6
acyl-CoA dehydrogenase, C-terminal domain protein-;-PF00441.19-;-HMM::pfam	672	Shigella_flexneri_2457T_chromosome_303	chromosome	1	0.94	0.89
hypothetical protein-;-default-;-hypothetical	673	Shigella_flexneri_2457T_chromosome_305	chromosome	1	1	1
conserved hypothetical protein-;-PF07338.8-;-HMM::pfam	674	Shigella_flexneri_2457T_chromosome_306	chromosome	1	1	0.99
conserved hypothetical protein-;-PF07338.8-;-HMM::pfam	675	Shigella_flexneri_2457T_chromosome_307	chromosome	1	0.99	0.99
prolyl oligopeptidase family protein-;-PF00326.16-;-HMM::pfam	676	Shigella_flexneri_2457T_chromosome_308	chromosome	1	1	0.99
HTH-type transcriptional regulator UlaR-;-UniRef100_A7ZV62-;-BER::characterized::full::full	677	Shigella_flexneri_2457T_chromosome_309	chromosome	1	1	0.99
putative L-ascorbate-6-phosphate lactonase UlaG-;-UniRef100_A7ZV63-;-BER::characterized::full::full	678	Shigella_flexneri_2457T_chromosome_310	chromosome	1	1	0.94
PTS system sugar-specific permease component family protein-;-PF03611.9-;-HMM::pfam	679	Shigella_flexneri_2457T_chromosome_311	chromosome	1	0.99	0.98
PTS system sugar-specific permease component family protein-;-PF03611.9-;-HMM::pfam	680	Shigella_flexneri_2457T_chromosome_312	chromosome	1	0.99	0.93
PTS system sugar-specific permease component family protein-;-PF03611.9-;-HMM::pfam	681	Shigella_flexneri_2457T_chromosome_313	chromosome	1	0.99	0.93
ascorbate-specific phosphotransferase enzyme IIB component-;-UniRef100_P69823-;-BER::characterized::full::full	682	Shigella_flexneri_2457T_chromosome_314	chromosome	1	1	1
phosphoenolpyruvate-dependent sugar phosphotransferase system, EIIA 2 family protein-;-PF00359.17-;-HMM::pfam	683	Shigella_flexneri_2457T_chromosome_315	chromosome	1	1	1
3-keto-L-gulonate-6-phosphate decarboxylase UlaD-;-UniRef100_B7UQK5-;-BER::characterized::full::full	684	Shigella_flexneri_2457T_chromosome_316	chromosome	1	1	1
L-ribulose-5-phosphate 3-epimerase UlaE-;-UniRef100_A7ZV68-;-BER::characterized::full::full	685	Shigella_flexneri_2457T_chromosome_317	chromosome	1	0.99	0.99
class II Aldolase and Adducin N-terminal domain protein-;-PF00596.16-;-HMM::pfam	686	Shigella_flexneri_2457T_chromosome_318	chromosome	1	0.99	0.91
conserved hypothetical protein-;-PF07338.8-;-HMM::pfam	687	Shigella_flexneri_2457T_chromosome_319	chromosome	1	1	0.94
ribosomal protein S6-;-TIGR00166-;-HMM::equivalog	688	Shigella_flexneri_2457T_chromosome_320	chromosome	1	1	1
primosomal replication protein n-;-UniRef100_C4ZR78-;-BER::characterized::full::full	689	Shigella_flexneri_2457T_chromosome_321	chromosome	1	0.98	0.98
ribosomal protein S18-;-TIGR00165-;-HMM::equivalog	690	Shigella_flexneri_2457T_chromosome_322	chromosome	1	1	1
ribosomal protein L9-;-TIGR00158-;-HMM::equivalog	691	Shigella_flexneri_2457T_chromosome_323	chromosome	1	1	1
conserved hypothetical protein-;-PF10887.3-;-HMM::pfam	692	Shigella_flexneri_2457T_chromosome_324	chromosome	1	0.99	0.97
integrase core domain protein-;-PF00665.21-;-HMM::pfam	693	Shigella_flexneri_2457T_chromosome_326	chromosome	1	1	0.05
conserved hypothetical protein-;-UniRef100_D6J667-;-BER::uncharacterized::full::partial	694	Shigella_flexneri_2457T_chromosome_329	chromosome	1	0	0
toxin SymE, type I toxin-antitoxin system family protein-;-PF08845.5-;-HMM::pfam	695	Shigella_flexneri_2457T_chromosome_330	chromosome	1	0	0
type I restriction modification DNA specificity domain protein-;-PF01420.14-;-HMM::pfam	696	Shigella_flexneri_2457T_chromosome_331	chromosome	1	0	0
N-6 DNA Methylase family protein-;-PF02384.11-;-HMM::pfam	697	Shigella_flexneri_2457T_chromosome_332	chromosome	1	0	0
type III restriction enzyme, res subunit-;-PF04851.10-;-HMM::pfam	698	Shigella_flexneri_2457T_chromosome_333	chromosome	1	0.01	0
type I restriction enzyme R N terminus family protein-;-PF04313.9-;-HMM::pfam	699	Shigella_flexneri_2457T_chromosome_334	chromosome	1	0	0
conserved hypothetical protein-;-PF07510.6-;-HMM::pfam	700	Shigella_flexneri_2457T_chromosome_336	chromosome	1	0.99	0
conserved hypothetical protein-;-UniRef100_P24203-;-BER::characterized::full::full	701	Shigella_flexneri_2457T_chromosome_337	chromosome	1	0.99	0.93
conserved hypothetical protein-;-PF04328.8-;-HMM::pfam	702	Shigella_flexneri_2457T_chromosome_338	chromosome	1	1	0.98
inner membrane protein YjiY-;-UniRef100_P39396-;-BER::characterized::full::full	703	Shigella_flexneri_2457T_chromosome_339	chromosome	1	1	0.98
4-hydroxyphenylacetate 3-hydroxylase C terminal family protein-;-PF03241.8-;-HMM::pfam	704	Shigella_flexneri_2457T_chromosome_341	chromosome	1	1	0.95
4-hydroxyphenylacetate 3-hydroxylase N terminal family protein-;-PF11794.3-;-HMM::pfam	705	Shigella_flexneri_2457T_chromosome_342	chromosome	1	0.99	0.94
4-hydroxyphenylacetate 3-hydroxylase N terminal family protein-;-PF11794.3-;-HMM::pfam	706	Shigella_flexneri_2457T_chromosome_343	chromosome	1	1	0.94
beta-lactamase superfamily domain protein-;-PF12706.2-;-HMM::pfam	707	Shigella_flexneri_2457T_chromosome_344	chromosome	1	1	0
4-hydroxyphenylacetate catabolism regulatory protein HpaA-;-TIGR02297-;-HMM::equivalog	708	Shigella_flexneri_2457T_chromosome_345	chromosome	1	0.99	0.04
4-hydroxyphenylacetate permease-;-TIGR02332-;-HMM::equivalog	709	Shigella_flexneri_2457T_chromosome_346	chromosome	1	0.99	0.19
2,4-dihydroxyhept-2-ene-1,7-dioic acid aldolase-;-TIGR02311-;-HMM::equivalog	710	Shigella_flexneri_2457T_chromosome_347	chromosome	1	1	0.87
2-oxo-hepta-3-ene-1,7-dioic acid hydratase-;-TIGR02312-;-HMM::equivalog	711	Shigella_flexneri_2457T_chromosome_348	chromosome	1	0.98	0.93
5-carboxymethyl-2-hydroxymuconate isomerase family protein-;-PF02962.10-;-HMM::pfam	712	Shigella_flexneri_2457T_chromosome_349	chromosome	1	1	0.58
3,4-dihydroxyphenylacetate 2,3-dioxygenase-;-TIGR02298-;-HMM::equivalog	713	Shigella_flexneri_2457T_chromosome_350	chromosome	1	1	0.94
5-carboxymethyl-2-hydroxymuconate semialdehyde dehydrogenase-;-TIGR02299-;-HMM::equivalog	714	Shigella_flexneri_2457T_chromosome_351	chromosome	1	0.99	0.92
4-hydroxyphenylacetate degradation bifunctional isomerase/decarboxylase, C-terminal subunit-;-TIGR02303-;-HMM::equivalog_domain	715	Shigella_flexneri_2457T_chromosome_352	chromosome	1	0.99	0.94
homoprotocatechuate degradation operon regulator, HpaR-;-TIGR02337-;-HMM::equivalog	716	Shigella_flexneri_2457T_chromosome_353	chromosome	1	1	0.98
HAMP domain protein-;-PF00672.20-;-HMM::pfam	717	Shigella_flexneri_2457T_chromosome_354	chromosome	1	0.99	0.95
major Facilitator Superfamily protein-;-PF07690.11-;-HMM::pfam	718	Shigella_flexneri_2457T_chromosome_355	chromosome	1	1	0.63
bacterial regulatory, gntR family protein-;-PF00392.16-;-HMM::pfam	719	Shigella_flexneri_2457T_chromosome_356	chromosome	1	1	0.97
zinc-binding dehydrogenase family domain protein-;-UniRef100_I6CRD8-;-BER::uncharacterized::full::partial	720	Shigella_flexneri_2457T_chromosome_357	chromosome	1	0.97	0.97
zinc-binding dehydrogenase family protein-;-PF00107.21-;-HMM::pfam	721	Shigella_flexneri_2457T_chromosome_358	chromosome	1	1	0.95
sulfatase family protein-;-PF00884.18-;-HMM::pfam	722	Shigella_flexneri_2457T_chromosome_359	chromosome	1	1	0.96
conserved hypothetical protein-;-PF10696.4-;-HMM::pfam	723	Shigella_flexneri_2457T_chromosome_360	chromosome	1	0.99	0.96
DNA replication protein DnaC-;-UniRef100_P0AEF2-;-BER::characterized::full::full	724	Shigella_flexneri_2457T_chromosome_361	chromosome	1	0.99	0.98
primosomal protein 1-;-UniRef100_A7ZVQ2-;-BER::characterized::full::full	725	Shigella_flexneri_2457T_chromosome_362	chromosome	1	1	0.98
conserved hypothetical protein-;-UniRef100_B7UQZ2-;-BER::characterized::full::full	726	Shigella_flexneri_2457T_chromosome_363	chromosome	1	0.99	0.91
inner membrane protein YjjP-;-UniRef100_P0ADD5-;-BER::characterized::full::full	727	Shigella_flexneri_2457T_chromosome_364	chromosome	1	1	0.94
bacterial regulatory, luxR family protein-;-PF00196.14-;-HMM::pfam	728	Shigella_flexneri_2457T_chromosome_366	chromosome	1	0.17	0.97
transcriptional activator protein BglJ-;-UniRef100_P39404-;-BER::characterized::full::full	729	Shigella_flexneri_2457T_chromosome_367	chromosome	1	0.99	0.96
siderophore-iron reductase FhuF-;-TIGR03951-;-HMM::equivalog	730	Shigella_flexneri_2457T_chromosome_368	chromosome	1	1	0.95
conserved hypothetical protein-;-PF07256.7-;-HMM::pfam	731	Shigella_flexneri_2457T_chromosome_369	chromosome	1	1	0.97
ribosomal RNA small subunit methyltransferase C-;-UniRef100_B7MNC1-;-BER::characterized::full::full	732	Shigella_flexneri_2457T_chromosome_370	chromosome	1	0.99	0.94
DNA polymerase III, psi subunit-;-TIGR00664-;-HMM::equivalog	733	Shigella_flexneri_2457T_chromosome_371	chromosome	1	1	0.98
ribosomal-protein-alanine acetyltransferase-;-TIGR01575-;-HMM::equivalog	734	Shigella_flexneri_2457T_chromosome_372	chromosome	1	1	0.94
HAD hydrolase, IA, variant 3 family protein-;-TIGR01509-;-HMM::subfamily	735	Shigella_flexneri_2457T_chromosome_373	chromosome	1	1	0.96
peptide chain release factor 3-;-TIGR00503-;-HMM::equivalog	736	Shigella_flexneri_2457T_chromosome_374	chromosome	1	0.95	0.93
osmotically-inducible protein Y-;-UniRef100_P0AFH9-;-BER::characterized::full::full	737	Shigella_flexneri_2457T_chromosome_375	chromosome	1	1	0.96
conserved hypothetical protein-;-PF07043.8-;-HMM::pfam	738	Shigella_flexneri_2457T_chromosome_376	chromosome	1	0.98	0.97
patatin-like phospholipase family protein-;-PF01734.17-;-HMM::pfam	739	Shigella_flexneri_2457T_chromosome_377	chromosome	1	1	0.98
tatD related DNase family protein-;-PF01026.16-;-HMM::pfam	740	Shigella_flexneri_2457T_chromosome_378	chromosome	1	0.99	0.88
radical SAM superfamily protein-;-PF04055.16-;-HMM::pfam	741	Shigella_flexneri_2457T_chromosome_379	chromosome	1	1	0.91
conserved hypothetical protein-;-PF11230.3-;-HMM::pfam	742	Shigella_flexneri_2457T_chromosome_380	chromosome	1	1	0.81
deoxyribose-phosphate aldolase-;-TIGR00126-;-HMM::equivalog	743	Shigella_flexneri_2457T_chromosome_381	chromosome	1	1	0.96
thymidine phosphorylase-;-TIGR02643-;-HMM::equivalog	744	Shigella_flexneri_2457T_chromosome_382	chromosome	1	1	0.97
phosphopentomutase-;-TIGR01696-;-HMM::equivalog	745	Shigella_flexneri_2457T_chromosome_383	chromosome	1	1	0.95
purine nucleoside phosphorylase-;-TIGR00107-;-HMM::equivalog	746	Shigella_flexneri_2457T_chromosome_384	chromosome	1	0.99	0.96
helix-turn-helix family protein-;-PF01381.17-;-HMM::pfam	747	Shigella_flexneri_2457T_chromosome_385	chromosome	1	1	0.96
bacterial lipoate ligase family protein-;-PF10437.4-;-HMM::pfam	748	Shigella_flexneri_2457T_chromosome_386	chromosome	1	1	0.99
lipoyltransferase and lipoate-ligase family protein-;-TIGR00545-;-HMM::subfamily	749	Shigella_flexneri_2457T_chromosome_387	chromosome	1	0.99	0.93
bacterial virulence factor hemolysin family protein-;-PF10144.4-;-HMM::pfam	750	Shigella_flexneri_2457T_chromosome_388	chromosome	1	1	0.95
phosphoserine phosphatase SerB-;-TIGR00338-;-HMM::equivalog	751	Shigella_flexneri_2457T_chromosome_389	chromosome	1	1	0.97
DNA repair protein RadA-;-TIGR00416-;-HMM::equivalog	752	Shigella_flexneri_2457T_chromosome_390	chromosome	1	1	0.96
trifunctional NAD biosynthesis/regulator protein NadR-;-UniRef100_P27278-;-BER::characterized::full::full	753	Shigella_flexneri_2457T_chromosome_391	chromosome	1	0.99	0.94
putative lipid A biosynthesis protein-;-UniRef100_G9LNM3-;-BER::uncharacterized::full::full	754	Shigella_flexneri_2457T_chromosome_392	chromosome	1	1	0.8
heme ABC exporter, ATP-binding protein CcmA-;-TIGR01189-;-HMM::equivalog	755	Shigella_flexneri_2457T_chromosome_393	chromosome	1	1	0.96
soluble lytic murein transglycosylase-;-UniRef100_P0AGC4-;-BER::characterized::full::full	756	Shigella_flexneri_2457T_chromosome_394	chromosome	1	1	0.98
trp operon repressor-;-TIGR01321-;-HMM::equivalog	757	Shigella_flexneri_2457T_chromosome_395	chromosome	1	0.99	0.99
histidine phosphatase super family protein-;-PF00300.17-;-HMM::pfam	758	Shigella_flexneri_2457T_chromosome_397	chromosome	1	1	1
right origin-binding protein-;-UniRef100_P0ACI1-;-BER::characterized::full::full	759	Shigella_flexneri_2457T_chromosome_398	chromosome	1	1	0.99
creA family protein-;-PF05981.7-;-HMM::pfam	760	Shigella_flexneri_2457T_chromosome_399	chromosome	1	0.99	0.96
transcriptional regulatory protein CreB-;-UniRef100_P08368-;-BER::characterized::full::full	761	Shigella_flexneri_2457T_chromosome_400	chromosome	1	1	0.95
HAMP domain protein-;-PF00672.20-;-HMM::pfam	762	Shigella_flexneri_2457T_chromosome_401	chromosome	1	1	0.93
inner membrane CreD family protein-;-PF06123.7-;-HMM::pfam	763	Shigella_flexneri_2457T_chromosome_402	chromosome	1	1	0.99
transcriptional regulatory , C terminal family protein-;-PF00486.23-;-HMM::pfam	764	Shigella_flexneri_2457T_chromosome_403	chromosome	1	1	0.99
RNA methyltransferase, TrmH , group 1 family protein-;-TIGR00050-;-HMM::subfamily	765	Shigella_flexneri_2457T_chromosome_404	chromosome	1	1	0.97
bifunctional aspartokinase/homoserine dehydrogenase 1-;-UniRef100_P00561-;-BER::characterized::full::full	766	Shigella_flexneri_2457T_chromosome_405	chromosome	1	1	0.97
homoserine kinase-;-TIGR00191-;-HMM::equivalog	767	Shigella_flexneri_2457T_chromosome_406	chromosome	1	1	0.97
threonine synthase-;-TIGR00260-;-HMM::equivalog	768	Shigella_flexneri_2457T_chromosome_407	chromosome	1	0.99	0.97
conserved hypothetical protein-;-PF10697.4-;-HMM::pfam	769	Shigella_flexneri_2457T_chromosome_408	chromosome	1	0.99	0.99
conserved hypothetical protein-;-UniRef100_C4ZPT3-;-BER::characterized::full::full	770	Shigella_flexneri_2457T_chromosome_409	chromosome	1	1	1
sodium:alanine symporter family protein-;-PF01235.12-;-HMM::pfam	771	Shigella_flexneri_2457T_chromosome_410	chromosome	1	1	0.52
amino acid carrier family protein-;-TIGR00835-;-HMM::subfamily	772	Shigella_flexneri_2457T_chromosome_411	chromosome	1	0.99	0.94
inner membrane transport domain protein-;-UniRef100_Q32KB1-;-BER::uncharacterized::full::partial	773	Shigella_flexneri_2457T_chromosome_412	chromosome	1	0.97	0.98
molybdopterin adenylyltransferase-;-UniRef100_P0AF04-;-BER::characterized::full::full	774	Shigella_flexneri_2457T_chromosome_414	chromosome	1	1	0.96
inner membrane protein YaaH-;-UniRef100_P0AC99-;-BER::characterized::full::full	775	Shigella_flexneri_2457T_chromosome_415	chromosome	1	1	0.96
ubiquinol-cytochrome C chaperone family protein-;-PF03981.7-;-HMM::pfam	776	Shigella_flexneri_2457T_chromosome_416	chromosome	1	0.96	0.96
conserved hypothetical protein-;-PF10807.3-;-HMM::pfam	777	Shigella_flexneri_2457T_chromosome_417	chromosome	1	0.99	0.44
hsp70 family protein-;-PF00012.15-;-HMM::pfam	778	Shigella_flexneri_2457T_chromosome_418	chromosome	1	0.99	0.97
hsp70 family protein-;-PF00012.15-;-HMM::pfam	779	Shigella_flexneri_2457T_chromosome_419	chromosome	1	1	0.98
chaperone protein DnaJ-;-TIGR02349-;-HMM::equivalog	780	Shigella_flexneri_2457T_chromosome_420	chromosome	1	1	0.98
protein HokC-;-UniRef100_P33236-;-BER::characterized::full::full	781	Shigella_flexneri_2457T_chromosome_421	chromosome	1	1	1
na+/H+ antiporter NhaA-;-TIGR00773-;-HMM::equivalog	782	Shigella_flexneri_2457T_chromosome_422	chromosome	1	0.99	0.97
transcriptional activator protein NhaR-;-UniRef100_P0A9G2-;-BER::characterized::full::full	783	Shigella_flexneri_2457T_chromosome_423	chromosome	1	1	0.96
ribosomal protein S20-;-TIGR00029-;-HMM::equivalog	784	Shigella_flexneri_2457T_chromosome_425	chromosome	1	1	1
riboflavin biosynthesis protein RibF-;-TIGR00083-;-HMM::equivalog	785	Shigella_flexneri_2457T_chromosome_426	chromosome	1	1	0.98
isoleucine--tRNA ligase-;-TIGR00392-;-HMM::equivalog	786	Shigella_flexneri_2457T_chromosome_427	chromosome	1	1	0.96
signal peptidase II-;-TIGR00077-;-HMM::equivalog	787	Shigella_flexneri_2457T_chromosome_428	chromosome	1	1	0.97
FKBP-type 16 kDa peptidyl-prolyl cis-trans isomerase-;-UniRef100_P0AEM2-;-BER::characterized::full::full	788	Shigella_flexneri_2457T_chromosome_429	chromosome	1	1	0.96
4-hydroxy-3-methylbut-2-enyl diphosphate reductase-;-TIGR00216-;-HMM::equivalog	789	Shigella_flexneri_2457T_chromosome_430	chromosome	1	1	0.94
inosine-uridine preferring nucleoside hydrolase family protein-;-PF01156.14-;-HMM::pfam	790	Shigella_flexneri_2457T_chromosome_431	chromosome	1	0.99	0.91
dihydrodipicolinate reductase-;-TIGR00036-;-HMM::equivalog	791	Shigella_flexneri_2457T_chromosome_432	chromosome	1	0.99	0.95
carbamoyl-phosphate synthase small chain-;-UniRef100_P0A6F2-;-BER::characterized::full::full	792	Shigella_flexneri_2457T_chromosome_433	chromosome	1	1	0.98
carbamoyl-phosphate synthase, large subunit-;-TIGR01369-;-HMM::equivalog_domain	793	Shigella_flexneri_2457T_chromosome_434	chromosome	1	1	0.94
conserved hypothetical protein-;-UniRef100_J7R063-;-BER::uncharacterized::full::full	794	Shigella_flexneri_2457T_chromosome_435	chromosome	1	1	0.3
conserved hypothetical protein-;-PF07180.6-;-HMM::pfam	795	Shigella_flexneri_2457T_chromosome_436	chromosome	1	0.99	0
bacterial transferase hexapeptide family protein-;-PF00132.19-;-HMM::pfam	796	Shigella_flexneri_2457T_chromosome_437	chromosome	1	1	0.04
carnitinyl-CoA dehydratase-;-UniRef100_B1IRE0-;-BER::characterized::full::full	797	Shigella_flexneri_2457T_chromosome_438	chromosome	1	1	0.03
AMP-binding enzyme family protein-;-PF00501.23-;-HMM::pfam	798	Shigella_flexneri_2457T_chromosome_439	chromosome	1	0.99	0
crotonobetainyl-CoA:carnitine CoA-transferase-;-UniRef100_C4ZPW4-;-BER::characterized::full::full	799	Shigella_flexneri_2457T_chromosome_440	chromosome	1	1	0
crotonobetainyl-CoA dehydrogenase-;-UniRef100_A7ZHD0-;-BER::characterized::full::full	800	Shigella_flexneri_2457T_chromosome_441	chromosome	1	0.99	0.04
transporter, betaine/carnitine/choline transporter family protein-;-TIGR00842-;-HMM::subfamily	801	Shigella_flexneri_2457T_chromosome_442	chromosome	1	1	0.01
electron transfer flavodomain protein-;-PF01012.16-;-HMM::pfam	802	Shigella_flexneri_2457T_chromosome_443	chromosome	1	1	0.1
electron transfer flavodomain protein-;-PF01012.16-;-HMM::pfam	803	Shigella_flexneri_2457T_chromosome_444	chromosome	1	0.99	0.07
FAD dependent oxidoreductase family protein-;-PF01266.19-;-HMM::pfam	804	Shigella_flexneri_2457T_chromosome_445	chromosome	1	1	0.09
putative ferredoxin-like protein FixX-;-UniRef100_Q83SQ6-;-BER::uncharacterized::full::full	805	Shigella_flexneri_2457T_chromosome_446	chromosome	1	1	0.22
sugar (and other) transporter family protein-;-PF00083.19-;-HMM::pfam	806	Shigella_flexneri_2457T_chromosome_447	chromosome	1	0.98	0.73
major Facilitator Superfamily protein-;-PF07690.11-;-HMM::pfam	807	Shigella_flexneri_2457T_chromosome_448	chromosome	1	1	0.93
glutathione-regulated potassium-efflux system ancillary protein KefF-;-UniRef100_A7ZHD9-;-BER::characterized::full::full	808	Shigella_flexneri_2457T_chromosome_449	chromosome	1	1	0.97
sodium/hydrogen exchanger family protein-;-PF00999.16-;-HMM::pfam	809	Shigella_flexneri_2457T_chromosome_450	chromosome	1	0.98	0.88
dihydrofolate reductase-;-UniRef100_P0ABQ5-;-BER::characterized::full::full	810	Shigella_flexneri_2457T_chromosome_452	chromosome	1	1	0.97
bis-;-TIGR00668-;-HMM::equivalog	811	Shigella_flexneri_2457T_chromosome_453	chromosome	1	1	0.97
conserved hypothetical protein-;-PF04379.9-;-HMM::pfam	812	Shigella_flexneri_2457T_chromosome_454	chromosome	1	1	1
dimethyladenosine transferase-;-TIGR00755-;-HMM::equivalog	813	Shigella_flexneri_2457T_chromosome_455	chromosome	1	0.99	0.99
4-hydroxythreonine-4-phosphate dehydrogenase PdxA-;-TIGR00557-;-HMM::equivalog	814	Shigella_flexneri_2457T_chromosome_456	chromosome	1	1	0.98
chaperone SurA-;-UniRef100_P0ABZ8-;-BER::characterized::full::full	815	Shigella_flexneri_2457T_chromosome_457	chromosome	1	1	0.97
organic solvent tolerance family protein-;-PF04453.9-;-HMM::pfam	816	Shigella_flexneri_2457T_chromosome_458	chromosome	1	1	0.98
dnaJ-like protein DjlA-;-UniRef100_P31680-;-BER::characterized::full::full	817	Shigella_flexneri_2457T_chromosome_459	chromosome	1	1	0.98
pseudouridine synthase, RluA family protein-;-TIGR00005-;-HMM::subfamily	818	Shigella_flexneri_2457T_chromosome_460	chromosome	1	1	0.97
RNA polymerase-associated protein RapA-;-UniRef100_B7MAI2-;-BER::characterized::full::full	819	Shigella_flexneri_2457T_chromosome_461	chromosome	1	1	0.99
DNA polymerase B family protein-;-PF00136.16-;-HMM::pfam	820	Shigella_flexneri_2457T_chromosome_462	chromosome	1	1	0.94
L-ribulose-5-phosphate 4-epimerase-;-TIGR00760-;-HMM::equivalog	821	Shigella_flexneri_2457T_chromosome_463	chromosome	1	1	0.99
L-arabinose isomerase family protein-;-PF02610.10-;-HMM::pfam	822	Shigella_flexneri_2457T_chromosome_464	chromosome	1	1	0.98
L-ribulokinase-;-TIGR01234-;-HMM::equivalog	823	Shigella_flexneri_2457T_chromosome_465	chromosome	1	1	0.98
conserved hypothetical protein-;-UniRef100_B1EMK3-;-BER::uncharacterized::full::full	824	Shigella_flexneri_2457T_chromosome_466	chromosome	1	1	0.98
arabinose operon regulatory protein-;-UniRef100_P0A9E1-;-BER::characterized::full::full	825	Shigella_flexneri_2457T_chromosome_467	chromosome	1	0.99	0.98
inner membrane protein YabI-;-UniRef100_P30149-;-BER::characterized::full::full	826	Shigella_flexneri_2457T_chromosome_468	chromosome	1	0.99	1
thiamine ABC transporter, ATP-binding protein-;-TIGR01277-;-HMM::equivalog	827	Shigella_flexneri_2457T_chromosome_469	chromosome	1	0.99	0.95
thiamine/thiamine pyrophosphate ABC transporter, permease protein-;-TIGR01253-;-HMM::equivalog	828	Shigella_flexneri_2457T_chromosome_470	chromosome	1	1	0.96
thiamin/thiamine pyrophosphate ABC transporter, thiamin/thiamine pyrophospate-binding protein-;-TIGR01276-;-HMM::equivalog	829	Shigella_flexneri_2457T_chromosome_471	chromosome	1	1	0.98
bacterial extracellular solute-binding, 5 Middle family protein-;-PF00496.17-;-HMM::pfam	830	Shigella_flexneri_2457T_chromosome_472	chromosome	1	1	0.97
putative inhibitor of glucose uptake transporter SgrT-;-UniRef100_C1P5Z7-;-BER::characterized::full::full	831	Shigella_flexneri_2457T_chromosome_473	chromosome	1	1	1
sugar efflux transporter A-;-UniRef100_P31675-;-BER::characterized::full::full	832	Shigella_flexneri_2457T_chromosome_474	chromosome	1	0.99	0.54
3-isopropylmalate dehydratase small subunit-;-UniRef100_A7ZHG3-;-BER::characterized::full::full	833	Shigella_flexneri_2457T_chromosome_475	chromosome	1	1	0.96
3-isopropylmalate dehydratase large subunit-;-UniRef100_B7MAJ7-;-BER::characterized::full::full	834	Shigella_flexneri_2457T_chromosome_476	chromosome	1	0.99	0.96
3-isopropylmalate dehydrogenase-;-TIGR00169-;-HMM::equivalog	835	Shigella_flexneri_2457T_chromosome_477	chromosome	1	1	0.93
2-isopropylmalate synthase-;-TIGR00973-;-HMM::equivalog	836	Shigella_flexneri_2457T_chromosome_478	chromosome	1	0.99	0.97
HTH-type transcriptional regulator LeuO-;-UniRef100_P10151-;-BER::characterized::full::full	837	Shigella_flexneri_2457T_chromosome_479	chromosome	1	1	0.99
acetolactate synthase, large subunit, biosynthetic type-;-TIGR00118-;-HMM::equivalog	838	Shigella_flexneri_2457T_chromosome_480	chromosome	1	0.99	0.96
acetolactate synthase, small subunit-;-TIGR00119-;-HMM::equivalog	839	Shigella_flexneri_2457T_chromosome_481	chromosome	1	1	1
catabolite repressor/activator-;-UniRef100_P0ACP3-;-BER::characterized::full::full	840	Shigella_flexneri_2457T_chromosome_482	chromosome	1	1	0.98
mraZ family protein-;-PF02381.13-;-HMM::pfam	841	Shigella_flexneri_2457T_chromosome_484	chromosome	1	0.99	0.98
16S rRNA (cytosine(1402)-N(4))-methyltransferase-;-TIGR00006-;-HMM::equivalog	842	Shigella_flexneri_2457T_chromosome_485	chromosome	1	1	0.98
cell division protein FtsL-;-TIGR02209-;-HMM::equivalog	843	Shigella_flexneri_2457T_chromosome_486	chromosome	1	0.99	1
peptidoglycan synthase FtsI-;-UniRef100_P0AD69-;-BER::characterized::full::full	844	Shigella_flexneri_2457T_chromosome_487	chromosome	1	1	0.99
UDP-N-acetylmuramoyl-L-alanyl-D-glutamate--2,6-diaminopimelate ligase-;-UniRef100_P22188-;-BER::characterized::full::full	845	Shigella_flexneri_2457T_chromosome_488	chromosome	1	1	0.94
UDP-N-acetylmuramoyl-tripeptide--D-alanyl-D-alanine ligase family protein-;-TIGR01143-;-HMM::subfamily	846	Shigella_flexneri_2457T_chromosome_489	chromosome	1	0.99	0.97
phospho-N-acetylmuramoyl-pentapeptide-transferase-;-TIGR00445-;-HMM::equivalog	847	Shigella_flexneri_2457T_chromosome_490	chromosome	1	1	0.97
cell division protein FtsW-;-TIGR02614-;-HMM::equivalog	848	Shigella_flexneri_2457T_chromosome_492	chromosome	1	1	0.95
undecaprenyldiphospho-muramoylpentapeptide beta-N-acetylglucosaminyltransferase-;-TIGR01133-;-HMM::equivalog	849	Shigella_flexneri_2457T_chromosome_493	chromosome	1	1	0.98
UDP-N-acetylmuramate--alanine ligase-;-TIGR01082-;-HMM::equivalog	850	Shigella_flexneri_2457T_chromosome_494	chromosome	1	1	0.98
D-alanine--D-alanine ligase family protein-;-TIGR01205-;-HMM::subfamily	851	Shigella_flexneri_2457T_chromosome_495	chromosome	1	1	0.99
cell division protein FtsQ-;-UniRef100_P06136-;-BER::characterized::full::full	852	Shigella_flexneri_2457T_chromosome_496	chromosome	1	1	0.98
cell division protein FtsA-;-TIGR01174-;-HMM::equivalog	853	Shigella_flexneri_2457T_chromosome_497	chromosome	1	0.99	0.98
tubulin/FtsZ family, GTPase domain protein-;-PF00091.20-;-HMM::pfam	854	Shigella_flexneri_2457T_chromosome_498	chromosome	1	0.99	0.98
ftsZ family, C-terminal domain protein-;-PF12327.3-;-HMM::pfam	855	Shigella_flexneri_2457T_chromosome_499	chromosome	1	1	0.99
UDP-3-O-[3-hydroxymyristoyl] N-acetylglucosamine deacetylase-;-TIGR00325-;-HMM::equivalog	856	Shigella_flexneri_2457T_chromosome_500	chromosome	1	1	0.99
secretion monitor family protein-;-PF06558.7-;-HMM::pfam	857	Shigella_flexneri_2457T_chromosome_501	chromosome	1	1	0.98
DEAD/DEAH box helicase family protein-;-PF00270.24-;-HMM::pfam	858	Shigella_flexneri_2457T_chromosome_502	chromosome	1	0.99	0.98
secA DEAD-like domain protein-;-PF07517.9-;-HMM::pfam	859	Shigella_flexneri_2457T_chromosome_503	chromosome	1	1	0.98
8-oxo-dGTP diphosphatase-;-UniRef100_P08337-;-BER::characterized::full::full	860	Shigella_flexneri_2457T_chromosome_504	chromosome	1	1	0.99
conserved hypothetical protein-;-PF03884.9-;-HMM::pfam	861	Shigella_flexneri_2457T_chromosome_505	chromosome	1	1	0.99
cell division protein ZapD-;-UniRef100_B7LFX0-;-BER::characterized::full::full	862	Shigella_flexneri_2457T_chromosome_506	chromosome	1	1	0.99
dephospho-CoA kinase-;-TIGR00152-;-HMM::equivalog	863	Shigella_flexneri_2457T_chromosome_507	chromosome	1	1	0.97
guanosine monophosphate reductase-;-TIGR01305-;-HMM::equivalog	864	Shigella_flexneri_2457T_chromosome_508	chromosome	1	1	0.96
type II secretion system (T2SS), F family protein-;-PF00482.18-;-HMM::pfam	865	Shigella_flexneri_2457T_chromosome_509	chromosome	1	1	0.96
putative type IV fimbrial assembly, ATPase PilB-;-UniRef100_I6D6S2-;-BER::uncharacterized::full::full	866	Shigella_flexneri_2457T_chromosome_510	chromosome	1	0.99	0.92
type II/IV secretion system family protein-;-PF00437.15-;-HMM::pfam	867	Shigella_flexneri_2457T_chromosome_511	chromosome	1	0.86	0.82
prepilin-type N-terminal cleavage/methylation domain protein-;-TIGR02532-;-HMM::domain	868	Shigella_flexneri_2457T_chromosome_512	chromosome	1	0.99	0.58
nicotinate-nucleotide diphosphorylase-;-TIGR00078-;-HMM::equivalog	869	Shigella_flexneri_2457T_chromosome_513	chromosome	1	1	0.97
N-acetylmuramoyl-L-alanine amidase family protein-;-PF01510.20-;-HMM::pfam	870	Shigella_flexneri_2457T_chromosome_514	chromosome	1	1	0.96
putative protein AmpE-;-UniRef100_P0AE14-;-BER::uncharacterized::full::full	871	Shigella_flexneri_2457T_chromosome_515	chromosome	1	1	0.96
amino acid permease family protein-;-PF00324.16-;-HMM::pfam	872	Shigella_flexneri_2457T_chromosome_516	chromosome	1	1	0.93
bacterial regulatory, gntR family protein-;-PF00392.16-;-HMM::pfam	873	Shigella_flexneri_2457T_chromosome_517	chromosome	1	1	0.97
pyruvate dehydrogenase (acetyl-transferring), homodimeric type-;-TIGR00759-;-HMM::equivalog	874	Shigella_flexneri_2457T_chromosome_518	chromosome	1	1	0.98
dihydrolipoyl dehydrogenase-;-TIGR01350-;-HMM::equivalog	875	Shigella_flexneri_2457T_chromosome_520	chromosome	1	1	0.98
putative membrane domain protein-;-UniRef100_I6DVF2-;-BER::uncharacterized::full::partial	876	Shigella_flexneri_2457T_chromosome_521	chromosome	1	1	0.89
hypothetical protein-;-default-;-hypothetical	877	Shigella_flexneri_2457T_chromosome_522	chromosome	1	0.98	0.97
conserved hypothetical protein-;-PF11737.3-;-HMM::pfam	878	Shigella_flexneri_2457T_chromosome_523	chromosome	1	1	0.95
aconitate hydratase 2-;-TIGR00117-;-HMM::equivalog	879	Shigella_flexneri_2457T_chromosome_524	chromosome	1	1	0.95
conserved hypothetical protein-;-PF06062.6-;-HMM::pfam	880	Shigella_flexneri_2457T_chromosome_525	chromosome	1	1	0.99
S-adenosylmethionine decarboxylase proenzyme-;-TIGR03331-;-HMM::equivalog	881	Shigella_flexneri_2457T_chromosome_526	chromosome	1	1	0.98
spermidine synthase-;-TIGR00417-;-HMM::equivalog	882	Shigella_flexneri_2457T_chromosome_527	chromosome	1	1	0.98
bacterial chaperone lipo family protein-;-PF09691.5-;-HMM::pfam	883	Shigella_flexneri_2457T_chromosome_528	chromosome	1	0.99	0.96
tat (twin-arginine translocation) pathway signal sequence domain protein-;-TIGR01409-;-HMM::domain	884	Shigella_flexneri_2457T_chromosome_529	chromosome	1	1	0.96
quinoprotein glucose dehydrogenase-;-UniRef100_P15877-;-BER::characterized::full::full	885	Shigella_flexneri_2457T_chromosome_530	chromosome	1	0.77	0.93
hypoxanthine phosphoribosyltransferase-;-TIGR01203-;-HMM::equivalog	886	Shigella_flexneri_2457T_chromosome_531	chromosome	1	1	0.99
carbonic anhydrase 2-;-UniRef100_P61517-;-BER::characterized::full::full	887	Shigella_flexneri_2457T_chromosome_532	chromosome	1	1	0.97
ABC transporter family protein-;-PF00005.22-;-HMM::pfam	888	Shigella_flexneri_2457T_chromosome_533	chromosome	1	1	0.96
inner membrane transport permease YadH-;-UniRef100_P0AFN8-;-BER::characterized::full::full	889	Shigella_flexneri_2457T_chromosome_534	chromosome	1	1	0.98
PTS system fructose IIA component family protein-;-PF03610.11-;-HMM::pfam	890	Shigella_flexneri_2457T_chromosome_535	chromosome	1	0.99	0.96
polysaccharide deacetylase family protein-;-PF01522.16-;-HMM::pfam	891	Shigella_flexneri_2457T_chromosome_536	chromosome	1	0.99	0.94
aspartate 1-decarboxylase-;-TIGR00223-;-HMM::equivalog	892	Shigella_flexneri_2457T_chromosome_537	chromosome	1	1	0.98
pantoate-beta-alanine ligase family protein-;-PF02569.10-;-HMM::pfam	893	Shigella_flexneri_2457T_chromosome_539	chromosome	1	1	0.84
pantoate--beta-alanine ligase-;-TIGR00018-;-HMM::equivalog	894	Shigella_flexneri_2457T_chromosome_540	chromosome	1	0.98	0.93
3-methyl-2-oxobutanoate hydroxymethyltransferase-;-TIGR00222-;-HMM::equivalog	895	Shigella_flexneri_2457T_chromosome_541	chromosome	1	1	0.92
fimbrial family protein-;-PF00419.15-;-HMM::pfam	896	Shigella_flexneri_2457T_chromosome_542	chromosome	1	0.99	0.34
2-amino-4-hydroxy-6-hydroxymethyldihydropteridine diphosphokinase-;-TIGR01498-;-HMM::equivalog	897	Shigella_flexneri_2457T_chromosome_544	chromosome	1	1	0.97
poly(A) polymerase I-;-UniRef100_P0ABF3-;-BER::characterized::full::full	898	Shigella_flexneri_2457T_chromosome_545	chromosome	1	1	0.98
glutamyl-queuosine tRNA(Asp) synthetase-;-TIGR03838-;-HMM::equivalog	899	Shigella_flexneri_2457T_chromosome_546	chromosome	1	1	0.98
RNA polymerase-binding protein DksA-;-TIGR02420-;-HMM::equivalog	900	Shigella_flexneri_2457T_chromosome_547	chromosome	1	1	1
sugar fermentation stimulation protein-;-TIGR00230-;-HMM::equivalog	901	Shigella_flexneri_2457T_chromosome_548	chromosome	1	1	0.97
2'-5' RNA ligase-;-TIGR02258-;-HMM::equivalog	902	Shigella_flexneri_2457T_chromosome_549	chromosome	1	1	0.97
transglycosylase family protein-;-PF00912.17-;-HMM::pfam	903	Shigella_flexneri_2457T_chromosome_551	chromosome	1	0.99	0.96
penicillin binding transpeptidase domain protein-;-PF00905.17-;-HMM::pfam	904	Shigella_flexneri_2457T_chromosome_552	chromosome	1	1	0.95
ferrichrome-iron receptor-;-UniRef100_P06971-;-BER::characterized::full::full	905	Shigella_flexneri_2457T_chromosome_553	chromosome	1	1	0.22
iron(3+)-hydroxamate import ATP-binding protein FhuC-;-UniRef100_P07821-;-BER::characterized::full::full	906	Shigella_flexneri_2457T_chromosome_554	chromosome	1	1	0.97
periplasmic binding family protein-;-PF01497.13-;-HMM::pfam	907	Shigella_flexneri_2457T_chromosome_555	chromosome	1	1	0.94
fecCD transport family protein-;-PF01032.13-;-HMM::pfam	908	Shigella_flexneri_2457T_chromosome_556	chromosome	1	1	0.89
glutamate-1-semialdehyde-2,1-aminomutase-;-TIGR00713-;-HMM::equivalog	909	Shigella_flexneri_2457T_chromosome_557	chromosome	1	1	0.94
voltage gated chloride channel family protein-;-PF00654.15-;-HMM::pfam	910	Shigella_flexneri_2457T_chromosome_558	chromosome	1	0.99	0.95
voltage gated chloride channel family protein-;-PF00654.15-;-HMM::pfam	911	Shigella_flexneri_2457T_chromosome_559	chromosome	1	0.99	0.94
iron-sulfur cluster insertion protein ErpA-;-UniRef100_A7ZHP8-;-BER::characterized::full::full	912	Shigella_flexneri_2457T_chromosome_560	chromosome	1	1	0.99
conserved hypothetical protein-;-UniRef100_P0AFP1-;-BER::characterized::full::full	913	Shigella_flexneri_2457T_chromosome_561	chromosome	1	0.98	0.97
vitamin B12-binding domain protein-;-UniRef100_Q83MD7-;-BER::uncharacterized::full::partial	914	Shigella_flexneri_2457T_chromosome_562	chromosome	1	0.99	0.96
periplasmic binding family protein-;-PF01497.13-;-HMM::pfam	915	Shigella_flexneri_2457T_chromosome_563	chromosome	1	0.99	0.95
MTA/SAH nucleosidase-;-TIGR01704-;-HMM::equivalog	916	Shigella_flexneri_2457T_chromosome_564	chromosome	1	1	0.98
deoxyguanosinetriphosphate triphosphohydrolase-;-UniRef100_C4ZRQ3-;-BER::characterized::full::full	917	Shigella_flexneri_2457T_chromosome_565	chromosome	1	1	0.98
periplasmic serine endoprotease DegP-;-UniRef100_P0C0V1-;-BER::characterized::full::full	918	Shigella_flexneri_2457T_chromosome_566	chromosome	1	1	0.98
sugar diacid recognition family protein-;-PF05651.8-;-HMM::pfam	919	Shigella_flexneri_2457T_chromosome_567	chromosome	1	1	0.97
pucR C-terminal helix-turn-helix domain protein-;-PF13556.1-;-HMM::pfam	920	Shigella_flexneri_2457T_chromosome_568	chromosome	1	1	0.99
conserved hypothetical protein-;-PF11944.3-;-HMM::pfam	921	Shigella_flexneri_2457T_chromosome_569	chromosome	1	1	0.99
2,3,4,5-tetrahydropyridine-2,6-dicarboxylate N-succinyltransferase-;-TIGR00965-;-HMM::equivalog	922	Shigella_flexneri_2457T_chromosome_570	chromosome	1	1	0.96
protein-P-II uridylyltransferase-;-TIGR01693-;-HMM::equivalog	923	Shigella_flexneri_2457T_chromosome_571	chromosome	1	1	0.97
methionine aminopeptidase, type I-;-TIGR00500-;-HMM::equivalog	924	Shigella_flexneri_2457T_chromosome_572	chromosome	1	1	0.97
ribosomal protein S2-;-TIGR01011-;-HMM::equivalog	925	Shigella_flexneri_2457T_chromosome_573	chromosome	1	1	0.99
translation elongation factor Ts-;-TIGR00116-;-HMM::equivalog	926	Shigella_flexneri_2457T_chromosome_574	chromosome	1	1	0.99
UMP kinase-;-TIGR02075-;-HMM::equivalog	927	Shigella_flexneri_2457T_chromosome_575	chromosome	1	1	1
ribosome recycling factor-;-TIGR00496-;-HMM::equivalog	928	Shigella_flexneri_2457T_chromosome_576	chromosome	1	1	0.98
1-deoxy-D-xylulose 5-phosphate reductoisomerase-;-TIGR00243-;-HMM::equivalog	929	Shigella_flexneri_2457T_chromosome_577	chromosome	1	1	0.97
di-trans,poly-cis-decaprenylcistransferase-;-TIGR00055-;-HMM::equivalog	930	Shigella_flexneri_2457T_chromosome_578	chromosome	1	1	0.98
phosphatidate cytidylyltransferase-;-UniRef100_P0ABG2-;-BER::characterized::full::full	931	Shigella_flexneri_2457T_chromosome_579	chromosome	1	1	0.99
RIP metalloprotease RseP-;-TIGR00054-;-HMM::equivalog	932	Shigella_flexneri_2457T_chromosome_580	chromosome	1	1	0.98
outer membrane assembly complex, YaeT protein-;-TIGR03303-;-HMM::equivalog	933	Shigella_flexneri_2457T_chromosome_581	chromosome	1	1	0.98
chaperone protein Skp-;-UniRef100_P0AEU9-;-BER::characterized::full::full	934	Shigella_flexneri_2457T_chromosome_582	chromosome	1	1	0.97
UDP-3-O-[3-hydroxymyristoyl] glucosamine N-acyltransferase-;-TIGR01853-;-HMM::equivalog	935	Shigella_flexneri_2457T_chromosome_583	chromosome	1	1	0.99
beta-hydroxyacyl-(acyl-carrier-protein) dehydratase FabZ-;-TIGR01750-;-HMM::equivalog	936	Shigella_flexneri_2457T_chromosome_584	chromosome	1	1	1
acyl-[acyl-carrier-protein]-UDP-N-acetylglucosamine O-acyltransferase-;-TIGR01852-;-HMM::equivalog	937	Shigella_flexneri_2457T_chromosome_585	chromosome	1	0.99	0.98
lipid-A-disaccharide synthase-;-TIGR00215-;-HMM::equivalog	938	Shigella_flexneri_2457T_chromosome_586	chromosome	1	1	0.94
ribonuclease HII family protein-;-PF01351.13-;-HMM::pfam	939	Shigella_flexneri_2457T_chromosome_587	chromosome	1	1	0.96
DNA polymerase III, alpha subunit-;-TIGR00594-;-HMM::superfamily	940	Shigella_flexneri_2457T_chromosome_588	chromosome	1	1	0.97
acetyl-CoA carboxylase, carboxyl transferase, alpha subunit-;-TIGR00513-;-HMM::equivalog	941	Shigella_flexneri_2457T_chromosome_589	chromosome	1	1	0.98
orn/Lys/Arg decarboxylase, major domain protein-;-PF01276.15-;-HMM::pfam	942	Shigella_flexneri_2457T_chromosome_590	chromosome	1	0.99	0.96
orn/Lys/Arg decarboxylase, major domain protein-;-PF01276.15-;-HMM::pfam	943	Shigella_flexneri_2457T_chromosome_591	chromosome	1	0.99	0.9
glyoxalase/Bleomycin resistance /Dioxygenase superfamily protein-;-PF00903.20-;-HMM::pfam	944	Shigella_flexneri_2457T_chromosome_592	chromosome	1	1	1
tRNA(Ile)-lysidine synthetase, C-terminal domain-;-TIGR02433-;-HMM::equivalog_domain	945	Shigella_flexneri_2457T_chromosome_593	chromosome	1	0.99	0.96
protein rof-;-UniRef100_P0AFW8-;-BER::characterized::full::full	946	Shigella_flexneri_2457T_chromosome_594	chromosome	1	1	0.92
conserved hypothetical protein-;-UniRef100_A7ZHT0-;-BER::characterized::full::full	947	Shigella_flexneri_2457T_chromosome_595	chromosome	1	1	0.99
conserved hypothetical protein-;-UniRef100_P0AA97-;-BER::characterized::full::full	948	Shigella_flexneri_2457T_chromosome_596	chromosome	1	1	0.97
peptidyl-tRNA hydrolase ArfB-;-UniRef100_P40711-;-BER::characterized::full::full	949	Shigella_flexneri_2457T_chromosome_597	chromosome	1	1	0.96
nlpE N-terminal domain protein-;-PF04170.7-;-HMM::pfam	950	Shigella_flexneri_2457T_chromosome_598	chromosome	1	1	0.97
conserved hypothetical protein-;-PF05708.7-;-HMM::pfam	951	Shigella_flexneri_2457T_chromosome_599	chromosome	1	1	0.95
proline--tRNA ligase-;-TIGR00409-;-HMM::equivalog	952	Shigella_flexneri_2457T_chromosome_600	chromosome	1	1	0.99
putative tRNA (adenine(37)-N6)-methyltransferase-;-UniRef100_P28634-;-BER::characterized::full::full	953	Shigella_flexneri_2457T_chromosome_601	chromosome	1	0.99	0.98
outer membrane lipoprotein RcsF-;-UniRef100_P69412-;-BER::characterized::full::full	954	Shigella_flexneri_2457T_chromosome_602	chromosome	1	1	0.97
D-methionine-binding lipoprotein MetQ-;-UniRef100_P28635-;-BER::characterized::full::full	955	Shigella_flexneri_2457T_chromosome_603	chromosome	1	1	0.97
D-methionine transport system permease protein MetI-;-UniRef100_P31547-;-BER::characterized::full::full	956	Shigella_flexneri_2457T_chromosome_604	chromosome	1	0.99	0.95
D-methionine ABC transporter, ATP-binding protein-;-TIGR02314-;-HMM::equivalog	957	Shigella_flexneri_2457T_chromosome_605	chromosome	1	1	0.99
D-glycero-beta-D-manno-heptose-1,7-bisphosphate 7-phosphatase-;-UniRef100_P63229-;-BER::characterized::full::full	958	Shigella_flexneri_2457T_chromosome_606	chromosome	1	0.99	0.96
conserved hypothetical protein-;-UniRef100_K1JJS6-;-BER::uncharacterized::full::full	959	Shigella_flexneri_2457T_chromosome_607	chromosome	1	1	0.99
2,5-diketo-D-gluconic acid reductase B-;-UniRef100_P30863-;-BER::characterized::full::full	960	Shigella_flexneri_2457T_chromosome_608	chromosome	1	1	0.93
lysR substrate binding domain protein-;-PF03466.15-;-HMM::pfam	961	Shigella_flexneri_2457T_chromosome_610	chromosome	1	0.99	0.92
bacterial regulatory helix-turn-helix , lysR family protein-;-PF00126.22-;-HMM::pfam	962	Shigella_flexneri_2457T_chromosome_611	chromosome	1	0.99	0.97
endonuclease/Exonuclease/phosphatase family protein-;-PF03372.18-;-HMM::pfam	963	Shigella_flexneri_2457T_chromosome_612	chromosome	1	1	0.97
ubiE/COQ5 methyltransferase family protein-;-PF01209.13-;-HMM::pfam	964	Shigella_flexneri_2457T_chromosome_613	chromosome	1	1	0.71
hydroxyacylglutathione hydrolase-;-TIGR03413-;-HMM::equivalog	965	Shigella_flexneri_2457T_chromosome_615	chromosome	1	0.99	0.95
methyltransferase domain protein-;-PF08241.7-;-HMM::pfam	966	Shigella_flexneri_2457T_chromosome_616	chromosome	1	1	0.95
RNase H family protein-;-PF00075.19-;-HMM::pfam	967	Shigella_flexneri_2457T_chromosome_617	chromosome	1	1	0.94
DNA polymerase III, epsilon subunit-;-TIGR01406-;-HMM::equivalog	968	Shigella_flexneri_2457T_chromosome_618	chromosome	1	1	0.94
impA-related N-terminal family protein-;-PF06812.7-;-HMM::pfam	969	Shigella_flexneri_2457T_chromosome_619	chromosome	1	1	0.02
conserved hypothetical protein-;-PF06996.6-;-HMM::pfam	970	Shigella_flexneri_2457T_chromosome_620	chromosome	1	0.98	0
conserved hypothetical protein-;-PF05947.7-;-HMM::pfam	971	Shigella_flexneri_2457T_chromosome_621	chromosome	1	0.99	0.01
gene 25-like lysozyme family protein-;-PF04965.9-;-HMM::pfam	972	Shigella_flexneri_2457T_chromosome_622	chromosome	1	0.99	0
impE family protein-;-PF07024.8-;-HMM::pfam	973	Shigella_flexneri_2457T_chromosome_623	chromosome	1	0.99	0.03
putative sciF protein-;-UniRef100_D2AIZ7-;-BER::uncharacterized::full::full	974	Shigella_flexneri_2457T_chromosome_624	chromosome	1	0.99	0.06
conserved hypothetical protein-;-UniRef100_L4JF01-;-BER::uncharacterized::full::partial	975	Shigella_flexneri_2457T_chromosome_625	chromosome	1	0.99	0
transposase family protein-;-PF01527.15-;-HMM::pfam	976	Shigella_flexneri_2457T_chromosome_626	chromosome	1	0.98	0.98
conserved hypothetical protein-;-UniRef100_J3DED4-;-BER::uncharacterized::full::full	977	Shigella_flexneri_2457T_chromosome_628	chromosome	1	0	0
lipoRz1 family protein-;-PF06085.6-;-HMM::pfam	978	Shigella_flexneri_2457T_chromosome_631	chromosome	1	0.93	0
phage lysozyme family protein-;-PF00959.14-;-HMM::pfam	979	Shigella_flexneri_2457T_chromosome_632	chromosome	1	0.62	0.62
conserved hypothetical protein-;-PF07041.6-;-HMM::pfam	980	Shigella_flexneri_2457T_chromosome_633	chromosome	1	0.18	0.74
lysis S family protein-;-PF04971.7-;-HMM::pfam	981	Shigella_flexneri_2457T_chromosome_634	chromosome	1	0.77	0.67
conserved hypothetical protein-;-UniRef100_R8WP73-;-BER::uncharacterized::full::partial	982	Shigella_flexneri_2457T_chromosome_635	chromosome	1	0	0
terminase-like family protein-;-PF03237.10-;-HMM::pfam	983	Shigella_flexneri_2457T_chromosome_638	chromosome	1	0	0
putative portal protein-;-UniRef100_B7LU94-;-BER::uncharacterized::full::full	984	Shigella_flexneri_2457T_chromosome_639	chromosome	1	0	0
bacteriophage, scaffolding family protein-;-PF09306.5-;-HMM::pfam	985	Shigella_flexneri_2457T_chromosome_640	chromosome	1	0	0
P22 coat - gene 5 family protein-;-PF11651.3-;-HMM::pfam	986	Shigella_flexneri_2457T_chromosome_641	chromosome	1	0	0
conserved hypothetical protein-;-UniRef100_E0IXV7-;-BER::uncharacterized::full::full	987	Shigella_flexneri_2457T_chromosome_642	chromosome	1	0	0
P22 tail accessory factor family protein-;-PF11650.3-;-HMM::pfam	988	Shigella_flexneri_2457T_chromosome_643	chromosome	1	0	0
phage stabilisation family protein-;-PF11134.3-;-HMM::pfam	989	Shigella_flexneri_2457T_chromosome_644	chromosome	1	0.02	0.02
gene 9 protein-;-UniRef100_Q716G6-;-BER::characterized::full::full	990	Shigella_flexneri_2457T_chromosome_645	chromosome	1	0	0
conserved hypothetical protein-;-PF11039.3-;-HMM::pfam	991	Shigella_flexneri_2457T_chromosome_646	chromosome	1	0	0
putative dNA transfer protein-;-UniRef100_E2QJN1-;-BER::uncharacterized::full::full	992	Shigella_flexneri_2457T_chromosome_647	chromosome	1	0	0.03
putative gp20-;-UniRef100_G5DA81-;-BER::uncharacterized::full::full	993	Shigella_flexneri_2457T_chromosome_648	chromosome	1	0	0
transglycosylase SLT domain protein-;-PF01464.15-;-HMM::pfam	994	Shigella_flexneri_2457T_chromosome_649	chromosome	1	0	0
phosphate starvation-inducible protein PsiF-;-UniRef100_P0AFM5-;-BER::characterized::full::full	995	Shigella_flexneri_2457T_chromosome_652	chromosome	1	0.98	0.95
alkaline phosphatase-;-UniRef100_P00634-;-BER::characterized::full::full	996	Shigella_flexneri_2457T_chromosome_653	chromosome	1	0.99	0.94
anti-adapter protein IraP-;-UniRef100_A7ZID1-;-BER::characterized::full::full	997	Shigella_flexneri_2457T_chromosome_654	chromosome	1	0.98	0.88
D-alanine--D-alanine ligase family protein-;-TIGR01205-;-HMM::subfamily	998	Shigella_flexneri_2457T_chromosome_655	chromosome	1	1	0.97
conserved hypothetical protein-;-PF10953.3-;-HMM::pfam	999	Shigella_flexneri_2457T_chromosome_656	chromosome	1	1	0.98
inner membrane protein YaiY-;-UniRef100_P0AAP9-;-BER::characterized::full::full	1000	Shigella_flexneri_2457T_chromosome_657	chromosome	1	1	0.99
conserved hypothetical protein-;-PF07759.7-;-HMM::pfam	1001	Shigella_flexneri_2457T_chromosome_658	chromosome	1	1	1
peptide antibiotic transporter SbmA-;-UniRef100_P0AFY7-;-BER::characterized::full::full	1002	Shigella_flexneri_2457T_chromosome_659	chromosome	1	1	0.98
conserved hypothetical protein-;-UniRef100_J7Q6B1-;-BER::uncharacterized::full::full	1003	Shigella_flexneri_2457T_chromosome_660	chromosome	1	1	1
D-alanyl-D-alanine-carboxypeptidase/endopeptidase AmpH-;-UniRef100_P0AD71-;-BER::characterized::full::full	1004	Shigella_flexneri_2457T_chromosome_661	chromosome	1	1	0.98
transcriptional regulator family protein-;-PF02082.15-;-HMM::pfam	1005	Shigella_flexneri_2457T_chromosome_662	chromosome	1	0.99	0.58
outer membrane autotransporter barrel domain protein-;-TIGR01414-;-HMM::domain	1006	Shigella_flexneri_2457T_chromosome_663	chromosome	1	0.99	0.87
transposase family protein-;-PF01527.15-;-HMM::pfam	1007	Shigella_flexneri_2457T_chromosome_667	chromosome	1	0.98	0.18
conserved hypothetical protein-;-UniRef100_D2AJ29-;-BER::uncharacterized::full::full	1008	Shigella_flexneri_2457T_chromosome_668	chromosome	1	0.53	0.07
conserved hypothetical protein-;-UniRef100_D6J6U8-;-BER::uncharacterized::full::partial	1009	Shigella_flexneri_2457T_chromosome_672	chromosome	1	0.99	0.14
conserved hypothetical protein-;-UniRef100_I6EVL0-;-BER::uncharacterized::full::full	1010	Shigella_flexneri_2457T_chromosome_673	chromosome	1	0.96	0.77
delta-aminolevulinic acid dehydratase-;-UniRef100_P0ACB2-;-BER::characterized::full::full	1011	Shigella_flexneri_2457T_chromosome_674	chromosome	1	1	0.99
alpha-ketoglutarate-dependent taurine dioxygenase-;-UniRef100_P37610-;-BER::characterized::full::full	1012	Shigella_flexneri_2457T_chromosome_675	chromosome	1	0.99	0.97
binding-protein-dependent transport system inner membrane component family protein-;-PF00528.17-;-HMM::pfam	1013	Shigella_flexneri_2457T_chromosome_676	chromosome	1	1	0.97
ABC transporter family protein-;-PF00005.22-;-HMM::pfam	1014	Shigella_flexneri_2457T_chromosome_677	chromosome	1	1	0.97
conserved hypothetical protein-;-UniRef100_F3WGC6-;-BER::uncharacterized::full::partial	1015	Shigella_flexneri_2457T_chromosome_679	chromosome	1	0.98	0.08
G-rich domain on tyrosine kinase family protein-;-PF13807.1-;-HMM::pfam	1016	Shigella_flexneri_2457T_chromosome_681	chromosome	1	0.68	0.47
conserved hypothetical protein-;-PF02589.10-;-HMM::pfam	1017	Shigella_flexneri_2457T_chromosome_682	chromosome	1	1	0.96
iron-sulfur cluster-binding protein-;-TIGR00273-;-HMM::equivalog	1018	Shigella_flexneri_2457T_chromosome_683	chromosome	1	1	0.99
cysteine-rich domain protein-;-PF02754.11-;-HMM::pfam	1019	Shigella_flexneri_2457T_chromosome_684	chromosome	1	1	0.99
conserved hypothetical protein-;-UniRef100_D7ZB26-;-BER::uncharacterized::full::full	1020	Shigella_flexneri_2457T_chromosome_685	chromosome	1	0.99	0.8
putative transposase-;-UniRef100_Q5I3M3-;-BER::uncharacterized::full::full	1021	Shigella_flexneri_2457T_chromosome_686	chromosome	1	1	1
conserved hypothetical protein-;-UniRef100_S0U5W1-;-BER::uncharacterized::full::partial	1022	Shigella_flexneri_2457T_chromosome_688	chromosome	1	0.99	0
conserved hypothetical protein-;-UniRef100_S0TP70-;-BER::uncharacterized::full::full	1023	Shigella_flexneri_2457T_chromosome_689	chromosome	1	1	0
rhs element Vgr family protein-;-TIGR01646-;-HMM::subfamily	1024	Shigella_flexneri_2457T_chromosome_690	chromosome	1	0.88	0.01
conserved hypothetical protein-;-PF08786.6-;-HMM::pfam	1025	Shigella_flexneri_2457T_chromosome_691	chromosome	1	0.96	0
PAAR motif family protein-;-PF05488.8-;-HMM::pfam	1026	Shigella_flexneri_2457T_chromosome_692	chromosome	1	0.99	0
RHS Repeat family protein-;-PF05593.9-;-HMM::pfam	1027	Shigella_flexneri_2457T_chromosome_693	chromosome	1	0.61	0.01
RHS repeat-associated core domain protein-;-TIGR03696-;-HMM::domain	1028	Shigella_flexneri_2457T_chromosome_694	chromosome	1	0.84	0.03
putative integron gene cassette domain protein-;-UniRef100_B0BI39-;-BER::uncharacterized::full::partial	1029	Shigella_flexneri_2457T_chromosome_695	chromosome	1	1	0
carbon-nitrogen hydrolase family protein-;-PF00795.17-;-HMM::pfam	1030	Shigella_flexneri_2457T_chromosome_696	chromosome	1	1	0.93
inhibitor of vertebrate lysozyme-;-UniRef100_P0AD60-;-BER::characterized::full::full	1031	Shigella_flexneri_2457T_chromosome_697	chromosome	1	0.99	0.97
acyl-CoA dehydrogenase, C-terminal domain protein-;-PF00441.19-;-HMM::pfam	1032	Shigella_flexneri_2457T_chromosome_698	chromosome	1	0.99	0.74
phosphoheptose isomerase-;-TIGR00441-;-HMM::equivalog	1033	Shigella_flexneri_2457T_chromosome_699	chromosome	1	1	0.99
glutamine amidotransferases class-II family protein-;-PF13230.1-;-HMM::pfam	1034	Shigella_flexneri_2457T_chromosome_700	chromosome	1	1	0.94
L,D-transpeptidase catalytic domain protein-;-PF03734.9-;-HMM::pfam	1035	Shigella_flexneri_2457T_chromosome_701	chromosome	1	1	0.96
nlpC/P60 family protein-;-PF00877.14-;-HMM::pfam	1036	Shigella_flexneri_2457T_chromosome_702	chromosome	1	0.99	0.76
hypothetical protein-;-default-;-hypothetical	1037	Shigella_flexneri_2457T_chromosome_703	chromosome	1	0.99	0.76
conserved hypothetical protein-;-UniRef100_Q47152-;-BER::characterized::full::full	1038	Shigella_flexneri_2457T_chromosome_704	chromosome	1	1	0.82
FHIPEP family protein-;-PF00771.15-;-HMM::pfam	1039	Shigella_flexneri_2457T_chromosome_705	chromosome	1	0.99	0.88
ompA family protein-;-PF00691.15-;-HMM::pfam	1040	Shigella_flexneri_2457T_chromosome_706	chromosome	1	1	0.91
impB/mucB/samB family protein-;-PF00817.15-;-HMM::pfam	1041	Shigella_flexneri_2457T_chromosome_707	chromosome	1	0.95	0.84
DNA polymerase IV-;-UniRef100_B1J100-;-BER::characterized::full::full	1042	Shigella_flexneri_2457T_chromosome_708	chromosome	1	1	0.93
antitoxin YafN-;-UniRef100_Q47156-;-BER::characterized::full::full	1043	Shigella_flexneri_2457T_chromosome_709	chromosome	1	1	0.08
mRNA interferase YafO-;-UniRef100_Q47157-;-BER::characterized::full::full	1044	Shigella_flexneri_2457T_chromosome_710	chromosome	1	1	0
acetyltransferase domain protein-;-PF13673.1-;-HMM::pfam	1045	Shigella_flexneri_2457T_chromosome_711	chromosome	1	0.98	0.94
conserved hypothetical protein-;-PF01139.12-;-HMM::pfam	1046	Shigella_flexneri_2457T_chromosome_712	chromosome	1	0.99	0.35
putative peptide chain release factor H-;-TIGR03072-;-HMM::equivalog	1047	Shigella_flexneri_2457T_chromosome_713	chromosome	1	1	0.9
xaa-His dipeptidase family protein-;-TIGR01893-;-HMM::subfamily	1048	Shigella_flexneri_2457T_chromosome_714	chromosome	1	1	0.98
xanthine phosphoribosyltransferase-;-UniRef100_A7ZHZ7-;-BER::characterized::full::full	1049	Shigella_flexneri_2457T_chromosome_715	chromosome	1	1	0.98
conserved hypothetical protein-;-PF06500.6-;-HMM::pfam	1050	Shigella_flexneri_2457T_chromosome_716	chromosome	1	1	0.99
transcriptional regulator Crl family protein-;-PF07417.7-;-HMM::pfam	1051	Shigella_flexneri_2457T_chromosome_717	chromosome	1	0.99	0.98
outer membrane insertion C-terminal signal domain protein-;-TIGR03304-;-HMM::domain	1052	Shigella_flexneri_2457T_chromosome_718	chromosome	1	1	0.93
gram-negative porin family protein-;-PF00267.16-;-HMM::pfam	1053	Shigella_flexneri_2457T_chromosome_719	chromosome	1	0.99	0.95
glutamate 5-kinase-;-UniRef100_A7ZI01-;-BER::characterized::full::full	1054	Shigella_flexneri_2457T_chromosome_721	chromosome	1	1	0.99
gamma-glutamyl phosphate reductase-;-UniRef100_C4ZTA0-;-BER::characterized::full::full	1055	Shigella_flexneri_2457T_chromosome_722	chromosome	1	1	0.97
integrase core domain protein-;-PF00665.21-;-HMM::pfam	1056	Shigella_flexneri_2457T_chromosome_725	chromosome	1	0.93	0.93
phage integrase family protein-;-PF00589.17-;-HMM::pfam	1057	Shigella_flexneri_2457T_chromosome_726	chromosome	1	0.17	0.18
conserved hypothetical protein-;-UniRef100_P77682-;-BER::characterized::full::full	1058	Shigella_flexneri_2457T_chromosome_727	chromosome	1	0.99	0
conserved hypothetical protein-;-UniRef100_P77293-;-BER::characterized::full::full	1059	Shigella_flexneri_2457T_chromosome_728	chromosome	1	0.91	0
glucosyl transferase GtrII family protein-;-PF14264.1-;-HMM::pfam	1060	Shigella_flexneri_2457T_chromosome_729	chromosome	1	0	0
transposase DDE domain protein-;-PF01609.16-;-HMM::pfam	1061	Shigella_flexneri_2457T_chromosome_730	chromosome	1	0.16	0
transposase DDE domain protein-;-PF01609.16-;-HMM::pfam	1062	Shigella_flexneri_2457T_chromosome_731	chromosome	1	0.17	0
acyltransferase family protein-;-PF01757.17-;-HMM::pfam	1063	Shigella_flexneri_2457T_chromosome_732	chromosome	1	0	0
caudovirales tail fibre assembly family protein-;-PF02413.12-;-HMM::pfam	1064	Shigella_flexneri_2457T_chromosome_733	chromosome	1	0.34	0.09
conserved hypothetical protein-;-UniRef100_O22004-;-BER::uncharacterized::full::partial	1065	Shigella_flexneri_2457T_chromosome_734	chromosome	1	0.97	0
conserved hypothetical protein-;-UniRef100_D8EFV4-;-BER::uncharacterized::full::full	1066	Shigella_flexneri_2457T_chromosome_735	chromosome	1	0.97	0.65
phage integrase family protein-;-PF00589.17-;-HMM::pfam	1067	Shigella_flexneri_2457T_chromosome_738	chromosome	1	0.77	0.79
acyltransferase family protein-;-PF01757.17-;-HMM::pfam	1068	Shigella_flexneri_2457T_chromosome_739	chromosome	1	0	0.32
transposase family protein-;-PF01527.15-;-HMM::pfam	1069	Shigella_flexneri_2457T_chromosome_741	chromosome	1	0.79	0.78
pyrroline-5-carboxylate reductase-;-TIGR00112-;-HMM::equivalog	1070	Shigella_flexneri_2457T_chromosome_745	chromosome	1	1	0.99
conserved hypothetical protein-;-UniRef100_A7ZID6-;-BER::characterized::full::full	1071	Shigella_flexneri_2457T_chromosome_746	chromosome	1	0.99	0.99
shikimate kinase 2-;-UniRef100_A7ZID7-;-BER::characterized::full::full	1072	Shigella_flexneri_2457T_chromosome_747	chromosome	1	0.99	0.99
conserved hypothetical protein-;-UniRef100_P0AAN7-;-BER::characterized::full::full	1073	Shigella_flexneri_2457T_chromosome_748	chromosome	1	1	0.99
aroM family protein-;-PF07302.6-;-HMM::pfam	1074	Shigella_flexneri_2457T_chromosome_749	chromosome	1	1	0.99
conserved hypothetical protein-;-PF06865.6-;-HMM::pfam	1075	Shigella_flexneri_2457T_chromosome_750	chromosome	1	0.99	0.96
conserved hypothetical protein-;-PF10971.3-;-HMM::pfam	1076	Shigella_flexneri_2457T_chromosome_751	chromosome	1	0.98	0.89
conserved hypothetical protein-;-UniRef100_L4JED1-;-BER::uncharacterized::full::full	1077	Shigella_flexneri_2457T_chromosome_752	chromosome	1	1	0.12
recombination-associated protein RdgC-;-UniRef100_A7ZIE2-;-BER::characterized::full::full	1078	Shigella_flexneri_2457T_chromosome_753	chromosome	1	0.99	0.97
ROK family protein-;-PF00480.15-;-HMM::pfam	1079	Shigella_flexneri_2457T_chromosome_754	chromosome	1	0.99	0.96
fructokinase domain protein-;-UniRef100_D2A8E4-;-BER::uncharacterized::full::partial	1080	Shigella_flexneri_2457T_chromosome_755	chromosome	1	0.99	0.93
exonuclease SbcC family protein-;-TIGR00618-;-HMM::subfamily	1081	Shigella_flexneri_2457T_chromosome_757	chromosome	1	1	0.98
phosphate regulon transcriptional regulatory protein PhoB-;-TIGR02154-;-HMM::equivalog	1082	Shigella_flexneri_2457T_chromosome_759	chromosome	1	0.99	0.99
phosphate regulon sensor kinase PhoR-;-TIGR02966-;-HMM::equivalog	1083	Shigella_flexneri_2457T_chromosome_760	chromosome	1	1	0.99
branched-chain amino acid transport system II carrier protein-;-TIGR00796-;-HMM::equivalog	1084	Shigella_flexneri_2457T_chromosome_761	chromosome	1	1	0.97
proline-specific permease ProY-;-UniRef100_P0AAE4-;-BER::characterized::full::full	1085	Shigella_flexneri_2457T_chromosome_762	chromosome	1	0.99	0.98
alpha amylase, catalytic domain protein-;-PF00128.19-;-HMM::pfam	1086	Shigella_flexneri_2457T_chromosome_763	chromosome	1	1	0.82
conserved hypothetical protein-;-PF04336.7-;-HMM::pfam	1087	Shigella_flexneri_2457T_chromosome_764	chromosome	1	0.99	0.94
tRNA ribosyltransferase-isomerase-;-TIGR00113-;-HMM::equivalog	1088	Shigella_flexneri_2457T_chromosome_765	chromosome	1	1	0.94
queuine tRNA-ribosyltransferase-;-TIGR00430-;-HMM::equivalog	1089	Shigella_flexneri_2457T_chromosome_766	chromosome	1	1	0.94
preprotein translocase, YajC subunit-;-TIGR00739-;-HMM::equivalog	1090	Shigella_flexneri_2457T_chromosome_767	chromosome	1	1	1
protein translocase subunit SecD-;-UniRef100_P0AG91-;-BER::characterized::full::full	1091	Shigella_flexneri_2457T_chromosome_768	chromosome	1	1	0.96
protein translocase subunit SecF-;-UniRef100_P0AG95-;-BER::characterized::full::full	1092	Shigella_flexneri_2457T_chromosome_769	chromosome	1	0.99	0.96
HNH endonuclease family protein-;-PF01844.18-;-HMM::pfam	1093	Shigella_flexneri_2457T_chromosome_770	chromosome	1	0.99	0.96
nucleoside-specific channel-forming , Tsx family protein-;-PF03502.8-;-HMM::pfam	1094	Shigella_flexneri_2457T_chromosome_771	chromosome	1	1	0.98
conserved hypothetical protein-;-UniRef100_P46122-;-BER::characterized::full::full	1095	Shigella_flexneri_2457T_chromosome_772	chromosome	1	1	0.99
transcriptional regulator NrdR-;-TIGR00244-;-HMM::equivalog	1096	Shigella_flexneri_2457T_chromosome_773	chromosome	1	1	1
riboflavin biosynthesis protein RibD-;-TIGR00326-;-HMM::equivalog	1097	Shigella_flexneri_2457T_chromosome_774	chromosome	1	1	0.92
6,7-dimethyl-8-ribityllumazine synthase-;-TIGR00114-;-HMM::equivalog	1098	Shigella_flexneri_2457T_chromosome_775	chromosome	1	1	1
transcription antitermination factor NusB-;-TIGR01951-;-HMM::equivalog	1099	Shigella_flexneri_2457T_chromosome_776	chromosome	1	1	0.96
thiamine-monophosphate kinase-;-TIGR01379-;-HMM::equivalog	1100	Shigella_flexneri_2457T_chromosome_777	chromosome	1	1	0.97
phosphatidylglycerophosphatase A-;-UniRef100_P18200-;-BER::characterized::full::full	1101	Shigella_flexneri_2457T_chromosome_778	chromosome	1	0.99	0.89
1-deoxy-D-xylulose-5-phosphate synthase-;-TIGR00204-;-HMM::equivalog	1102	Shigella_flexneri_2457T_chromosome_780	chromosome	1	1	0.93
farnesyl diphosphate synthase-;-UniRef100_P22939-;-BER::characterized::full::full	1103	Shigella_flexneri_2457T_chromosome_781	chromosome	1	0.99	0.97
exodeoxyribonuclease VII, small subunit-;-TIGR01280-;-HMM::equivalog	1104	Shigella_flexneri_2457T_chromosome_782	chromosome	1	1	0.99
tRNA sulfurtransferase-;-UniRef100_C4ZTI0-;-BER::characterized::full::full	1105	Shigella_flexneri_2457T_chromosome_783	chromosome	1	1	0.93
DJ-1 family protein-;-TIGR01383-;-HMM::subfamily	1106	Shigella_flexneri_2457T_chromosome_784	chromosome	1	1	0.95
2-dehydropantoate 2-reductase-;-UniRef100_P0A9J4-;-BER::characterized::full::full	1107	Shigella_flexneri_2457T_chromosome_785	chromosome	1	0.99	0.96
conserved hypothetical protein-;-UniRef100_A7ZII0-;-BER::characterized::full::full	1108	Shigella_flexneri_2457T_chromosome_786	chromosome	1	1	0.97
hypothetical protein-;-default-;-hypothetical	1109	Shigella_flexneri_2457T_chromosome_787	chromosome	1	1	0
MORN repeat variant family protein-;-PF07661.8-;-HMM::pfam	1110	Shigella_flexneri_2457T_chromosome_788	chromosome	1	0	0
acetyltransferase domain protein-;-PF13508.1-;-HMM::pfam	1111	Shigella_flexneri_2457T_chromosome_790	chromosome	1	0.99	0
putative acetyltransferase domain protein-;-UniRef100_F5NQI5-;-BER::uncharacterized::full::partial	1112	Shigella_flexneri_2457T_chromosome_791	chromosome	1	0.88	0
conserved hypothetical protein-;-PF08681.6-;-HMM::pfam	1113	Shigella_flexneri_2457T_chromosome_792	chromosome	1	1	0
protoheme IX farnesyltransferase-;-TIGR01473-;-HMM::equivalog	1114	Shigella_flexneri_2457T_chromosome_793	chromosome	1	0.99	0.99
cytochrome o ubiquinol oxidase, subunit III-;-TIGR02842-;-HMM::equivalog	1115	Shigella_flexneri_2457T_chromosome_794	chromosome	1	0.99	0.98
cytochrome C and Quinol oxidase polypeptide I family protein-;-PF00115.15-;-HMM::pfam	1116	Shigella_flexneri_2457T_chromosome_795	chromosome	1	1	0.98
cytochrome C and Quinol oxidase polypeptide I family protein-;-PF00115.15-;-HMM::pfam	1117	Shigella_flexneri_2457T_chromosome_796	chromosome	1	0.99	0.99
cytochrome C oxidase subunit II, periplasmic domain protein-;-PF00116.15-;-HMM::pfam	1118	Shigella_flexneri_2457T_chromosome_797	chromosome	1	0.99	0.97
transposase IS66 family protein-;-PF03050.9-;-HMM::pfam	1119	Shigella_flexneri_2457T_chromosome_798	chromosome	1	1	0.99
ampG-like permease family protein-;-TIGR00901-;-HMM::subfamily	1120	Shigella_flexneri_2457T_chromosome_801	chromosome	1	1	0.97
conserved hypothetical protein-;-PF03923.8-;-HMM::pfam	1121	Shigella_flexneri_2457T_chromosome_802	chromosome	1	0.99	0.98
protein BolA-;-UniRef100_P0ABE3-;-BER::characterized::full::full	1122	Shigella_flexneri_2457T_chromosome_803	chromosome	1	1	1
trigger factor-;-TIGR00115-;-HMM::equivalog	1123	Shigella_flexneri_2457T_chromosome_804	chromosome	1	1	1
ATP-dependent Clp endopeptidase, proteolytic subunit ClpP-;-TIGR00493-;-HMM::equivalog	1124	Shigella_flexneri_2457T_chromosome_805	chromosome	1	1	1
ATP-dependent Clp protease, ATP-binding subunit ClpX-;-TIGR00382-;-HMM::equivalog	1125	Shigella_flexneri_2457T_chromosome_806	chromosome	1	1	0.94
ATP-dependent protease La-;-TIGR00763-;-HMM::equivalog	1126	Shigella_flexneri_2457T_chromosome_807	chromosome	1	0.99	0.99
DNA-binding protein HU-beta-;-UniRef100_P0ACF6-;-BER::characterized::full::full	1127	Shigella_flexneri_2457T_chromosome_808	chromosome	1	1	0.99
peptidyl-prolyl cis-trans isomerase D-;-UniRef100_P0ADY2-;-BER::characterized::full::full	1128	Shigella_flexneri_2457T_chromosome_809	chromosome	1	1	0.99
competence ComEA helix-hairpin-helix repeat region domain protein-;-TIGR00426-;-HMM::subfamily_domain	1129	Shigella_flexneri_2457T_chromosome_810	chromosome	1	0.99	0.98
long-chain acyl-CoA thioesterase FadM-;-UniRef100_P77712-;-BER::characterized::full::full	1130	Shigella_flexneri_2457T_chromosome_811	chromosome	1	0.98	0.97
queuosine biosynthesis protein QueC-;-TIGR00364-;-HMM::equivalog	1131	Shigella_flexneri_2457T_chromosome_812	chromosome	1	1	1
cof-like hydrolase family protein-;-TIGR00099-;-HMM::subfamily	1132	Shigella_flexneri_2457T_chromosome_814	chromosome	1	0.99	0.98
asnC family protein-;-PF01037.16-;-HMM::pfam	1133	Shigella_flexneri_2457T_chromosome_815	chromosome	1	0.65	0.98
ABC transporter family protein-;-PF00005.22-;-HMM::pfam	1134	Shigella_flexneri_2457T_chromosome_816	chromosome	1	0.99	0.96
multidrug resistance-like ATP-binding protein MdlB-;-UniRef100_P0AAG7-;-BER::characterized::full::full	1135	Shigella_flexneri_2457T_chromosome_817	chromosome	1	0.99	0.95
nitrogen regulatory P-II family protein-;-PF00543.17-;-HMM::pfam	1136	Shigella_flexneri_2457T_chromosome_818	chromosome	1	1	0.99
ammonia channel-;-UniRef100_P69680-;-BER::characterized::full::full	1137	Shigella_flexneri_2457T_chromosome_819	chromosome	1	0.99	0.95
acyl-CoA thioesterase II-;-TIGR00189-;-HMM::equivalog	1138	Shigella_flexneri_2457T_chromosome_820	chromosome	1	0.99	0.98
type III secretion system lipochaperone family protein-;-PF09619.5-;-HMM::pfam	1139	Shigella_flexneri_2457T_chromosome_821	chromosome	1	1	0.97
putative transposase-;-UniRef100_D2ABH7-;-BER::uncharacterized::full::partial	1140	Shigella_flexneri_2457T_chromosome_822	chromosome	1	0.95	0.98
transposase DDE domain protein-;-PF01609.16-;-HMM::pfam	1141	Shigella_flexneri_2457T_chromosome_823	chromosome	1	1	1
methylated-DNA-[]-cysteine S-methyltransferase family protein-;-TIGR00589-;-HMM::superfamily	1142	Shigella_flexneri_2457T_chromosome_824	chromosome	1	1	0.98
conserved hypothetical protein-;-UniRef100_P0AAQ8-;-BER::characterized::full::full	1143	Shigella_flexneri_2457T_chromosome_825	chromosome	1	0.99	0.98
EAL domain protein-;-PF00563.15-;-HMM::pfam	1144	Shigella_flexneri_2457T_chromosome_826	chromosome	1	0.99	0.94
inner membrane protein YlaC-;-UniRef100_P0AAS1-;-BER::characterized::full::full	1145	Shigella_flexneri_2457T_chromosome_827	chromosome	1	1	0.72
bacterial transferase hexapeptide family protein-;-PF00132.19-;-HMM::pfam	1146	Shigella_flexneri_2457T_chromosome_828	chromosome	1	0.99	1
maltose acetyltransferase family protein-;-PF12464.3-;-HMM::pfam	1147	Shigella_flexneri_2457T_chromosome_829	chromosome	1	0.98	0.98
hemolysin expression-modulating protein Hha-;-UniRef100_P0ACE5-;-BER::characterized::full::full	1148	Shigella_flexneri_2457T_chromosome_830	chromosome	1	1	0.98
hha toxicity modulator TomB-;-UniRef100_P0AAR2-;-BER::characterized::full::full	1149	Shigella_flexneri_2457T_chromosome_831	chromosome	1	0.98	0.96
multidrug efflux pump subunit AcrA-;-UniRef100_P0AE07-;-BER::characterized::full::full	1150	Shigella_flexneri_2457T_chromosome_833	chromosome	1	0.99	0.99
HTH-type transcriptional regulator AcrR-;-UniRef100_P0ACT0-;-BER::characterized::full::full	1151	Shigella_flexneri_2457T_chromosome_834	chromosome	1	1	1
mechanosensitive ion channel inner membrane domain 1 family protein-;-PF12794.2-;-HMM::pfam	1152	Shigella_flexneri_2457T_chromosome_835	chromosome	1	1	0.98
conserved hypothetical protein-;-PF10689.4-;-HMM::pfam	1153	Shigella_flexneri_2457T_chromosome_836	chromosome	1	1	0.88
primosomal replication protein N''-;-UniRef100_P23862-;-BER::characterized::full::full	1154	Shigella_flexneri_2457T_chromosome_837	chromosome	1	0.99	0.92
inner membrane protein YbaN-;-UniRef100_P0AAR6-;-BER::characterized::full::full	1155	Shigella_flexneri_2457T_chromosome_838	chromosome	1	0.99	1
adenine phosphoribosyltransferase-;-TIGR01090-;-HMM::equivalog	1156	Shigella_flexneri_2457T_chromosome_839	chromosome	1	1	0.99
DNA polymerase III, subunit gamma and tau-;-TIGR02397-;-HMM::equivalog	1157	Shigella_flexneri_2457T_chromosome_840	chromosome	1	1	0.66
DNA-binding protein, YbaB/EbfC family-;-TIGR00103-;-HMM::equivalog	1158	Shigella_flexneri_2457T_chromosome_841	chromosome	1	1	0.99
recombination protein RecR-;-TIGR00615-;-HMM::equivalog	1159	Shigella_flexneri_2457T_chromosome_842	chromosome	1	1	0.99
chaperone protein HtpG-;-UniRef100_P0A6Z5-;-BER::characterized::full::full	1160	Shigella_flexneri_2457T_chromosome_843	chromosome	1	0.99	0.97
adenylate kinase-;-UniRef100_A7ZIN4-;-BER::characterized::full::full	1161	Shigella_flexneri_2457T_chromosome_844	chromosome	1	1	0.99
ferrochelatase-;-TIGR00109-;-HMM::equivalog	1162	Shigella_flexneri_2457T_chromosome_845	chromosome	1	0.99	0.96
acetyl esterase-;-UniRef100_B7NIF4-;-BER::characterized::full::full	1163	Shigella_flexneri_2457T_chromosome_846	chromosome	1	0.99	0.99
inosine-guanosine kinase-;-UniRef100_P0AEW8-;-BER::characterized::full::full	1164	Shigella_flexneri_2457T_chromosome_847	chromosome	1	0.99	0.98
proton antiporter-2 family protein-;-TIGR00932-;-HMM::subfamily	1165	Shigella_flexneri_2457T_chromosome_848	chromosome	1	1	0.93
major Facilitator Superfamily protein-;-PF07690.11-;-HMM::pfam	1166	Shigella_flexneri_2457T_chromosome_849	chromosome	1	1	0.6
protein UshA-;-UniRef100_P07024-;-BER::characterized::full::full	1167	Shigella_flexneri_2457T_chromosome_850	chromosome	1	1	0.97
ybaK / prolyl-tRNA synthetases associated domain protein-;-PF04073.10-;-HMM::pfam	1168	Shigella_flexneri_2457T_chromosome_851	chromosome	1	1	0.95
traB family protein-;-PF01963.12-;-HMM::pfam	1169	Shigella_flexneri_2457T_chromosome_852	chromosome	1	1	0.96
addiction module antidote protein, HigA family-;-TIGR02607-;-HMM::equivalog	1170	Shigella_flexneri_2457T_chromosome_853	chromosome	1	1	0.97
copper-translocating P-type ATPase-;-TIGR01511-;-HMM::equivalog	1171	Shigella_flexneri_2457T_chromosome_854	chromosome	1	0.99	0.91
glutaminase A-;-TIGR03814-;-HMM::equivalog	1172	Shigella_flexneri_2457T_chromosome_855	chromosome	1	1	0.97
amino acid permease family protein-;-PF00324.16-;-HMM::pfam	1173	Shigella_flexneri_2457T_chromosome_856	chromosome	1	0.98	0.93
hypothetical protein-;-default-;-hypothetical	1174	Shigella_flexneri_2457T_chromosome_857	chromosome	1	0.98	0.97
amino acid permease family protein-;-PF00324.16-;-HMM::pfam	1175	Shigella_flexneri_2457T_chromosome_858	chromosome	1	1	0.93
cu(I)-responsive transcriptional regulator-;-TIGR02044-;-HMM::equivalog	1176	Shigella_flexneri_2457T_chromosome_859	chromosome	1	1	0.99
inner membrane protein YbbJ-;-UniRef100_P0AAS3-;-BER::characterized::full::full	1177	Shigella_flexneri_2457T_chromosome_860	chromosome	1	1	1
SPFH domain / Band 7 family protein-;-PF01145.20-;-HMM::pfam	1178	Shigella_flexneri_2457T_chromosome_861	chromosome	1	1	0.99
conserved hypothetical protein-;-UniRef100_P77279-;-BER::characterized::full::full	1179	Shigella_flexneri_2457T_chromosome_862	chromosome	1	1	0.96
conserved hypothetical protein-;-UniRef100_P77307-;-BER::characterized::full::full	1180	Shigella_flexneri_2457T_chromosome_863	chromosome	1	0.99	0.97
thioredoxin family protein-;-PF00085.15-;-HMM::pfam	1181	Shigella_flexneri_2457T_chromosome_864	chromosome	1	0.99	0.99
short chain dehydrogenase family protein-;-PF00106.20-;-HMM::pfam	1182	Shigella_flexneri_2457T_chromosome_865	chromosome	1	1	0.99
GDSL-like Lipase/Acylhydrolase family protein-;-PF13472.1-;-HMM::pfam	1183	Shigella_flexneri_2457T_chromosome_866	chromosome	1	1	1
ABC transporter family protein-;-PF00005.22-;-HMM::pfam	1184	Shigella_flexneri_2457T_chromosome_867	chromosome	1	1	1
tRNA 2-selenouridine synthase-;-TIGR03167-;-HMM::equivalog	1185	Shigella_flexneri_2457T_chromosome_869	chromosome	1	1	0.94
HTH-type transcriptional activator AllS-;-UniRef100_P0ACR1-;-BER::characterized::full::full	1186	Shigella_flexneri_2457T_chromosome_870	chromosome	1	0.98	0.97
ureidoglycolate lyase-;-UniRef100_P63486-;-BER::characterized::full::full	1187	Shigella_flexneri_2457T_chromosome_871	chromosome	1	1	0.97
HTH-type transcriptional repressor AllR-;-UniRef100_P0ACN6-;-BER::characterized::full::full	1188	Shigella_flexneri_2457T_chromosome_872	chromosome	1	1	0.99
thiamine pyrophosphate enzyme, N-terminal TPP binding domain protein-;-PF02776.13-;-HMM::pfam	1189	Shigella_flexneri_2457T_chromosome_873	chromosome	1	0.98	0.96
glyoxylate carboligase-;-TIGR01504-;-HMM::equivalog	1190	Shigella_flexneri_2457T_chromosome_874	chromosome	1	1	0.97
xylose isomerase-like TIM barrel family protein-;-PF01261.19-;-HMM::pfam	1191	Shigella_flexneri_2457T_chromosome_875	chromosome	1	0.98	0.37
cupin domain protein-;-PF07883.6-;-HMM::pfam	1192	Shigella_flexneri_2457T_chromosome_877	chromosome	1	0.54	0.05
allantoate amidohydrolase-;-TIGR03176-;-HMM::equivalog	1193	Shigella_flexneri_2457T_chromosome_878	chromosome	1	0.99	0.04
conserved hypothetical protein-;-PF11392.3-;-HMM::pfam	1194	Shigella_flexneri_2457T_chromosome_879	chromosome	1	1	0.99
carbamate kinase-;-TIGR00746-;-HMM::equivalog	1195	Shigella_flexneri_2457T_chromosome_880	chromosome	1	0.99	0.98
phosphoribosylaminoimidazole carboxylase, ATPase subunit-;-TIGR01161-;-HMM::equivalog_domain	1196	Shigella_flexneri_2457T_chromosome_881	chromosome	1	1	0.98
N5-carboxyaminoimidazole ribonucleotide mutase-;-UniRef100_P0AG19-;-BER::characterized::full::full	1197	Shigella_flexneri_2457T_chromosome_882	chromosome	1	0.99	0.98
UDP-2,3-diacylglucosamine hydrolase-;-TIGR01854-;-HMM::equivalog	1198	Shigella_flexneri_2457T_chromosome_883	chromosome	1	1	0.97
peptidyl-prolyl cis-trans isomerase B-;-UniRef100_P23869-;-BER::characterized::full::full	1199	Shigella_flexneri_2457T_chromosome_884	chromosome	1	1	0.98
cysteine--tRNA ligase-;-TIGR00435-;-HMM::equivalog	1200	Shigella_flexneri_2457T_chromosome_885	chromosome	1	1	0.98
conserved hypothetical protein-;-UniRef100_P0AAS7-;-BER::characterized::full::full	1201	Shigella_flexneri_2457T_chromosome_887	chromosome	1	1	0.98
bifunctional protein FolD-;-UniRef100_B7M4N2-;-BER::characterized::full::full	1202	Shigella_flexneri_2457T_chromosome_888	chromosome	1	1	0.96
fimbrial family protein-;-PF00419.15-;-HMM::pfam	1203	Shigella_flexneri_2457T_chromosome_889	chromosome	1	1	0
gram-negative pili assembly chaperone, C-terminal domain protein-;-PF02753.12-;-HMM::pfam	1204	Shigella_flexneri_2457T_chromosome_890	chromosome	1	1	0.03
papC N-terminal domain protein-;-PF13954.1-;-HMM::pfam	1205	Shigella_flexneri_2457T_chromosome_891	chromosome	1	1	0.05
response regulator-;-PF00072.19-;-HMM::pfam	1206	Shigella_flexneri_2457T_chromosome_893	chromosome	1	0.91	0.86
bacterial regulatory helix-turn-helix, AraC family protein-;-PF00165.18-;-HMM::pfam	1207	Shigella_flexneri_2457T_chromosome_894	chromosome	1	0.99	0.73
putative n5-glutamine methyltransferase-;-UniRef100_J7QCT0-;-BER::uncharacterized::full::full	1208	Shigella_flexneri_2457T_chromosome_895	chromosome	1	1	0.02
bacteriophage N adsorption A C-term family protein-;-PF13283.1-;-HMM::pfam	1209	Shigella_flexneri_2457T_chromosome_896	chromosome	1	1	0
TPR repeat family protein-;-PF13414.1-;-HMM::pfam	1210	Shigella_flexneri_2457T_chromosome_897	chromosome	1	0.99	0
tetratricopeptide repeat family protein-;-PF13428.1-;-HMM::pfam	1211	Shigella_flexneri_2457T_chromosome_898	chromosome	1	1	0
hypothetical protein-;-default-;-hypothetical	1212	Shigella_flexneri_2457T_chromosome_899	chromosome	1	1	0.06
glycosyl transferase group 2 family protein-;-PF13632.1-;-HMM::pfam	1213	Shigella_flexneri_2457T_chromosome_900	chromosome	1	1	0
sensor kinase CusS-;-UniRef100_P77485-;-BER::characterized::full::full	1214	Shigella_flexneri_2457T_chromosome_901	chromosome	1	0.64	0.02
transcriptional regulatory protein CusR-;-UniRef100_P0AD00-;-BER::characterized::full::full	1215	Shigella_flexneri_2457T_chromosome_902	chromosome	1	0.04	0.04
efflux transporter, outer membrane factor (OMF) lipo, NodT family protein-;-TIGR01845-;-HMM::subfamily	1216	Shigella_flexneri_2457T_chromosome_903	chromosome	1	0	0
copper binding periplasmic CusF family protein-;-PF11604.3-;-HMM::pfam	1217	Shigella_flexneri_2457T_chromosome_904	chromosome	1	0	0
cation efflux system CusB domain protein-;-UniRef100_F4UZC0-;-BER::uncharacterized::full::partial	1218	Shigella_flexneri_2457T_chromosome_905	chromosome	1	0.09	0.76
conserved hypothetical protein-;-PF13356.1-;-HMM::pfam	1219	Shigella_flexneri_2457T_chromosome_906	chromosome	1	0.97	0.22
pectate lyase superfamily protein-;-PF12708.2-;-HMM::pfam	1220	Shigella_flexneri_2457T_chromosome_909	chromosome	1	0.99	0.04
hypothetical protein-;-default-;-hypothetical	1221	Shigella_flexneri_2457T_chromosome_910	chromosome	1	0.76	0.25
integrase core domain protein-;-PF00665.21-;-HMM::pfam	1222	Shigella_flexneri_2457T_chromosome_911	chromosome	1	0.98	0.99
hlyD secretion family protein-;-PF12700.2-;-HMM::pfam	1223	Shigella_flexneri_2457T_chromosome_913	chromosome	1	1	0.93
heavy metal efflux pump, CzcA family protein-;-TIGR00914-;-HMM::subfamily	1224	Shigella_flexneri_2457T_chromosome_914	chromosome	1	0.98	0.94
phenylalanine-specific permease-;-UniRef100_P24207-;-BER::characterized::full::full	1225	Shigella_flexneri_2457T_chromosome_915	chromosome	1	0.99	0.96
miniconductance mechanosensitive channel YbdG-;-UniRef100_P0AAT4-;-BER::characterized::full::full	1226	Shigella_flexneri_2457T_chromosome_916	chromosome	1	1	0.98
nitroreductase family protein-;-PF00881.19-;-HMM::pfam	1227	Shigella_flexneri_2457T_chromosome_917	chromosome	1	0.99	0.96
conserved hypothetical protein-;-PF04237.8-;-HMM::pfam	1228	Shigella_flexneri_2457T_chromosome_918	chromosome	1	1	0.95
conserved hypothetical protein-;-PF06643.6-;-HMM::pfam	1229	Shigella_flexneri_2457T_chromosome_919	chromosome	1	0.99	0.98
carboxylate-amine ligase YbdK-;-UniRef100_C4ZV25-;-BER::characterized::full::full	1230	Shigella_flexneri_2457T_chromosome_920	chromosome	1	0.99	0.94
transposase family protein-;-PF01527.15-;-HMM::pfam	1231	Shigella_flexneri_2457T_chromosome_925	chromosome	1	0.99	0.98
integrase core domain protein-;-PF00665.21-;-HMM::pfam	1232	Shigella_flexneri_2457T_chromosome_926	chromosome	1	0.99	0
hok/gef family protein-;-PF01848.11-;-HMM::pfam	1233	Shigella_flexneri_2457T_chromosome_927	chromosome	1	0.51	0.82
4'-phosphopantetheinyl transferase superfamily protein-;-PF01648.15-;-HMM::pfam	1234	Shigella_flexneri_2457T_chromosome_929	chromosome	1	0	0.94
tonB-dependent siderophore receptor family protein-;-TIGR01783-;-HMM::subfamily	1235	Shigella_flexneri_2457T_chromosome_930	chromosome	1	0.01	0.94
esterase family protein-;-PF00756.15-;-HMM::pfam	1236	Shigella_flexneri_2457T_chromosome_931	chromosome	1	0	0.96
mbtH-like family protein-;-PF03621.8-;-HMM::pfam	1237	Shigella_flexneri_2457T_chromosome_932	chromosome	1	0	0.99
chain length determinant family protein-;-PF02706.10-;-HMM::pfam	1238	Shigella_flexneri_2457T_chromosome_935	chromosome	1	0	0.97
ferric enterobactin transport FepE domain protein-;-UniRef100_A7ZIX1-;-BER::uncharacterized::full::partial	1239	Shigella_flexneri_2457T_chromosome_936	chromosome	1	0	0.99
ABC transporter family protein-;-PF00005.22-;-HMM::pfam	1240	Shigella_flexneri_2457T_chromosome_937	chromosome	1	0.06	0.99
fecCD transport family protein-;-PF01032.13-;-HMM::pfam	1241	Shigella_flexneri_2457T_chromosome_938	chromosome	1	0.02	0.96
fecCD transport family protein-;-PF01032.13-;-HMM::pfam	1242	Shigella_flexneri_2457T_chromosome_939	chromosome	1	0.02	0.93
ferrienterobactin-binding periplasmic protein-;-UniRef100_P0AEL7-;-BER::characterized::full::full	1243	Shigella_flexneri_2457T_chromosome_941	chromosome	1	0.02	0.94
putative isochorismate synthase-;-UniRef100_E7T3P2-;-BER::uncharacterized::full::full	1244	Shigella_flexneri_2457T_chromosome_942	chromosome	1	0.07	0.97
isochorismate synthase family protein-;-TIGR00543-;-HMM::subfamily	1245	Shigella_flexneri_2457T_chromosome_943	chromosome	1	0.03	0.97
(2,3-dihydroxybenzoyl)adenylate synthase-;-TIGR02275-;-HMM::equivalog	1246	Shigella_flexneri_2457T_chromosome_944	chromosome	1	0	0.92
isochorismatase-;-UniRef100_P0ADI5-;-BER::characterized::full::full	1247	Shigella_flexneri_2457T_chromosome_945	chromosome	1	0.02	0.97
2,3-dihydro-2,3-dihydroxybenzoate dehydrogenase-;-TIGR04316-;-HMM::equivalog	1248	Shigella_flexneri_2457T_chromosome_946	chromosome	1	0	0.99
proofreading thioesterase EntH-;-UniRef100_P0A8Y9-;-BER::characterized::full::full	1249	Shigella_flexneri_2457T_chromosome_947	chromosome	1	0	0.99
carbon starvation protein A-;-UniRef100_P15078-;-BER::characterized::full::full	1250	Shigella_flexneri_2457T_chromosome_948	chromosome	1	0.18	0.95
conserved hypothetical protein-;-PF04328.8-;-HMM::pfam	1251	Shigella_flexneri_2457T_chromosome_949	chromosome	1	0.34	0.99
iron-containing alcohol dehydrogenase family protein-;-PF00465.14-;-HMM::pfam	1252	Shigella_flexneri_2457T_chromosome_950	chromosome	1	0.02	0.98
methionine aminotransferase-;-UniRef100_P77806-;-BER::characterized::full::full	1253	Shigella_flexneri_2457T_chromosome_951	chromosome	1	0	0.97
parB-like nuclease domain protein-;-PF02195.13-;-HMM::pfam	1254	Shigella_flexneri_2457T_chromosome_952	chromosome	1	0.11	0.99
hypothetical protein-;-default-;-hypothetical	1255	Shigella_flexneri_2457T_chromosome_955	chromosome	1	0.15	0.48
conserved hypothetical protein-;-PF11922.3-;-HMM::pfam	1256	Shigella_flexneri_2457T_chromosome_956	chromosome	1	0.07	0.48
co-activator of prophage gene expression IbrA domain protein-;-UniRef100_C3TJZ2-;-BER::uncharacterized::full::partial	1257	Shigella_flexneri_2457T_chromosome_957	chromosome	1	0.1	0.99
bacterial regulatory helix-turn-helix , lysR family protein-;-PF00126.22-;-HMM::pfam	1258	Shigella_flexneri_2457T_chromosome_960	chromosome	1	0	0.42
thioredoxin-like domain protein-;-PF13098.1-;-HMM::pfam	1259	Shigella_flexneri_2457T_chromosome_961	chromosome	1	0.49	0.57
peroxiredoxin-;-TIGR03137-;-HMM::equivalog	1260	Shigella_flexneri_2457T_chromosome_962	chromosome	1	1	0.99
alkyl hydroperoxide reductase subunit F-;-TIGR03140-;-HMM::equivalog	1261	Shigella_flexneri_2457T_chromosome_963	chromosome	1	1	0.97
universal stress protein G-;-UniRef100_P39177-;-BER::characterized::full::full	1262	Shigella_flexneri_2457T_chromosome_964	chromosome	1	1	0.98
alcohol dehydrogenase GroES-like domain protein-;-PF08240.7-;-HMM::pfam	1263	Shigella_flexneri_2457T_chromosome_965	chromosome	1	1	0.97
putative membrane protein-;-TMHMM-;-TMHMM	1264	Shigella_flexneri_2457T_chromosome_966	chromosome	1	1	1
transcription elongation factor, GreA/GreB, C-term family protein-;-PF01272.14-;-HMM::pfam	1265	Shigella_flexneri_2457T_chromosome_967	chromosome	1	1	1
ribonuclease I-;-UniRef100_P21338-;-BER::characterized::full::full	1266	Shigella_flexneri_2457T_chromosome_968	chromosome	1	0.99	0.97
na+ symporter family protein-;-TIGR00785-;-HMM::subfamily	1267	Shigella_flexneri_2457T_chromosome_969	chromosome	1	1	0.97
putative membrane protein-;-TMHMM-;-TMHMM	1268	Shigella_flexneri_2457T_chromosome_970	chromosome	1	0.97	0.92
holo-ACP synthase CitX-;-TIGR03124-;-HMM::equivalog_domain	1269	Shigella_flexneri_2457T_chromosome_972	chromosome	1	0.99	0.94
citrate lyase, alpha subunit-;-TIGR01584-;-HMM::equivalog	1270	Shigella_flexneri_2457T_chromosome_973	chromosome	1	1	0.95
citrate (pro-3S)-lyase, beta subunit-;-TIGR01588-;-HMM::equivalog	1271	Shigella_flexneri_2457T_chromosome_974	chromosome	1	1	0.99
citrate lyase acyl carrier protein-;-TIGR01608-;-HMM::equivalog	1272	Shigella_flexneri_2457T_chromosome_975	chromosome	1	0.99	0.97
[citrate (pro-3S)-lyase] ligase-;-TIGR00124-;-HMM::equivalog	1273	Shigella_flexneri_2457T_chromosome_976	chromosome	1	0.99	0.98
putative domain protein-;-UniRef100_F2DPZ7-;-BER::uncharacterized::full::partial	1274	Shigella_flexneri_2457T_chromosome_977	chromosome	1	0.57	0.57
phage integrase family protein-;-PF00589.17-;-HMM::pfam	1275	Shigella_flexneri_2457T_chromosome_979	chromosome	1	0.99	0.79
HAD phosphoserine phosphatase-like hydrolase, IB family protein-;-TIGR01488-;-HMM::subfamily	1276	Shigella_flexneri_2457T_chromosome_980	chromosome	1	1	0.98
molybdate ABC transporter, ATP-binding protein-;-TIGR02142-;-HMM::equivalog	1277	Shigella_flexneri_2457T_chromosome_981	chromosome	1	1	0.94
molybdate ABC transporter, permease protein-;-TIGR02141-;-HMM::equivalog	1278	Shigella_flexneri_2457T_chromosome_982	chromosome	1	1	0.99
molybdate ABC transporter, periplasmic molybdate-binding protein-;-TIGR01256-;-HMM::equivalog	1279	Shigella_flexneri_2457T_chromosome_983	chromosome	1	1	0.91
multidrug efflux pump accessory protein AcrZ-;-UniRef100_P0AAX1-;-BER::characterized::full::full	1280	Shigella_flexneri_2457T_chromosome_984	chromosome	1	1	1
molybdenum-pterin binding domain protein-;-TIGR00638-;-HMM::subfamily_domain	1281	Shigella_flexneri_2457T_chromosome_985	chromosome	1	1	0.98
ABC transporter family protein-;-PF00005.22-;-HMM::pfam	1282	Shigella_flexneri_2457T_chromosome_986	chromosome	1	0.99	0.94
UDP-glucose 4-epimerase GalE-;-TIGR01179-;-HMM::equivalog	1283	Shigella_flexneri_2457T_chromosome_987	chromosome	1	1	0.97
galactose-1-phosphate uridylyltransferase-;-TIGR00209-;-HMM::equivalog	1284	Shigella_flexneri_2457T_chromosome_988	chromosome	1	1	1
galactokinase-;-TIGR00131-;-HMM::equivalog	1285	Shigella_flexneri_2457T_chromosome_989	chromosome	1	1	0.98
galactose mutarotase-;-TIGR02636-;-HMM::equivalog	1286	Shigella_flexneri_2457T_chromosome_990	chromosome	1	1	0.97
2,3-bisphosphoglycerate-dependent phosphoglycerate mutase-;-UniRef100_B7ULM8-;-BER::characterized::full::full	1287	Shigella_flexneri_2457T_chromosome_991	chromosome	1	1	0.98
3-deoxy-7-phosphoheptulonate synthase-;-TIGR00034-;-HMM::equivalog	1288	Shigella_flexneri_2457T_chromosome_992	chromosome	1	1	0.94
ybgS-like family protein-;-PF13985.1-;-HMM::pfam	1289	Shigella_flexneri_2457T_chromosome_993	chromosome	1	1	0.99
cation diffusion facilitator transporter family protein-;-TIGR01297-;-HMM::superfamily	1290	Shigella_flexneri_2457T_chromosome_994	chromosome	1	0.99	0.97
nicotinamide mononucleotide transporter PnuC family protein-;-TIGR01528-;-HMM::subfamily	1291	Shigella_flexneri_2457T_chromosome_995	chromosome	1	1	0.97
quinolinate synthetase complex, A subunit-;-TIGR00550-;-HMM::equivalog	1292	Shigella_flexneri_2457T_chromosome_996	chromosome	1	0.99	0.96
tol-pal system protein YbgF-;-TIGR02795-;-HMM::equivalog	1293	Shigella_flexneri_2457T_chromosome_997	chromosome	1	0.99	0.99
peptidoglycan-associated lipoprotein-;-TIGR02802-;-HMM::equivalog	1294	Shigella_flexneri_2457T_chromosome_998	chromosome	1	1	1
tol-Pal system beta propeller repeat protein TolB-;-TIGR02800-;-HMM::equivalog	1295	Shigella_flexneri_2457T_chromosome_999	chromosome	1	1	0.99
protein TolA-;-TIGR02794-;-HMM::equivalog	1296	Shigella_flexneri_2457T_chromosome_1000	chromosome	1	0.9	0.67
protein TolR-;-TIGR02801-;-HMM::equivalog	1297	Shigella_flexneri_2457T_chromosome_1001	chromosome	1	0.99	0.97
protein TolQ-;-TIGR02796-;-HMM::equivalog	1298	Shigella_flexneri_2457T_chromosome_1002	chromosome	1	1	0.95
tol-pal system-associated acyl-CoA thioesterase-;-TIGR02799-;-HMM::equivalog	1299	Shigella_flexneri_2457T_chromosome_1003	chromosome	1	1	0.99
cyd operon protein YbgE-;-TIGR02112-;-HMM::equivalog	1300	Shigella_flexneri_2457T_chromosome_1004	chromosome	1	1	0.99
cyd operon protein YbgT-;-TIGR02106-;-HMM::equivalog	1301	Shigella_flexneri_2457T_chromosome_1005	chromosome	1	1	1
cytochrome d ubiquinol oxidase, subunit II-;-TIGR00203-;-HMM::equivalog	1302	Shigella_flexneri_2457T_chromosome_1006	chromosome	1	1	1
cytochrome bd-I ubiquinol oxidase subunit 1-;-UniRef100_P0ABK0-;-BER::characterized::full::full	1303	Shigella_flexneri_2457T_chromosome_1007	chromosome	1	1	0.99
mannosylglycerate hydrolase-;-UniRef100_P54746-;-BER::characterized::full::full	1304	Shigella_flexneri_2457T_chromosome_1008	chromosome	1	0.99	0.54
heat-responsive suppressor HrsA-;-UniRef100_P54745-;-BER::characterized::full::full	1305	Shigella_flexneri_2457T_chromosome_1009	chromosome	1	0.99	0.93
mannosyl-D-glycerate transport/metabolism system repressor MngR-;-UniRef100_P13669-;-BER::characterized::full::full	1306	Shigella_flexneri_2457T_chromosome_1010	chromosome	1	1	0.95
succinyl-CoA ligase [ADP-forming] subunit alpha-;-UniRef100_P0AGF1-;-BER::characterized::full::full	1307	Shigella_flexneri_2457T_chromosome_1011	chromosome	1	1	0.95
succinyl-CoA ligase [ADP-forming] subunit beta-;-UniRef100_A7ZJA8-;-BER::characterized::full::full	1308	Shigella_flexneri_2457T_chromosome_1012	chromosome	1	1	0.96
dihydrolipoyllysine-residue succinyltransferase, E2 component of oxoglutarate dehydrogenase (succinyl-transferring) complex-;-TIGR01347-;-HMM::equivalog	1309	Shigella_flexneri_2457T_chromosome_1013	chromosome	1	1	0.97
oxoglutarate dehydrogenase (succinyl-transferring), E1 component-;-TIGR00239-;-HMM::equivalog	1310	Shigella_flexneri_2457T_chromosome_1014	chromosome	1	1	0.97
succinate dehydrogenase iron-sulfur subunit-;-UniRef100_P07014-;-BER::characterized::full::full	1311	Shigella_flexneri_2457T_chromosome_1015	chromosome	1	1	1
succinate dehydrogenase, flavoprotein subunit-;-TIGR01816-;-HMM::equivalog	1312	Shigella_flexneri_2457T_chromosome_1016	chromosome	1	1	0.96
succinate dehydrogenase, hydrophobic membrane anchor protein-;-TIGR02968-;-HMM::equivalog	1313	Shigella_flexneri_2457T_chromosome_1017	chromosome	1	1	0.99
conserved hypothetical protein-;-UniRef100_B7MPL4-;-BER::uncharacterized::full::partial	1314	Shigella_flexneri_2457T_chromosome_1019	chromosome	1	1	1
citrate (Si)-synthase-;-TIGR01798-;-HMM::equivalog	1315	Shigella_flexneri_2457T_chromosome_1020	chromosome	1	1	0.99
fimbrial family protein-;-PF00419.15-;-HMM::pfam	1316	Shigella_flexneri_2457T_chromosome_1021	chromosome	1	1	0
type VII secretion system (T7SS), usher family protein-;-PF00577.15-;-HMM::pfam	1317	Shigella_flexneri_2457T_chromosome_1022	chromosome	1	1	0.01
gram-negative pili assembly chaperone, N-terminal domain protein-;-PF00345.15-;-HMM::pfam	1318	Shigella_flexneri_2457T_chromosome_1023	chromosome	1	1	0.03
conserved hypothetical protein-;-UniRef100_F5NQU9-;-BER::uncharacterized::full::full	1319	Shigella_flexneri_2457T_chromosome_1024	chromosome	1	0.97	0
membrane AbrB duplication domain protein-;-TIGR03082-;-HMM::domain	1320	Shigella_flexneri_2457T_chromosome_1026	chromosome	1	1	0.99
formamidopyrimidine-DNA glycosylase H2TH domain protein-;-PF06831.9-;-HMM::pfam	1321	Shigella_flexneri_2457T_chromosome_1027	chromosome	1	1	0.98
conserved hypothetical protein-;-UniRef100_C4ZWI8-;-BER::characterized::full::full	1322	Shigella_flexneri_2457T_chromosome_1028	chromosome	1	1	0.95
allophanate hydrolase subunit 2 family protein-;-PF02626.10-;-HMM::pfam	1323	Shigella_flexneri_2457T_chromosome_1029	chromosome	1	0.99	0.95
conserved hypothetical protein-;-TIGR00724-;-HMM::domain	1324	Shigella_flexneri_2457T_chromosome_1030	chromosome	1	0.99	0.93
allophanate hydrolase subunit 1 family protein-;-PF02682.11-;-HMM::pfam	1325	Shigella_flexneri_2457T_chromosome_1031	chromosome	1	1	0.98
putative GTP cyclohydrolase 1 type 2-;-UniRef100_P0AFP8-;-BER::characterized::full::full	1326	Shigella_flexneri_2457T_chromosome_1032	chromosome	1	1	0.99
H+ symporter) family protein-;-TIGR00924-;-HMM::subfamily	1327	Shigella_flexneri_2457T_chromosome_1033	chromosome	1	1	0.93
FAD binding domain of DNA photolyase family protein-;-PF03441.9-;-HMM::pfam	1328	Shigella_flexneri_2457T_chromosome_1034	chromosome	1	1	0.89
conserved hypothetical protein-;-PF08349.6-;-HMM::pfam	1329	Shigella_flexneri_2457T_chromosome_1035	chromosome	1	1	0.95
toxin SymE, type I toxin-antitoxin system family protein-;-PF08845.5-;-HMM::pfam	1330	Shigella_flexneri_2457T_chromosome_1036	chromosome	1	0.97	0
hypothetical protein-;-default-;-hypothetical	1331	Shigella_flexneri_2457T_chromosome_1037	chromosome	1	0.26	0
RHS repeat-associated core domain protein-;-TIGR03696-;-HMM::domain	1332	Shigella_flexneri_2457T_chromosome_1038	chromosome	1	0.04	0
PAAR motif family protein-;-PF05488.8-;-HMM::pfam	1333	Shigella_flexneri_2457T_chromosome_1039	chromosome	1	0	0
conserved hypothetical protein-;-PF10725.4-;-HMM::pfam	1334	Shigella_flexneri_2457T_chromosome_1041	chromosome	1	1	0.98
K+-transporting ATPase, A subunit-;-TIGR00680-;-HMM::equivalog	1335	Shigella_flexneri_2457T_chromosome_1042	chromosome	1	0.99	0.99
potassium-transporting ATPase A subunit-;-PF03814.10-;-HMM::pfam	1336	Shigella_flexneri_2457T_chromosome_1043	chromosome	1	0.99	0.05
K+-transporting ATPase, B subunit-;-TIGR01497-;-HMM::equivalog	1337	Shigella_flexneri_2457T_chromosome_1044	chromosome	1	0.99	0.02
HAD ATPase, P-type, IC family protein-;-TIGR01494-;-HMM::subfamily	1338	Shigella_flexneri_2457T_chromosome_1045	chromosome	1	0.99	0.03
K+-transporting ATPase, C subunit-;-TIGR00681-;-HMM::equivalog	1339	Shigella_flexneri_2457T_chromosome_1046	chromosome	1	1	0.45
osmosensitive K+ channel His kinase sensor domain protein-;-PF02702.12-;-HMM::pfam	1340	Shigella_flexneri_2457T_chromosome_1047	chromosome	1	0.99	0.92
his Kinase A domain protein-;-PF00512.20-;-HMM::pfam	1341	Shigella_flexneri_2457T_chromosome_1048	chromosome	1	0.99	0.95
response regulator-;-PF00072.19-;-HMM::pfam	1342	Shigella_flexneri_2457T_chromosome_1049	chromosome	1	0.95	0.91
transcriptional regulatory , C terminal family protein-;-PF00486.23-;-HMM::pfam	1343	Shigella_flexneri_2457T_chromosome_1050	chromosome	1	0.99	0.94
orn/Lys/Arg decarboxylase, major domain protein-;-PF01276.15-;-HMM::pfam	1344	Shigella_flexneri_2457T_chromosome_1051	chromosome	1	1	0.85
orn/Lys/Arg decarboxylase, C-terminal domain protein-;-PF03711.10-;-HMM::pfam	1345	Shigella_flexneri_2457T_chromosome_1052	chromosome	1	0.99	0.87
putrescine-ornithine antiporter domain protein-;-UniRef100_B3X3M7-;-BER::uncharacterized::full::partial	1346	Shigella_flexneri_2457T_chromosome_1054	chromosome	1	1	0.94
phosphoglucomutase, alpha-D-glucose phosphate-specific-;-TIGR01132-;-HMM::equivalog	1347	Shigella_flexneri_2457T_chromosome_1055	chromosome	1	1	0.96
negative modulator of initiation of replication-;-UniRef100_P0AFY9-;-BER::characterized::full::full	1348	Shigella_flexneri_2457T_chromosome_1056	chromosome	1	1	0.99
esterase YbfF-;-UniRef100_J7QD06-;-BER::characterized::full::full	1349	Shigella_flexneri_2457T_chromosome_1057	chromosome	1	1	0.97
ribbon-helix-helix , copG family protein-;-PF01402.16-;-HMM::pfam	1350	Shigella_flexneri_2457T_chromosome_1058	chromosome	1	1	0.99
flavodoxin-;-TIGR01752-;-HMM::equivalog	1351	Shigella_flexneri_2457T_chromosome_1059	chromosome	1	1	0.97
ferric uptake regulation protein-;-UniRef100_P0A9B1-;-BER::characterized::full::full	1352	Shigella_flexneri_2457T_chromosome_1060	chromosome	1	1	0.98
ybfN-like lipofamily protein-;-PF13982.1-;-HMM::pfam	1353	Shigella_flexneri_2457T_chromosome_1061	chromosome	1	1	0.92
outer membrane porin, OprD family protein-;-PF03573.8-;-HMM::pfam	1354	Shigella_flexneri_2457T_chromosome_1062	chromosome	1	0.99	0.96
outer membrane porin, OprD family protein-;-PF03573.8-;-HMM::pfam	1355	Shigella_flexneri_2457T_chromosome_1063	chromosome	1	1	0.96
glutamine--tRNA ligase-;-TIGR00440-;-HMM::equivalog	1356	Shigella_flexneri_2457T_chromosome_1064	chromosome	1	1	0.95
conserved hypothetical protein-;-UniRef100_Q1REP6-;-BER::uncharacterized::full::full	1357	Shigella_flexneri_2457T_chromosome_1065	chromosome	1	1	0.92
PTS system, N-acetylglucosamine-specific IIBC component-;-TIGR01998-;-HMM::equivalog_domain	1358	Shigella_flexneri_2457T_chromosome_1066	chromosome	1	1	0.96
glucosamine-6-phosphate deaminase-;-TIGR00502-;-HMM::equivalog	1359	Shigella_flexneri_2457T_chromosome_1067	chromosome	1	1	0.96
N-acetylglucosamine-6-phosphate deacetylase-;-TIGR00221-;-HMM::equivalog	1360	Shigella_flexneri_2457T_chromosome_1068	chromosome	1	1	0.99
marR family protein-;-PF01047.17-;-HMM::pfam	1361	Shigella_flexneri_2457T_chromosome_1069	chromosome	1	1	0.97
haloacid dehalogenase-like hydrolase family protein-;-PF13344.1-;-HMM::pfam	1362	Shigella_flexneri_2457T_chromosome_1070	chromosome	1	0.99	0.93
HAD hydrolase, IA, variant 1 family protein-;-TIGR01549-;-HMM::subfamily	1363	Shigella_flexneri_2457T_chromosome_1071	chromosome	1	0.99	0.91
asparagine synthase-;-TIGR01536-;-HMM::equivalog	1364	Shigella_flexneri_2457T_chromosome_1072	chromosome	1	1	0.97
ubiquinone biosynthesis hydroxylase, UbiH/UbiF/VisC/COQ6 family protein-;-TIGR01988-;-HMM::subfamily	1365	Shigella_flexneri_2457T_chromosome_1073	chromosome	1	1	0.96
tRNA-i(6)A37 thiotransferase enzyme MiaB-;-TIGR01574-;-HMM::equivalog	1366	Shigella_flexneri_2457T_chromosome_1074	chromosome	1	1	0.95
phoH-like family protein-;-PF02562.11-;-HMM::pfam	1367	Shigella_flexneri_2457T_chromosome_1075	chromosome	1	1	0.96
putative rRNA maturation factor YbeY-;-TIGR00043-;-HMM::equivalog	1368	Shigella_flexneri_2457T_chromosome_1076	chromosome	1	1	0.98
transporter associated domain protein-;-PF03471.12-;-HMM::pfam	1369	Shigella_flexneri_2457T_chromosome_1077	chromosome	1	1	0.98
apolipoprotein N-acyltransferase-;-TIGR00546-;-HMM::equivalog	1370	Shigella_flexneri_2457T_chromosome_1078	chromosome	1	0.99	0.94
bacterial extracellular solute-binding, 3 family protein-;-PF00497.15-;-HMM::pfam	1371	Shigella_flexneri_2457T_chromosome_1079	chromosome	1	0.99	0.97
amino ABC transporter, permease , 3-TM region, His/Glu/Gln/Arg/opine family domain protein-;-TIGR01726-;-HMM::subfamily_domain	1372	Shigella_flexneri_2457T_chromosome_1080	chromosome	1	1	0.93
amino ABC transporter, permease , 3-TM region, His/Glu/Gln/Arg/opine family domain protein-;-TIGR01726-;-HMM::subfamily_domain	1373	Shigella_flexneri_2457T_chromosome_1081	chromosome	1	1	0.91
ABC transporter family protein-;-PF00005.22-;-HMM::pfam	1374	Shigella_flexneri_2457T_chromosome_1082	chromosome	1	1	0.95
pyrimidine-specific ribonucleoside hydrolase RihA-;-UniRef100_C4ZWD8-;-BER::characterized::full::full	1375	Shigella_flexneri_2457T_chromosome_1083	chromosome	1	0.99	0.97
hsp70 family protein-;-PF00012.15-;-HMM::pfam	1376	Shigella_flexneri_2457T_chromosome_1084	chromosome	1	0.99	0.93
hsp70 family protein-;-PF00012.15-;-HMM::pfam	1377	Shigella_flexneri_2457T_chromosome_1085	chromosome	1	1	0.94
dnaJ domain protein-;-PF00226.26-;-HMM::pfam	1378	Shigella_flexneri_2457T_chromosome_1086	chromosome	1	0.99	0.07
conserved hypothetical protein-;-PF06889.6-;-HMM::pfam	1379	Shigella_flexneri_2457T_chromosome_1087	chromosome	1	0.99	0.1
conserved hypothetical protein-;-PF06889.6-;-HMM::pfam	1380	Shigella_flexneri_2457T_chromosome_1088	chromosome	1	0.98	0.81
sel1 repeat family protein-;-PF08238.7-;-HMM::pfam	1381	Shigella_flexneri_2457T_chromosome_1089	chromosome	1	1	0.04
dnaJ domain protein-;-PF00226.26-;-HMM::pfam	1382	Shigella_flexneri_2457T_chromosome_1090	chromosome	1	0.99	0.94
conserved hypothetical protein-;-PF06889.6-;-HMM::pfam	1383	Shigella_flexneri_2457T_chromosome_1091	chromosome	1	0.54	1
sel1 repeat family protein-;-PF08238.7-;-HMM::pfam	1384	Shigella_flexneri_2457T_chromosome_1092	chromosome	1	1	0.95
conserved hypothetical protein-;-PF07295.6-;-HMM::pfam	1385	Shigella_flexneri_2457T_chromosome_1093	chromosome	1	0.99	0.96
leucine--tRNA ligase-;-TIGR00396-;-HMM::equivalog	1386	Shigella_flexneri_2457T_chromosome_1094	chromosome	1	1	0.98
LPS-assembly lipoprotein LptE-;-UniRef100_A7ZJ30-;-BER::characterized::full::full	1387	Shigella_flexneri_2457T_chromosome_1095	chromosome	1	1	0.98
DNA polymerase III, delta subunit-;-TIGR01128-;-HMM::equivalog	1388	Shigella_flexneri_2457T_chromosome_1096	chromosome	1	1	0.98
nicotinate (nicotinamide) nucleotide adenylyltransferase-;-TIGR00482-;-HMM::equivalog	1389	Shigella_flexneri_2457T_chromosome_1097	chromosome	1	1	0.99
alpha-ribazole phosphatase-;-TIGR03162-;-HMM::equivalog	1390	Shigella_flexneri_2457T_chromosome_1098	chromosome	1	0.99	0.9
ribosomal silencing factor RsfS-;-UniRef100_P0AAT7-;-BER::characterized::full::full	1391	Shigella_flexneri_2457T_chromosome_1099	chromosome	1	1	1
rRNA large subunit m3Psi methyltransferase RlmH-;-TIGR00246-;-HMM::equivalog	1392	Shigella_flexneri_2457T_chromosome_1100	chromosome	1	0.99	0.98
penicillin-binding protein 2-;-TIGR03423-;-HMM::equivalog	1393	Shigella_flexneri_2457T_chromosome_1101	chromosome	1	1	0.97
rod shape-determining protein RodA-;-TIGR02210-;-HMM::equivalog	1394	Shigella_flexneri_2457T_chromosome_1102	chromosome	1	1	0.96
rare lipoA family protein-;-TIGR00413-;-HMM::subfamily	1395	Shigella_flexneri_2457T_chromosome_1103	chromosome	1	1	0.99
D-alanyl-D-alanine carboxypeptidase DacA-;-UniRef100_P0AEB4-;-BER::characterized::full::full	1396	Shigella_flexneri_2457T_chromosome_1104	chromosome	1	1	0.97
conserved hypothetical protein-;-UniRef100_A7ZJ19-;-BER::characterized::full::full	1397	Shigella_flexneri_2457T_chromosome_1105	chromosome	1	1	0.99
lipoyl(octanoyl) transferase-;-TIGR00214-;-HMM::equivalog	1398	Shigella_flexneri_2457T_chromosome_1106	chromosome	1	1	0.99
bacterial regulatory helix-turn-helix , lysR family protein-;-PF00126.22-;-HMM::pfam	1399	Shigella_flexneri_2457T_chromosome_1107	chromosome	1	0.56	0.97
lipoyl synthase domain protein-;-UniRef100_A7ZJ15-;-BER::characterized::full::partial	1400	Shigella_flexneri_2457T_chromosome_1108	chromosome	1	0.99	0.97
lipoyl synthase domain protein-;-UniRef100_A7ZJ15-;-BER::characterized::full::partial	1401	Shigella_flexneri_2457T_chromosome_1109	chromosome	1	0.99	0.97
sec-independent translocase protein TatE-;-UniRef100_P0A843-;-BER::characterized::full::full	1402	Shigella_flexneri_2457T_chromosome_1110	chromosome	1	1	0.98
carbon-nitrogen hydrolase family protein-;-PF00795.17-;-HMM::pfam	1403	Shigella_flexneri_2457T_chromosome_1111	chromosome	1	1	0.97
crcB-like family protein-;-PF02537.10-;-HMM::pfam	1404	Shigella_flexneri_2457T_chromosome_1112	chromosome	1	0.99	0.95
cold shock-like protein CspE-;-UniRef100_P0A974-;-BER::characterized::full::full	1405	Shigella_flexneri_2457T_chromosome_1113	chromosome	1	1	1
antimicrobial peptide resistance and lipid A acylation PagP family protein-;-PF07017.6-;-HMM::pfam	1406	Shigella_flexneri_2457T_chromosome_1114	chromosome	1	1	0.99
transporter, anaerobic C4-dicarboxylate uptake C family protein-;-TIGR00771-;-HMM::subfamily	1407	Shigella_flexneri_2457T_chromosome_1115	chromosome	1	1	0.96
mu DNA-binding domain protein-;-PF02316.11-;-HMM::pfam	1408	Shigella_flexneri_2457T_chromosome_1116	chromosome	1	1	0
transposase-;-UniRef100_P07636-;-BER::characterized::full::full	1409	Shigella_flexneri_2457T_chromosome_1117	chromosome	1	0.99	0
conserved hypothetical protein-;-UniRef100_E2XF69-;-BER::uncharacterized::full::full	1410	Shigella_flexneri_2457T_chromosome_1120	chromosome	1	1	0.2
conserved hypothetical protein-;-PF09950.4-;-HMM::pfam	1411	Shigella_flexneri_2457T_chromosome_1121	chromosome	1	0.99	0.02
putative bacteriophage domain protein-;-UniRef100_I6R2Y8-;-BER::uncharacterized::full::partial	1412	Shigella_flexneri_2457T_chromosome_1122	chromosome	1	0.98	0
conserved hypothetical protein-;-PF09979.4-;-HMM::pfam	1413	Shigella_flexneri_2457T_chromosome_1123	chromosome	1	1	0
phage head morphogenesis , SPP1 gp7 family domain protein-;-TIGR01641-;-HMM::domain	1414	Shigella_flexneri_2457T_chromosome_1124	chromosome	1	1	0
conserved hypothetical protein-;-PF06381.6-;-HMM::pfam	1415	Shigella_flexneri_2457T_chromosome_1125	chromosome	1	1	0
phage terminase, large subunit, PBSX family domain protein-;-UniRef100_I6DQ28-;-BER::uncharacterized::full::partial	1416	Shigella_flexneri_2457T_chromosome_1126	chromosome	1	1	0.08
phage terminase, large subunit, PBSX family domain protein-;-UniRef100_I6DQ28-;-BER::uncharacterized::full::partial	1417	Shigella_flexneri_2457T_chromosome_1127	chromosome	1	0.98	0.06
phage terminase, large subunit, PBSX family-;-TIGR01547-;-HMM::equivalog	1418	Shigella_flexneri_2457T_chromosome_1130	chromosome	1	1	0
conserved hypothetical protein-;-UniRef100_E2XAM2-;-BER::uncharacterized::full::full	1419	Shigella_flexneri_2457T_chromosome_1131	chromosome	1	1	0.03
conserved hypothetical protein-;-PF09335.6-;-HMM::pfam	1420	Shigella_flexneri_2457T_chromosome_1134	chromosome	1	1	0.04
conserved hypothetical protein-;-PF06576.6-;-HMM::pfam	1421	Shigella_flexneri_2457T_chromosome_1137	chromosome	1	0.99	0.97
lysis S family protein-;-PF04971.7-;-HMM::pfam	1422	Shigella_flexneri_2457T_chromosome_1138	chromosome	1	0.95	0.51
integrase core domain protein-;-PF00665.21-;-HMM::pfam	1423	Shigella_flexneri_2457T_chromosome_1139	chromosome	1	0.96	0.96
putative gp60-;-UniRef100_Q5G8S9-;-BER::uncharacterized::full::full	1424	Shigella_flexneri_2457T_chromosome_1141	chromosome	1	0	0
toprim-like family protein-;-PF13155.1-;-HMM::pfam	1425	Shigella_flexneri_2457T_chromosome_1142	chromosome	1	0.02	0.02
transposase family protein-;-PF01527.15-;-HMM::pfam	1426	Shigella_flexneri_2457T_chromosome_1144	chromosome	1	0.98	0.91
istB-like ATP binding family protein-;-PF01695.12-;-HMM::pfam	1427	Shigella_flexneri_2457T_chromosome_1145	chromosome	1	0.99	0
dnaB-like helicase N terminal domain protein-;-PF00772.16-;-HMM::pfam	1428	Shigella_flexneri_2457T_chromosome_1146	chromosome	1	1	0.02
conserved hypothetical protein-;-UniRef100_F3WLY6-;-BER::uncharacterized::full::full	1429	Shigella_flexneri_2457T_chromosome_1147	chromosome	1	1	0.08
hypothetical protein-;-default-;-hypothetical	1430	Shigella_flexneri_2457T_chromosome_1148	chromosome	1	1	0
phage NinH family protein-;-PF06322.6-;-HMM::pfam	1431	Shigella_flexneri_2457T_chromosome_1149	chromosome	1	1	0
phage antitermination Q family protein-;-PF06530.7-;-HMM::pfam	1432	Shigella_flexneri_2457T_chromosome_1150	chromosome	1	1	0
conserved hypothetical protein-;-UniRef100_I2RL48-;-BER::uncharacterized::full::full	1433	Shigella_flexneri_2457T_chromosome_1152	chromosome	1	0	0
bacteriophage lysis family protein-;-PF03245.8-;-HMM::pfam	1434	Shigella_flexneri_2457T_chromosome_1154	chromosome	1	0.44	0.22
phage DNA packaging Nu1 family protein-;-PF07471.7-;-HMM::pfam	1435	Shigella_flexneri_2457T_chromosome_1157	chromosome	1	0.06	0.06
phage terminase large subunit family protein-;-PF05876.7-;-HMM::pfam	1436	Shigella_flexneri_2457T_chromosome_1158	chromosome	1	0.65	0.17
phage portal protein, lambda family-;-TIGR01539-;-HMM::equivalog	1437	Shigella_flexneri_2457T_chromosome_1160	chromosome	1	0.8	0.1
putative portal domain protein-;-UniRef100_E3XU71-;-BER::uncharacterized::full::full	1438	Shigella_flexneri_2457T_chromosome_1161	chromosome	1	0.89	0.16
peptidase S49 family protein-;-PF01343.13-;-HMM::pfam	1439	Shigella_flexneri_2457T_chromosome_1162	chromosome	1	0.24	0.07
head decoration protein-;-UniRef100_P36275-;-BER::characterized::full::full	1440	Shigella_flexneri_2457T_chromosome_1163	chromosome	1	0.79	0
phage major capsid E family protein-;-PF03864.10-;-HMM::pfam	1441	Shigella_flexneri_2457T_chromosome_1164	chromosome	1	0.69	0.14
DNA packaging FI family protein-;-PF14000.1-;-HMM::pfam	1442	Shigella_flexneri_2457T_chromosome_1165	chromosome	1	0.17	0
phage Head-Tail Attachment family protein-;-PF05354.6-;-HMM::pfam	1443	Shigella_flexneri_2457T_chromosome_1166	chromosome	1	0.26	0.11
prophage minor tail Z family protein-;-PF06763.6-;-HMM::pfam	1444	Shigella_flexneri_2457T_chromosome_1167	chromosome	1	0.95	0.41
phage minor tail U family protein-;-PF06141.6-;-HMM::pfam	1445	Shigella_flexneri_2457T_chromosome_1168	chromosome	1	0.86	0.84
bacterial Ig-like domain family protein-;-PF02368.13-;-HMM::pfam	1446	Shigella_flexneri_2457T_chromosome_1169	chromosome	1	0.93	0.94
phage minor tail protein G-;-TIGR01674-;-HMM::equivalog	1447	Shigella_flexneri_2457T_chromosome_1170	chromosome	1	1	0.99
phage tail assembly protein T-;-TIGR01715-;-HMM::equivalog	1448	Shigella_flexneri_2457T_chromosome_1171	chromosome	1	1	0.97
prophage tail length tape measure family protein-;-PF06791.8-;-HMM::pfam	1449	Shigella_flexneri_2457T_chromosome_1172	chromosome	1	0.95	0.99
phage tail tape measure protein, lambda family-;-TIGR01541-;-HMM::equivalog_domain	1450	Shigella_flexneri_2457T_chromosome_1173	chromosome	1	1	0.99
phage minor tail family protein-;-PF05939.8-;-HMM::pfam	1451	Shigella_flexneri_2457T_chromosome_1174	chromosome	1	0.99	0.9
phage minor tail protein L-;-TIGR01600-;-HMM::equivalog	1452	Shigella_flexneri_2457T_chromosome_1175	chromosome	1	0.99	0.87
nlpC/P60 family protein-;-PF00877.14-;-HMM::pfam	1453	Shigella_flexneri_2457T_chromosome_1176	chromosome	1	0.82	0.97
bacteriophage lambda tail assembly I family protein-;-PF06805.7-;-HMM::pfam	1454	Shigella_flexneri_2457T_chromosome_1177	chromosome	1	0.95	1
fibronectin type III family protein-;-PF12421.3-;-HMM::pfam	1455	Shigella_flexneri_2457T_chromosome_1178	chromosome	1	0.99	0.98
enterobacterial Ail/Lom family protein-;-PF06316.6-;-HMM::pfam	1456	Shigella_flexneri_2457T_chromosome_1179	chromosome	1	0.9	0.9
prophage tail fibre N-terminal family protein-;-PF08400.5-;-HMM::pfam	1457	Shigella_flexneri_2457T_chromosome_1180	chromosome	1	0.93	0.98
conserved hypothetical protein-;-PF14301.1-;-HMM::pfam	1458	Shigella_flexneri_2457T_chromosome_1181	chromosome	1	0.89	0.89
hypothetical protein-;-default-;-hypothetical	1459	Shigella_flexneri_2457T_chromosome_1182	chromosome	1	0.94	0.93
putative E3 ubiquitin-protein ligase ipaH4.5-;-UniRef100_P18009-;-BER::characterized::full::full	1460	Shigella_flexneri_2457T_chromosome_1183	chromosome	1	0.98	0.99
conserved hypothetical protein-;-UniRef100_P12994-;-BER::characterized::full::full	1461	Shigella_flexneri_2457T_chromosome_1184	chromosome	1	1	0.98
biotin synthase-;-TIGR00433-;-HMM::equivalog	1462	Shigella_flexneri_2457T_chromosome_1186	chromosome	1	1	0.92
aminotransferase class I and II family protein-;-PF00155.16-;-HMM::pfam	1463	Shigella_flexneri_2457T_chromosome_1187	chromosome	1	1	0.93
aminotransferase class I and II family protein-;-PF00155.16-;-HMM::pfam	1464	Shigella_flexneri_2457T_chromosome_1188	chromosome	1	1	0.98
malonyl-[acyl-carrier protein] O-methyltransferase-;-UniRef100_P12999-;-BER::characterized::full::full	1465	Shigella_flexneri_2457T_chromosome_1189	chromosome	1	1	0.92
dethiobiotin synthase-;-TIGR00347-;-HMM::equivalog	1466	Shigella_flexneri_2457T_chromosome_1190	chromosome	1	1	0.99
excinuclease ABC subunit B-;-TIGR00631-;-HMM::equivalog	1467	Shigella_flexneri_2457T_chromosome_1191	chromosome	1	0.99	0.98
conserved hypothetical family protein-;-TIGR01826-;-HMM::subfamily	1468	Shigella_flexneri_2457T_chromosome_1192	chromosome	1	1	0.96
molybdenum cofactor biosynthesis protein A-;-TIGR02666-;-HMM::equivalog	1469	Shigella_flexneri_2457T_chromosome_1193	chromosome	1	0.99	0.99
molybdenum cofactor biosynthesis protein B-;-TIGR02667-;-HMM::equivalog	1470	Shigella_flexneri_2457T_chromosome_1194	chromosome	1	0.99	0.97
molybdenum cofactor biosynthesis protein C-;-TIGR00581-;-HMM::equivalog	1471	Shigella_flexneri_2457T_chromosome_1195	chromosome	1	1	0.98
molybdopterin converting factor, subunit 1-;-TIGR01682-;-HMM::equivalog	1472	Shigella_flexneri_2457T_chromosome_1196	chromosome	1	1	0.95
molybdopterin synthase catalytic subunit-;-UniRef100_P30749-;-BER::characterized::full::full	1473	Shigella_flexneri_2457T_chromosome_1197	chromosome	1	1	0.94
inner membrane protein YbhL-;-UniRef100_P0AAC5-;-BER::characterized::full::full	1474	Shigella_flexneri_2457T_chromosome_1198	chromosome	1	0.99	0.98
inhibitor of apoptosis-promoting Bax1 family protein-;-PF01027.15-;-HMM::pfam	1475	Shigella_flexneri_2457T_chromosome_1199	chromosome	1	1	0.97
inner membrane protein YbhN-;-UniRef100_P75770-;-BER::characterized::full::full	1476	Shigella_flexneri_2457T_chromosome_1200	chromosome	1	1	0.98
putative cardiolipin synthase YbhO-;-UniRef100_P0AA85-;-BER::characterized::full::full	1477	Shigella_flexneri_2457T_chromosome_1201	chromosome	1	1	0.99
endonuclease/Exonuclease/phosphatase family protein-;-PF03372.18-;-HMM::pfam	1478	Shigella_flexneri_2457T_chromosome_1202	chromosome	1	1	0.96
inner membrane protein YbhQ-;-UniRef100_P0AAW7-;-BER::characterized::full::full	1479	Shigella_flexneri_2457T_chromosome_1203	chromosome	1	1	0.98
ABC-2 type transporter family protein-;-PF01061.19-;-HMM::pfam	1480	Shigella_flexneri_2457T_chromosome_1204	chromosome	1	1	0.96
inner membrane transport permease YbhS-;-UniRef100_P0AFQ4-;-BER::characterized::full::full	1481	Shigella_flexneri_2457T_chromosome_1205	chromosome	1	1	0.96
heme ABC exporter, ATP-binding protein CcmA-;-TIGR01189-;-HMM::equivalog	1482	Shigella_flexneri_2457T_chromosome_1206	chromosome	1	1	0.95
efflux transporter, RND family, MFP subunit-;-TIGR01730-;-HMM::subfamily	1483	Shigella_flexneri_2457T_chromosome_1207	chromosome	1	0.99	0.98
conserved hypothetical protein-;-PF09209.6-;-HMM::pfam	1484	Shigella_flexneri_2457T_chromosome_1208	chromosome	1	1	0.99
type III restriction enzyme, res subunit-;-PF04851.10-;-HMM::pfam	1485	Shigella_flexneri_2457T_chromosome_1209	chromosome	1	0.97	0.95
swarming motility protein YbiA-;-UniRef100_P30176-;-BER::characterized::full::full	1486	Shigella_flexneri_2457T_chromosome_1210	chromosome	1	1	0.97
DEAD/DEAH box helicase family protein-;-PF00270.24-;-HMM::pfam	1487	Shigella_flexneri_2457T_chromosome_1211	chromosome	1	0.99	0.97
helicase C-terminal domain protein-;-PF13307.1-;-HMM::pfam	1488	Shigella_flexneri_2457T_chromosome_1212	chromosome	1	1	0.98
conserved hypothetical protein-;-UniRef100_P30177-;-BER::characterized::full::full	1489	Shigella_flexneri_2457T_chromosome_1213	chromosome	1	1	0.94
conserved hypothetical protein-;-UniRef100_P30178-;-BER::characterized::full::full	1490	Shigella_flexneri_2457T_chromosome_1214	chromosome	1	1	0.97
conserved hypothetical protein-;-PF07338.8-;-HMM::pfam	1491	Shigella_flexneri_2457T_chromosome_1215	chromosome	1	1	0.96
conserved hypothetical protein-;-UniRef100_P41039-;-BER::characterized::full::full	1492	Shigella_flexneri_2457T_chromosome_1216	chromosome	1	0.99	0.98
2OG-Fe(II) oxygenase superfamily protein-;-PF13640.1-;-HMM::pfam	1493	Shigella_flexneri_2457T_chromosome_1217	chromosome	1	1	0.94
tonB dependent receptor family protein-;-PF00593.19-;-HMM::pfam	1494	Shigella_flexneri_2457T_chromosome_1218	chromosome	1	0.99	0.96
tonB-dependent Receptor Plug domain protein-;-PF07715.10-;-HMM::pfam	1495	Shigella_flexneri_2457T_chromosome_1219	chromosome	1	0.99	0.96
conserved hypothetical protein-;-PF07338.8-;-HMM::pfam	1496	Shigella_flexneri_2457T_chromosome_1222	chromosome	1	0.99	0.96
ribosomal RNA large subunit methyltransferase F-;-UniRef100_C4ZXX9-;-BER::characterized::full::full	1497	Shigella_flexneri_2457T_chromosome_1223	chromosome	1	1	0.97
ABC transporter family protein-;-PF00005.22-;-HMM::pfam	1498	Shigella_flexneri_2457T_chromosome_1225	chromosome	1	0.99	0.99
amino ABC transporter, permease , 3-TM region, His/Glu/Gln/Arg/opine family domain protein-;-TIGR01726-;-HMM::subfamily_domain	1499	Shigella_flexneri_2457T_chromosome_1226	chromosome	1	1	1
bacterial extracellular solute-binding, 3 family protein-;-PF00497.15-;-HMM::pfam	1500	Shigella_flexneri_2457T_chromosome_1227	chromosome	1	0.99	0.98
DNA protection during starvation protein-;-UniRef100_A7ZJM7-;-BER::characterized::full::full	1501	Shigella_flexneri_2457T_chromosome_1228	chromosome	1	1	0.99
threonine/homoserine exporter RhtA-;-UniRef100_P0AA69-;-BER::characterized::full::full	1502	Shigella_flexneri_2457T_chromosome_1229	chromosome	1	0.98	0.99
outer membrane protein X-;-UniRef100_P0A919-;-BER::characterized::full::full	1503	Shigella_flexneri_2457T_chromosome_1230	chromosome	1	1	1
putative phosphoethanolamine transferase YbiP-;-UniRef100_P75785-;-BER::characterized::full::full	1504	Shigella_flexneri_2457T_chromosome_1231	chromosome	1	1	1
small protein MntS-;-UniRef100_P0DKB3-;-BER::characterized::full::full	1505	Shigella_flexneri_2457T_chromosome_1232	chromosome	1	1	0.96
transcriptional regulator MntR-;-UniRef100_P0A9F2-;-BER::characterized::full::full	1506	Shigella_flexneri_2457T_chromosome_1233	chromosome	1	0.99	0.99
inner membrane protein YbiR-;-UniRef100_P75788-;-BER::characterized::full::full	1507	Shigella_flexneri_2457T_chromosome_1234	chromosome	1	0.99	0.93
putative L,D-transpeptidase YbiS-;-UniRef100_P0AAY0-;-BER::characterized::full::full	1508	Shigella_flexneri_2457T_chromosome_1235	chromosome	1	1	0.98
heme ABC exporter, ATP-binding protein CcmA-;-TIGR01189-;-HMM::equivalog	1509	Shigella_flexneri_2457T_chromosome_1236	chromosome	1	1	0.98
conserved hypothetical protein-;-UniRef100_P75791-;-BER::characterized::full::full	1510	Shigella_flexneri_2457T_chromosome_1237	chromosome	1	1	0.97
sugar phosphatase YbiV-;-UniRef100_P75792-;-BER::characterized::full::full	1511	Shigella_flexneri_2457T_chromosome_1238	chromosome	1	1	0.98
glycyl radical enzyme, PFL2/glycerol dehydratase family protein-;-TIGR01774-;-HMM::subfamily	1512	Shigella_flexneri_2457T_chromosome_1239	chromosome	1	0.99	0.94
glycyl-radical enzyme activating family protein-;-TIGR02494-;-HMM::subfamily	1513	Shigella_flexneri_2457T_chromosome_1240	chromosome	1	1	0.96
fructose-6-phosphate aldolase-;-TIGR00875-;-HMM::equivalog	1514	Shigella_flexneri_2457T_chromosome_1241	chromosome	1	0.99	0.94
molybdopterin synthase sulfurylase MoeB-;-TIGR02355-;-HMM::equivalog	1515	Shigella_flexneri_2457T_chromosome_1242	chromosome	1	1	0.98
molybdopterin molybdenumtransferase-;-UniRef100_P12281-;-BER::characterized::full::full	1516	Shigella_flexneri_2457T_chromosome_1243	chromosome	1	1	0.97
asparaginase family protein-;-PF01112.13-;-HMM::pfam	1517	Shigella_flexneri_2457T_chromosome_1244	chromosome	1	1	0.97
ABC transporter family protein-;-PF00005.22-;-HMM::pfam	1518	Shigella_flexneri_2457T_chromosome_1245	chromosome	1	1	0.96
ABC transporter family protein-;-PF00005.22-;-HMM::pfam	1519	Shigella_flexneri_2457T_chromosome_1246	chromosome	1	1	0.99
bacterial extracellular solute-binding, 5 Middle family protein-;-PF00496.17-;-HMM::pfam	1520	Shigella_flexneri_2457T_chromosome_1247	chromosome	1	1	0.98
bacterial extracellular solute-binding, 5 Middle family protein-;-PF00496.17-;-HMM::pfam	1521	Shigella_flexneri_2457T_chromosome_1248	chromosome	1	0.99	0.96
glutathione transport system permease protein GsiC-;-UniRef100_A1A970-;-BER::characterized::full::full	1522	Shigella_flexneri_2457T_chromosome_1249	chromosome	1	0.99	0.96
glutathione transport system permease protein GsiD-;-UniRef100_P75799-;-BER::characterized::full::full	1523	Shigella_flexneri_2457T_chromosome_1250	chromosome	1	1	0.98
EAL domain protein-;-PF00563.15-;-HMM::pfam	1524	Shigella_flexneri_2457T_chromosome_1252	chromosome	1	0.99	0.98
diguanylate cyclase domain protein-;-TIGR00254-;-HMM::domain	1525	Shigella_flexneri_2457T_chromosome_1253	chromosome	1	0.99	0.97
ribosomal protein S12 methylthiotransferase RimO-;-TIGR01125-;-HMM::equivalog	1526	Shigella_flexneri_2457T_chromosome_1254	chromosome	1	0.99	0.99
biofilm formation family protein-;-PF10799.3-;-HMM::pfam	1527	Shigella_flexneri_2457T_chromosome_1255	chromosome	1	1	1
soluble aldose sugar dehydrogenase YliI-;-UniRef100_P75804-;-BER::characterized::full::full	1528	Shigella_flexneri_2457T_chromosome_1256	chromosome	1	1	0.99
glucose / Sorbosone dehydrogenase family protein-;-PF07995.6-;-HMM::pfam	1529	Shigella_flexneri_2457T_chromosome_1257	chromosome	1	0.99	0.97
glutathione S-transferase, N-terminal domain protein-;-PF13417.1-;-HMM::pfam	1530	Shigella_flexneri_2457T_chromosome_1258	chromosome	1	1	0.98
D-alanyl-D-alanine carboxypeptidase DacC-;-UniRef100_P08506-;-BER::characterized::full::full	1531	Shigella_flexneri_2457T_chromosome_1259	chromosome	1	0.99	0.97
penicillin-binding 5, C-terminal domain protein-;-PF07943.8-;-HMM::pfam	1532	Shigella_flexneri_2457T_chromosome_1262	chromosome	1	0.99	0.99
deoxyribose operon repressor-;-UniRef100_P0ACK7-;-BER::characterized::full::full	1533	Shigella_flexneri_2457T_chromosome_1263	chromosome	1	1	0.99
putative undecaprenyl-diphosphatase YbjG-;-UniRef100_P75806-;-BER::characterized::full::full	1534	Shigella_flexneri_2457T_chromosome_1264	chromosome	1	1	0.98
multidrug transporter MdfA-;-UniRef100_P0AEZ0-;-BER::characterized::full::full	1535	Shigella_flexneri_2457T_chromosome_1265	chromosome	1	0.99	0.95
conserved hypothetical protein-;-UniRef100_P0AAY4-;-BER::uncharacterized::full::full	1536	Shigella_flexneri_2457T_chromosome_1266	chromosome	1	1	0.98
flavin mononucleotide phosphatase YbjI-;-UniRef100_P75809-;-BER::characterized::full::full	1537	Shigella_flexneri_2457T_chromosome_1267	chromosome	1	0.99	0.97
inner membrane protein YbjJ-;-UniRef100_P75810-;-BER::characterized::full::full	1538	Shigella_flexneri_2457T_chromosome_1268	chromosome	1	1	0.98
bacterial regulatory, tetR family protein-;-PF00440.18-;-HMM::pfam	1539	Shigella_flexneri_2457T_chromosome_1269	chromosome	1	1	1
aspT/YidE/YbjL antiporter duplication domain protein-;-TIGR01625-;-HMM::subfamily_domain	1540	Shigella_flexneri_2457T_chromosome_1270	chromosome	1	1	1
inner membrane protein YbjM-;-UniRef100_P64440-;-BER::characterized::full::full	1541	Shigella_flexneri_2457T_chromosome_1271	chromosome	1	1	1
glutaredoxin, GrxA family-;-TIGR02183-;-HMM::equivalog	1542	Shigella_flexneri_2457T_chromosome_1272	chromosome	1	1	1
conserved hypothetical protein-;-PF07214.7-;-HMM::pfam	1543	Shigella_flexneri_2457T_chromosome_1273	chromosome	1	0.99	0.99
nitroreductase family protein-;-PF00881.19-;-HMM::pfam	1544	Shigella_flexneri_2457T_chromosome_1274	chromosome	1	1	1
ribosomal S6 modification protein-;-UniRef100_B7UMU4-;-BER::characterized::full::full	1545	Shigella_flexneri_2457T_chromosome_1275	chromosome	1	1	0.98
bacterial sensory transduction regulator family protein-;-PF10722.4-;-HMM::pfam	1546	Shigella_flexneri_2457T_chromosome_1276	chromosome	1	1	0.99
binding-protein-dependent transport system inner membrane component family protein-;-PF00528.17-;-HMM::pfam	1547	Shigella_flexneri_2457T_chromosome_1279	chromosome	1	0.99	0.99
binding-protein-dependent transport system inner membrane component family protein-;-PF00528.17-;-HMM::pfam	1548	Shigella_flexneri_2457T_chromosome_1280	chromosome	1	0.99	0.96
inner membrane protein YbjO-;-UniRef100_P0AAZ2-;-BER::characterized::full::full	1549	Shigella_flexneri_2457T_chromosome_1281	chromosome	1	1	0.97
lysine-arginine-ornithine-binding periplasmic family protein-;-TIGR01096-;-HMM::subfamily	1550	Shigella_flexneri_2457T_chromosome_1283	chromosome	1	1	0.95
amino ABC transporter, permease , 3-TM region, His/Glu/Gln/Arg/opine family domain protein-;-TIGR01726-;-HMM::subfamily_domain	1551	Shigella_flexneri_2457T_chromosome_1284	chromosome	1	1	0.99
amino ABC transporter, permease , 3-TM region, His/Glu/Gln/Arg/opine family domain protein-;-TIGR01726-;-HMM::subfamily_domain	1552	Shigella_flexneri_2457T_chromosome_1285	chromosome	1	1	0.93
lysine-arginine-ornithine-binding periplasmic family protein-;-TIGR01096-;-HMM::subfamily	1553	Shigella_flexneri_2457T_chromosome_1286	chromosome	1	0.99	0.92
ABC transporter family protein-;-PF00005.22-;-HMM::pfam	1554	Shigella_flexneri_2457T_chromosome_1287	chromosome	1	1	1
conserved hypothetical protein-;-UniRef100_P75818-;-BER::characterized::full::full	1555	Shigella_flexneri_2457T_chromosome_1288	chromosome	1	1	0.59
pentapeptide repeats family protein-;-PF13599.1-;-HMM::pfam	1556	Shigella_flexneri_2457T_chromosome_1289	chromosome	1	0.99	0
conserved hypothetical protein-;-UniRef100_Q83LS2-;-BER::characterized::full::full	1557	Shigella_flexneri_2457T_chromosome_1290	chromosome	1	0.99	0.98
N-acetylmuramoyl-L-alanine amidase family protein-;-PF01510.20-;-HMM::pfam	1558	Shigella_flexneri_2457T_chromosome_1291	chromosome	1	1	0.97
conserved hypothetical protein-;-PF11066.3-;-HMM::pfam	1559	Shigella_flexneri_2457T_chromosome_1293	chromosome	1	1	0.95
NADH(P)-binding family protein-;-PF13460.1-;-HMM::pfam	1560	Shigella_flexneri_2457T_chromosome_1294	chromosome	1	0.99	0.96
beta-eliminating lyase family protein-;-PF01212.16-;-HMM::pfam	1561	Shigella_flexneri_2457T_chromosome_1295	chromosome	1	1	0.99
thiamine pyrophosphate enzyme, N-terminal TPP binding domain protein-;-PF02776.13-;-HMM::pfam	1562	Shigella_flexneri_2457T_chromosome_1296	chromosome	1	1	0.88
2Fe-2S iron-sulfur cluster binding domain protein-;-PF00111.22-;-HMM::pfam	1563	Shigella_flexneri_2457T_chromosome_1297	chromosome	1	0.99	0.98
hydroxylamine reductase-;-TIGR01703-;-HMM::equivalog	1564	Shigella_flexneri_2457T_chromosome_1298	chromosome	1	1	0.97
conserved hypothetical protein-;-PF03956.8-;-HMM::pfam	1565	Shigella_flexneri_2457T_chromosome_1299	chromosome	1	1	0.99
aquaporin Z-;-UniRef100_P60845-;-BER::characterized::full::full	1566	Shigella_flexneri_2457T_chromosome_1302	chromosome	1	1	0.95
conserved hypothetical protein-;-PF11398.3-;-HMM::pfam	1567	Shigella_flexneri_2457T_chromosome_1304	chromosome	1	1	0.93
conserved hypothetical protein-;-PF04393.8-;-HMM::pfam	1568	Shigella_flexneri_2457T_chromosome_1305	chromosome	1	0.99	0.97
efflux transporter, RND family, MFP subunit-;-TIGR01730-;-HMM::subfamily	1569	Shigella_flexneri_2457T_chromosome_1306	chromosome	1	1	0.95
ftsX-like permease family protein-;-PF02687.16-;-HMM::pfam	1570	Shigella_flexneri_2457T_chromosome_1307	chromosome	1	1	0.96
cold shock domain protein CspD-;-TIGR02381-;-HMM::equivalog	1571	Shigella_flexneri_2457T_chromosome_1308	chromosome	1	1	1
ATP-dependent Clp protease adaptor ClpS family protein-;-PF02617.12-;-HMM::pfam	1572	Shigella_flexneri_2457T_chromosome_1309	chromosome	1	0.99	1
ATP-dependent Clp protease ATP-binding subunit ClpA-;-TIGR02639-;-HMM::equivalog	1573	Shigella_flexneri_2457T_chromosome_1310	chromosome	1	1	0.96
translation initiation factor IF-1-;-TIGR00008-;-HMM::equivalog	1574	Shigella_flexneri_2457T_chromosome_1311	chromosome	1	1	1
leucyl/phenylalanyl-tRNA--protein transferase-;-TIGR00667-;-HMM::equivalog	1575	Shigella_flexneri_2457T_chromosome_1312	chromosome	1	1	0.99
thiol reductant ABC exporter, CydC subunit-;-TIGR02868-;-HMM::equivalog	1576	Shigella_flexneri_2457T_chromosome_1313	chromosome	1	0.99	0.97
thiol reductant ABC exporter, CydD subunit-;-TIGR02857-;-HMM::equivalog	1577	Shigella_flexneri_2457T_chromosome_1314	chromosome	1	1	0.95
thioredoxin-disulfide reductase-;-TIGR01292-;-HMM::equivalog	1578	Shigella_flexneri_2457T_chromosome_1315	chromosome	1	1	0.96
leucine-responsive regulatory protein-;-UniRef100_P0ACJ2-;-BER::characterized::full::full	1579	Shigella_flexneri_2457T_chromosome_1316	chromosome	1	1	1
ftsK/SpoIIIE family protein-;-PF01580.13-;-HMM::pfam	1580	Shigella_flexneri_2457T_chromosome_1317	chromosome	1	0.69	0.63
outer membrane lipocarrier protein LolA-;-TIGR00547-;-HMM::equivalog	1581	Shigella_flexneri_2457T_chromosome_1318	chromosome	1	1	0.98
ATPase AAA family domain protein-;-UniRef100_G5S9K4-;-BER::uncharacterized::full::partial	1582	Shigella_flexneri_2457T_chromosome_1319	chromosome	1	0.98	0.95
replication-associated recombination protein A-;-UniRef100_P0AAZ6-;-BER::characterized::full::full	1583	Shigella_flexneri_2457T_chromosome_1320	chromosome	1	0.99	0.95
serine--tRNA ligase-;-TIGR00414-;-HMM::equivalog	1584	Shigella_flexneri_2457T_chromosome_1321	chromosome	1	1	0.99
tat (twin-arginine translocation) pathway signal sequence domain protein-;-TIGR01409-;-HMM::domain	1585	Shigella_flexneri_2457T_chromosome_1322	chromosome	1	0.1	0.96
dimethyl sulfoxide reductase DmsA-;-UniRef100_P18775-;-BER::characterized::full::full	1586	Shigella_flexneri_2457T_chromosome_1323	chromosome	1	0.13	0.95
dimethylsulfoxide reductase, chain B-;-TIGR02951-;-HMM::equivalog	1587	Shigella_flexneri_2457T_chromosome_1324	chromosome	1	0.04	0.52
DMSO reductase anchor subunit family protein-;-PF04976.7-;-HMM::pfam	1588	Shigella_flexneri_2457T_chromosome_1325	chromosome	1	0	0.55
isochorismatase family protein-;-PF00857.15-;-HMM::pfam	1589	Shigella_flexneri_2457T_chromosome_1326	chromosome	1	0	0.88
conserved hypothetical protein-;-UniRef100_C4ZQ24-;-BER::characterized::full::full	1590	Shigella_flexneri_2457T_chromosome_1327	chromosome	1	0	0.95
integrase core domain protein-;-PF13683.1-;-HMM::pfam	1591	Shigella_flexneri_2457T_chromosome_1331	chromosome	1	0.99	0.99
bacteriophage lysis family protein-;-PF03245.8-;-HMM::pfam	1592	Shigella_flexneri_2457T_chromosome_1332	chromosome	1	0.42	0.35
transposase family protein-;-PF01527.15-;-HMM::pfam	1593	Shigella_flexneri_2457T_chromosome_1334	chromosome	1	0.76	0.72
conserved hypothetical protein-;-PF07102.7-;-HMM::pfam	1594	Shigella_flexneri_2457T_chromosome_1335	chromosome	1	1	0.37
conserved hypothetical protein-;-PF07105.6-;-HMM::pfam	1595	Shigella_flexneri_2457T_chromosome_1336	chromosome	1	1	0.92
conserved hypothetical protein-;-PF07105.6-;-HMM::pfam	1596	Shigella_flexneri_2457T_chromosome_1339	chromosome	1	0.99	0.9
conserved hypothetical protein-;-UniRef100_I6EEI6-;-BER::uncharacterized::full::full	1597	Shigella_flexneri_2457T_chromosome_1340	chromosome	1	0.98	0.99
hok/gef family protein-;-PF01848.11-;-HMM::pfam	1598	Shigella_flexneri_2457T_chromosome_1341	chromosome	1	0.99	1
conserved hypothetical protein-;-PF02677.9-;-HMM::pfam	1599	Shigella_flexneri_2457T_chromosome_1342	chromosome	1	0.99	0.99
hypothetical protein-;-default-;-hypothetical	1600	Shigella_flexneri_2457T_chromosome_1343	chromosome	1	0.99	0
conserved hypothetical protein-;-PF06163.6-;-HMM::pfam	1601	Shigella_flexneri_2457T_chromosome_1344	chromosome	1	1	0.45
istB-like ATP binding family protein-;-PF01695.12-;-HMM::pfam	1602	Shigella_flexneri_2457T_chromosome_1345	chromosome	1	0.99	0.45
putative DNA replication domain protein-;-UniRef100_Q8Z5Z9-;-BER::uncharacterized::full::partial	1603	Shigella_flexneri_2457T_chromosome_1346	chromosome	1	0.97	0.52
conserved hypothetical protein-;-UniRef100_Q8Z5Z8-;-BER::uncharacterized::full::full	1604	Shigella_flexneri_2457T_chromosome_1347	chromosome	1	0.95	0
conserved hypothetical protein-;-PF06254.6-;-HMM::pfam	1605	Shigella_flexneri_2457T_chromosome_1348	chromosome	1	1	0.95
helix-turn-helix family protein-;-PF01381.17-;-HMM::pfam	1606	Shigella_flexneri_2457T_chromosome_1350	chromosome	1	1	1
conserved hypothetical protein-;-PF07151.7-;-HMM::pfam	1607	Shigella_flexneri_2457T_chromosome_1351	chromosome	1	0.97	0.69
hypothetical protein-;-default-;-hypothetical	1608	Shigella_flexneri_2457T_chromosome_1352	chromosome	1	1	0.1
hypothetical protein-;-default-;-hypothetical	1609	Shigella_flexneri_2457T_chromosome_1353	chromosome	1	1	0
phage regulatory , Rha family protein-;-TIGR02681-;-HMM::subfamily	1610	Shigella_flexneri_2457T_chromosome_1356	chromosome	1	0.99	0.63
racC domain protein-;-UniRef100_I6DIX7-;-BER::uncharacterized::full::partial	1611	Shigella_flexneri_2457T_chromosome_1357	chromosome	1	0.21	0.2
enterobacterial exodeoxyribonuclease VIII family protein-;-PF06630.6-;-HMM::pfam	1612	Shigella_flexneri_2457T_chromosome_1360	chromosome	1	0.04	0.03
racC domain protein-;-UniRef100_I6DIX7-;-BER::uncharacterized::full::partial	1613	Shigella_flexneri_2457T_chromosome_1361	chromosome	1	0.18	0.17
putative E3 ubiquitin-protein ligase ipaH7.8-;-UniRef100_P18014-;-BER::characterized::full::full	1614	Shigella_flexneri_2457T_chromosome_1366	chromosome	1	0.99	0.98
resolvase, N terminal domain protein-;-PF00239.16-;-HMM::pfam	1615	Shigella_flexneri_2457T_chromosome_1367	chromosome	1	0.98	0.64
lactonase, 7-bladed beta-propeller family protein-;-PF10282.4-;-HMM::pfam	1616	Shigella_flexneri_2457T_chromosome_1368	chromosome	1	0.99	0.97
lysR substrate binding domain protein-;-PF03466.15-;-HMM::pfam	1617	Shigella_flexneri_2457T_chromosome_1369	chromosome	1	0.98	0.95
prpF family protein-;-PF04303.8-;-HMM::pfam	1618	Shigella_flexneri_2457T_chromosome_1371	chromosome	1	1	0
inner membrane protein YbhI-;-UniRef100_P75763-;-BER::characterized::full::full	1619	Shigella_flexneri_2457T_chromosome_1372	chromosome	1	0.99	0.02
aconitase family protein-;-PF00330.15-;-HMM::pfam	1620	Shigella_flexneri_2457T_chromosome_1373	chromosome	1	1	0.77
putative acyl-CoA thioester hydrolase YbhC-;-UniRef100_P46130-;-BER::characterized::full::full	1621	Shigella_flexneri_2457T_chromosome_1374	chromosome	1	0.99	0.94
phage integrase family protein-;-PF00589.17-;-HMM::pfam	1622	Shigella_flexneri_2457T_chromosome_1375	chromosome	1	0.95	0.03
phage lysozyme family protein-;-PF00959.14-;-HMM::pfam	1623	Shigella_flexneri_2457T_chromosome_1378	chromosome	1	0.68	0
transposase C of IS166 homeodomain protein-;-PF13007.2-;-HMM::pfam	1624	Shigella_flexneri_2457T_chromosome_1381	chromosome	1	0.91	0.9
putative transposase-;-PF13817.1-;-HMM::pfam	1625	Shigella_flexneri_2457T_chromosome_1384	chromosome	1	0.63	0.63
flavodoxin-like fold family protein-;-PF02525.12-;-HMM::pfam	1626	Shigella_flexneri_2457T_chromosome_1385	chromosome	1	0.14	0.84
bacterial regulatory helix-turn-helix , lysR family protein-;-PF00126.22-;-HMM::pfam	1627	Shigella_flexneri_2457T_chromosome_1386	chromosome	1	0	0.94
lysR substrate binding domain protein-;-PF03466.15-;-HMM::pfam	1628	Shigella_flexneri_2457T_chromosome_1388	chromosome	1	0.03	0.96
transmembrane amino acid transporter family protein-;-PF01490.13-;-HMM::pfam	1629	Shigella_flexneri_2457T_chromosome_1389	chromosome	1	0.12	0.86
pyruvate formate-lyase 1-activating enzyme-;-TIGR02493-;-HMM::equivalog	1630	Shigella_flexneri_2457T_chromosome_1395	chromosome	1	1	0.96
formate acetyltransferase-;-TIGR01255-;-HMM::equivalog	1631	Shigella_flexneri_2457T_chromosome_1396	chromosome	1	0.99	0.97
formate transporter FocA-;-TIGR04060-;-HMM::equivalog	1632	Shigella_flexneri_2457T_chromosome_1397	chromosome	1	1	0.99
conserved hypothetical protein-;-TIGR00702-;-HMM::domain	1633	Shigella_flexneri_2457T_chromosome_1398	chromosome	1	1	0.96
hypothetical protein-;-default-;-hypothetical	1634	Shigella_flexneri_2457T_chromosome_1399	chromosome	1	0.97	0.97
putative membrane protein-;-TMHMM-;-TMHMM	1635	Shigella_flexneri_2457T_chromosome_1400	chromosome	1	0.99	1
conserved hypothetical protein-;-PF04239.7-;-HMM::pfam	1636	Shigella_flexneri_2457T_chromosome_1401	chromosome	1	1	0.96
phosphoserine transaminase-;-TIGR01364-;-HMM::equivalog	1637	Shigella_flexneri_2457T_chromosome_1402	chromosome	1	1	0.98
3-phosphoshikimate 1-carboxyvinyltransferase-;-TIGR01356-;-HMM::equivalog	1638	Shigella_flexneri_2457T_chromosome_1403	chromosome	1	1	0.97
peptidase M48 family protein-;-PF01435.13-;-HMM::pfam	1639	Shigella_flexneri_2457T_chromosome_1405	chromosome	1	0.56	0.98
cytidylate kinase-;-TIGR00017-;-HMM::equivalog	1640	Shigella_flexneri_2457T_chromosome_1406	chromosome	1	1	0.97
ribosomal protein S1-;-TIGR00717-;-HMM::equivalog	1641	Shigella_flexneri_2457T_chromosome_1407	chromosome	1	1	0.99
integration host factor, beta subunit-;-TIGR00988-;-HMM::equivalog	1642	Shigella_flexneri_2457T_chromosome_1408	chromosome	1	1	1
conserved hypothetical protein-;-UniRef100_Q31YT7-;-BER::uncharacterized::full::partial	1643	Shigella_flexneri_2457T_chromosome_1409	chromosome	1	0.99	0.98
DNA internalization-related competence protein ComEC/Rec2-;-TIGR00361-;-HMM::equivalog	1644	Shigella_flexneri_2457T_chromosome_1410	chromosome	1	0.02	0.95
DNA internalization-related competence protein ComEC/Rec2-;-TIGR00361-;-HMM::equivalog	1645	Shigella_flexneri_2457T_chromosome_1411	chromosome	1	0.88	0.92
lipid A export permease/ATP-binding protein MsbA-;-TIGR02203-;-HMM::equivalog	1646	Shigella_flexneri_2457T_chromosome_1412	chromosome	1	1	0.97
tetraacyldisaccharide 4'-kinase-;-TIGR00682-;-HMM::equivalog	1647	Shigella_flexneri_2457T_chromosome_1413	chromosome	1	1	0.99
conserved hypothetical protein-;-PF06224.7-;-HMM::pfam	1648	Shigella_flexneri_2457T_chromosome_1414	chromosome	1	1	0.99
trm112p-like family protein-;-PF03966.11-;-HMM::pfam	1649	Shigella_flexneri_2457T_chromosome_1415	chromosome	1	1	1
3-deoxy-D-manno-octulosonate cytidylyltransferase-;-TIGR00466-;-HMM::equivalog	1650	Shigella_flexneri_2457T_chromosome_1416	chromosome	1	0.99	0.99
conserved hypothetical protein-;-UniRef100_P0AB04-;-BER::uncharacterized::full::full	1651	Shigella_flexneri_2457T_chromosome_1417	chromosome	1	1	1
conserved hypothetical protein-;-PF02698.12-;-HMM::pfam	1652	Shigella_flexneri_2457T_chromosome_1418	chromosome	1	1	0.98
methyltransferase domain protein-;-PF13847.1-;-HMM::pfam	1653	Shigella_flexneri_2457T_chromosome_1419	chromosome	1	1	0.98
chromosome partition protein MukF-;-UniRef100_A7ZK12-;-BER::characterized::full::full	1654	Shigella_flexneri_2457T_chromosome_1420	chromosome	1	1	1
chromosome partition protein MukE-;-UniRef100_P22524-;-BER::characterized::full::full	1655	Shigella_flexneri_2457T_chromosome_1421	chromosome	1	1	0.99
mukB N-terminal family protein-;-PF04310.7-;-HMM::pfam	1656	Shigella_flexneri_2457T_chromosome_1422	chromosome	1	1	0.96
putative amidase domain protein-;-UniRef100_Q0T6B6-;-BER::uncharacterized::full::partial	1657	Shigella_flexneri_2457T_chromosome_1424	chromosome	1	0.99	0.97
putative peptidoglycan binding domain protein-;-PF01471.13-;-HMM::pfam	1658	Shigella_flexneri_2457T_chromosome_1425	chromosome	1	1	0.96
conserved hypothetical protein-;-PF05951.8-;-HMM::pfam	1659	Shigella_flexneri_2457T_chromosome_1426	chromosome	1	1	1
metallo-beta-lactamase superfamily protein-;-PF00753.22-;-HMM::pfam	1660	Shigella_flexneri_2457T_chromosome_1427	chromosome	1	1	0.98
aminotransferase class I and II family protein-;-PF00155.16-;-HMM::pfam	1661	Shigella_flexneri_2457T_chromosome_1428	chromosome	1	1	0.97
outer membrane protein F-;-UniRef100_P02931-;-BER::characterized::full::full	1662	Shigella_flexneri_2457T_chromosome_1429	chromosome	1	1	0.99
asparagine--tRNA ligase-;-TIGR00457-;-HMM::equivalog	1663	Shigella_flexneri_2457T_chromosome_1430	chromosome	1	1	0.99
nicotinate phosphoribosyltransferase-;-TIGR01514-;-HMM::equivalog	1664	Shigella_flexneri_2457T_chromosome_1431	chromosome	1	1	0.99
aminopeptidase N-;-TIGR02414-;-HMM::equivalog	1665	Shigella_flexneri_2457T_chromosome_1432	chromosome	1	0.99	0.94
ABC transporter family protein-;-PF00005.22-;-HMM::pfam	1666	Shigella_flexneri_2457T_chromosome_1433	chromosome	1	0.99	0.84
putative aliphatic sulfonates transport permease protein SsuC-;-UniRef100_P75851-;-BER::characterized::full::full	1667	Shigella_flexneri_2457T_chromosome_1434	chromosome	1	0.94	0.89
alkanesulfonate transporter subunit domain protein-;-UniRef100_C8ULF7-;-BER::uncharacterized::full::partial	1668	Shigella_flexneri_2457T_chromosome_1437	chromosome	1	0.99	0.92
alkanesulfonate monooxygenase, FMNH(2)-dependent-;-TIGR03565-;-HMM::equivalog	1669	Shigella_flexneri_2457T_chromosome_1438	chromosome	1	1	0.96
putative aliphatic sulfonates-binding protein-;-UniRef100_P75853-;-BER::characterized::full::full	1670	Shigella_flexneri_2457T_chromosome_1439	chromosome	1	1	0.96
FMN reductase-;-TIGR03567-;-HMM::equivalog	1671	Shigella_flexneri_2457T_chromosome_1440	chromosome	1	1	0.96
type VII secretion system (T7SS), usher family protein-;-PF00577.15-;-HMM::pfam	1672	Shigella_flexneri_2457T_chromosome_1443	chromosome	1	0.99	0.02
fimbrial family protein-;-PF00419.15-;-HMM::pfam	1673	Shigella_flexneri_2457T_chromosome_1445	chromosome	1	1	0
fimbrial family protein-;-PF00419.15-;-HMM::pfam	1674	Shigella_flexneri_2457T_chromosome_1446	chromosome	1	1	0.12
gram-negative pili assembly chaperone, C-terminal domain protein-;-PF02753.12-;-HMM::pfam	1675	Shigella_flexneri_2457T_chromosome_1447	chromosome	1	1	0.95
dihydroorotate dehydrogenase-;-TIGR01036-;-HMM::equivalog	1676	Shigella_flexneri_2457T_chromosome_1448	chromosome	1	1	0.97
cell division protein ZapC-;-UniRef100_P75862-;-BER::characterized::full::full	1677	Shigella_flexneri_2457T_chromosome_1449	chromosome	1	0.99	0.96
2Fe-2S iron-sulfur cluster binding domain protein-;-PF00111.22-;-HMM::pfam	1678	Shigella_flexneri_2457T_chromosome_1450	chromosome	1	1	0.98
ribosomal RNA large subunit methyltransferase K/L-;-UniRef100_B1X8Q2-;-BER::characterized::full::full	1679	Shigella_flexneri_2457T_chromosome_1451	chromosome	1	0.99	0.96
heme ABC exporter, ATP-binding protein CcmA-;-TIGR01189-;-HMM::equivalog	1680	Shigella_flexneri_2457T_chromosome_1452	chromosome	1	0.99	0.94
integral membrane , PqiA family protein-;-TIGR00155-;-HMM::subfamily	1681	Shigella_flexneri_2457T_chromosome_1453	chromosome	1	1	1
mce related family protein-;-PF02470.15-;-HMM::pfam	1682	Shigella_flexneri_2457T_chromosome_1454	chromosome	1	1	0.99
conserved hypothetical protein-;-PF03886.8-;-HMM::pfam	1683	Shigella_flexneri_2457T_chromosome_1455	chromosome	1	1	1
ribosome modulation factor-;-UniRef100_P0AFW3-;-BER::characterized::full::full	1684	Shigella_flexneri_2457T_chromosome_1456	chromosome	1	0.98	0.98
beta-hydroxyacyl-(acyl-carrier-protein) dehydratase FabA-;-TIGR01749-;-HMM::equivalog	1685	Shigella_flexneri_2457T_chromosome_1457	chromosome	1	1	0.98
AAA domain protein-;-PF13654.1-;-HMM::pfam	1686	Shigella_flexneri_2457T_chromosome_1458	chromosome	1	1	0.98
organiser of macrodomain of Terminus of chromosome family protein-;-PF06303.7-;-HMM::pfam	1687	Shigella_flexneri_2457T_chromosome_1459	chromosome	1	0.99	0.97
ompA-like transmembrane domain protein-;-PF01389.12-;-HMM::pfam	1688	Shigella_flexneri_2457T_chromosome_1460	chromosome	1	1	0.87
cell division inhibitor SulA-;-UniRef100_Q1JQN1-;-BER::characterized::full::full	1689	Shigella_flexneri_2457T_chromosome_1461	chromosome	1	1	0.98
tfoX N-terminal domain protein-;-PF04993.8-;-HMM::pfam	1690	Shigella_flexneri_2457T_chromosome_1462	chromosome	1	0.96	0.95
integrase core domain protein-;-PF00665.21-;-HMM::pfam	1691	Shigella_flexneri_2457T_chromosome_1464	chromosome	1	0.98	0.98
integral membrane , YccS/YhfK family protein-;-TIGR01667-;-HMM::subfamily	1692	Shigella_flexneri_2457T_chromosome_1465	chromosome	1	0.98	0.96
inner membrane protein YccF-;-UniRef100_P0AB12-;-BER::characterized::full::full	1693	Shigella_flexneri_2457T_chromosome_1466	chromosome	1	1	0.99
methylglyoxal synthase-;-TIGR00160-;-HMM::equivalog	1694	Shigella_flexneri_2457T_chromosome_1468	chromosome	1	0.99	0.97
conserved hypothetical protein-;-UniRef100_A7ZK68-;-BER::characterized::full::full	1695	Shigella_flexneri_2457T_chromosome_1469	chromosome	1	1	0.99
coA binding domain protein-;-PF13380.1-;-HMM::pfam	1696	Shigella_flexneri_2457T_chromosome_1470	chromosome	1	0.99	0.98
heat shock protein HspQ-;-UniRef100_B7UN45-;-BER::characterized::full::full	1697	Shigella_flexneri_2457T_chromosome_1471	chromosome	1	0.98	0.97
ribosomal RNA large subunit methyltransferase I-;-UniRef100_C4ZQ93-;-BER::characterized::full::full	1698	Shigella_flexneri_2457T_chromosome_1472	chromosome	1	1	0.98
acylphosphatase family protein-;-PF00708.13-;-HMM::pfam	1699	Shigella_flexneri_2457T_chromosome_1473	chromosome	1	0.99	0.96
sulfurtransferase TusE-;-UniRef100_Q8XD82-;-BER::characterized::full::full	1700	Shigella_flexneri_2457T_chromosome_1474	chromosome	1	1	0.93
inhibitor of apoptosis-promoting Bax1 family protein-;-PF01027.15-;-HMM::pfam	1701	Shigella_flexneri_2457T_chromosome_1475	chromosome	1	0.98	0.96
hydrogenase-1 large chain-;-UniRef100_P0ACD8-;-BER::characterized::full::full	1702	Shigella_flexneri_2457T_chromosome_1477	chromosome	1	0.99	0.95
ni/Fe-hydrogenase, b-type cytochrome subunit-;-TIGR02125-;-HMM::equivalog	1703	Shigella_flexneri_2457T_chromosome_1478	chromosome	1	1	0.95
hydrogenase expression/formation protein-;-TIGR00140-;-HMM::equivalog	1704	Shigella_flexneri_2457T_chromosome_1479	chromosome	1	0.99	0.98
hydrogenase-1 operon protein HyaE-;-UniRef100_P19931-;-BER::characterized::full::full	1705	Shigella_flexneri_2457T_chromosome_1480	chromosome	1	1	0.99
hupH hydrogenase expression , C-terminal conserved region family protein-;-PF04809.8-;-HMM::pfam	1706	Shigella_flexneri_2457T_chromosome_1481	chromosome	1	1	0.99
bacterial Cytochrome Ubiquinol Oxidase family protein-;-PF01654.12-;-HMM::pfam	1707	Shigella_flexneri_2457T_chromosome_1482	chromosome	1	1	0.97
cytochrome d ubiquinol oxidase, subunit II-;-TIGR00203-;-HMM::equivalog	1708	Shigella_flexneri_2457T_chromosome_1483	chromosome	1	0.99	0.94
putative cytochrome bd-II ubiquinol oxidase subunit AppX-;-UniRef100_P24244-;-BER::characterized::full::full	1709	Shigella_flexneri_2457T_chromosome_1484	chromosome	1	1	1
histidine phosphatase super family protein-;-PF00328.17-;-HMM::pfam	1710	Shigella_flexneri_2457T_chromosome_1485	chromosome	1	0.99	0.95
tyrosine-protein kinase etk-;-UniRef100_P38134-;-BER::characterized::full::full	1711	Shigella_flexneri_2457T_chromosome_1486	chromosome	1	0.62	0.97
low molecular weight phosphotyrosine phosphatase family protein-;-PF01451.16-;-HMM::pfam	1712	Shigella_flexneri_2457T_chromosome_1487	chromosome	1	0.99	0.95
polysaccharide biosynthesis/export family protein-;-PF02563.11-;-HMM::pfam	1713	Shigella_flexneri_2457T_chromosome_1488	chromosome	1	1	0.99
conserved hypothetical protein-;-PF06082.6-;-HMM::pfam	1714	Shigella_flexneri_2457T_chromosome_1489	chromosome	1	0.73	0.94
capsule biosynthesis GfcC family protein-;-PF06251.6-;-HMM::pfam	1715	Shigella_flexneri_2457T_chromosome_1490	chromosome	1	1	0.98
conserved hypothetical protein-;-UniRef100_P75884-;-BER::characterized::full::full	1716	Shigella_flexneri_2457T_chromosome_1491	chromosome	1	0.99	0.96
conserved hypothetical protein-;-UniRef100_B7LF94-;-BER::uncharacterized::full::full	1717	Shigella_flexneri_2457T_chromosome_1492	chromosome	1	0.99	0.93
gnsA/GnsB family protein-;-PF08178.6-;-HMM::pfam	1718	Shigella_flexneri_2457T_chromosome_1495	chromosome	1	1	0.98
putative electron transport protein YccM-;-UniRef100_P52636-;-BER::characterized::full::full	1719	Shigella_flexneri_2457T_chromosome_1496	chromosome	1	1	0.96
TMAO reductase system sensor TorS domain protein-;-UniRef100_B1ERT2-;-BER::uncharacterized::full::partial	1720	Shigella_flexneri_2457T_chromosome_1498	chromosome	1	0.99	0.98
TMAO reductase system periplasmic protein TorT-;-TIGR02955-;-HMM::equivalog	1721	Shigella_flexneri_2457T_chromosome_1499	chromosome	1	1	0.88
transcriptional regulatory , C terminal family protein-;-PF00486.23-;-HMM::pfam	1722	Shigella_flexneri_2457T_chromosome_1500	chromosome	1	1	0.96
trimethylamine-N-oxide reductase c-type cytochrome TorC-;-TIGR02162-;-HMM::equivalog	1723	Shigella_flexneri_2457T_chromosome_1501	chromosome	1	0.99	0.95
molybdopterin oxidoreductase family protein-;-PF00384.17-;-HMM::pfam	1724	Shigella_flexneri_2457T_chromosome_1502	chromosome	1	0.53	0.92
molydopterin dinucleotide binding domain protein-;-PF01568.16-;-HMM::pfam	1725	Shigella_flexneri_2457T_chromosome_1503	chromosome	1	1	0.97
chaperone TorD domain protein-;-UniRef100_P36662-;-BER::characterized::full::partial	1726	Shigella_flexneri_2457T_chromosome_1504	chromosome	1	1	0.84
nitrate reductase delta subunit-;-PF02613.10-;-HMM::pfam	1727	Shigella_flexneri_2457T_chromosome_1506	chromosome	1	1	0.89
chaperone modulatory protein CbpM-;-UniRef100_A7ZKA4-;-BER::characterized::full::full	1728	Shigella_flexneri_2457T_chromosome_1507	chromosome	1	1	0.99
curved DNA-binding protein-;-UniRef100_C4ZQC8-;-BER::characterized::full::full	1729	Shigella_flexneri_2457T_chromosome_1508	chromosome	1	1	0.98
conserved hypothetical protein-;-UniRef100_A7ZKA6-;-BER::uncharacterized::full::full	1730	Shigella_flexneri_2457T_chromosome_1509	chromosome	1	0.99	0.89
histidine phosphatase super family protein-;-PF00328.17-;-HMM::pfam	1731	Shigella_flexneri_2457T_chromosome_1510	chromosome	1	1	0.09
conserved hypothetical protein-;-UniRef100_P0AB16-;-BER::characterized::full::full	1732	Shigella_flexneri_2457T_chromosome_1511	chromosome	1	1	0
quinone oxidoreductase, type IV-;-TIGR01755-;-HMM::equivalog	1733	Shigella_flexneri_2457T_chromosome_1512	chromosome	1	0.99	0.03
stress-induced bacterial acidophilic repeat motif family protein-;-PF10685.4-;-HMM::pfam	1734	Shigella_flexneri_2457T_chromosome_1513	chromosome	1	1	0.18
pyrimidine utilization transport protein G-;-TIGR03616-;-HMM::equivalog	1735	Shigella_flexneri_2457T_chromosome_1514	chromosome	1	1	0.02
pyrimidine utilization flavin reductase protein F-;-TIGR03615-;-HMM::equivalog	1736	Shigella_flexneri_2457T_chromosome_1515	chromosome	1	1	0
putative malonic semialdehyde reductase RutE-;-UniRef100_C4ZQD6-;-BER::characterized::full::full	1737	Shigella_flexneri_2457T_chromosome_1516	chromosome	1	0.99	0
pyrimidine utilization protein D-;-TIGR03611-;-HMM::equivalog	1738	Shigella_flexneri_2457T_chromosome_1517	chromosome	1	0.99	0
pyrimidine utilization protein C-;-TIGR03610-;-HMM::equivalog	1739	Shigella_flexneri_2457T_chromosome_1518	chromosome	1	0.99	0
pyrimidine utilization protein B-;-TIGR03614-;-HMM::equivalog	1740	Shigella_flexneri_2457T_chromosome_1519	chromosome	1	0.99	0.03
pyrimidine utilization protein A-;-TIGR03612-;-HMM::equivalog	1741	Shigella_flexneri_2457T_chromosome_1520	chromosome	1	0.99	0.13
pyrimidine utilization regulatory protein R-;-TIGR03613-;-HMM::equivalog	1742	Shigella_flexneri_2457T_chromosome_1521	chromosome	1	1	0.98
transposase family protein-;-PF04986.8-;-HMM::pfam	1743	Shigella_flexneri_2457T_chromosome_1522	chromosome	1	0.99	0.94
ferrous iron permease EfeU-;-UniRef100_Q8XAS8-;-BER::characterized::full::full	1744	Shigella_flexneri_2457T_chromosome_1524	chromosome	1	1	0.92
iron uptake system component EfeO-;-UniRef100_P0AB24-;-BER::characterized::full::full	1745	Shigella_flexneri_2457T_chromosome_1525	chromosome	1	1	0.98
phoB-dependent, ATP-binding pho regulon component may be helicase induced by P starvation domain protein-;-UniRef100_J7R367-;-BER::uncharacterized::full::partial	1746	Shigella_flexneri_2457T_chromosome_1527	chromosome	1	1	0.79
phoH-like family protein-;-PF02562.11-;-HMM::pfam	1747	Shigella_flexneri_2457T_chromosome_1528	chromosome	1	0.99	0.98
integrase core domain protein-;-PF00665.21-;-HMM::pfam	1748	Shigella_flexneri_2457T_chromosome_1529	chromosome	1	0.99	0.55
transposase family protein-;-PF01527.15-;-HMM::pfam	1749	Shigella_flexneri_2457T_chromosome_1530	chromosome	1	1	0.62
acyl transferase domain protein-;-PF00698.16-;-HMM::pfam	1750	Shigella_flexneri_2457T_chromosome_1531	chromosome	1	0.98	0
photosystem II complex subunit Ycf12 family protein-;-PF05969.6-;-HMM::pfam	1751	Shigella_flexneri_2457T_chromosome_1532	chromosome	1	0.99	0
glyoxylate/hydroxypyruvate reductase A domain protein-;-UniRef100_B7M907-;-BER::characterized::full::partial	1752	Shigella_flexneri_2457T_chromosome_1533	chromosome	1	0.99	0.97
D-isomer specific 2-hydroxyacid dehydrogenase, NAD binding domain protein-;-PF02826.14-;-HMM::pfam	1753	Shigella_flexneri_2457T_chromosome_1534	chromosome	1	0.99	0.97
putative phosphatase YcdX-;-UniRef100_C4ZRX5-;-BER::characterized::full::full	1754	Shigella_flexneri_2457T_chromosome_1535	chromosome	1	0.99	0.97
chaperone protein YcdY-;-UniRef100_P75915-;-BER::characterized::full::full	1755	Shigella_flexneri_2457T_chromosome_1536	chromosome	1	1	0.99
inner membrane protein YcdZ-;-UniRef100_P75916-;-BER::characterized::full::full	1756	Shigella_flexneri_2457T_chromosome_1537	chromosome	1	1	0.99
curli production assembly/transport component CsgG family protein-;-PF03783.9-;-HMM::pfam	1757	Shigella_flexneri_2457T_chromosome_1538	chromosome	1	0.99	0.99
curli production assembly/transport component CsgG family protein-;-PF03783.9-;-HMM::pfam	1758	Shigella_flexneri_2457T_chromosome_1539	chromosome	1	1	0.3
type VIII secretion system (T8SS), CsgF family protein-;-PF10614.4-;-HMM::pfam	1759	Shigella_flexneri_2457T_chromosome_1540	chromosome	1	0.99	0
curli assembly CsgE family protein-;-PF10627.4-;-HMM::pfam	1760	Shigella_flexneri_2457T_chromosome_1541	chromosome	1	0.99	0
bacterial regulatory, luxR family protein-;-PF00196.14-;-HMM::pfam	1761	Shigella_flexneri_2457T_chromosome_1542	chromosome	1	1	0
curlin associated repeat family protein-;-PF07012.7-;-HMM::pfam	1762	Shigella_flexneri_2457T_chromosome_1543	chromosome	1	0.99	0
putative membrane protein-;-TMHMM-;-TMHMM	1763	Shigella_flexneri_2457T_chromosome_1544	chromosome	1	1	0.16
integrase core domain protein-;-PF00665.21-;-HMM::pfam	1764	Shigella_flexneri_2457T_chromosome_1546	chromosome	1	0.87	0.87
curlin associated repeat family protein-;-PF07012.7-;-HMM::pfam	1765	Shigella_flexneri_2457T_chromosome_1547	chromosome	1	1	0.27
csgC-;-UniRef100_B7MII3-;-BER::characterized::full::full	1766	Shigella_flexneri_2457T_chromosome_1548	chromosome	1	0.99	0.58
conserved hypothetical protein-;-UniRef100_P75917-;-BER::uncharacterized::full::full	1767	Shigella_flexneri_2457T_chromosome_1549	chromosome	1	0.99	0.93
O-acetyl-ADP-ribose deacetylase-;-UniRef100_P0A8D8-;-BER::characterized::full::full	1768	Shigella_flexneri_2457T_chromosome_1550	chromosome	1	0.99	0.97
phospholipase D family protein-;-PF00614.17-;-HMM::pfam	1769	Shigella_flexneri_2457T_chromosome_1551	chromosome	1	0.99	0.96
acyltransferase family protein-;-PF01757.17-;-HMM::pfam	1770	Shigella_flexneri_2457T_chromosome_1552	chromosome	1	1	0.96
glycosyl transferase 2 family protein-;-PF00535.21-;-HMM::pfam	1771	Shigella_flexneri_2457T_chromosome_1554	chromosome	1	1	0.97
putative glucans biosynthesis glucosyltransferase H-;-UniRef100_F4SFX2-;-BER::uncharacterized::full::full	1772	Shigella_flexneri_2457T_chromosome_1555	chromosome	1	1	0.95
tape measure domain protein-;-TIGR02675-;-HMM::domain	1773	Shigella_flexneri_2457T_chromosome_1558	chromosome	1	0.99	0.51
putative membrane domain protein-;-UniRef100_D2ACC8-;-BER::uncharacterized::full::partial	1774	Shigella_flexneri_2457T_chromosome_1559	chromosome	1	0.74	0.12
hypothetical protein-;-default-;-hypothetical	1775	Shigella_flexneri_2457T_chromosome_1562	chromosome	1	0.34	0
conserved hypothetical protein-;-UniRef100_I6DUD2-;-BER::uncharacterized::full::partial	1776	Shigella_flexneri_2457T_chromosome_1565	chromosome	1	0	0.82
conserved hypothetical protein-;-UniRef100_I6DFB5-;-BER::uncharacterized::full::partial	1777	Shigella_flexneri_2457T_chromosome_1568	chromosome	1	0.77	0.37
recombinase family protein-;-PF07508.8-;-HMM::pfam	1778	Shigella_flexneri_2457T_chromosome_1573	chromosome	1	0.95	0.02
hypothetical protein-;-default-;-hypothetical	1779	Shigella_flexneri_2457T_chromosome_1574	chromosome	1	1	0.85
lipid A biosynthesis lauroyl acyltransferase-;-UniRef100_P0ACV1-;-BER::characterized::full::full	1780	Shigella_flexneri_2457T_chromosome_1575	chromosome	1	1	0.98
rhodanese-like domain protein-;-PF00581.15-;-HMM::pfam	1781	Shigella_flexneri_2457T_chromosome_1576	chromosome	1	1	0.56
protein YceI-;-UniRef100_P0A8X3-;-BER::characterized::full::full	1782	Shigella_flexneri_2457T_chromosome_1577	chromosome	1	1	0.94
conserved hypothetical protein-;-UniRef100_P75925-;-BER::characterized::full::full	1783	Shigella_flexneri_2457T_chromosome_1578	chromosome	1	0.99	0.98
conserved hypothetical protein-;-UniRef100_P64443-;-BER::characterized::full::full	1784	Shigella_flexneri_2457T_chromosome_1579	chromosome	1	0.98	1
FAD dependent oxidoreductase family protein-;-PF01266.19-;-HMM::pfam	1785	Shigella_flexneri_2457T_chromosome_1580	chromosome	1	1	0.98
DNA-damage-inducible protein I-;-UniRef100_P0ABR3-;-BER::characterized::full::full	1786	Shigella_flexneri_2457T_chromosome_1581	chromosome	1	1	0.99
dihydroorotase, homodimeric type-;-TIGR00856-;-HMM::equivalog	1787	Shigella_flexneri_2457T_chromosome_1582	chromosome	1	1	0.98
conserved hypothetical protein-;-UniRef100_P0AB26-;-BER::characterized::full::full	1788	Shigella_flexneri_2457T_chromosome_1583	chromosome	1	1	1
glutaredoxin, GrxB family-;-TIGR02182-;-HMM::equivalog	1789	Shigella_flexneri_2457T_chromosome_1584	chromosome	1	0.99	0.99
multidrug resistance protein MdtH-;-UniRef100_A7ZKH0-;-BER::characterized::full::full	1790	Shigella_flexneri_2457T_chromosome_1585	chromosome	1	1	0.99
acetyltransferase domain protein-;-PF13302.1-;-HMM::pfam	1791	Shigella_flexneri_2457T_chromosome_1586	chromosome	1	1	0.99
conserved hypothetical protein-;-UniRef100_C4ZS07-;-BER::characterized::full::full	1792	Shigella_flexneri_2457T_chromosome_1587	chromosome	1	1	0.91
integral membrane protein MviN-;-TIGR01695-;-HMM::equivalog	1793	Shigella_flexneri_2457T_chromosome_1589	chromosome	1	1	0.99
flgN family protein-;-PF05130.7-;-HMM::pfam	1794	Shigella_flexneri_2457T_chromosome_1590	chromosome	1	1	0.98
flagellar biosynthesis anti-sigma factor FlgM-;-TIGR03824-;-HMM::equivalog	1795	Shigella_flexneri_2457T_chromosome_1591	chromosome	1	0.99	0.81
flagella basal body P-ring formation protein FlgA-;-TIGR03170-;-HMM::equivalog_domain	1796	Shigella_flexneri_2457T_chromosome_1592	chromosome	1	1	0.92
flagellar basal-body rod protein FlgB-;-TIGR01396-;-HMM::equivalog	1797	Shigella_flexneri_2457T_chromosome_1593	chromosome	1	0.99	0.6
flagella basal body rod family protein-;-PF00460.15-;-HMM::pfam	1798	Shigella_flexneri_2457T_chromosome_1594	chromosome	1	0.99	0.94
flagellar basal body rod FlgEFG C-terminal family protein-;-PF06429.8-;-HMM::pfam	1799	Shigella_flexneri_2457T_chromosome_1595	chromosome	1	1	0.96
flagellar hook capping - N-terminal region family protein-;-PF03963.9-;-HMM::pfam	1800	Shigella_flexneri_2457T_chromosome_1596	chromosome	1	1	0.99
flagellar hook-basal body family protein-;-TIGR03506-;-HMM::subfamily	1801	Shigella_flexneri_2457T_chromosome_1597	chromosome	1	0.99	0.97
flagellar hook-basal body family protein-;-TIGR03506-;-HMM::subfamily	1802	Shigella_flexneri_2457T_chromosome_1598	chromosome	1	0.99	0.98
flagellar basal-body rod protein FlgG-;-TIGR02488-;-HMM::equivalog	1803	Shigella_flexneri_2457T_chromosome_1599	chromosome	1	0.99	0.97
flagellar L-ring family protein-;-PF02107.11-;-HMM::pfam	1804	Shigella_flexneri_2457T_chromosome_1600	chromosome	1	1	0.99
flagellar P-ring family protein-;-PF02119.11-;-HMM::pfam	1805	Shigella_flexneri_2457T_chromosome_1601	chromosome	1	0.99	0.96
flagellar rod assembly protein/muramidase FlgJ-;-TIGR02541-;-HMM::equivalog	1806	Shigella_flexneri_2457T_chromosome_1602	chromosome	1	1	0.93
flagellar hook-associated protein FlgK-;-TIGR02492-;-HMM::equivalog	1807	Shigella_flexneri_2457T_chromosome_1603	chromosome	1	0.82	0.95
flagellar basal body rod FlgEFG C-terminal family protein-;-PF06429.8-;-HMM::pfam	1808	Shigella_flexneri_2457T_chromosome_1604	chromosome	1	1	0.94
flagellar hook-associated protein 3-;-TIGR02550-;-HMM::equivalog	1809	Shigella_flexneri_2457T_chromosome_1605	chromosome	1	0.99	0.93
flagellar hook-associated protein 3-;-TIGR02550-;-HMM::equivalog	1810	Shigella_flexneri_2457T_chromosome_1606	chromosome	1	0.98	0.88
ribonuclease, Rne/Rng family domain protein-;-TIGR00757-;-HMM::subfamily_domain	1811	Shigella_flexneri_2457T_chromosome_1607	chromosome	1	0.99	0.95
RNA pseudouridylate synthase family protein-;-PF00849.17-;-HMM::pfam	1812	Shigella_flexneri_2457T_chromosome_1608	chromosome	1	1	0.98
RNA pseudouridylate synthase family protein-;-PF00849.17-;-HMM::pfam	1813	Shigella_flexneri_2457T_chromosome_1609	chromosome	1	1	1
septum formation protein Maf-;-TIGR00172-;-HMM::equivalog	1814	Shigella_flexneri_2457T_chromosome_1610	chromosome	1	0.99	0.98
conserved hypothetical protein-;-PF02620.12-;-HMM::pfam	1815	Shigella_flexneri_2457T_chromosome_1611	chromosome	1	0.99	1
ribosomal protein L32-;-TIGR01031-;-HMM::equivalog	1816	Shigella_flexneri_2457T_chromosome_1612	chromosome	1	1	0.98
fatty acid/phospholipid synthesis protein PlsX-;-TIGR00182-;-HMM::equivalog	1817	Shigella_flexneri_2457T_chromosome_1613	chromosome	1	1	0.99
3-oxoacyl-[acyl-carrier-protein] synthase 3-;-UniRef100_A7ZKJ4-;-BER::characterized::full::full	1818	Shigella_flexneri_2457T_chromosome_1614	chromosome	1	0.99	0.98
malonyl CoA-acyl carrier protein transacylase-;-TIGR00128-;-HMM::equivalog	1819	Shigella_flexneri_2457T_chromosome_1615	chromosome	1	0.99	0.97
3-oxoacyl-[acyl-carrier-protein] reductase-;-TIGR01830-;-HMM::equivalog	1820	Shigella_flexneri_2457T_chromosome_1616	chromosome	1	1	0.99
acyl carrier protein-;-TIGR00517-;-HMM::equivalog	1821	Shigella_flexneri_2457T_chromosome_1617	chromosome	1	1	1
beta-ketoacyl-acyl-carrier-protein synthase II-;-TIGR03150-;-HMM::equivalog	1822	Shigella_flexneri_2457T_chromosome_1618	chromosome	1	1	0.99
aminodeoxychorismate lyase-;-TIGR03461-;-HMM::equivalog	1823	Shigella_flexneri_2457T_chromosome_1619	chromosome	1	0.99	0.96
yceG-like family protein-;-PF02618.11-;-HMM::pfam	1824	Shigella_flexneri_2457T_chromosome_1620	chromosome	1	1	0.97
thymidylate kinase-;-TIGR00041-;-HMM::equivalog	1825	Shigella_flexneri_2457T_chromosome_1621	chromosome	1	0.99	0.98
DNA polymerase III subunit delta'-;-UniRef100_P28631-;-BER::characterized::full::full	1826	Shigella_flexneri_2457T_chromosome_1622	chromosome	1	1	0.98
conserved hypothetical protein-;-UniRef100_P0AFQ9-;-BER::characterized::full::full	1827	Shigella_flexneri_2457T_chromosome_1623	chromosome	1	1	1
PTS system glucose-specific EIICB component-;-UniRef100_P69788-;-BER::characterized::full::full	1828	Shigella_flexneri_2457T_chromosome_1624	chromosome	1	0.99	0.99
tonB-dependent siderophore receptor family protein-;-TIGR01783-;-HMM::subfamily	1829	Shigella_flexneri_2457T_chromosome_1625	chromosome	1	1	0.99
tonB-dependent siderophore receptor family protein-;-TIGR01783-;-HMM::subfamily	1830	Shigella_flexneri_2457T_chromosome_1626	chromosome	1	0.99	0.85
HIT-like protein HinT-;-UniRef100_P0ACE8-;-BER::characterized::full::full	1831	Shigella_flexneri_2457T_chromosome_1627	chromosome	1	0.99	0.98
conserved hypothetical protein-;-PF07233.7-;-HMM::pfam	1832	Shigella_flexneri_2457T_chromosome_1628	chromosome	1	0.99	0.99
conserved hypothetical protein-;-PF13036.1-;-HMM::pfam	1833	Shigella_flexneri_2457T_chromosome_1629	chromosome	1	0.99	0.98
thiamine kinase-;-TIGR02721-;-HMM::equivalog	1834	Shigella_flexneri_2457T_chromosome_1630	chromosome	1	1	0.98
beta-hexosaminidase-;-UniRef100_C4ZS47-;-BER::characterized::full::full	1835	Shigella_flexneri_2457T_chromosome_1631	chromosome	1	0.99	0.92
conserved hypothetical protein-;-PF05728.7-;-HMM::pfam	1836	Shigella_flexneri_2457T_chromosome_1632	chromosome	1	1	0.97
NADH dehydrogenase-;-UniRef100_P00393-;-BER::characterized::full::full	1837	Shigella_flexneri_2457T_chromosome_1633	chromosome	1	0.99	0.95
glycine zipper 2TM domain protein-;-PF05433.10-;-HMM::pfam	1838	Shigella_flexneri_2457T_chromosome_1634	chromosome	1	1	0.98
HTH-type transcriptional repressor ComR-;-UniRef100_P75952-;-BER::characterized::full::full	1839	Shigella_flexneri_2457T_chromosome_1635	chromosome	1	0.99	0.99
multiple stress resistance protein BhsA-;-UniRef100_P0AB42-;-BER::characterized::full::full	1840	Shigella_flexneri_2457T_chromosome_1636	chromosome	1	0.99	0.95
L,D-transpeptidase catalytic domain protein-;-PF03734.9-;-HMM::pfam	1841	Shigella_flexneri_2457T_chromosome_1637	chromosome	1	1	0.99
transcription-repair coupling factor-;-TIGR00580-;-HMM::equivalog	1842	Shigella_flexneri_2457T_chromosome_1638	chromosome	1	1	0.97
inner membrane protein YcfT-;-UniRef100_P75955-;-BER::characterized::full::full	1843	Shigella_flexneri_2457T_chromosome_1639	chromosome	1	1	0.98
liporeleasing system, transmembrane , LolC/E family protein-;-TIGR02212-;-HMM::subfamily	1844	Shigella_flexneri_2457T_chromosome_1640	chromosome	1	0.99	0.95
liporeleasing system, ATP-binding protein-;-TIGR02211-;-HMM::equivalog	1845	Shigella_flexneri_2457T_chromosome_1641	chromosome	1	0.99	0.91
liporeleasing system, transmembrane protein LolE-;-TIGR02213-;-HMM::equivalog	1846	Shigella_flexneri_2457T_chromosome_1642	chromosome	1	1	0.96
glucokinase family protein-;-PF02685.11-;-HMM::pfam	1847	Shigella_flexneri_2457T_chromosome_1643	chromosome	1	1	0.94
NAD-dependent protein deacylase-;-UniRef100_P75960-;-BER::characterized::full::full	1848	Shigella_flexneri_2457T_chromosome_1644	chromosome	1	1	0.94
binding-protein-dependent transport system inner membrane component family protein-;-PF00528.17-;-HMM::pfam	1849	Shigella_flexneri_2457T_chromosome_1646	chromosome	1	0.99	0.98
polyamine ABC transporter, ATP-binding family protein-;-TIGR01187-;-HMM::subfamily	1850	Shigella_flexneri_2457T_chromosome_1648	chromosome	1	1	0.98
hypothetical protein-;-default-;-hypothetical	1851	Shigella_flexneri_2457T_chromosome_1649	chromosome	1	0.99	0.99
peptidase T-;-TIGR01882-;-HMM::equivalog	1852	Shigella_flexneri_2457T_chromosome_1650	chromosome	1	0.99	0.97
50S ribosomal protein L16 arginine hydroxylase-;-UniRef100_P27431-;-BER::characterized::full::full	1853	Shigella_flexneri_2457T_chromosome_1651	chromosome	1	1	0.98
phage integrase family protein-;-PF00589.17-;-HMM::pfam	1854	Shigella_flexneri_2457T_chromosome_1652	chromosome	1	0.99	0.18
conserved hypothetical protein-;-UniRef100_L3CCT1-;-BER::uncharacterized::full::full	1855	Shigella_flexneri_2457T_chromosome_1653	chromosome	1	0.99	0.35
conserved hypothetical protein-;-UniRef100_L3BPM9-;-BER::uncharacterized::full::full	1856	Shigella_flexneri_2457T_chromosome_1654	chromosome	1	0.99	0.96
putative prophage protein-;-UniRef100_D3GTI2-;-BER::uncharacterized::full::full	1857	Shigella_flexneri_2457T_chromosome_1655	chromosome	1	0.98	0.95
hypothetical protein-;-default-;-hypothetical	1858	Shigella_flexneri_2457T_chromosome_1656	chromosome	1	0.99	0.99
conserved hypothetical protein-;-PF13973.1-;-HMM::pfam	1859	Shigella_flexneri_2457T_chromosome_1657	chromosome	1	0.99	0.65
phage/plasmid primase, P4 family, C-terminal domain protein-;-TIGR01613-;-HMM::subfamily_domain	1860	Shigella_flexneri_2457T_chromosome_1658	chromosome	1	0.51	0.04
putative predicted protein-;-UniRef100_C4TIF6-;-BER::uncharacterized::full::full	1861	Shigella_flexneri_2457T_chromosome_1659	chromosome	1	0.99	0.72
hypothetical protein-;-default-;-hypothetical	1862	Shigella_flexneri_2457T_chromosome_1660	chromosome	1	0.98	0
perC transcriptional activator family protein-;-PF06069.6-;-HMM::pfam	1863	Shigella_flexneri_2457T_chromosome_1661	chromosome	1	0.98	0.34
putative predicted protein-;-UniRef100_C4TIF3-;-BER::uncharacterized::full::full	1864	Shigella_flexneri_2457T_chromosome_1662	chromosome	1	1	0
phage major capsid protein, HK97 family-;-TIGR01554-;-HMM::equivalog	1865	Shigella_flexneri_2457T_chromosome_1663	chromosome	1	0.99	0
phage major capsid protein, HK97 family-;-TIGR01554-;-HMM::equivalog	1866	Shigella_flexneri_2457T_chromosome_1664	chromosome	1	0.98	0.07
phage prohead protease, HK97 family-;-TIGR01543-;-HMM::equivalog	1867	Shigella_flexneri_2457T_chromosome_1665	chromosome	1	1	0
phage head-tail joining family protein-;-PF05521.6-;-HMM::pfam	1868	Shigella_flexneri_2457T_chromosome_1667	chromosome	1	0.99	0
phage gp6-like head-tail connector family protein-;-PF05135.8-;-HMM::pfam	1869	Shigella_flexneri_2457T_chromosome_1668	chromosome	1	0.99	0.06
HNH endonuclease family protein-;-PF01844.18-;-HMM::pfam	1870	Shigella_flexneri_2457T_chromosome_1669	chromosome	1	0.99	0
conserved hypothetical protein-;-UniRef100_I2SNU3-;-BER::uncharacterized::full::full	1871	Shigella_flexneri_2457T_chromosome_1670	chromosome	1	1	0
phage terminase, small subunit, P27 family-;-TIGR01558-;-HMM::equivalog	1872	Shigella_flexneri_2457T_chromosome_1671	chromosome	1	0.99	0
phage Terminase family protein-;-PF03354.10-;-HMM::pfam	1873	Shigella_flexneri_2457T_chromosome_1672	chromosome	1	0.97	0
putative predicted protein-;-UniRef100_C4TIE6-;-BER::uncharacterized::full::full	1874	Shigella_flexneri_2457T_chromosome_1673	chromosome	1	1	0.84
sensor protein PhoQ-;-UniRef100_P23837-;-BER::characterized::full::full	1875	Shigella_flexneri_2457T_chromosome_1674	chromosome	1	1	0.99
transcriptional regulatory protein PhoP-;-UniRef100_P23836-;-BER::characterized::full::full	1876	Shigella_flexneri_2457T_chromosome_1675	chromosome	1	1	0.95
adenylosuccinate lyase-;-TIGR00928-;-HMM::equivalog	1877	Shigella_flexneri_2457T_chromosome_1676	chromosome	1	1	0.97
high frequency lysogenization protein HflD-;-UniRef100_A7ZKS2-;-BER::characterized::full::full	1878	Shigella_flexneri_2457T_chromosome_1677	chromosome	1	1	0.99
tRNA (5-methylaminomethyl-2-thiouridylate)-methyltransferase-;-TIGR00420-;-HMM::equivalog	1879	Shigella_flexneri_2457T_chromosome_1678	chromosome	1	0.99	0.96
phosphatase NudJ-;-UniRef100_A7ZKS4-;-BER::characterized::full::full	1880	Shigella_flexneri_2457T_chromosome_1679	chromosome	1	0.99	0.93
pseudouridine synthase family protein-;-TIGR00093-;-HMM::subfamily	1881	Shigella_flexneri_2457T_chromosome_1680	chromosome	1	1	0.94
isocitrate dehydrogenase, NADP-dependent-;-TIGR00183-;-HMM::equivalog	1882	Shigella_flexneri_2457T_chromosome_1681	chromosome	1	1	0.92
EAL domain protein-;-PF00563.15-;-HMM::pfam	1883	Shigella_flexneri_2457T_chromosome_1683	chromosome	1	1	0.02
inner membrane protein YmgF-;-UniRef100_P58034-;-BER::characterized::full::full	1884	Shigella_flexneri_2457T_chromosome_1684	chromosome	1	0.98	0
outer membrane autotransporter barrel -containing domain protein-;-UniRef100_L3P923-;-BER::uncharacterized::full::partial	1885	Shigella_flexneri_2457T_chromosome_1685	chromosome	1	1	0
outer membrane autotransporter barrel domain protein-;-TIGR01414-;-HMM::domain	1886	Shigella_flexneri_2457T_chromosome_1686	chromosome	1	0.99	0.42
conserved hypothetical protein-;-UniRef100_P0AB47-;-BER::characterized::full::full	1887	Shigella_flexneri_2457T_chromosome_1687	chromosome	1	1	0.99
glycine zipper family protein-;-PF13488.1-;-HMM::pfam	1888	Shigella_flexneri_2457T_chromosome_1688	chromosome	1	0.99	0.97
conserved hypothetical protein-;-UniRef100_A5A611-;-BER::uncharacterized::full::full	1889	Shigella_flexneri_2457T_chromosome_1689	chromosome	1	1	0.98
outer membrane autotransporter barrel domain protein-;-TIGR01414-;-HMM::domain	1890	Shigella_flexneri_2457T_chromosome_1690	chromosome	1	1	0.76
cell division topological specificity factor MinE-;-TIGR01215-;-HMM::equivalog	1891	Shigella_flexneri_2457T_chromosome_1691	chromosome	1	1	0.99
septum site-determining protein MinD-;-TIGR01968-;-HMM::equivalog	1892	Shigella_flexneri_2457T_chromosome_1692	chromosome	1	1	0.98
septum site-determining protein MinC-;-TIGR01222-;-HMM::equivalog	1893	Shigella_flexneri_2457T_chromosome_1693	chromosome	1	1	0.96
fels-1 Prophage Protein-like family protein-;-PF05666.6-;-HMM::pfam	1894	Shigella_flexneri_2457T_chromosome_1694	chromosome	1	0.92	0.66
putative insertion sequence 2 OrfA protein-;-UniRef100_I2RGL4-;-BER::uncharacterized::full::full	1895	Shigella_flexneri_2457T_chromosome_1696	chromosome	1	1	1
transposase family protein-;-PF01527.15-;-HMM::pfam	1896	Shigella_flexneri_2457T_chromosome_1697	chromosome	1	0.97	0.97
conserved hypothetical protein-;-UniRef100_D2AD31-;-BER::uncharacterized::partial::full	1897	Shigella_flexneri_2457T_chromosome_1698	chromosome	1	1	0.51
hypothetical protein-;-default-;-hypothetical	1898	Shigella_flexneri_2457T_chromosome_1701	chromosome	1	0.98	0.73
protein YcgL-;-UniRef100_B7MK76-;-BER::characterized::full::full	1899	Shigella_flexneri_2457T_chromosome_1702	chromosome	1	0.99	0.98
fumarylacetoacetate (FAA) hydrolase family protein-;-PF01557.13-;-HMM::pfam	1900	Shigella_flexneri_2457T_chromosome_1703	chromosome	1	0.99	0.98
hypothetical protein-;-default-;-hypothetical	1901	Shigella_flexneri_2457T_chromosome_1704	chromosome	1	0.99	0.98
flagellin N-methylase family protein-;-PF03692.10-;-HMM::pfam	1902	Shigella_flexneri_2457T_chromosome_1705	chromosome	1	0.99	0.98
haemolysin E family protein-;-PF06109.8-;-HMM::pfam	1903	Shigella_flexneri_2457T_chromosome_1706	chromosome	1	1	0.04
haemolysin E family protein-;-PF06109.8-;-HMM::pfam	1904	Shigella_flexneri_2457T_chromosome_1707	chromosome	1	1	0.9
protein UmuD-;-UniRef100_P0AG12-;-BER::characterized::full::full	1905	Shigella_flexneri_2457T_chromosome_1708	chromosome	1	0.99	0.99
impB/mucB/samB family protein-;-PF00817.15-;-HMM::pfam	1906	Shigella_flexneri_2457T_chromosome_1709	chromosome	1	1	0.97
disulfide bond formation protein B-;-UniRef100_P0A6M3-;-BER::characterized::full::full	1907	Shigella_flexneri_2457T_chromosome_1710	chromosome	1	1	0.99
na+/H+ antiporter NhaB-;-TIGR00774-;-HMM::equivalog	1908	Shigella_flexneri_2457T_chromosome_1711	chromosome	1	1	0.97
fatty acid metabolism transcriptional regulator FadR-;-TIGR02812-;-HMM::equivalog	1909	Shigella_flexneri_2457T_chromosome_1712	chromosome	1	1	0.99
spoVR like family protein-;-PF04293.8-;-HMM::pfam	1910	Shigella_flexneri_2457T_chromosome_1713	chromosome	1	1	0.97
FAD dependent oxidoreductase family protein-;-PF01266.19-;-HMM::pfam	1911	Shigella_flexneri_2457T_chromosome_1714	chromosome	1	1	0.98
alanine racemase-;-TIGR00492-;-HMM::equivalog	1912	Shigella_flexneri_2457T_chromosome_1715	chromosome	1	0.99	0.94
conserved hypothetical protein-;-UniRef100_Q32H26-;-BER::uncharacterized::full::partial	1913	Shigella_flexneri_2457T_chromosome_1716	chromosome	1	1	0.3
leucine Rich repeats family protein-;-PF12799.2-;-HMM::pfam	1914	Shigella_flexneri_2457T_chromosome_1717	chromosome	1	0.69	0
hypothetical protein-;-default-;-hypothetical	1915	Shigella_flexneri_2457T_chromosome_1718	chromosome	1	0.93	0.07
transporter associated domain protein-;-PF03471.12-;-HMM::pfam	1916	Shigella_flexneri_2457T_chromosome_1719	chromosome	1	1	0.96
murein tetrapeptide carboxypeptidase-;-UniRef100_P76008-;-BER::characterized::full::full	1917	Shigella_flexneri_2457T_chromosome_1720	chromosome	1	0.99	0.98
transglycosylase SLT domain protein-;-PF01464.15-;-HMM::pfam	1918	Shigella_flexneri_2457T_chromosome_1721	chromosome	1	1	1
flagellar brake protein YcgR-;-UniRef100_P76010-;-BER::characterized::full::full	1919	Shigella_flexneri_2457T_chromosome_1722	chromosome	1	1	0.97
transglycosylase associated family protein-;-PF04226.8-;-HMM::pfam	1920	Shigella_flexneri_2457T_chromosome_1723	chromosome	1	0.98	0.91
outer membrane insertion C-terminal signal domain protein-;-TIGR03304-;-HMM::domain	1921	Shigella_flexneri_2457T_chromosome_1724	chromosome	1	1	0.02
tonB-dependent Receptor Plug domain protein-;-PF07715.10-;-HMM::pfam	1922	Shigella_flexneri_2457T_chromosome_1725	chromosome	1	1	0
quinolinate phosphoribosyl transferase, C-terminal domain protein-;-PF01729.14-;-HMM::pfam	1923	Shigella_flexneri_2457T_chromosome_1726	chromosome	1	1	0
methyltransferase domain protein-;-PF12847.2-;-HMM::pfam	1924	Shigella_flexneri_2457T_chromosome_1727	chromosome	1	0.73	0
ABC transporter family protein-;-PF00005.22-;-HMM::pfam	1925	Shigella_flexneri_2457T_chromosome_1728	chromosome	1	0.99	0.03
fecCD transport family protein-;-PF01032.13-;-HMM::pfam	1926	Shigella_flexneri_2457T_chromosome_1729	chromosome	1	1	0.02
periplasmic binding family protein-;-PF01497.13-;-HMM::pfam	1927	Shigella_flexneri_2457T_chromosome_1730	chromosome	1	1	0
conserved hypothetical protein-;-UniRef100_B1ELL0-;-BER::uncharacterized::full::partial	1928	Shigella_flexneri_2457T_chromosome_1731	chromosome	1	0.21	0.2
conserved hypothetical protein-;-UniRef100_D2ADI3-;-BER::uncharacterized::full::full	1929	Shigella_flexneri_2457T_chromosome_1733	chromosome	1	0.03	0.54
periplasmic trehalase-;-UniRef100_C4ZTN8-;-BER::characterized::full::full	1930	Shigella_flexneri_2457T_chromosome_1734	chromosome	1	0.99	0.78
PTS-dependent dihydroxyacetone kinase, phosphotransferase subunit DhaM-;-UniRef100_P37349-;-BER::characterized::full::full	1931	Shigella_flexneri_2457T_chromosome_1735	chromosome	1	1	0
dihydroxyacetone kinase, L subunit-;-TIGR02365-;-HMM::equivalog	1932	Shigella_flexneri_2457T_chromosome_1736	chromosome	1	1	0
dihydroxyacetone kinase, DhaK subunit-;-TIGR02363-;-HMM::equivalog	1933	Shigella_flexneri_2457T_chromosome_1737	chromosome	1	1	0.02
bacterial regulatory , Fis family protein-;-PF02954.14-;-HMM::pfam	1934	Shigella_flexneri_2457T_chromosome_1738	chromosome	1	1	0.01
outer membrane autotransporter barrel domain protein-;-TIGR01414-;-HMM::domain	1935	Shigella_flexneri_2457T_chromosome_1739	chromosome	1	1	0.81
ribosome-binding ATPase YchF-;-UniRef100_P0ABU3-;-BER::characterized::full::full	1936	Shigella_flexneri_2457T_chromosome_1741	chromosome	1	1	0.98
peptidyl-tRNA hydrolase-;-TIGR00447-;-HMM::equivalog	1937	Shigella_flexneri_2457T_chromosome_1742	chromosome	1	0.99	0.98
conserved hypothetical protein-;-PF10762.4-;-HMM::pfam	1938	Shigella_flexneri_2457T_chromosome_1743	chromosome	1	1	0.98
C4-dicarboxylic acid transporter DauA-;-UniRef100_P0AFR3-;-BER::characterized::full::full	1939	Shigella_flexneri_2457T_chromosome_1744	chromosome	1	1	0.94
ribose-phosphate pyrophosphokinase-;-UniRef100_P0A719-;-BER::characterized::full::full	1940	Shigella_flexneri_2457T_chromosome_1745	chromosome	1	0.99	0.99
4-(cytidine 5'-diphospho)-2-C-methyl-D-erythritol kinase-;-TIGR00154-;-HMM::equivalog	1941	Shigella_flexneri_2457T_chromosome_1746	chromosome	1	1	0.99
outer membrane lipoprotein LolB-;-TIGR00548-;-HMM::equivalog	1942	Shigella_flexneri_2457T_chromosome_1747	chromosome	1	1	1
glutamyl-tRNA reductase-;-TIGR01035-;-HMM::equivalog	1943	Shigella_flexneri_2457T_chromosome_1748	chromosome	1	1	1
peptide chain release factor 1-;-TIGR00019-;-HMM::equivalog	1944	Shigella_flexneri_2457T_chromosome_1749	chromosome	1	1	0.98
protein-(glutamine-N5) methyltransferase, release factor-specific-;-TIGR03534-;-HMM::equivalog	1945	Shigella_flexneri_2457T_chromosome_1750	chromosome	1	1	1
protein sirB2-;-UniRef100_Q46755-;-BER::characterized::full::full	1946	Shigella_flexneri_2457T_chromosome_1751	chromosome	1	1	1
transglutaminase-like superfamily protein-;-PF13369.1-;-HMM::pfam	1947	Shigella_flexneri_2457T_chromosome_1752	chromosome	1	0.99	0.99
3-deoxy-8-phosphooctulonate synthase-;-TIGR01362-;-HMM::equivalog	1948	Shigella_flexneri_2457T_chromosome_1753	chromosome	1	0.99	1
toxin Ldr, type I toxin-antitoxin system family protein-;-PF13940.1-;-HMM::pfam	1949	Shigella_flexneri_2457T_chromosome_1754	chromosome	1	0.97	0.97
sodium/proton antiporter ChaA-;-UniRef100_P31801-;-BER::characterized::full::full	1950	Shigella_flexneri_2457T_chromosome_1755	chromosome	1	0.99	0.97
cation transport regulator ChaB-;-UniRef100_P0AE65-;-BER::characterized::full::full	1951	Shigella_flexneri_2457T_chromosome_1756	chromosome	1	0.98	0.97
chaC-like family protein-;-PF04752.7-;-HMM::pfam	1952	Shigella_flexneri_2457T_chromosome_1757	chromosome	1	1	0.97
dsrE/DsrF-like family protein-;-PF02635.10-;-HMM::pfam	1953	Shigella_flexneri_2457T_chromosome_1758	chromosome	1	0.99	0.98
conserved hypothetical protein-;-PF11924.3-;-HMM::pfam	1954	Shigella_flexneri_2457T_chromosome_1759	chromosome	1	1	0.99
response regulator-;-PF00072.19-;-HMM::pfam	1955	Shigella_flexneri_2457T_chromosome_1760	chromosome	1	1	0.99
nitrate/nitrite sensor protein NarX-;-UniRef100_P0AFA3-;-BER::characterized::full::full	1956	Shigella_flexneri_2457T_chromosome_1761	chromosome	1	0.99	0.97
conserved hypothetical protein-;-UniRef100_D6I741-;-BER::uncharacterized::full::full	1957	Shigella_flexneri_2457T_chromosome_1762	chromosome	1	1	0.96
nitrate reductase, alpha subunit-;-TIGR01580-;-HMM::equivalog	1958	Shigella_flexneri_2457T_chromosome_1764	chromosome	1	1	0.97
nitrate reductase, beta subunit-;-TIGR01660-;-HMM::equivalog	1959	Shigella_flexneri_2457T_chromosome_1765	chromosome	1	1	0.96
nitrate reductase molybdenum cofactor assembly chaperone-;-TIGR00684-;-HMM::equivalog	1960	Shigella_flexneri_2457T_chromosome_1766	chromosome	1	0.99	0.99
respiratory nitrate reductase, gamma subunit-;-TIGR00351-;-HMM::equivalog	1961	Shigella_flexneri_2457T_chromosome_1767	chromosome	1	1	0.97
formyltetrahydrofolate deformylase-;-TIGR00655-;-HMM::equivalog	1962	Shigella_flexneri_2457T_chromosome_1768	chromosome	1	1	0.98
conserved hypothetical protein-;-UniRef100_B7LHH6-;-BER::characterized::full::full	1963	Shigella_flexneri_2457T_chromosome_1769	chromosome	1	0.99	0.99
patatin-like phospholipase family protein-;-PF01734.17-;-HMM::pfam	1964	Shigella_flexneri_2457T_chromosome_1770	chromosome	1	1	0.94
regulator of RpoS-;-UniRef100_P0AEV2-;-BER::characterized::full::full	1965	Shigella_flexneri_2457T_chromosome_1771	chromosome	1	1	0.99
UTP-glucose-1-phosphate uridylyltransferase-;-TIGR01099-;-HMM::equivalog	1966	Shigella_flexneri_2457T_chromosome_1772	chromosome	1	1	0.98
DNA-binding protein H-NS-;-UniRef100_P0ACG0-;-BER::characterized::full::full	1967	Shigella_flexneri_2457T_chromosome_1773	chromosome	1	1	0.98
thymidine kinase family protein-;-PF00265.13-;-HMM::pfam	1968	Shigella_flexneri_2457T_chromosome_1774	chromosome	1	0.99	1
aldehyde-alcohol dehydrogenase-;-UniRef100_P0A9Q8-;-BER::characterized::full::full	1969	Shigella_flexneri_2457T_chromosome_1776	chromosome	1	1	0.98
marC integral membrane family protein-;-PF01914.12-;-HMM::pfam	1970	Shigella_flexneri_2457T_chromosome_1777	chromosome	1	1	0.98
conserved hypothetical protein-;-UniRef100_J7R0A6-;-BER::uncharacterized::full::full	1971	Shigella_flexneri_2457T_chromosome_1778	chromosome	1	1	0.76
conserved hypothetical protein-;-UniRef100_F4NGX3-;-BER::uncharacterized::full::partial	1972	Shigella_flexneri_2457T_chromosome_1779	chromosome	1	1	0.97
bacterial extracellular solute-binding, 5 Middle family protein-;-PF00496.17-;-HMM::pfam	1973	Shigella_flexneri_2457T_chromosome_1781	chromosome	1	1	0.98
binding-protein-dependent transport system inner membrane component family protein-;-PF00528.17-;-HMM::pfam	1974	Shigella_flexneri_2457T_chromosome_1782	chromosome	1	0.99	0.96
oligopeptide transport system permease protein OppC-;-UniRef100_P0AFH7-;-BER::characterized::full::full	1975	Shigella_flexneri_2457T_chromosome_1783	chromosome	1	1	0.96
oligopeptide/dipeptide ABC transporter, ATP-binding , C-terminal domain protein-;-TIGR01727-;-HMM::subfamily_domain	1976	Shigella_flexneri_2457T_chromosome_1784	chromosome	1	1	0.96
oligopeptide/dipeptide ABC transporter, ATP-binding , C-terminal domain protein-;-TIGR01727-;-HMM::subfamily_domain	1977	Shigella_flexneri_2457T_chromosome_1785	chromosome	1	1	0.96
conserved hypothetical protein-;-UniRef100_A7ZL19-;-BER::characterized::full::full	1978	Shigella_flexneri_2457T_chromosome_1786	chromosome	1	0.99	0.97
cardiolipin synthase-;-TIGR04265-;-HMM::equivalog	1979	Shigella_flexneri_2457T_chromosome_1787	chromosome	1	1	0.98
conserved hypothetical protein-;-UniRef100_A1AAH4-;-BER::uncharacterized::full::full	1980	Shigella_flexneri_2457T_chromosome_1788	chromosome	1	0.99	1
voltage-gated potassium channel Kch-;-UniRef100_P31069-;-BER::characterized::full::full	1981	Shigella_flexneri_2457T_chromosome_1789	chromosome	1	1	0.98
protein YciI-;-UniRef100_P0AB56-;-BER::characterized::full::full	1982	Shigella_flexneri_2457T_chromosome_1792	chromosome	1	1	0.99
tonB family C-terminal domain protein-;-TIGR01352-;-HMM::subfamily_domain	1983	Shigella_flexneri_2457T_chromosome_1793	chromosome	1	0.99	0.97
thioesterase superfamily protein-;-PF03061.17-;-HMM::pfam	1984	Shigella_flexneri_2457T_chromosome_1794	chromosome	1	0.99	0.98
intracellular septation protein A-;-TIGR00997-;-HMM::equivalog	1985	Shigella_flexneri_2457T_chromosome_1795	chromosome	1	0.99	0.98
conserved hypothetical protein-;-UniRef100_C4ZTU8-;-BER::characterized::full::full	1986	Shigella_flexneri_2457T_chromosome_1796	chromosome	1	1	0.98
outer membrane protein W-;-UniRef100_P0A915-;-BER::characterized::full::full	1987	Shigella_flexneri_2457T_chromosome_1797	chromosome	1	1	0.89
protein yciE-;-UniRef100_Q6I8X4-;-BER::characterized::full::full	1988	Shigella_flexneri_2457T_chromosome_1798	chromosome	1	0.94	0
protein YciF-;-UniRef100_P21362-;-BER::characterized::full::full	1989	Shigella_flexneri_2457T_chromosome_1799	chromosome	1	1	0
stress-induced bacterial acidophilic repeat motif family protein-;-PF10685.4-;-HMM::pfam	1990	Shigella_flexneri_2457T_chromosome_1800	chromosome	1	0.99	0
tryptophan synthase, alpha subunit-;-TIGR00262-;-HMM::equivalog	1991	Shigella_flexneri_2457T_chromosome_1801	chromosome	1	1	0.99
tryptophan synthase, beta subunit-;-TIGR00263-;-HMM::equivalog	1992	Shigella_flexneri_2457T_chromosome_1802	chromosome	1	1	0.94
N-(5'phosphoribosyl)anthranilate (PRA) isomerase family protein-;-PF00697.17-;-HMM::pfam	1993	Shigella_flexneri_2457T_chromosome_1803	chromosome	1	0.99	0.98
anthranilate phosphoribosyltransferase-;-TIGR01245-;-HMM::equivalog_domain	1994	Shigella_flexneri_2457T_chromosome_1804	chromosome	1	1	0.89
glutamine amidotransferase class-I family protein-;-PF00117.23-;-HMM::pfam	1995	Shigella_flexneri_2457T_chromosome_1805	chromosome	1	0.99	0.94
anthranilate synthase component I-;-TIGR00565-;-HMM::equivalog	1996	Shigella_flexneri_2457T_chromosome_1806	chromosome	1	1	0.92
PHP domain protein-;-PF02811.14-;-HMM::pfam	1997	Shigella_flexneri_2457T_chromosome_1807	chromosome	1	0.99	0.99
tRNA threonylcarbamoyl adenosine modification protein, Sua5/YciO/YrdC/YwlC family-;-TIGR00057-;-HMM::equivalog	1998	Shigella_flexneri_2457T_chromosome_1808	chromosome	1	1	0.94
[truncated: 5,292 more rows]

## Sheet: Archetype Virulence LSBSR
Gene Name	Archetype Strain
	2457T	CCH060	J17B
DAEC_afaEIII_adhesin	0	0	0
DAEC_afaEI_adhesin	0	0	0
DAEC_daaE_adhesin	0	0	0
DAEC_draE2_adhesin	0	0	0
DAEC_draE_adhesin	0	0	0
EAEC_aafA_AAF	0	0	0
EAEC_aafB_AAF	0	0	0
EAEC_aafC_AAF	0.29	0.28	0.29
EAEC_aafD_AAF	0.42	0.22	0.43
EAEC_aaiC	0	0	0
EAEC_aap_aspU_dispersin	0	0	0
EAEC_aatA	0	0	0
EAEC_aatB	0	0	0
EAEC_aatC	0.27	0.27	0.27
EAEC_aatD	0	0	0
EAEC_aatP	0	0	0
EAEC_agg3A_AAF	0	0	0
EAEC_agg3B_AAF	0	0	0
EAEC_agg3C_AAF	0.27	0.27	0.27
EAEC_agg3D_AAF	0.4	0.21	0.41
EAEC_aggA_AAF	0	0	0
EAEC_aggB_AAF	0	0	0
EAEC_aggC_AAF	0.27	0.26	0.27
EAEC_aggD_AAF	0.4	0.23	0.41
EAEC_aggR_AAF	0.31	0.31	0.31
EAEC_astA	0.31	0.33	0.31
EAEC_pet	0.47	0.55	0.63
EAEC_pic	0.48	0.31	0.54
EHEC_EspB_Sakai	0.08	0.08	0.09
EHEC_EspF1_Sakai	0.07	0.07	0.07
EHEC_EspG_Sakai	0.08	0.08	0.08
EHEC_EspH_Sakai	0	0	0
EHEC_EspJ_Sakai	0	0	0
EHEC_EspK_Sakai	0.05	0.05	0.05
EHEC_EspL1_Sakai	0.24	0.94	0.25
EHEC_EspL2_Sakai	0.26	0.32	0.32
EHEC_EspL4_Sakai	0.62	0.17	0.6
EHEC_EspM1_Sakai	0.42	0.42	0.42
EHEC_EspM2_Sakai	0.42	0.42	0.42
EHEC_EspN_Sakai	0	0	0
EHEC_EspO1_1_Sakai	0.26	0.25	0.26
EHEC_EspO1_2_Sakai	0.23	0.23	0.23
EHEC_EspR1_Sakai	0.66	0.05	0.75
EHEC_EspR3_Sakai	0.12	0.12	0.11
EHEC_EspR4_Sakai	0.11	0.11	0.11
EHEC_EspW_Sakai	0	0	0
EHEC_EspX1_Sakai	0.04	0.03	0.04
EHEC_EspX2_Sakai	0	0	0
EHEC_EspX4_Sakai	0.84	0.65	0.85
EHEC_EspX5_Sakai	0.93	0.17	0.69
EHEC_EspX6_Sakai	0.04	0.03	0.04
EHEC_EspX7_Sakai	0.05	0.03	0.05
EHEC_EspY1_Sakai	0	0	0
EHEC_EspY2_Sakai	0.09	0	0.09
EHEC_EspY3_Sakai	0.03	0	0.03
EHEC_EspY4_Sakai	0.02	0	0
EHEC_EspZ_Sakai	0	0	0.16
EHEC_Map_Sakai	0.19	0.19	0.19
EHEC_NleA_Sakai	0	0	0
EHEC_NleB1_Sakai_ECs3857	0	0	0
EHEC_NleB2_1_Sakai_ECs0846	0	0	0
EHEC_NleC_Sakai	0	0	0
EHEC_NleD_Sakai	0.08	0.08	0.08
EHEC_NleE_Sakai	0.71	0.76	0.53
EHEC_NleF_Sakai	0.13	0.13	0.13
EHEC_NleG2_2_Sakai	0	0	0
EHEC_NleG2_3_Sakai	0	0	0
EHEC_NleG5_1_Sakai	0	0	0
EHEC_NleG5_2_Sakai	0	0	0
EHEC_NleG6_1_Sakai	0.08	0	0
EHEC_NleG6_2_Sakai	0	0	0
EHEC_NleG8_2_Sakai	0	0	0
EHEC_NleG_Sakai	0	0	0
EHEC_NleH1_1_Sakai	0.09	0.06	0.09
EHEC_NleH1_2_Sakai	0.1	0.05	0.1
EHEC_TccP_Sakai	0.05	0.05	0.05
EHEC_Tir_Sakai	0	0	0
EHEC_chuA	0.09	0.07	0.09
EHEC_chuS	0	0	0
EHEC_chuT	0.12	0.17	0.17
EHEC_chuU	0.34	0.33	0.34
EHEC_chuW	0.11	0.11	0.11
EHEC_chuX	0.1	0.09	0.09
EHEC_chuY	0.11	0.11	0.1
EHEC_efa1	0	0	0
EHEC_ehaA	0.19	0.18	0.19
EHEC_ehaB	0.18	0.47	0.22
EHEC_ehaC	0.92	0.74	0.89
EHEC_ehaD	0.22	0.27	0.22
EHEC_ehaJ	0.12	0.13	0.13
EHEC_ehxA_EDL933	0	0	0
EHEC_epeA	0.46	0.32	0.51
EHEC_espP	0.45	0.55	0.54
EHEC_hha_EDL933	1	1	1
EHEC_hlyA	0	0	0
EHEC_hlyB	0.2	0.2	0.2
EHEC_hlyC	0	0	0
EHEC_hlyD	0.04	0	0.04
EHEC_ler_LEE	0.16	0.16	0.16
EHEC_paa	0.09	0.09	0.09
EHEC_stcE	0.02	0	0
EHEC_stx1A_EDL933	0	0	0
EHEC_stx1B_EDL933	0	0	0
EHEC_stx2A_EDL933	0	0	0
EHEC_stx2B_EDL933	0	0	0
EHEC_toxB	0	0	0
EHEC_yagV_ecpE_ECP	0	0.17	0
EHEC_yagW_ecpD_ECP	0	0.44	0
EHEC_yagX_ecpC_ECP	0.03	0.59	0.03
EHEC_yagY_ecpB_ECP	0	0.99	0.11
EHEC_yagZ_ecpA_ECP	0.09	0.97	0.09
EHEC_ykgK_ecpR_ECP	0.11	0.97	0.11
EIEC_fyuA_53638	0.06	0.09	0.06
EIEC_iutA_S88	0.91	0.91	0.91
EPEC_Cif0.81_B171	0	0	0
EPEC_EspB3.10_B171	0.06	0.08	0.08
EPEC_EspF3.10_B171	0.08	0.09	0.08
EPEC_EspG3.10_B171	0.08	0.09	0.08
EPEC_EspH3.10_B171	0	0	0
EPEC_EspL4.36_B171	0.26	0.32	0.32
EPEC_EspM1.18_B171	0.41	0.41	0.41
EPEC_EspM3.10_B171	0.47	0.47	0.47
EPEC_EspN2.21_B171	0	0	0
EPEC_EspW1.18_B171	0	0	0
EPEC_EspZ3.10_B171	0	0	0
EPEC_LEE_E2348C_3931	0	0	0
EPEC_LEE_E2348C_3946	0	0	0
EPEC_LEE_E2348C_3947	0	0	0
EPEC_LEE_E2348C_3959	0.29	0.31	0.29
EPEC_LEE_E2348C_3964	0	0	0
EPEC_LEE_E2348C_3965	0	0	0
EPEC_LEE_E2348C_3966	0	0	0
EPEC_LEE_E2348C_3967	0	0	0
EPEC_LEE_E2348C_3969	0	0	0
EPEC_LEE_cesD	0	0	0
EPEC_LEE_cesD2	0	0	0
EPEC_LEE_cesF	0	0	0
EPEC_LEE_cesT	0	0	0
EPEC_LEE_eaeA	0.1	0.18	0.11
EPEC_LEE_escC	0.26	0.26	0.26
EPEC_LEE_escD	0	0	0
EPEC_LEE_escF	0	0	0
EPEC_LEE_escJ	0.23	0.23	0.23
EPEC_LEE_escN	0.34	0.32	0.34
EPEC_LEE_escR	0.41	0.41	0.41
EPEC_LEE_escS	0.33	0.33	0.33
EPEC_LEE_escT	0.21	0.21	0.21
EPEC_LEE_escU	0.22	0.17	0.22
EPEC_LEE_escV	0.39	0.26	0.39
EPEC_LEE_espA	0	0	0
EPEC_LEE_espB	0.06	0.09	0.09
EPEC_LEE_espD	0.05	0.05	0.05
EPEC_LEE_espF	0.08	0.08	0.08
EPEC_LEE_espG	0.08	0.08	0.08
EPEC_LEE_espH	0	0	0
EPEC_LEE_espZ	0	0	0
EPEC_LEE_grlA	0.13	0	0.13
EPEC_LEE_grlR	0	0	0
EPEC_LEE_ler	0.16	0.16	0.16
EPEC_LEE_map	0.22	0.22	0.22
EPEC_LEE_mpc	0	0	0
EPEC_LEE_rorf8	0	0	0
EPEC_LEE_sepD	0	0	0
EPEC_LEE_sepQ	0	0	0
EPEC_LEE_speL	0	0	0
EPEC_LEE_tir	0	0.04	0
EPEC_Map_B171	0.21	0.2	0.21
EPEC_NleA0.81_B171	0	0	0
EPEC_NleB0.81_B171	0.05	0.05	0.05
EPEC_NleE4.36_B171	0.71	0.76	0.53
EPEC_NleF2.04_B171	0.14	0.14	0.14
EPEC_NleG0.81_B171	0	0	0
EPEC_NleG1.18_2_B171	0	0	0
EPEC_NleG1.18_B171	0	0	0
EPEC_NleG2.21_B171	0	0	0
EPEC_NleG3.10_B171	0	0	0
EPEC_NleG4.26_B171	0	0	0
EPEC_NleH0.81_B171	0.09	0.06	0.09
EPEC_OspB4.26_B171	0.21	0.21	0.21
EPEC_TccP1.03_B171	0.06	0.06	0.06
EPEC_Tir_B171	0	0	0
EPEC_bfpA_E2348	0	0	0
EPEC_bfpB_E2348	0	0.14	0
EPEC_cdtA	0.06	0.06	0.06
EPEC_cdtB	0	0	0
EPEC_cdtC	0	0	0
EPEC_espB_E2348_69	0.06	0.09	0.09
EPEC_espC	0.46	0.53	0.5
EPEC_espF_E2348_69	0.08	0.08	0.08
EPEC_espG2_E2348_69	0	0	0
EPEC_espG_E2348_69	0.08	0.08	0.08
EPEC_espH_E2348_69	0	0	0
EPEC_espJ_E2348_69	0	0	0
EPEC_espL_E2348_69	0.26	0.32	0.32
EPEC_espT	0.25	0.25	0.25
EPEC_espV	0	0	0
EPEC_espZ_E2348_69	0	0	0
EPEC_map_E2348_69	0.22	0.22	0.22
EPEC_nleA_E2348_69	0	0	0
EPEC_nleB_E2348C_1041_E2348_69_matchesECs0846	0	0	0
EPEC_nleB_E2348C_3231_E2348_69_matchesECs3857	0	0	0
EPEC_nleC_E2348_69	0	0	0
EPEC_nleD_E2348_69	0.08	0.07	0.08
EPEC_nleE1_E2348_69	0.51	0.58	0.27
EPEC_nleE2_E2348_69	0.71	0.76	0.53
EPEC_nleF_E2348_69	0.13	0.13	0.13
EPEC_nleG_E2348_69	0	0	0
EPEC_nleH1_E2348_69	0.1	0.05	0.1
EPEC_nleH2_E2348_69	0.09	0.06	0.09
EPEC_perA_E2348	0.24	0.24	0.24
EPEC_tir_E2348_69	0	0.04	0
ETEC_CFAI_cfaA	0	0.27	0.28
ETEC_CFAI_cfaB	0	0.28	0.3
ETEC_CFAI_cfaC	0.16	0.05	0.2
ETEC_CFAI_cfaD	0.33	0.33	0.33
ETEC_CFAI_cfaE	0.14	0.13	0.15
ETEC_CS1	0	0.2	0.24
ETEC_CS12	0.14	0.11	0.13
ETEC_CS12_like	0.16	0.14	0.16
ETEC_CS13	0	0	0.3
ETEC_CS14_csuA1	0	0.29	0.32
ETEC_CS14_csuA2	0	0.28	0.31
ETEC_CS14_csuB	0	0.26	0.27
ETEC_CS14_csuC	0.16	0.05	0.19
ETEC_CS14_csuD	0.14	0.13	0.15
ETEC_CS15	0	0	0
ETEC_CS17_cfaB	0	0.2	0.24
ETEC_CS18_fotA	0.14	0	0.13
ETEC_CS19_csdA	0	0.23	0.25
ETEC_CS20_csnA	0.14	0.14	0.14
ETEC_CS21_lngA	0.07	0.07	0.07
ETEC_CS21_lngB	0	0	0
ETEC_CS21_lngC	0	0	0
ETEC_CS21_lngD	0	0	0
ETEC_CS21_lngE	0	0	0
ETEC_CS21_lngF	0	0	0
ETEC_CS21_lngG	0	0	0
ETEC_CS21_lngH	0.09	0.16	0.12
ETEC_CS21_lngI	0	0.09	0
ETEC_CS21_lngJ	0	0	0
ETEC_CS21_lngP	0.12	0.12	0.13
ETEC_CS21_lngR	0.15	0.15	0.15
ETEC_CS21_lngS	0.14	0.14	0.14
ETEC_CS21_lngT	0.27	0.28	0.27
ETEC_CS21_lngX1	0	0	0
ETEC_CS21_lngX2	0	0	0
ETEC_CS22_cseA	0	0	0
ETEC_CS23_aalC	0.16	0.16	0.91
ETEC_CS26	0	0.12	0.12
ETEC_CS27a	0	0.1	0.09
ETEC_CS27b	0	0.12	0.12
ETEC_CS28a	0.16	0.15	0.16
ETEC_CS28b	0.14	0.13	0.14
ETEC_CS2_cotA	0	0.25	0.28
ETEC_CS2_cotB	0	0.24	0.26
ETEC_CS2_cotC	0.16	0.04	0.21
ETEC_CS2_cotD	0.13	0.12	0.13
ETEC_CS30_csmA_CZQ23821	0.14	0.13	0.13
ETEC_CS30_csmB_CZQ23820	0.2	0.15	0.19
ETEC_CS30_csmC_CZQ23819	0.11	0	0
ETEC_CS30_csmE_CZQ23817	0.12	0	0.12
ETEC_CS30_csmF_CZQ23816	0	0	0
ETEC_CS31a	0	0	0.09
ETEC_CS3_ORF1	0.28	0.16	0.29
ETEC_CS3_ORF2	0.25	0.25	0.22
ETEC_CS3_ORF3	0.22	0.22	0.22
ETEC_CS3_ORF4	0.27	0.27	0.28
ETEC_CS3_ORF5	0.31	0.3	0.34
ETEC_CS3_ORF6	0	0	0
ETEC_CS4_csaA	0	0.25	0.27
ETEC_CS4_csaB	0.1	0.29	0.32
ETEC_CS4_csaC	0.16	0.05	0.2
ETEC_CS4_csaE	0.14	0.13	0.15
ETEC_CS5_2096_2770	0.07	0	0.07
ETEC_CS5_2767_5211	0.03	0	0.03
ETEC_CS5_5227_5838	0	0.08	0.08
ETEC_CS5_5852_6526	0	0	0
ETEC_CS5_6523_7644	0	0	0
ETEC_CS5_major_subunit	0	0.08	0
ETEC_CS6_cssA	0	0	0
ETEC_CS6_cssB	0	0	0
ETEC_CS6_cssC	0.23	0.2	0.24
ETEC_CS6_cssD	0.18	0.19	0.18
ETEC_CS7	0	0	0
ETEC_CS8	0.08	0.08	0.08
ETEC_K88_ab	0.06	0	0.1
ETEC_K88ac	0	0	0.1
ETEC_K88like_faeC_pEntYN10	0	0	0.52
ETEC_K88like_faeD_pEntYN10	0.12	0.12	0.65
ETEC_K88like_faeE_pEntYN10	0.18	0.18	0.7
ETEC_K88like_faeF_pEntYN10	0	0	0.38
ETEC_K88like_faeG1_pEntYN10	0.06	0	0.14
ETEC_K88like_faeG2_pEntYN10	0	0	0
ETEC_K88like_faeH_pEntYN10	0	0	0.52
ETEC_K88like_faeI_pEntYN10	0	0	0.28
ETEC_K88like_faeJ_pEntYN10	0.06	0	0
ETEC_K88like_fanA_pEntYN10	0	0	0
ETEC_K88like_fanB_pEntYN10	0	0	0
ETEC_K99	0.12	0.12	0.12
ETEC_LTIIa_eltA	0	0	0
ETEC_LTIIa_eltB	0	0	0
ETEC_LTIIb_eltA	0	0	0
ETEC_LTIIb_eltB	0	0	0
ETEC_LTIIc_eltA	0	0	0
ETEC_LTIIc_eltB	0	0	0
ETEC_LTI_eltA_H10407	0	0	0
ETEC_LTI_eltB_H10407	0	0	0
ETEC_New_CF_type_from_TW10509	0.14	0.14	0.14
ETEC_New_CF_type_from_TW11786	0.17	0.15	0.16
ETEC_New_CF_type_from_TW11833	0.16	0.11	0.16
ETEC_New_CF_type_pfc071	0	0.21	0.25
ETEC_PCFO71_cosA	0	0.21	0.25
ETEC_STII_STb_UMNK88	0	0	0
ETEC_STIa_STp_H10407	0.19	0.19	0.19
ETEC_STIb_STh	0	0	0
ETEC_T2SSA_ETEC_3574	0	0	0
ETEC_T2SSA_ETEC_3575	0	0	0
ETEC_T2SSA_ETEC_3576	0	0	0
ETEC_T2SSA_ETEC_3577	0.08	0.42	0.08
ETEC_T2SSA_ETEC_3578	0.13	0.52	0.33
ETEC_T2SSA_ETEC_3579	0	0.46	0
ETEC_T2SSA_ETEC_3580	0.17	0.59	0.16
ETEC_T2SSA_ETEC_3581	0.11	0.13	0.11
ETEC_T2SSA_ETEC_3582	0	0.17	0
ETEC_T2SSA_ETEC_3583	0.09	0.14	0
ETEC_T2SSA_ETEC_3584	0	0.22	0.05
ETEC_T2SSA_ETEC_3585	0	0.07	0
ETEC_T2SSA_ETEC_3586	0	0	0
ETEC_T2SSA_ETEC_3587	0.22	0.22	0.23
ETEC_T2SSB_ETEC_3228	0	0.96	0
ETEC_T2SSB_ETEC_3229	0	0.99	0
ETEC_T2SSB_ETEC_3230	0	1	0
ETEC_T2SSB_ETEC_3231	0	1	0
ETEC_T2SSB_ETEC_3232	0	0.94	0
ETEC_T2SSB_ETEC_3233	0	0.96	0
ETEC_T2SSB_ETEC_3234	0.13	0.97	0.13
ETEC_T2SSB_ETEC_3235	0	0.97	0
ETEC_T2SSB_ETEC_3236	0.13	0.88	0.31
ETEC_T2SSB_ETEC_3237	0.06	1	0.07
ETEC_T2SSB_ETEC_3238	0	0.65	0
ETEC_T2SSB_ETEC_3239	0	0	0
ETEC_T2SSB_ETEC_3240	0.13	0.13	0.14
ETEC_T2SSB_ETEC_3241	0.02	0.02	0.02
ETEC_astA_EAST1	0.31	0.33	0.31
ETEC_cfa_EMV36291.1_akaCluster6061_4	0.29	0.29	0.29
ETEC_csvR	0.31	0.31	0.31
ETEC_eatA	0.66	0.27	0.76
ETEC_etpA_etpBAC_p948_H10407	0.04	0.04	0.04
ETEC_etpB_etpBAC_p948_H10407	0	0	0
ETEC_etpC_etpBAC_p948_H10407	0	0	0
ETEC_f17a	0.22	0.23	0.22
ETEC_f41a	0	0	0.1
ETEC_f987P	0.15	0.15	0.15
ETEC_fimA_type1pili_H10407	0.9	0.9	0.9
ETEC_fimH_type1pili_H10407	0.99	0.89	0.99
ETEC_fyuA	0.06	0.09	0.06
ETEC_irp2	0.05	0.05	0.02
ETEC_leoA_H10407	0.03	0.03	0.03
ETEC_peaR	0.32	0.32	0.32
ETEC_rns	0.32	0.32	0.32
ETEC_sepAlike_eatAlike_p500465_77	0.71	0.29	0.84
ETEC_tia	0	0	0
ETEC_tibA	0.18	0.15	0.18
ETT2_ECs3711_NC_002695.1:3716682-3717083_Escherichia_coli_O157:H7_str._Sakai_complete_genome	0.29	0.48	0.29
ETT2_ECs3712_NC_002695.1:c3717734-3717102_Escherichia_coli_O157:H7_str._Sakai_complete_genome	0.18	0.18	0.18
ETT2_ECs3713_NC_002695.1:c3718388-3717957_Escherichia_coli_O157:H7_str._Sakai_complete_genome	0	0	0
ETT2_ECs3714_NC_002695.1:c3718665-3718405_Escherichia_coli_O157:H7_str._Sakai_complete_genome	0	0	0
ETT2_ECs3715_NC_002695.1:c3719188-3718607_Escherichia_coli_O157:H7_str._Sakai_complete_genome	0.13	0.13	0.13
ETT2_ECs3716_eprK_NC_002695.1:c3719938-3719204_Escherichia_coli_O157:H7_str._Sakai_complete_genome	0.43	0.43	0.42
ETT2_ECs3717_eprJ_NC_002695.1:c3720267-3719935_Escherichia_coli_O157:H7_str._Sakai_complete_genome	0.25	0.24	0.25
ETT2_ECs3718_eprI_NC_002695.1:c3720526-3720287_Escherichia_coli_O157:H7_str._Sakai_complete_genome	0.57	0.57	0.57
ETT2_ECs3719_eprH_NC_002695.1:c3721274-3720540_Escherichia_coli_O157:H7_str._Sakai_complete_genome	0.17	0.17	0.17
ETT2_ECs3720_NC_002695.1:3721978-3722478_Escherichia_coli_O157:H7_str._Sakai_complete_genome	0.1	0.1	0.1
ETT2_ECs3721_spaS_NC_002695.1:c3723956-3722835_Escherichia_coli_O157:H7_str._Sakai_complete_genome	0.47	0.29	0.47
ETT2_ECs3724_epaQ_NC_002695.1:c3724994-3724734_Escherichia_coli_O157:H7_str._Sakai_complete_genome	0.6	0.6	0.6
ETT2_ECs3725_spaP_NC_002695.1:c3725670-3725005_Escherichia_coli_O157:H7_str._Sakai_complete_genome	0.62	0.61	0.62
ETT2_ECs3726_spaO_NC_002695.1:c3726646-3725660_Escherichia_coli_O157:H7_str._Sakai_complete_genome	0.11	0.11	0.11
ETT2_ECs3727_eivJ_NC_002695.1:c3727223-3726606_Escherichia_coli_O157:H7_str._Sakai_complete_genome	0.11	0.11	0.11
ETT2_ECs3728_NC_002695.1:c3727481-3727248_Escherichia_coli_O157:H7_str._Sakai_complete_genome	0	0	0
ETT2_ECs3729_eivI_NC_002695.1:c3727794-3727459_Escherichia_coli_O157:H7_str._Sakai_complete_genome	0	0	0
ETT2_ECs3730_spaL_eivC_NC_002695.1:c3729226-3727907_Escherichia_coli_O157:H7_str._Sakai_complete_genome	0.53	0.54	0.53
ETT2_ECs3731_eivA_NC_002695.1:c3731291-3729231_Escherichia_coli_O157:H7_str._Sakai_complete_genome	0.61	0.38	0.61
ETT2_ECs3732_eivE_NC_002695.1:c3732429-3731284_Escherichia_coli_O157:H7_str._Sakai_complete_genome	0.21	0.21	0.21
ETT2_ECs3733_eivG_NC_002695.1:c3734137-3732434_Escherichia_coli_O157:H7_str._Sakai_complete_genome	0.44	0.44	0.44
ETT2_ECs3734_eivF_NC_002695.1:c3734883-3734134_Escherichia_coli_O157:H7_str._Sakai_complete_genome	0.19	0.19	0.19
ETT2_ECs3735_NC_002695.1:c3735408-3735229_Escherichia_coli_O157:H7_str._Sakai_complete_genome	0.26	0.26	0.26
ETT2_ECs3736_NC_002695.1:c3736533-3735475_Escherichia_coli_O157:H7_str._Sakai_complete_genome	0	0	0
ETT2_ECs3737_NC_002695.1:c3737122-3736517_Escherichia_coli_O157:H7_str._Sakai_complete_genome	0.92	0	0.23
Ec_cadA	0.45	0.36	0.72
Ec_cadB	0.79	0.38	0.79
Ec_cadC	0.05	0.03	0.04
ExPEC_UPEC_NMEC_cnf1	0	0	0
ExPEC_UPEC_chuA_CFT073	0.09	0.07	0.09
ExPEC_UPEC_chuA_iron_uptake	0.09	0.07	0.09
ExPEC_UPEC_chuS_iron_uptake	0	0	0
ExPEC_UPEC_chuT_iron_uptake	0.11	0.16	0.15
ExPEC_UPEC_chuU_iron_uptake	0.34	0.33	0.34
ExPEC_UPEC_chuV_iron_uptake	0.31	0.31	0.31
ExPEC_UPEC_chuW_iron_uptake	0.11	0.11	0.11
ExPEC_UPEC_chuX_iron_uptake	0.1	0.09	0.09
ExPEC_UPEC_chuY_iron_uptake	0.11	0.11	0.1
ExPEC_UPEC_cirA_hma_CFT073	0.09	0.08	0.1
ExPEC_UPEC_draA_Dr_adhesin	0.15	0.15	0.15
ExPEC_UPEC_draB_Dr_adhesin	0.4	0.22	0.41
ExPEC_UPEC_draC_Dr_adhesin	0.28	0.28	0.28
ExPEC_UPEC_draD_Dr_adhesin	0	0	0
ExPEC_UPEC_draE_Dr_adhesin	0	0	0
ExPEC_UPEC_draP_Dr_adhesin	0	0	0
ExPEC_UPEC_entA_enterobactin	0.98	0.99	0.27
ExPEC_UPEC_entB_enterobactin	0.99	0.99	0.08
ExPEC_UPEC_entC_enterobactin	0.97	0.99	0.16
ExPEC_UPEC_entD_enterobactin	0.95	0.94	0.12
ExPEC_UPEC_entE_enterobactin	0.98	0.98	0.2
ExPEC_UPEC_entF_enterobactin	0.95	0.97	0.04
ExPEC_UPEC_fepA_enterobactin	1	1	0.18
ExPEC_UPEC_fepB_enterobactin	0.99	0.99	0.05
ExPEC_UPEC_fepC_enterobactin	0.99	0.98	0.39
ExPEC_UPEC_fepD_enterobactin	1	1	0.23
ExPEC_UPEC_fepE_enterobactin	0.93	0.94	0.14
ExPEC_UPEC_fepG_enterobactin	0.97	0.99	0.26
ExPEC_UPEC_fimA_T1F	0.91	0.93	0.91
ExPEC_UPEC_fimB_T1F	0.97	0.99	0.97
ExPEC_UPEC_fimC_T1F	0.99	0.99	0.99
ExPEC_UPEC_fimD_T1F	0.77	0.99	0.51
ExPEC_UPEC_fimE_T1F	1	0.99	1
ExPEC_UPEC_fimF_T1F	0.98	0.98	0.98
ExPEC_UPEC_fimG_T1F	0.98	0.98	0.98
ExPEC_UPEC_fimH_T1F	0.99	0.88	0.99
ExPEC_UPEC_fimI_T1F	0.98	0.98	0.98
ExPEC_UPEC_focA_F1C	0.62	0.61	0.62
ExPEC_UPEC_focC_F1C	0.64	0.64	0.64
ExPEC_UPEC_focD_F1C	0.54	0.65	0.43
ExPEC_UPEC_focF_F1C	0.35	0.35	0.35
ExPEC_UPEC_focG_F1C	0.34	0.34	0.34
ExPEC_UPEC_focH_F1C	0.25	0.21	0.25
ExPEC_UPEC_focI_F1C	0.54	0.54	0.54
ExPEC_UPEC_hlyA	0.02	0.02	0.02
ExPEC_UPEC_hlyB	0.2	0.2	0.2
ExPEC_UPEC_hlyC	0	0	0
ExPEC_UPEC_hlyC_CFT073	0	0	0
ExPEC_UPEC_hlyD	0	0	0
ExPEC_UPEC_ireA	0.27	0.17	0.27
ExPEC_UPEC_iroN_CFT073	0.49	0.49	0.2
ExPEC_UPEC_iroN_siderophore_receptor	0.49	0.49	0.2
ExPEC_UPEC_iucA_aerobactin	1	1	1
ExPEC_UPEC_iucB_aerobactin	0.99	0.99	0.99
ExPEC_UPEC_iucC_CFT073	1	0.99	1
ExPEC_UPEC_iucC_aerobactin	1	0.99	1
ExPEC_UPEC_iucD_aerobactin	0.99	0.99	0.99
ExPEC_UPEC_iutA_aerobactin	0.99	0.99	0.99
ExPEC_UPEC_papA_NP_755467_P_fimbriae	0.2	0.19	0.2
ExPEC_UPEC_papA_NP_757036_P_fimbriae	0.19	0.19	0.19
ExPEC_UPEC_papB_CFT073_3437738_3438052_P_fimbriae	0.19	0.19	0.19
ExPEC_UPEC_papB_CFT073_4948974_4949288_P_fimbriae	0	0	0
ExPEC_UPEC_papC_CFT073	0.3	0.4	0.34
ExPEC_UPEC_papC_NP_755465_P_fimbriae	0.3	0.4	0.34
ExPEC_UPEC_papC_NP_757034_P_fimbriae	0.3	0.4	0.34
ExPEC_UPEC_papD_NP_755464_P_fimbriae	0.41	0.42	0.41
ExPEC_UPEC_papD_NP_757033_P_fimbriae	0.39	0.4	0.39
ExPEC_UPEC_papE_NP_755460_P_fimbriae	0.11	0.1	0.11
ExPEC_UPEC_papE_NP_757029_P_fimbriae	0.11	0.1	0.11
ExPEC_UPEC_papF_NP_755459_P_fimbriae	0.13	0.13	0.13
ExPEC_UPEC_papF_NP_757028_P_fimbriae	0.13	0.13	0.13
ExPEC_UPEC_papGII	0	0	0
ExPEC_UPEC_papGIII	0	0	0
ExPEC_UPEC_papGIII_J96	0	0	0
ExPEC_UPEC_papGI_J96	0	0	0
ExPEC_UPEC_papG_NP_755458_P_fimbriae	0	0	0
ExPEC_UPEC_papG_NP_757027_P_fimbriae	0	0	0
ExPEC_UPEC_papH_NP_755466_P_fimbriae	0.1	0.13	0.13
ExPEC_UPEC_papH_NP_757035_P_fimbriae	0.1	0.13	0.13
ExPEC_UPEC_papI_NP_755468_P_fimbriae	0	0	0
ExPEC_UPEC_papI_NP_757037_P_fimbriae	0	0	0
ExPEC_UPEC_papJ_NP_755463_P_fimbriae	0	0	0
ExPEC_UPEC_papJ_NP_757032_P_fimbriae	0	0	0
ExPEC_UPEC_papK_NP_755461_P_fimbriae	0.14	0.11	0.14
ExPEC_UPEC_papK_NP_757030_P_fimbriae	0.14	0.11	0.14
ExPEC_UPEC_sat	0.52	0.54	0.99
ExPEC_UPEC_sfaA_S_fimbriae	0.57	0.57	0.57
ExPEC_UPEC_sfaB_S_fimbriae	0	0	0
ExPEC_UPEC_sfaC_S_fimbriae	0.16	0.16	0.16
ExPEC_UPEC_sfaD_S_fimbriae	0.54	0.53	0.54
ExPEC_UPEC_sfaE_S_fimbriae	0.64	0.64	0.63
ExPEC_UPEC_sfaF_S_fimbriae	0.54	0.65	0.42
ExPEC_UPEC_sfaG_S_fimbriae	0.35	0.35	0.35
ExPEC_UPEC_sfaH_S_fimbriae	0.27	0.22	0.27
ExPEC_UPEC_sfaS_S_fimbriae	0.3	0.3	0.3
ExPEC_UPEC_sfaX_S_fimbriae	0.31	0.31	0.31
ExPEC_UPEC_sfaY_S_fimbriae	0.11	0.11	0.11
ExPEC_UPEC_sfa_CFT073	0.54	0.54	0.54
ExPEC_UPEC_sha	0.18	0.08	0.24
ExPEC_UPEC_tagB	0.27	0.26	0.32
ExPEC_UPEC_tagC	0.41	0.51	0.48
ExPEC_UPEC_tcpC	0	0.05	0
ExPEC_UPEC_tosA_CFT073	0.02	0.03	0.02
ExPEC_UPEC_tsh	0.38	0.26	0.44
ExPEC_UPEC_usp_UTI89	0	0.17	0
ExPEC_UPEC_vat	0.36	0.25	0.42
ExPEC_UPEC_yjaA_CFT073	0.13	0.13	0.13
NMEC_aslA	0.14	0.14	0.14
NMEC_cnf1	0	0	0
NMEC_fdeC	0.08	0.45	0.08
NMEC_ibeA	0.05	0.05	0.05
NMEC_ibeB	0.96	0.18	0.18
NMEC_ibeC	0.99	0.99	0.99
NMEC_kpsC	0	0	0
NMEC_kpsD	0	0	0
NMEC_kpsE	0.05	0.05	0.05
NMEC_kpsF	0.35	0.35	0.35
NMEC_kpsM	0	0	0
NMEC_kpsS	0	0	0
NMEC_kpsT	0.16	0.16	0.16
NMEC_kpsU	0.36	0.37	0.37
NMEC_neuA	0.04	0.04	0.04
NMEC_neuB	0	0	0
NMEC_neuC	0	0	0
NMEC_neuD	0.12	0.12	0.12
NMEC_neuE	0	0	0
NMEC_ompA	0.94	0.99	0.94
NMEC_sfaA	0.57	0.57	0.57
NMEC_sfaB	0	0	0
NMEC_sfaC	0	0	0
NMEC_sfaD	0.55	0.54	0.55
NMEC_sfaE	0.64	0.64	0.63
NMEC_sfaF	0.55	0.66	0.43
NMEC_sfaG	0.35	0.35	0.35
NMEC_sfaH	0.26	0.21	0.26
NMEC_sfaS	0.3	0.3	0.3
NMEC_traJ	0	0	0
STEC_cah	0.71	0.07	0.07
STEC_espI	0.21	0.15	0.21
STEC_sab	0.07	0.1	0.1
ShET2_sen_EI_34	0.72	1	1
Shigella_SF301_IucA	1	1	1
Shigella_SF301_IucB	1	1	1
Shigella_SF301_IucC	1	0.99	1
Shigella_SF301_IucD	1	1	1
Shigella_SF301_IutA	1	0.44	0.96
Shigella_SF301_ShiA	1	0	0.99
Shigella_SF301_ShiB	1	0.77	1
Shigella_SF301_ShiC	1	0.99	0.99
Shigella_SF301_ShiD	0.98	0.96	0.97
Shigella_SF301_ShiE	1	0.99	1
Shigella_SF301_pic	0.48	0.31	0.55
Shigella_SF_p0054	0.98	0.98	0.98
Shigella_SF_p0078	1	0.99	1
Shigella_SF_p0079	0.98	0.99	1
Shigella_SF_p0082	0.39	0.32	0.32
Shigella_SF_p0226	0.99	0.99	0.99
Shigella_SF_p0265	1	0.99	1
Shigella_acp_SF_p0124	0.96	0.99	0.99
Shigella_gtrA_LPS	1	0.13	0.99
Shigella_gtrB_LPS	1	0.25	0.96
Shigella_gtrII_LPS	0.7	0	0
Shigella_icsA_virG_SF_p0182	0.93	0.99	0.98
Shigella_icsB_SF_p0132	1	0.97	1
Shigella_icsP_SF_p0271	0.57	0.99	0.99
Shigella_ipaA_SF_p0125	0.69	0.99	1
Shigella_ipaB_SF_p0128	1	0.98	1
Shigella_ipaC_SF_p0127	1	0.97	0.99
Shigella_ipaD_SF_p0126	1	0.95	0.99
Shigella_ipaH	0.98	0.98	0.98
Shigella_ipaJ_SF_p0122	1	1	1
Shigella_ipgA_SF_p0131	1	1	1
Shigella_ipgB1_SF_p0130	1	0.99	0.99
Shigella_ipgC_SF_p0129	1	1	1
Shigella_ipgD_SF_p0133	1	0.94	0.99
Shigella_ipgE_SF_p0134	1	0.98	1
Shigella_ipgF_SF_p0135	1	0.97	1
Shigella_mxiA_SF_p0147	1	0.73	1
Shigella_mxiC_SF_p0146	1	0.99	1
Shigella_mxiD_SF_p0145	1	0.99	0.99
Shigella_mxiE_SF_p0144	1	1	1
Shigella_mxiG_SF_p0136	1	0.96	1
Shigella_mxiH_SF_p0137	1	0.92	1
Shigella_mxiI_mxiI_SF_p0138	1	0.99	1
Shigella_mxiJ_SF_p0139	1	0.99	1
Shigella_mxiK_SF_p0140	1	0.99	1
Shigella_mxiL_SF_p0142	1	0.99	0.99
Shigella_mxiM_SF_p0143	1	0.99	1
Shigella_mxiN_SF_p0141	1	1	1
Shigella_ospB_SF_p0003	1	1	1
Shigella_ospC1_SF_p0094	1	0.99	1
Shigella_ospC3_SF_p0115	0.96	0.97	0.97
Shigella_ospC4_SF_p0005	1	0.96	0.97
Shigella_ospD1_SF_p0022	0.76	0.76	0.99
Shigella_ospD2_SF_p0009	1	1	0.99
Shigella_ospD3_senA_SF_p0093	0.72	1	1
Shigella_ospE2_SF_p0048	1	0.93	1
Shigella_ospF_SF_p0010	1	1	1
Shigella_ospG_SF_p0227	1	0	0.99
Shigella_phoN2_SF_p0004	1	0.99	1
Shigella_sepA	0.85	0.29	1
Shigella_sepA_SF_p0070	0.85	0.29	1
Shigella_set1A_gb|AE005674.2|:30697443070277	0.63	0.08	0.11
Shigella_set1B_gb|AE005674.2|:30695553069740	1	0	0.21
Shigella_shuA	0.09	0.07	0.09
Shigella_shuS	0	0	0
Shigella_shuT	0.11	0.15	0.15
Shigella_shuU	0.35	0.34	0.35
Shigella_shuV	0.32	0.32	0.32
Shigella_shuX	0.09	0.09	0.09
Shigella_shuY	0.11	0.11	0.1
Shigella_sigA	0.81	1	0.54
Shigella_spa13_SF_p0150	1	1	1
Shigella_spa15_SF_p0148	1	0.99	0.99
Shigella_spa24_SF_p0153	1	1	1
Shigella_spa29_SF_p0155	1	1	1
Shigella_spa32_SF_p0151	1	1	1
Shigella_spa33_SF_p0152	1	0.99	0.99
Shigella_spa40_SF_p0156	1	0.51	0.99
Shigella_spa47_SF_p0149	1	0.99	1
Shigella_spa9_SF_p0154	1	0.99	1
Shigella_virA_SF_p0181	1	0.99	1
Shigella_virB_SF_p0123	0.88	1	1
Shigella_virF_SF_p0046	1	1	1
T2SS_gspC	0.06	0.64	0
T2SS_gspD	0.07	0.99	0.07
T2SS_gspE	0.13	0.87	0.32
T2SS_gspF	0.18	0.97	0.18
T2SS_gspG	0.13	0.97	0.13
T2SS_gspH	0	0.94	0
T2SS_gspI	0	0.96	0
T2SS_gspJ	0	0.98	0
T2SS_gspK	0.05	0.98	0
T2SS_gspL	0.06	0.96	0.06
T2SS_gspM	0	0.92	0
T6SS_1784	0	0	0
T6SS_1785	0	0	0
T6SS_1786	0	0	0
T6SS_1787	0.1	0.09	0.1
T6SS_1788	0	0	0.08
T6SS_1789	0.15	0	0.15
T6SS_1790	0	0	0
T6SS_1791	0	0	0
T6SS_1792	0.04	0	0.04
T6SS_1793	0	0	0
T6SS_1794	0	0	0
T6SS_1796	0	0	0
T6SS_1797	0.07	0	0.07
T6SS_1798	0.32	0.32	0.32
T6SS_1799	0	0	0
T6SS_1800	0	0	0
T6SS_1801	0.07	0.07	0.07
T6SS_1802	0	0	0
T6SS_1803	0	0	0
T6SS_1804	0	0	0
T6SS_1805	0	0	0
T6SS_5249	0.05	0.66	0.07
T6SS_5250	0.2	0	0.2
T6SS_5251	0	0	0
T6SS_5252	0	0.15	0
T6SS_5253	0	0	0
T6SS_5254	0	0	0
T6SS_5255	0	0	0
T6SS_5256	0	0	0
T6SS_5257_5258	0	0	0
T6SS_5259	0	0	0
T6SS_5260	0.13	0	0.13
T6SS_5261	0	0	0.11
T6SS_5262	0	0	0
T6SS_5263	0	0	0
T6SS_5264	0	0	0
T6SS_5265	0	0	0
T6SS_5266_5277	0.27	0.27	0.27
T6SS_5268	0	0	0
T6SS_5269	0.04	0.04	0.04
T6SS_5270	0	0	0
T6SS_5271	0	0	0
T6SS_5272	0	0.3	0
T6SS_5273	0	0	0
T6SS_5274	0	0	0
T6SS_5275	0	0	0
afaC	0.28	0.28	0.28
aidAI	0.14	0.15	0.15
eaaA	0.29	0.29	0.34
kpsM_IAI39	0	0	0

## Sheet: Virulence Gene list
>Ec_cadA gi|556503834:43564704358617 Escherichia coli str. K12 substr. MG1655 complete genome
ATGAACGTTATTGCAATATTGAATCACATGGGGGTTTATTTTAAAGAAGAACCCATCCGTGAACTTCATCGCGCGCTTGAACGTCTGAACTTCCAGATTGTTTACCCGAACGACCGTGACGACTTATTAAAACTGATCGAAAACAATGCGCGTCTGTGCGGCGTTATTTTTGACTGGGATAAATATAATCTCGAGCTGTGCGAAGAAATTAGCAAAATGAACGAGAACCTGCCGTTGTACGCGTTCGCTAATACGTATTCCACTCTCGATGTAAGCCTGAATGACCTGCGTTTACAGATTAGCTTCTTTGAATATGCGCTGGGTGCTGCTGAAGATATTGCTAATAAGATCAAGCAGACCACTGACGAATATATCAACACTATTCTGCCTCCGCTGACT…
>Ec_cadB gb|U14003.1|ECOUW93:4952550859 Escherichia coli K12 chromosomal region from 92.8 to 00.1 minutes
ATGAGTTCTGCCAAGAAGATCGGGCTATTTGCCTGTACCGGTGTTGTTGCCGGTAATATGATGGGGAGCGGTATTGCATTATTACCTGCGAACCTAGCAAGTATCGGTGGTATTGCTATCTGGGGTTGGATTATCTCTATTATTGGTGCAATGTCGCTGGCGTATGTATATGCCCGACTGGCAACAAAAAACCCGCAACAAGGTGGCCCAATTGCTTATGCCGGAGAAATTTCCCCTGCATTTGGTTTTCAGACAGGTGTTCTTTATTACCATGCTAACTGGATTGGTAACCTGGCGATTGGTATTACCGCTGTATCTTATCTTTCCACCTTCTTCCCAGTATTAAATGATCCTGTTCCGGCGGGTATCGCCTGTATTGCTATCGTCTGGGTATTTACC…
>Ec_cadC gb|U14003.1|ECOUW93:5122452762 Escherichia coli K12 chromosomal region from 92.8 to 00.1 minutes
ATGCAACAACCTGTAGTTCGCGTTGGCGAATGGCTTGTTACTCCGTCCATAAACCAAATTAGCCGCAATGGGCGTCAACTTACCCTTGAGCCGAGATTAATCGATCTTCTGGTTTTCTTTGCTCAACACAGTGGCGAAGTACTTAGCAGGGATGAACTTATCGATAATGTCTGGAAGAGAAGTATTGTCACCAATCACGTTGTGACGCAGAGTATCTCAGAACTACGTAAGTCATTAAAAGATAATGATGAAGATAGTCCTGTCTATATCGCTACTGTACCAAAGCGCGGCTATAAATTAATGGTGCCGGTTATCTGGTACAGCGAAGAAGAGGGAGAGGAAATAATGCTATCTTCGCCTCCCCCTATACCAGAGGCGGTTCCTGCCACAGATTCTCCC…
>EAEC_aafA_AAF AAB82330
ATGAAAAAAATCAGAATGTTTGCGATTGCTACTTTATTATCAAGTGGAGCCGCTATTAATGCAACTGCGGTAGCAAAAACTGCGACCAGTACTATCACTGTAGTGAATTTTTGTGATATAACGATAACACCGGCTACAAATCGTGATGTCAACGTTGACAGGAGCGCAAATATCGACCTGAGTTTTACTATTAGACAACCGCAACGCTGCGCTGATGCTGGTATGCGAATAAAAGCTTGGGGGGAAGCCAATCACGGTCAATTACTGATAAAACCTCAAGGAGGAAATAAATCAGCAGGATTCACTCTGGCCTCTCCTAGGTTTTCTTACATTCCGAATAATCCAGCAAACATTATGAATGGATTTGTTCTTACGAATCCTGGTGTTTATCAATTAGGA…
>EAEC_aafB_AAF AAD27809
ATGAAAAAGGGTATGCTGTCGGTATCCTGCGGGATGTTACTTATGGTCATAAGTGGACTGTCACAGGCAACTGAAATAAGTCTGGAGGGCCTCCACCGGAACATGGGTGAGCAATTATTTGACGGGGATATACTGGCTACAGGACGGATTATCTGCCGGGAAAGGCATACAGGGTTTCATATACAGATGAATGCCCGGCAGGTGGAAGGCAGGCCAGGGCACTATATTGTGCAGGGCAGCAAAGACACGCAGAGTAAGCTGTGGGTCAGACTGGGAAGGGAGGGCTGGACCTCCCCAACGGGAGGGGGGCAACAAGGAATAGTAAGATCCGGGCAGGAAGAGCAGGTTATTTTTGATGTGATGGCTGATGGAAATCAGTGGGCAAAGCCTGGAGAGTAT…
>EAEC_aafC_AAF AAD27810
CTGTGGCAGATAAAGACAAGTCTTACTGCTGTGGCATATTCAGTGATGATGACATGTACATTACTTCATGTTGAAGATGTTATAGCTCGCACATATTCTTTTAATTCATCGCTGCTTAGTGGTGGAGTAAAAGGTGTTGATTTGACCGTATTTGAAGAGGGAGGGCAACTGCCGGGCATTTATCAAACTGACATAATCCTGAATGGTTCTCGTGTTGATTCACTGGAGATGCCCTTTCATACAGAAAAGGATGAGAATGGCAGGCCTTATCTGAAGACTTGTCTGACCCAAGAGATGCTGGCGCGTTACGGGGTGAAGACAGAGGAATATCCGGCCCTATTCCGTTCTTTGGGTGGTGGGAGTGATACGTCTGGTGAAAGGGGAGTATGTGCTGACCTG…
>EAEC_aafD_AAF AAD26595
ATGAAAATACGGAGAATTCGACTAGTACTAATATTAGCTCTAGTTTTTTTTATGAATGCACAAGCATCTGAAAATACGAGGGTATTTTCTCTACACTTAGGTGCTACCCGCGTGGTTTATAATCAACAGTCCTCTGGGGAAGCACTAGCAGTTATTAATGACCATAATTATCCGATGTTAGTTCAATCAGAAGTGCTGACAGAAGATAAAAAAGAATCAGCACCTTTTGTGATTACTCCCCCATTATTTCGACTTGATGCTCTACAATCTAGTCGTCTGCGAGTCGTCAGAATTGGAGGTACGTTTCCGGCAGATCGTGAGACTCTACAGTGGATTTGTGTAAAAGGGATCCCGCCGAAGGCTAACGATAGATGGGCTGAAAATGATAGTAAAAATGTC…
>EAEC_agg3A_AAF AAM88298
ATGAAAAAGATAAGTATCATTGCGAGTCTGGTATTCAGCTTGTACAGTGGGTTATCTATAGCAGCGGGATCCAGTTATTACAGGGTAACAAGGGAAATATTAGCTAGTGCTACTGCAAAATTAAAGTTTGTAAACAAATGTAGCTTAAATCTTTCAATAAGTGGTATAAACGATGAATATCAGGCTCAGCCAGGACGAGGAGCATTAAGAGTAACGTTCACCCCAACGTTTGATAACAATTGCAAGAATATAAATGCTAAGTATCATATTGGGGGGATGGGAAAAAAAAATCAATTAATTAATGAGCGGGGAGATAAATATACTCTTAGCGAGTATTTTGTTGGGGGTAACTTGGACCGCGTGGGAACAAATACTGGACATTTTTCGGGCACAGTGACA…
>EAEC_agg3B_AAF AAM88297
ATGATGAAAAAGGGGATAGTGTCGCTATCCTGTGGAGCTTGTCTGATGGTAGTGAGTAGCCTGTCAGCGGCTGCGGAGATTAACTTGGTTAGCCACAGAAACACAGAAAGCCAGTTACGTGATGGTATGAAACTGGCAACTGGACGAATGACCTGTCGGGAAACTCATACGGGGTTTCATGTATGGATGAATGCCCGTCAGGATGGAGGACGTCCGGAACATTATATTGTACAAAACAGCAAAGGGATCCAACATGAACTACGGGTCAGGATAGGTGGTAATGGCTGGATTTCCTCTTTTGGAGAGGCTCAACGGGGAATATTTAGGCTGGGCAAGGAAGAACAGGCTATATTTGATGTGATAGTTGATGGAGATCAGAAAGTTATTCCTGGCGAATAT…
>EAEC_agg3C_AAF AAM88296
ATGCTTCATATAAATAGCATGGTAAAAGTGTGTTTTTTCGTAATAATCGCATTTTCACTTTTCCATACGAGAAATTCAGATGGAAAGACATATTCATTCGATGCATCTTTGCTAAAGAGAAGAGGGGAGGGAGTAGACCTAACTCTTTTTGAAAATGGAGGGCAGCTTCCCGGCATTTATCCAGTCGATATTTTTCTAAATGGAACTATTGTGGGTTCAGAGGATATATTTTTCCATGCCGAACATAGTAATGGAAAACCTTATTTAAAGGCTTGTTTAAGTGAGGAGTTGTTAATGCGTTATGGGGTGAAGACAGAGAAATACCCTAAACTTTTCCTCTCGCATTATGGAAAAAAAGATGAAAGACAATGTGCAGATTTATCTGTAATTCCTCAAGCA…
>EAEC_agg3D_AAF AAM88295.1
ATGAAAATACGAACAGCTTTGCTGGTAAGTAGTTTACCGCTATGTTTTTTTGTATCTGCAAATGCAAAAACGTTTGAAAACGAGGGAAATAAGACCCAAATGTTTTCTCTGCATTTGGGGGCTACTCGTGTGATTTATAACATTTTTTCCTCTGGAGAAACATTAACAATTATTAATGATTATGATTACCCAATGTTAGTTCAGTCAGAGGTATTATTAGAAGACCAAAAAACACCAGCACCTTTTATCATAACGCCACCGTTATTTCGGCTTGATGCCTTACAATCCAGTCGTCTTCGTATTGTTCGAACAGGTGGTGATTTTCCGAAAGATCGGGAAACTTTACAATGGATTTGTGTGAAAGGAATTCCGCCAAAGTCTGATGAAAAATGGGCTGAG…
>EAEC_aggA_AAF AAA57454
ATGAAAACATTAAAAAATATGAGAAGAAAGAATTTATGCATTACTTTGGGTTTAGTTAGTCTTCTATCTAGGGGGGCTAACGCTGCGTTAGAAAGACCTCCAATAAAAGCAACTGAGACAATCCGCCTCACCGTTACAAATGATTGTCCTGTTACTATAGCTACAAATAGTCCACCAAATGTTGGTGTATCGTCAACAACACCAATAATATTTAACGCAACAGTAACGACGACAGAGCAATGTGCTAAAAGCGGTGCAAGGGTCTGGTTATGGGGAACAGGTGCCGCTAATAAGTGGGTCCTAGAGCATACTACAAATACAAAACAAAAATACACATTAAATCCATCTATAGATGGAAATTCATATTTCCAGACTCCAGGAACTAATGCAGCAATTTAT…
>EAEC_aggB_AAF AAA57453
ATGCTGAAAAAGAGCATATTACCGATGTCCTGCGGTGTACTTGTGATGGTAATGAGTGGTTTATTAGATGCCGCAGAAATTACGTTGATAAGTCACAAAACTCTAGGGAGTCAATTACGTGATGGTATGAAGTTAGCAACAGGAAGAATTGCCTGTAGGGAACCACATGATGGATTTCATATATGGATAAATGCCAGTCAAAATGGAAAAGTTGGTCATTATATTGTACAAAACAATAGAGAAACCAAGCATGAGTTGAAAGTCAAAATAGGGGGTGGGGGGTGGTCATCTTCTTTGATAGAAGGGCAACGGGGAGTATACAGGCAAGGAGAAGAAAAACAGGCTATCTTTGATATTATGTCCGATGGGAATCAGTATAGTGCCCCTGGCGAATATATA…
>EAEC_aggC_AAF AAA57452
ATGAAAACATCATCTTTCATAATAGTCATTCTTTTGTGTTTTCGAATAGAAAATGTAATCGCACATACATTTTCATTTGATGCCTCTTTATTAAACCATGGTAGCGGGGGGATAGACTTAACTCTACTTGAGAAAGGAGGGCAGTTGCCTGGTATTTATCCGGTTGATATAATTTTAAATGGTTCGCGTATTGATTCAAGGGATATATTCTTTTACACAAAAAAAAATAGGCATGGTGAATATTACCTGAAACCCTGTTTAACTCGAGATATTTTGATTAATTACGGAGTAAAAACAGAAGAATACCCTAATCTTTTCCGGCAAAATAGTGAAAAAAATAGAGACAGTAGCGATTGTGCTGACTTATCAGTGATCCCCCAAGCTACAGAAGACTATCAT…
>EAEC_aggD_AAF AAA57451
ATGAAGATTCGAAGAATAGTTTCAACAATAGCTATAGCATTAAGTGTTTTTACTTTTGCGCATGCCCAATCATTTGAAAATGTGGAGAATAACGCCAAAGTATTTTCTTTGCATTTAGGTGCAACACGTATGATTTATAAGCCTAATTCTTCTGGAGAAACATTGGCAGTTATTAATGAACATAACTATCCTATATTAGTCCAAGCGAATGTATTATCAGAGGATCAAAAAAATATTGCACCTTTTATAATTACACCTCCGTTATTTCGACTTGATGCTCTACAATCAAGCCGCCTTCGTATTGTCAAAACAGAAGGAGCTTTTCCAATAGATCGTGAAAGTCTACAATGGATCTGTGTAAAGGCGATTCCTCCAAAATATGAAGACAAATGGGCTAAA…
>EAEC_aggR_AAF gi|296992:103900 E.coli aggR gene for AAF/I regulator protein
ATGAAATTAAAACAAAATATCGAAAAAGAGATTATAAAAATTAACAATATCAGAATACATCAGTACACTGTACTATATACATCTAATTGTACAATCGATGTATACACAAAAGAAGGAAGCAATACATATCTTAGAAATGAACTCATATTTCTTGAGAGAGGAATAAATATATCAGTAAGATTGCAAAAGAAGAAATCAACAGTAAATCCATTTATCGCAATCAGATTAAGCAGCGATACATTAAGACGCCTAAAGGATGCCCTGATGATAATATACGGAATATCAAAAGTAGATGCTTGCAGTTGTCCGAATTGGTCAAAAGGAATAATTGTAGCTGATGCTGACGATTCTGTATTAGATACATTCAAGAGTATCGATCATAATGATGATTCAAGAATT…
>EAEC_aatA YP_006099144 part of aatPABCD ABC transporter complex that exports the anti-aggregation protein (aap/aspU, dispersin)
GTGAGACACATATTATACTCATTTCTTGCAATAAATGCTTATCTGTTTTCGACACAGACTCTGGCAAAAGACTGTATCATTGATAATTTCTTTCAGAAAAGCATCCAGTTTAATTCTTATTCTCTTGATATCGAAGAGTTGGATATTAATAAACATAACAATATAAAAACGATGTTACCAGATATAAATATAGGGTTAGGGCAGTATATAAACAACAATCAGTGGTTCTCATCTATTACAGACAGCAATTTTTATTTATCATTATCCTATAATCTTCTATCGGCTTATGAAGCAAAAATGCAGAATGATAAATTGGATATTGCTAATTATTTAAAATATATTGAAATGCTTAGTGAGAGAAACAACTATATAATTAATTTGTTCTCGGAAATCATTAAC…
>EAEC_aatB YP_006099145
ATGATTGAAGGTAATGTGGTCACTGTGGAAAGGAAGCTATTTTCTGTCCTGAATCATGAGTATACTGCAAAGAAAGATATTGTGGCCATGAAAAGAAATATGGAAGAGAAAAAACTATCTAGATTAAAAGGAGCAAAGATACATTTAACCTCTATGTTCTCAAAAGGGTTAATTTCAAGAGAAAGCTTGCATGATATAGATGAGAAAATCAGCAATACTGAATTGACTATTATGGGACTGGACATAGAGTCAAAGAATCTGGAACAACTATTAAAGTTGTCATCACCATTTTTGCATACTCCTTTCATTATTCGAAATATCTTCGTAACAAATGAGCAGTATGTAAATGCAGGCGATGATATAATGTCTGTAGAACTTCTGGATAATTTTTATATAGAT…
>EAEC_aatC YP_006099146
ATGATTAGAGTAAAAATACATAAAAAACCTATAGAAAACAGAACTATCCTGAATAATAGCACTATTGAGATAAAAGAGGGATCGTTCAATATTATTACTGGCCCGTCTGGAGTTGGAAAGACTTCACTGCTTAACATTATTGGTCTATTAGATAATGCCTTTGTTGGAGAGTATGAACTTTTCGGTAAAAAAGTGGAAATAAAAGATAATAGCATCACTACATATATCAGAAGAAAATATTTTGGATTCATCTTTCAGGATTCTCTGATTAATGTAAAGCAAAATGTCTTAAGAAATATACTATGTTCTGTAGATTCTCAAAACATAATAGCCGCAAGGGAAAGAATTAATGAAGTCTTGGTGTCTGTTGGATTGTCAAATATTAATAATAATGTATCA…
>EAEC_aatD YP_006099147
ATGAAATTCGCTATTGTCTTATTGTATTTTTTTGCCTATTATCTTGCAGCAAGAAAAAGACGAGTGAGTCTTTTTTTTACTATTCTTTTATACTCTATCATTTTCTCTGGGATGTATTTTTCTAGTGGTTTTTTAGAATATTATGGCAGTTCTAATTTATACCTTTCATTTGGATTACTCTGCTATAATATGATAACCCTTGTCATATATGGTTTCCTGAGTTCTTATGGGTTACTTGGAGCATGTCTACATGCACTTTCATTAACCTCATTATCCGCCTTCGGGATGTTTATACCATTAAATCCATTGATTGTTTTATATTATGATTTTCCTAGCATCTTACCAAGAACAGATATTCCTGTTTTAAATTTATTAATATTAAATCTTATTCCTGCAGTT…
>EAEC_aatP YP_006099143
ATGACAACTTTGCACTATTATCTAAATGAGGCGCTCCTTAATATCATAGAAAATAGAAGGCAGAATTTTGCATTTCTTGTTTTTTTATCTCTTAGCTTTATAGGGATAATTATTACTGACTCTTTGATATACAGTGTTTCCTTAAAAGCCGAAGAAGAACTAAAAGTTCATAGTGACAAAGTAATATTTGTCAAATTATATCGACCTAAAACGGTAGGATATATAACGGAAAAATTCATTACGGTTAGTAAAGTTCTTTCTTTCTCGAAGAGCGCATTCCTCTATGTCAGCGATACACCTTTTTCCGGTGAACTATTTTCGGTGAACGGAATTGACAAGCTGGGATTAAATACGGAATATTCGGGGGATTTAAATGATAAGTACAATGGCAATGTTGCT…
>EAEC_aap_aspU_dispersin
ATGAAAAAAATTAAGTTTGTTATCTTTTCTGGCATCTTGGGTATCAGCCTGAATGCTTTTGCGGGTGGTAGCGGTTGGAACGCAGATAATGTGGACCCGTCCCAATGTATAAAACAGTCTGGAGTACAGTATACTTATAACAGCGGTGTCTCAGTATGTATGCAAGGCCTTAATGAAGGGAAAGTAAGGGGGGTGTCTGTCTCTGGGGTATTTTATTATAATGATGGCACAACAAGCAACTTCAAAGGGGTTGTTACCCCCTCCACACCTGTAAATACGAACCAAGACATTAACAAGACAAATAAGGTTGGAGTCCAAAAATATCGTGCTCTAACCGAATGGGTTAAATAA
>EAEC_aaiC NZ_JNPQ01000030.1:27869-28375 Escherichia coli 2-005-03_S3_C1 e200503S3C1.contig.29_1 whole genome shotgun sequence
ATGATCGGAGTTATGAGTAATTCTTCCGCTCTTAGCAGGGAGTTTGTCAAAATAGAGATAGGTGGAAAAGTTATAAAGGGAAATTCAAAAGTTGAAAACAGTGGTGACTACTTTGATGGACATTGTCCTCAGGCATTTCACGCTTTTTCAGGAATTGACGGTACTGTTTTTGATTTAATTAATTTGAAGCTTAGGGTTACTAAACACATACAAGACCTTCTGGAGAACTTTTTTAAGAGAGGTGAAAAAGAAGTTAAAATAGAAATTTTACGTAGGGAATCAACTAAATCAGGTAGTGCATACTCATCATTTAAGGTTGTTTATCAGGGGTGTCGTATGCATAATATGTTGTTGGCTCATGATAATGATTCAAATCTCATTCTGGAATTGTCGTTTACC…
>EAEC_pet gb|AF056581.1|:2814168 Escherichia coli plasmid pO42 Pet precursor (pet) gene complete cds
ATGAATAAAATATACTCCATTAAATATAGTGCTGCCACTGGCGGACTCATTGCTGTTTCTGAATTAGCGAAAAAAGTCATATGTAAAACAAACCGAAAAATTTCTGCTGCATTATTATCTCTGGCAGTTATTAGTTATACTAATATAATATATGCCGCCAATATGGATATATCTAAAGCATGGGCCCGGGATTATCTCGATCTGGCACAGAATAAAGGGGTGTTTCAACCAGGTTCAACACATGTAAAAATAAAACTGAAAGACGGGACTGATTTTTCATTTCCAGCACTTCCTGTTCCTGACTTTTCATCTGCAACCGCAAATGGAGCTGCAACAAGTATTGGTGGTGCCTATGCCGTAACCGTTGCACACAATGCAAAAAATAAGTCATCAGCTAAT…
>EAEC_pic gb|AF097644.1|:9865104 Escherichia coli Pic serine protease precursor (pic) toxin subunit Set1A (set1A) and toxin subunit Set1B (set1b) genes complete cds
ATGAATAAAGTTTATTCTCTTAAATATTGCCCCGTCACCGGGGGGCTTATTGCTGTCTCTGAACTTGCCCGCAGGGTAATAAAAAAGACATGCCGAAGATTAACGCATATTCTTCTGGCTGGCATTCCAGCAATCTGTCTGTGTTACTCTCAGATATCCCAGGCGGGTATTGTCCGTTCCGATATTGCCTATCAGATTTATCGTGATTTCGCCGAAAACAAAGGGCTTTTTGTACCTGGTGCCAATGATATTCCGGTATATGATAAGGACGGAAAACTTGTGGGAAGACTGGGTAAAGCCCCAATGGCCGATTTCAGCAGTGTGAGCTCAAATGGCGTTGCTACGCTTGTATCGCCTCAGTATATCGTCAGCGTAAAGCATAACGGAGGATATCGGAGT…
>EAEC_astA gb|L11241.1|ECOASTAA:61177 Escherichia coli enteroaggregative heatstable enterotoxin 1 (astA) gene complete cds
ATGCCATCAACACAGTATATCCGAAGGCCCGCATCCAGTTATGCATCGTGCATATGGTGCACAACAGCCTGCGCTTCGTGTCATGGAAGGACTACAAAGCCGTCACTCGCGACCTGA
>EHEC_hha_EDL933 AE005174.2:546158-546376 Escherichia coli O157:H7 str. EDL933 genome
ATGTCCGAAAAACCTTTAACGAAAACCGATTATTTAATGCGTTTACGTCGTTGCCAGACAATTGACACGCTGGAGCGTGTTATCGAGAAAAATAAATACGAATTATCAGATAATGAACTGGCGGTATTTTACTCAGCCGCAGATCACCGCCTCGCCGAATTGACCATGAATAAACTGTACGACAAGATCCCTTCCTCAGTATGGAAATTTATTCGCTAA
>EHEC_ehxA_EDL933 gi|75994447:3982242818 Escherichia coli O157:H7 EDL933 plasmid pO157 complete sequence
ATGACAGTAAATAAAATAAAGAACATTTTCAATAATGCGACATTGACTACAAAATCAGCATTTAATACAGCATCATCAAGCGTACGTTCCGCTGGAAAAAAACTCATATTATTAATACCTGATAATTATGAAGCTCAGGGCGTGGGTATTAATGAGTTGGTCAAAGCTGCTGATGAGCTTGGAATAGAAATACACCGTACTGAACGAGATGATACAGCGATTGCAAACCAGTTTTTTGGTGCAGCAGAAAAAGTTGTAGGATTAACTGAACGTGGTGTTGCAATATTCGCACCACAACTTGACAAACTTCTGCAGAAGTATCAGAAAGTTGGGAGTAAAATAGGAGGAACCGCTGAAAATGTAGGTAATAATCTGGGAAAAGCCGGAACAGTTCTCTCA…
>EHEC_stx1A_EDL933 gb|AE005174.2|:29960332996980 Escherichia coli O157:H7 EDL933 complete genome
ATGAAAATAATTATTTTTAGAGTGCTAACTTTTTTCTTTGTTATCTTTTCAGTTAATGTGGTTGCGAAGGAATTTACCTTAGACTTCTCGACTGCAAAGACGTATGTAGATTCGCTGAATGTCATTCGCTCTGCAATAGGTACTCCATTACAGACTATTTCATCAGGAGGTACGTCTTTACTGATGATTGATAGTGGCACAGGGGATAATTTGTTTGCAGTTGATGTCAGAGGGATAGATCCAGAGGAAGGGCGGTTTAATAATCTACGGCTTATTGTTGAACGAAATAATTTATATGTGACAGGATTTGTTAACAGGACAAATAATGTTTTTTATCGCTTTGCTGATTTTTCACATGTTACCTTTCCAGGTACAACAGCGGTTACATTGTCTGGTGAC…
>EHEC_stx1B_EDL933 gb|AE005174.2|:29957542996023 Escherichia coli O157:H7 EDL933 complete genome
ATGAAAAAAACATTATTAATAGCTGCATCGCTTTCATTTTTTTCAGCAAGTGCGCTGGCGACGCCTGATTGTGTAACTGGAAAGGTGGAGTATACAAAATATAATGATGACGATACCTTTACAGTTAAAGTGGGTGATAAAGAATTATTTACCAACAGATGGAATCTTCAGTCTCTTCTTCTCAGTGCGCAAATTACGGGGATGACTGTAACCATTAAAACTAATGCCTGTCATAATGGAGGGGGATTCAGCGAAGTTATTTTTCGTTGA
>EHEC_stx2A_EDL933 gb|AE005174.2|:13522901353249 Escherichia coli O157:H7 EDL933 complete genome
ATGAAGTGTATATTATTTAAATGGGTACTGTGCCTGTTACTGGGTTTTTCTTCGGTATCCTATTCCCGGGAGTTTACGATAGACTTTTCGACCCAACAAAGTTATGTCTCTTCGTTAAATAGTATACGGACAGAGATATCGACCCCTCTTGAACATATATCTCAGGGGACCACATCGGTGTCTGTTATTAACCACACCCCACCGGGCAGTTATTTTGCTGTGGATATACGAGGGCTTGATGTCTATCAGGCGCGTTTTGACCATCTTCGTCTGATTATTGAGCAAAATAATTTATATGTGGCCGGGTTCGTTAATACGGCAACAAATACTTTCTACCGTTTTTCAGATTTTACACATATATCAGTGCCCGGTGTGACAACGGTTTCCATGACAACGGAC…
>EHEC_stx2B_EDL933 gb|AE005174.2|:13532611353530 Escherichia coli O157:H7 EDL933 complete genome
ATGAAGAAGATGTTTATGGCGGTTTTATTTGCATTAGCTTCTGTTAATGCAATGGCGGCGGATTGTGCTAAAGGTAAAATTGAGTTTTCCAAGTATAATGAGGATGACACATTTACAGTGAAGGTTGACGGGAAAGAATACTGGACCAGTCGCTGGAATCTGCAACCGTTACTGCAAAGTGCTCAGTTGACAGGAATGACTGTCACAATCAAATCCAGTACCTGTGAATCAGGCTCCGGATTTGCTGAAGTGCAGTTTAATAATGACTGA
>EHEC_yagV_ecpE_ECP NP_286006 E coli common pilus
ATGATAACGGCTGGTTTGGCGAAGTCAGCGCTTCAGGAGAAATTCATGTTCAGGCGACGTGGCGTAACATTAACTAAGGCCCTGCTGACAGCGGTCTGTATGCTGGCGGCACCTTTGACACAGGCGATTTCGGTCGGCAATCTGACTTTTTCACTGCCGTCCGAGACTGACTTTGTCAGCAAACGTGTAGTGAATAACAACAAAAGCGCGCGGATATACCGTATTGCCATCAGTGCTATCGATAGCCCGGGCAGCAGTGAATTACGCACCCGACCGGTGGATGGTGAACTGCTTTTCGCCCCCCGCCAGCTGGCGTTGCAGGCTGGTGAGAGCGAGTATTTTAAATTTTACTATCATGGGCCACAGGATAACCGCGAGCGCTACTACCGGGTCTCATTT…
>EHEC_yagW_ecpD_ECP NP_286007
ATGAGAGTTAACCTACTGATAGCGATGATAATCTTTGCGCTAATCTGGCCAGTAACTGCGCTCAGAGCGGCAGTGAGCAAAACAACCTGGGCGGATGCACCGGCACGCGAGTTTGTGTTTGTCGAAAACAACTCAGACGACAACTTTTTCGTCACTCCTGGCGGGGCGCTGGATCCGCGCCTGACCGGTGCCAACCGCTGGACCGGTTTAAAATACAATGGTTCAGGAACCATCTATCAGCAAAGCCTCGGCTACATTGATAACGGTTACAACACCGGCCTTTATACCAACTGGAAGTTTGATATGTGGCTGGAAAATTCACCAGTTTCATCTCCTTTAACTGGCTTGCGCTGCATCAACTGGTACGCTGGGTGTAATATGACCACCAGTCTTATCCTG…
>EHEC_yagX_ecpC_ECP NP_286008
ATGCCTTTACGACGGTTCTCCCCAGGACTGAAAGCCCAGTTTGCCTTCGGCATGGTCTTTTTGTTCGTTCAGCCCGATGCCAGCGCTGCTGACATAAGTGCGCAGCAAATAGGTGGGGTGATTATTCCGCAGGCCTTCAGTCAGGCGCTTCAGGACGGCATGAGCGTCCCGCTCTATATTCATCTCGCCGGTAGCCAGGGTCGCCAGGACGATCAGCGAATCGGCAGCGCTTTTATCTGGTTGGATGATGGACAGCTACGCATCCGGAAAATACAGCTGGAAGAGAGTGAAGATAACGCCAGTGTCAGCGAACAAACTCGACAGCAGCTGATGGCTCTGGCGAACGCCCCGTTCAATGAGGCCCTTACCATCCCCCTGACTGACAACGCGCAGCTGGAT…
>EHEC_yagY_ecpB_ECP NP_286009
ATGAAAAAGCACCTTCTGCTTCTCGCTCTGCTGTTATCCGGAATATCTCCGGCCCAGGCGCTGGATGTCGGCGATATATCATCGTTTATGAACAGTGACAGCAGCACGCTGAGCAAAACGATCAAAAACAGTACCGACAGTGGTCGCCTTATCAATATCCGTCTCGAACGGCTCTCTTCACCGCTTGACGACGGGCAGGTTATCTCAATGGACAAGCCGGACGAGTTGCTACTCACTCCCGCCAGCTTGCTGCTACCCGCCCAAGCCAGCGAAGTGATCCGCTTCTTCTATAAGGGACCAGCAGATGAAAAAGAGCGCTACTACCGCATTGTCTGGTTTGATCAGGCCCTCAGTGATGCGCAGCGCGATAATGCCAACCGCAGCGCTGTGGCCACTGCT…
>EHEC_yagZ_ecpA_ECP NP_286010
ATGAAAAAAAAGGTTCTGGCAATAGCTCTGGTAACGGTGTTTACCGGCATGGGTGTGGCGCAGGCTGCTGACGTAACAGCTCAGGCTGTAGCGACCTGGTCAGCAACAGCCAAAAAAGACACCACCAGTAAGCTGGTTGTGACGCCACTCGGTAGCCTGGCGTTCCAGTATGCCGAAGGCATTAAAGGTTTTAACTCACAGAAAGGTCTATTTGACGTGGCTATCGAGGGTGACTCAACGGCTACCGCCTTTAAACTGACCTCACGTCTTATCACCAACACATTAACCCAGTTGGATACCTCAGGTTCCACACTGAATGTGGGCGTGGATTATAACGGCGCGGCAGTCGAAAAAACTGGCGATACCGTGATGATCGATACCGCCAACGGCGTACTGGGC…
>EHEC_ykgK_ecpR_ECP NP_286011
GTGACATGGCAAAATGATTACAGCAGGGACTATGAGGTTGAAAACCATATGGAATGTCAAAACCGTTCTGATAAATACATCTGGTCTCCCCATGACGCCTACTTCTATAAAGGACTATCTGAACTGATTGTGGATATCGACAGATTAATTTATCTATCGCTGGAGAAAATCAGAAAAGATTTCGTGTTTATCAATCTCAATACGGATTCTTTAACTGAATTTATAAACCGTGATAATGAGTGGTTATCCGCGGTAAAGGGGAAACAGGTCGTATTGATTGCGGCCAGAAAGTCAGAAGCCTTAGCAAATTATTGGTATTACAACAGCAATATTAGGGGCGTGGTATACGCTGGACTGAGTCGTGATATTAGAAAAGAACTGGCCTATGTGATTAATGGC…
>EHEC_efa1 AAD49229 Efa-1 EHEC factor for adherence, lifA lymphocyte inhibitory factor
ATGAGACTGCCAGAGAAAGTTCTTTTTCCTCCTGTCACTAGTGGCCTGTCAGGGCAGGAAAAACAAAAAAAACCGAAGAGCATTACCGGATTTCAGGAAAATTATCAACGCAATATCAGGCCAATCAAAACAGCATCAGAAGCCCGACTACGCTTCTTTGATAAAATGGTTTCGAAAGAAAACTCTCTGGAAGATGTTGTTTCTTTAGGTGAAATGATTCAGAAGGAAATTTATGGGCATGAACAAAGAACATTTTCACCAGTTCATCATACAGGTAACTGGAAATCATCATTGTTACACAACGCGCTCCTTGGTCTGGCAAATGTTTATAATGGCTTACGGGAAACAGAATACCCTAACACTTTCAACAGAGATGGTATAAAAAGTACTAACTCTTTT…
>EHEC_paa NP_287515 porcine attaching-effacing associated adherence protein
ATGAGGAACATAATGGCAGGTTTTTTAATATTCCTGTCTTCTGCTGCTTATGCTGATATCAATCTGTATGGTCCTGGTGGCCCGCATACAGCCTTGCTTGATGCAGCCAAACTTTATGCCGAAAAAACAGGTATTATAGTGAACGTTCATTACGGCCCACAGAACAAATGGAATGAAGATGCCAAAAAAAATGCAGATATCTTGTTTGGCGCATCAGAACAATCTGCTCTGGCTATCATTCGGGACCATAAAGACAGCTTCAGTGAAAAAGATATTCAGCCTCTTTATCTGCGAAAAAGTATTTTACTGGTAAAGAAAGGTAATCCTAAAAATATCCGGAGTATTGACGACCTGACCAGACCTGGGATTGGCGTAATTGTTAATGATGGTGGTGGTACC…
>EHEC_toxB YP_325655 cytotoxin
ATGATTCATCCTGGCTCTTCTTTAGATAAAGCAATTAACAATACAAGAGTTAAAAATGTTAGTACTGATGTTAAACATGGCCAAATTCAAGAGAGAAAAAGGAACTTTATCTATAAAAAAAATGATGATATCTCATCCAGATTTAAACTTTACAGTTCGCTCGTAAAGCAGAAAAATGCGACAGAAGATGTTGTTTTAATAGGCAAAATGATTTTAGATGAAGTTAGAAGTTACAGAACTATACATAATGATCGAAATATCGTAAGTAACTCAGGAAACTGGAAAACATCTTTTTTATGTAATCTTGCTAGACTACTATATAGCATATTTAATGGTAGTAACTATTTTTGTTCCCGAGAGGGTGAAAATAATTCATCCCCCAGTTCTACTCTACTTACT…
>EHEC_chuA NP_290080 heme uptake
ATGTCACGTCCGCAATTTACCTCGTTGCGTTTGAGTTTATTGGCCTTAGCTGTTTCTGCCACCTTGCCAACGTTTGCTTTTGCTACTGAAACCATGACCGTTACGGCAACGGGGAATGCCCGTAGTTCCTTCGAAGCGCCTATGATGGTCAGCGTCATCGACACTTCCGCTCCTGAAAATCAAACGGCTACTTCAGCCACCGATCTGCTGCGTCATGTTCCTGGAATTACTCTGGATGGTACCGGACGAACCAACGGTCAGGATGTAAATATGCGTGGCTATGATCATCGCGGCGTGCTGGTTCTTGTCGATGGTGTTCGTCAGGGAACGGATACCGGACACCTGAATGGCACTTTTCTCGATCCGGCGCTGATCAAGCGTGTTGAGATTGTTCGTGGA…
>EHEC_chuS NP_290079 heme uptake
ATGAACCACTACACACGCTGGCTTGAGTTAAAAGAACAAAATCCCGGAAAGTACGCGCGTGACATCGCAGGGTTAATGAATATTAGAGAAGCAGAACTGGCATTTGCACGCGTCACGCACGATGCGTGGCGGATGCACGGCGATATCCGTGAAATTCTGGCGGCGCTCGAAAGTGTTGGCGAAACCAAATGTATTTGTCGTAATGAATATGCAGTCCATGAGCAAGTTGGTACGTTCACAAACCAGCATTTGAACGGACATGCCGGATTGATCCTCAATCCGCGCGCGCTGGATTTACGTCTGTTTCTCAATCAATGGGCCAGTGTTTTCCACATCAAAGAAAACACGGCTCGTGGCGAACGCCAGAGTATTCAGTTCTTTGATCATCAGGGCGATGCA…
>EHEC_chuT NP_290082 heme uptake
ATGCCAAGGATCATCACCAGGCCGTTTCTTTTTTCCCCACTGACGTTATGTATTTCAGCCGTGGCCTCTGCCGCGAAGACCGCAGTAAAACGTAAAAAATTGTTTACGGCAGTACTGGCTCTTAGCTGGGCTTTTAGCGTAACGGCTGCCGAACGTATCGTGGTCGCAGGAGGATCGCTGACGGAGCTAATCTACGCGATGGGCGCTGGCGAACGCGTGGTTGGTGTCGATGAAACGACATCTTATCCACCAGAAACCGCCAAACTGCCGCATATTGGCTACTGGAAACAACTCAGCAGCGAAGGCATTTTGTCACTTCGCCCGGATAGCGTAATTACCTGGCAGGATGCCGGGCCACAAATTGTGCTCGACCAACTACGAGCGCAGAAAGTCAACGTC…
>EHEC_chuU NP_290086 heme uptake
GTGCTCAAGGATTCATTTTCATCCGCCAGGGTCTTTATGGGACTATCACTATTATTGCTTGCCCTGGTGCTGTTCGGTGCTAGTCAGGGAGCGTTAAAGATCAGTTTTGATGCCCTTTTTGATGAGGAATACCGCGATATCTGGCTCAATATTCGTCTACCACGGGTTTTGCTGGCGGTGCTGGTAGGTGCAGCGTTGGCAACCGCAGGGGTAATTATGCAGGGGCTTTTTCGCAACCCAATGGCTGACCCAGGATTACTCGGCGTCAGTAGCGGTTCTGCATTAATGGTTGGCGTTGCAATTGTGCTGCCCTTCTCCTTCCCAGTGGTGCTGGTGCTCTATGAGCAAATGGTGTTTGCCATTGCCGGAAGTTTAGTAGTCTGCGCCATCATTTTTCTC…
>EHEC_chuW NP_290083 heme uptake
ATGAACGCAAATAACACCCTGGATCTCACGCCACATTTTGCTTTAGACGGTGATCAGCCATTTAAAGACAGGCGCGCCATGATGCCGTTTCGTGGAGCCATTCCGGTTGCCAAAGAGCAACTGGCACAGACCTGGCAAGAGATGATCAATCAAACGGCATCACCTCGTAAGCGACTGGTTTACCTACACATTCCTTTTTGTGCGACACACTGCACGTTTTGTGGTTTTTATCAGAACCGTTTTAATGAAGATGCGTGTGCTCATTATACCGACGCCCTGATTCGTGAAATAGAAATGGAAGCGGACAGCGTATTGCATCAGTCTGCCCCCATCCACGCGGTCTATTTCGGTGGCGGTACGCCTTCCGCACTTTCGGCACACGATTTGGCCAGAATCATC…
>EHEC_chuX NP_290084 heme uptake
ATGAGCCATGTCTCGTTACAAGAATTTTTGAAAACGGAGCCGGACGGTACGCTGGAGGTGGTAGCCGAACAATACAACACCACACTGCTGGAGGTAGTGAGAAATCTACCCTCCTCTACCGTAGTGCCAGGCGATAAATTCGATACTGTCTGGGATACCGTCTGCGAATGGGGCAACGTCACCACGTTAGTACATACTGCCGATGTAATCCTCGAATTTAGCGGCGAACTGCCTTCGGGTTTCCATCGCCACGGCTATTTCAACCTACGCGGAAAGCACGGCATGTCCGGGCATATCAAAGCAGAAAACTGCACGCATATTGCCTTAATCGAACGTAAATTTATGGGCATGGACACCGCGTCCATTCTCTTTTTCAACAAAGAAGGCAGCGCCATGCTG…
>EHEC_chuY NP_290085 heme uptake
ATGACGCCGTGGCTACTCTTTGGCGCAGGCGGAAAAGGTGTGGGTGCCAGAACGCTTGAACTGGCGCTGGCGGAACAACGTCCGGTCGTTGCTGTCATTCGTCATGCCGATGCCGCCACGAAACTGGCGCAACAAGGCGTACAGGTTTTTACAGGCGACGCCTGTGATGCCAGCGTAGTCGCGGCTGCTTGCCGCGCAGCTGGCCCGGATGCGCTTATCATCTCAACAATGGGAGGAGCTCAGGATTATCTGGCGCACAGAACAGTGATTGATGAGGCCGAAAAGGCCGGCATCAGTCGCATGATTCTGGTGACCTCTTTGGGATGCGGCGATAGCTGGCCGTTTTTATCGGAGCGGGCAAAGGCTGCGTTTGGTCAGGCGGTACGGGAAAAAACGCTG…
>EHEC_espP YP_325580 serine protease autotransporter
ATGAATAAAATATACTCTCTTAAATACAGCCATATTACAGGAGGGTTAATCGCTGTTTCTGAATTATCCGGCAGAGTATCATCAAGAGCAACTGGTAAGAAAAAACACAAACGCATACTTGCATTATGTTTTTTAGGCTTATTACAATCCTCATATTCTTTTGCGTCACAGATGGATATTTCAAATTTCTACATCCGTGACTATATGGATTTTGCACAGAACAAGGGCATATTTCAGGCTGGCGCAACAAATATTGAAATAGTGAAGAAAGATGGCTCCACCCTGAAACTACCGGAAGTACCATTTCCTGACTTCTCACCGGTTGCAAACAAAGGGTCAACCACATCTATTGGTGGTGCATACAGTATCACAGCCACACACAATACGAAAAACCACCAC…
>EHEC_stcE YP_325591 metalloprotease
ATGAACACTAAAATGAATGAGAGATGGAGAACACCGATGAAATTAAAGTATCTGTCATGTACGATCCTTGCCCCTCTGGCGATTGGGGTATTTTCTGCAACAGCTGCTGATAATAATTCAGCCATTTATTTCAATACCTCCCAGCCTATAAATGATCTGCAGGGTTCGTTGGCCGCAGAGGTGAAATTTGCACAAAGCCAGATTTTACCCGCCCATCCTAAAGAAGGGGATAGTCAACCACATCTGACCAGCCTGCGGAAAAGTCTGCTGCTTGTCCGTCCGGTGAAAGCTGATGATAAAACACCTGTTCAGGTGGAAGCCCGCGATGATAATAATAAAATTCTCGGTACGTTAACCCTTTATCCTCCTTCATCACTACCGGATACAATCTACCATCTG…
>EHEC_hlyA YP_325608 hemolysin
ATGACAGTAAATAAAATAAAGAACATTTTCAATAATGCGACATTGACTACAAAATCAGCATTTAATACAGCATCATCAAGCGTACGTTCCGCTGGAAAAAAACTCATATTATTAATACCTGATAATTATGAAGCTCAGGGCGTGGGTATTAATGAGTTGGTCAAAGCTGCTGATGAGCTTGGAATAGAAATACACCGTACTGAACGAGATGATACAGCGATTGCAAACCAGTTTTTTGGTGCAGCAGAAAAAGTTGTAGGATTAACTGAACGTGGTGTTGCAATATTCGCACCACAACTTGACAAACTTCTGCAGAAGTATCAGAAAGTTGGGAGTAAAATAGGAGGAACCGCTGAAAATGTAGGTAATAATCTGGGAAAAGCCGGAACAGTTCTCTCA…
>EHEC_hlyB YP_325609 hemolysin transport protein
ATGATGAGTAAATGTAGTTCTCATAATAGTCTGTATGCACTGATATTGCTTGCACAATATCATAATATAACTGTCAATGCTGAAACTATAAGGCATCAGTATAATACCCACACACAAGATTTTGGGGTGACTGAATGGTTACTGGCAGCGAAATCTATTGGCTTAAAAGCAAAATATGTAGAAAAACATTTTTCCAGATTGTCAATAATTTCTTTACCTGCGTTGATATGGCGGGATGACGGTAAGCATTATATATTGTCTCGTATTACTAAAGATTCATCACGCTATCTTGTTTATGATCCAGAACAACATCAGTCACTAACTTTTAGTCGGGATGAGTTTGAAAAACTGTATCAGGGAAAAGTCATTCTGGTTACGTCAAGAGCAACAGTAGTCGGA…
>EHEC_hlyC YP_325607 hemolysin transport protein
ATGAAATCTAATGCTTTTGACGTCATGGGGAAGGTTGCATGGCTATGGGCCTGTTCTCCTCTGCATAAAAAATGGCCATTATCTGTTTTTGCTATTAATGTCATACCTGCTATTCAGACAAATCAATTTGCTCTCTTAATAAAGGATGAGCTTCCTGTAGCTTTTTGTAGCTGGGCCAGTTTAGATCTGGAATGTGAGGTAAAATATATAAATGATGTAACATCTTTGTATGCAAAAGACTGGATGTCGGGAGAAAGAAAGTGGTTTATTGACTGGATAGCTCCATTTGGACACAACATGGAGTTATATAAATACATGAGGAAAAAGTATCCTTATGAGTTATTCAGAGCAATAAGGTTAGATGAGAGCAGTAAAACAGGAAAAATAGCTGAATTTCAT…
>EHEC_hlyD YP_325610 hemolysin transport protein
ATGCGCTTTTACATGAAAGGTTTATGGGATTTGGTTTGCCGTTATAAGACGGTTTTTTCTGATGTCTGGAAAATTCGTCACACACTTGATGCTCCTGTGAGAGAAAAAGATGAGTATGCATTTCTTCCTGCTCACCTTGAACTCATTGAAACACCAGTATCCAGACGTTCTCATTTTGTTGTATGGAGTATTTTATTATTTGTAATTATATCTCTTCTCTTATCTGTTCTTGGGAAAGTTGAAGTGGTTTCAGTAGCAAATGGTAAGTTTACTCATAGTGGAAGAAGCAAAGAAATAAAACCGATAGAGAATGCGATTGTAGAAAAAATAATGGTAAAAGATGGCTCTTTTGTAAAAAAAAATGATCCATTAGTTGAATTGACGGTGCCTGGTGTTGAA…
>EHEC_ler_LEE NP_290288
ATGCGGAGATTATTTATTATGAATATGGAAAATAATTCACATACAACAAGTCCATACATTCAGCTTATAGAGCAAATTGCAGTTCTACAGCAGGAAGCAAAGCGACTGCGAGAGCAGGAAGTTCAAAGTGTAATTGAGTCGATTCAGAAGCAGATTACTTATTACAATATAACCTTACAAGAGCTGGGATATACTAATGTGCCTGATGATGGACTCGCTCGCCGGAACTCATCGAAAGGTGTTTACTACCGCAATGAAGAAGGGCAGACCTGGTCGGGCGTAGGCCGACAGCCACGCTGGCTTAAAGAAGCACTGTTGAATGGAATGAAGAAAGAAGATTTTCTTGTGAAGGACACTGAAGAAGAAATAATACCGCTGAAAAATATTTAA
>EHEC_EspX1_Sakai ECs0025
ATGACAGATGGTATCTCAACTTCGCCACATTGTCTTTATAAATCAAATATAGTAGATGATGTAATAATAAATAAAACAAGACAAAATGAGTTAGTAAAAGTGTTTTGCGAGTATAAAACAGAGTTCTTAATTTTGTTTGATGACTTTTTCAGAAGCCAGGATTTGCCTAAACCATCTCCAGTCCTCCATCATTTTTTTCAATATACTCATCTGAGAGATGCACATTTTTATAGATGTAAACTCATAGAACATACAGTTCAATTTTCTTTTTTTAAACACAAAGGCATCACATTACTTAGATTGGATGTTTTTGATGACAGAACAAGCGAATGTCTTTCTGAAGAGATTAAGATATATCAAGAATGCCATGAAAAATTTATTAAATTTTTAAAGGCAAAC…
>EHEC_EspY1_Sakai ECs0061
ATGAAAGTATCAGTTCCAGGCATGCCGGCTACACTTTTAAATATGAGCAATAACGATATTTATAAGATGGTGAGCGGGGACAAGATGGACATGAAGATGAATATCTTTCAACGCTTGTGGGAGACGTTACGTCATCTGTTCTGGTCAGATAAACAGACTGAGGCTTATAAACTTCTGTTCAATTTCGTGAATAAAAAGGCTGGCAACATCAACGCCTCAAAATACTTTACTGGGGCTGTCAACGAGAATGAGAAAGAAAAGTTTATCCATAGTCTGGAATTATTCAATGAACTCAAAACATGCGCAAAAAATCCGGATGAGATGGTCGCAAAGGGCAATATGAGCTGGGTCGCACAGACCTTCGGTGATATCGAGTTAAGTGTCACTTTTTTTATTGAA…
>EHEC_EspY2_Sakai ECs0073
ATGAAAGTAAGAAACCCAGAACAGATTAGTATCCCTGCTAGTAATACCACTAAAGATCCAGGCCTTACTAATTCTCAGATTATCAGGATGGCTAACTTGGTCAAAAAGACCGAGAATATGAATATCTTTGAAGAGCTATGGGAGACGTTACGCAATCTCTTCCAGTCAGATAAACATTCCCAGACTGCGGCAAGGCAAATTCTGAAGGATGCATTTTATTTCCAGAATAGTGATGACTACTCAAAATACTTTACCGGGGCTGTCGACGGGAAGGCGCGTGATAAGTTAACTCACTGGCTGATAAAATTTAATGAACTCAAAGAATACGCAAAAGATCCGGAAAATATGGCCGCGAAGGCCTCACTCTCGCCAGAAGGTACGTTATGCGTCAGTTTTTTT…
>EHEC_EspY3_Sakai ECs0472
ATGATGAAAACCATCACCAAACAACCGATCCTGTTTACTGATGTACCGGTTGCAGATTTAAGAAACTCAATGAAGCAAGATTTAAATCAAAATCTTATTGAAAGGCTGTGGAACAAAATTCGTGATTTTTTTCTGGACAGTGATAAACAAAAGGCATTTAAATCGATTCATAAATACATCAATACATTGTCAGTTCTAAATTATAATTCAGCGTTAACTCCAGATCCCAACTTTAATATAGATGCAACGTCAGATTTAGACTCATATTTAAAGCTGGATTTTGATCGCCTCTCGCCCAAACAAAAACAGACCACGCTTTGTTGTTTCTGGAATAAAATTGCATCCTCATTGCCAGAGCCATACAACAGTACCATCAAACATAACATTATTTTTTATAAA…
>EHEC_NleB2_1_Sakai_ECs0846
ATGCTTTCACCGATAAGGACAACTTTCCATAACTCAGTAAATATAGTGCAGAGTTCACCCTGTCAAACGGTTTCTTTTGCAGGAAAGGAATATGAGTTAAAGGTCATTGATGAAAAAACGCCTATTCTTTTTCAGTGGTTTGAACCTAATCCTGAACGATATAAGAAAGATGAGGTTCCAATAGTTAATACTAAGCAGCATCCCTATTTAGATAATGTCACAAATGCGGCAAGGATAGAGAGTGATCGTATGATAGGTATTTTTGTTGATGGCGATTTTTCAGTCAACCAAAAGACTGCTTTTTCAAAATTGGAACGAGATTTTGAAAATGTAATGATAATCTATCGGGAAGATGTTGACTTCAGTATGTATGACAGAAAACTATCAGATATTTATCAT…
>EHEC_NleC_Sakai ECs0847
ATGAAAATTCCCTCATTACAGTCCAACTTCAACTTTTCCGCCCCGGCAGGATACTCTGCTCCCATTGCTCCTAATCGTGCTGAAAATGCCTATGCGGATTACGTTTTGGATATAGGTAAGCGAATACCACTTTCCGCAGCAGATTTAAGCAACGTATACGAAAGTGTAATACGCGCCGTCCATGACAGCCGTAGCAGGCTTATCGATCAGCATACAGTCGATATGATCGGCAACACTGTACTTGATGCTTTGAGCCGATCACAGACATTTCGTGATGCCGTAAGCTATGGCATTCATAATGAGAAGGTACACATTGGTTGCATTAAATACAGAAACGAATACGAGCTTAACGAAGAATCTTCTGTCAAAATTGATGATATTCAATCACTAACCTGTAAC…
>EHEC_NleH1_1_Sakai ECs0848
ATGTTATCGCCATATTCTGTAAATTTGGGATGTTCATGGAATTCTTTAACCAGAAACCTGACTTCGCCTGATAATCGTGTTTTATCCTCTGTAAGGGATGCTGCCGTTCATTCTGATAATGGGGCGCAAGTAAAGGTTGGCAACAGAACATATCGTGTTGTTGCCACCGATAATAAGTTTTGCGTTACAAGAGAAAGTCATAGTGGTTGTTTTACTAATCTGTTGCACAGGCTGGGATGGCCTAAGGGGGAGATTAGCAGGAAAATTGAGGTCATGCTGAATGCATCACCAGTGAGCGCTGCTATGGAAAGAGGCATTGTTCATTCGAACAGACCTGATTTACCTCCTGTTGATTATGCACCGCCAGAGTTACCGAGTGTGGACTATAACAGGTTGTCA…
>EHEC_NleD_Sakai ECs0850
ATGCGCCCTACGTCCCTCAACTTGGTATTACATCAGTCATCAAGGTCGAGCTCAATGTCAGATACAGATATCGAGTCTCTTGTAAAAGCATCGAGCGTTCAATGGATAAAAAATAATCCGCAACTTCGTTTCCAGGGGACTGATCATAATATATATCAGCAGATTGAAGCAGCACTCGATAAGATTGGCTCTACAGAGACAGGGCGTGTACTCCTGAATGCTATTGAATCAATATCCCGACTTAAATCAGAAACAGTGGTAATACACCTCAACTCTTCCAGACTAGGAGTTATGGCACATAGAGATATAGATGCTGAGAACCATCGGGGGACTGGTTCCGATTTTCACTGTAATCTGAATGCAGTTGAATATCCCTGTGGGGAGGGGATTAGCGTGGTG…
>EHEC_EspX2_Sakai ECs0876
ATGGATTGTTCAAAATGCAATGGTTATGCGACGATGTTATTAAATATGGTGCAGGGTTCTGACCCGGTTAATTTACTGGAATTACATGGTTTCCTTGAACATTTCGCATATTATGTTTCATTTGGCAAATTTAATGCTGGCCACCAGCGCTATAATGCATTTAAAAAATTCGTCAGTGAGATTTCGGAGATCAGCGCAAATGATATCAATATGACGATTAAAACCGGGCAATCCAGACATGAAAATGTGATCTCTATAAATATGAATGATGCAATTCCTCGTGATGAGAAAGGGATCACCGTTAGAATAGATAATATTAATGGAAAGAAAAACAACTCTAATTCATCAGATGTTTTTATTCCTTATGTAAATACATTTCCCGACCTCAAAAATAAAATA…
>EHEC_EspX7_Sakai ECs1560
ATGCTGCCCACTACAAATATCTCTGTAAATTCTGGAGTAATATCTTTTGAAAGTCCTGTAGATTCACCATCTAACGAGGATGTTGAAGTTGCCCTCGAAAAGTGGTGTGCTGAGGGAGAATTTAGCGAAAATCGTCATGAGGTTGCATCAAAAATACTTGATGTTATAAGTACTAATGGAGAGACTTTATCAATCAGTGAGCCAATAACAACATTACCAGACTTGCTTCCAGGTTCTCTGAAAGAACTGGTTTTGAATGGATGTACAGAGCTTAAATCAATAAACTGCTTACCCCCCAACTTATCTTCATTAAGTATGGTTGGATGCTCATCATTAGAGGTTATAAATTGCAGCATACCTGAAAATGTCATTAATTTATCTTTATGCCATTGTAGTTCT…
>EHEC_EspN_Sakai ECs1561
ATGAAAATAACAAACTATATACTGCCAACAAGTCGTACTCATGGTTCATTCTCAACTATAAAATCATGGGACACAATGAATTATATTAAACATTTAATCAGACATACAAATGACCCTATATTTGAAGAACAATTTTATAAAATAACACAATCTCATATTGACTTTGACAAAAGAGCTAAAGATGAAAAAAATGACACCATTAACATTTATGATAACTTTTTCTATTCATCTAATGATGATCTTGATTCTAAAATTAGAAGTATGTTAAATAATTTATATGAGAAAAGCTTAACTTTCCGAAGAATAATTAATTATTATGTGAAGGAAATAAACTTAAGTGATTATGGCTTTCTAAAATGTAAGATTTTACCAGCATATGCTTATAACTATGAGATGGAA…
>EHEC_EspO1_1_Sakai ECs1567
ATGCCATTTTCAATCAAAAACAGATTTTCAAGTTCACAAGTACATTACCCGGAAATATCCGGTCCCATAAAAGACAAGCCAGCGTCAAAGAACTGCATACTTACATCAACAACATGTAATGTAGATAGCTATACAGTGTACCAAAAAAAAGCCTGTAGTTTTGACATGCGCCCACCCGGCGCAGGAGAAAGAACCCCAAAACTAAAACTCTCAGTTACTGAGATGACATGGCTATCTAAAACTATAGAAACAGAGATACACAACACAAAAGAATAG
>EHEC_EspK_Sakai ECs1568
ATGCTTCCTACATCGCAATTACGACCGACCGGGACATTCTGCTCCTATTCCGCTGAAACATCAGCAGACATCAAAAGCGAAATCACACCAATTCAGATAGAAGAAGCGCGGGCCAGTGGTCGTTTATATATCAAAGATTGTGATATTGAGTATCTGCCACAGTTACCAAACGAAATAACATCAGTTACAATCGAAAACTGCAACAACCTGACAACCCTTACAGGATTGCCGGTTAATACACAAAACCTCTCCGTCATTAACTGTGAAAAATTACAAATCACAGACATGCCATCAACCGTAAAAAATCTACATATTGAATTAACTGATTCACCATTTATACATTTCATATCTGAAGGCATCGAGTGCCTGACGGTTTGCCACTGCTATATATCTGGAGTG…
>EHEC_NleA_Sakai ECs1812
ATGAACATTCAACCGACCATACAATCTGGAATCACCTCACAAAACAATCAACATCATCAAACAGAACAAATACCCTCTACACAAATACCGCAATCCGAATTACCTCTAGGATGCCAAGCTGGATTTGTTGTTAATATTCCAGATGATATACAGCAACATGCACCGGAATGCGGTGAAACAACAGCTCTACTGAGCTTGATAAAAGATAAAGGTCTGCTCTCAGGGCTAGACGAATATATAGCTCCTCACCTTGAAGAAGGATCCATAGGAAAAAAAACATTGGATATGTTTGGTTTATTCAATGTTACCCAAATGGCATTAGAGATACCTAGTTCCGTTTCAGGCATCTCTGGTAAATATGGTGTCCAGCTAAACATTGTAAAACCAGATATTCATCCT…
>EHEC_NleH1_2_Sakai ECs1814
ATGTTATCGCCCTCTTCTATAAATTTGGGATGTTCATGGAATTCTTTAACCAGAAACCTGACTTCGCCTGATAATCGTGTTTTATCCTCTGTAAGGGATGCTGCTGTTCACTCTGATAGCGGGACGCAAGTAACGGTTGGCAACAGAACATATCGTGTTGTGGTCACTGATAATAAGTTTTGCGTTACAAGAGAAAGTCATAGTGGTTGTTTTACTAATCTGTTGCACAGGTTGGGATGGCCTAAGGGAGAGATTAGCAGAAAAATTGAGGCTATGCTGAATACATCGCCAGTGAGCACGACTATAGAAAGAGGCTCTGTTCATTCGAACAGACCTGATTTACCTCCAGTGGATTATGCGCAGCCGGAGTTACCTCCAGCGGATTATACTCAATCAGAG…
>EHEC_NleF_Sakai ECs1815
ATGTTACCAACAAGTGGTTCTTCAGCAAATCTTTATTCATGGATGTATGTATCAGGAAGAGGTAACCCTTCGACTCCGGAATCAGTAAGTGAGCTTAATCATAATCACTTTCTTTCTCCTGAATTACAAGATAAACTTGATGTTATGGTCTCTATATATTCATGTGCCAGAAATAATAATGAGCTTGAGGAAATTTTTCAAGAGCTAAGTGCTTTTGTAAGTGGGCTGATGGATAAGAGAAATAGTGTATTTGAGGTGAGAAATGAAAATACTGATGAGGTTGTCGGAGCGCTGAGGGCGGGAATGACGATAGAGGACAGGGATAGTTATATCAGGGATCTTTTTTTTCTGCATTCATTGAAAGTAAAAATTGAGGAAAGTAGACAAGGCAAAGAAGAT…
>EHEC_EspO1_2_Sakai ECs1821
ATGCCATTTTCAATAAAAAGTATTTTTTCAGGACACACTTGGCATCAACCTGAAATATCTAGGCCTATAGCAGATAAATCATCTACTAAAAATTGTATCTTAGACTCAACAACATGCAATGTAGATGGCTTTACAGTGTTTAACAGAAGATCCTGTAGTTTTGATATGCGTCCTCCCGGAAGCGCAGACAGAACTCCACAACTGAGGTTATCAATATCAGAAGTCGCATGGATGTCAAAAATAATAGAGACAGAGACAAATAATACAAACAAATCATAG
>EHEC_NleG_Sakai ECs1824
ATGCCTGTCATATTAAACTTTTCGAGTGAAAGAGTATTGTCTGAAAGTGAACTGGAGGCTTTACGTCATGTCGGAAGAGTTAGTCAGAGTGAACAGCTTGTTGTGAGAGGCCGCACTATGAGACTTCATCATATTTCATTTATGGACAGTTTTAGCGTGGAACCGGTTTCCGGCGGACTGTTGGATCGCCTTAGTGCAAGAGGGCATCGCCTTCTCGCAGAAAATCTGGAGATACAGCTTAACAGAGGCCATACTTTTTTGCAGGCATTCCGTTTATATATGGAACAGAGCCGTGCAACCCCATGTACGCGCCAAAACGTCAGTAGTGCAATACAAAACAAAATTAACTCTCATGCATTTACTGTTAGTCATCAAGACTTTTCCTGTCATGAACAACAC…
>EHEC_EspM1_Sakai ECs1825
ATGCCAGTAAATGCGACAGGTGTGTCCTTCAGCTCTTTTGGTATCAGTTATCATAAAGATAATTCTTTCCGGGGCACCATCCGTGGGAAGAATGATGAGGTCGTGAAGTGTTCAATGGGAGAGCGCTCTATCCGCTTTAATGTTAACAAATTTAGCGGCTGTATACTGGAGACGGTAAGCAGGCAGAGTACTAAAGATATTCATGGATGGGTAAGTGATGAACGGACAGTATATCCGTCAAGGGTTATCAACCAAGAGATTGATAATTGCTGCCTTCAAAAAAATGCAAAAATTTCTTCTGAAGAGAGGAAAATGGTCTTTTCTCTTGTAAGTAAGGAGTTTGAACTAACTCTTGATGTTAAAGCGGCACAAAGTTCTATTAATCATATAATAATAGGA…
>EHEC_NleG2_2_Sakai ECs1994 gi|15829254:19701271970702 Escherichia coli O157:H7 str. Sakai complete genome
ATGCCATTAACCTCAGATATTAGATCACATTCATTTAATCTTGGGGTGGAGGTTGTTCGTGCCCGAATTGTAGCCAATGGGCGCGGAGATATTACAGTCGGTGGTGAAACTGTCAGTATTGTGTATGATTCTACTAATGGGCGCTTTTCATCCAGTGGCGGTAATGGCGGATTGCTTTCTGAGTTATTGCTTTTGGGATTTAATAGTGGTCCTCGAGCCCTTGGTGAGAGAATGCTAAGTATGCTTTCGGACTCAGGTGAAGCACAATCGCAAGAGAGTATTCAGAACAAAATATCTCAATGTAAGTTTTCTGTTTGTCCAGAGAGACTTCAGTGCCCGCTTGAGGCTATTCAATGTCCAATTACACTGGAGCAGCCTGAAAAAGGTATTTTTGTGAAG…
>EHEC_NleG6_1_Sakai ECs1995 gi|15829254:19707751971404 Escherichia coli O157:H7 str. Sakai complete genome
ATGCCTGTTACCACCTTAAGTATCCCAAGTATATCTCAATTATCTCCTGCAGGAGTACAGTCTTTGCAGGATGCTGCCAGACTTGAAAGTGGAATAAGAATATCCATTGGTAGTGGCCAATATTCTGTTCACTATGTCCAGCTACTGGATGGATTTTCAGTTGAACCGGTGAGAGGAGGCTTACTGGATAGGCTATTGGGGCGTGAGCATCGAATGGAGAGAAGGGCTGTGGCTCTGGAAAGGCAATTAAATGGAGGTGTCGATTTTTTAAGTAGTGTTAATAACTATTTTCAGAGTGTCATGGCAGAACACAGAGAAAATAAAACAAGTAATAAAATATTAATGGAAAAAATAAATTCTTGTTTATTTAGACCTGATTCTAATCACTTTTCTTGCCCG…
>EHEC_NleG5_1_Sakai ECs1996 gi|15829254:19714861972127 Escherichia coli O157:H7 str. Sakai complete genome
ATGCCTGTAGATTTAACGCCTTATATTTTACCTGGGGTTAGTTTTTTGTCTGACATTCCTCAAGAAACCTTGTCTGAGATACGTAATCAGACTATTCGTGGAGAAGCTCAAATAAGACTGGGTGAGTTGATGGTGTCAATACGACCTATGCAGGTAAATGGATATTTTATGGGAAGTCTTAACCAGGATGGTTTATCGAATGATAATATCCAGATTGGCCTTCAATATATAGAACATATTGAACGTACACTTAATCATGGTAGTTTGACAAGCCGTGAAGTTACAGTACTGCGTGAAATTGAGATGCTCGAAAATATGGATTTGCTTTCTAACTACCAGTTAGAGGAGTTGTTAGATAAAATTGAAGTATGTGCATTTAATGTGGAGCATGCACAATTG…
>EHEC_EspR1_Sakai ECs2073
ATGAAATTCCCTTCAATATTTAACAAAATAAAACCACAATCCATACAGCAACATCCAGAAAAAAATCAACTTAACTGGATGCTCGAATTAAATAAATGGAAAGAAGAACGTATACTTACAGGTGAAATCCATCGTCCGGAATGTCGAAACGAAGCCGCTAAAAGGATAAACTGTGCTTTTTTGTCGAAACAGAATGACATTGATTTATCAGGACTTAATTTATCTACTCAACCACCAGGGCTGCAAAACTTCACCTCTATCAATCTTGATAATAACCAACTCACACATTTTGATGCAACCAACTACGATAGACTCGTAAAACTTAGTCTGAATAGTAACACTCTTGAGTCAATAAATATTCATCAAGGCAGAAATGTAAGCATTACACATATATCTATG…
>EHEC_NleG5_2_Sakai ECs2154
ATGCCTGTAGATTTAACGCCTTATATTTTACCTGGGGTTAGTTTTTTGTCTGACATTCCTCAAGAAACCTTGTCTGAGATACGTAATCAGACTATTCGTGGAGAAGCTCAAGTAAGACTGGGTGAGTTGATGGTGTCAATACGACCTATGCAGGTAAATGGATATTTTATGGGAAGTCTTAACCAGGATGGTTTATCGAATGATAACATCCAGATTGGCCTTCAATATATAGAACATATTGAACGTACACTTAATCATGGTAGTTTGACAAGCCGTGAAGTTACAGTACTGCGTGAAATTGAGATGCTCGAAAATATGGAATTGCTTTCTAACTACCAGTTAGAGGAGTTGTTAGATAAAATTGAAGTATGTGCATTTAATGTGGAGCATGCACAATTG…
>EHEC_NleG6_2_Sakai ECs2155
ATGCCTGTTACCACCTTAAGTATCCCAAGTATATCTCAATTATCTCCTGCAAGAGTACAGTCTTTGCAGGATGCAGCCAGACTTGAAAGTGGAATAAGAATATCCATTGGTAGTGGCCAATATTCTGTTCACTATGTCCAACTACTGGATGGATTTTCAGTTGAACCGGTGAGAGGAGGCTTACTGGATAGGCTATTGGGGCGTGAGCATCGAATGGATAGAAGGGCTGTGGCTCTGGAAAGGCAATTAAATGGAGGTGTCGATTTTTTAAGTAGTGTTAATAACTATTTTCAGAGTGTCATGGCAGAACACAGAGAAAATAAAACAGGTAATAAAATATTAATGGAAAAAATAAATTCTTGTGTATTTGGAACGGATTCTAATCACTTTTCTTGCCCG…
>EHEC_NleG2_3_Sakai ECs2156
ATGCCATTAACCTCAGATATTAGATCACATTCATTTAATCTTGGGGTGGAGGTTGTTCGTGCCCGAATTGTAGCCAATGGGCGCGGAGATATTACAGTCGGTGGTGAAACTGTCAGTATTGTGTATGATTCTACTAATGGGCGCTTTTCATCCAGTGGCGGTAATGGCGGATTGCTTTCTGAGTTATTGCTTTTGGGATTTAATAGTGGTCCTCGAGCCCTTGGTGAGAGAATGCTAAGTATGCTTTCGGACTCAGGTGAAGCACAATCGCAAGAGAGTATTCAGAACAAAATATCTCAATGTAAGTTTTCTGTTTGTCCAGAGAGACTTCAGTGCCCGCTTGAGGCTATTCAGTGTCCAATTACACTGGAGCAGCCTGAAAAAGGTATTTTTGTGAAG…
>EHEC_EspL1_Sakai ECs2427
ATGAGTCAAAACGACATTATTATCAGAACTCATTATAAGTCTCCTCATAGAATGCACATCGATAGCGACATACCAACGCCTTCATCAGAGCCTATTAATCAATTTGCGCCCCAACTCATCACCCTACTTGATACCTCTGACTTAAGTTCGATGCTGTCATACTGTGTTACTCAGGAATTTACCGCAAACTGTCGAAAAATATCACAAAATTGTTATTCCACTGCCCTTTTTACCATTAACTTTGCCACTTCACCCATCCATGCAGAAAATATATTCATTACATTACACTATAAAAAAGAAATCATTTCCTTATTACTGGAAACCACGCCTATTAAAGCTAACCATTTGCGAAGCATACTGGATTATATTGAACAGGAACAGTTAACTGCCGAAAATCGT…
>EHEC_EspR3_Sakai ECs2672
ATGTTTCCATTAAATGATCTGTCGTTAAAAACTCAGTCGGTTCAATTAAATAAAATCACATCGAATACTGAGTCTACGATAAAACAACACGAGTTAGTATCTGATGATGCAATCATAAATGAATTATCAAGTGAGTTAGTCAGTTGTCTTGGAAATGATAAGTTTACACCAGTTAGTGAAGACAGCAACTTACTGAATATGCTGTCTGAATTTAAGTTATTGAGAGAGCAATGTTTCAGGTGGGGTAATTATACTCTATTGTTTGAAAATTATGGGGCTTATGATAAGACGGGATCTATCACGATAGAAAAAAGTCAGGGGGAGGGGACTTTACCCATTCGGCATAAATTAGAGTTTATATCGACCAATATTGCAGAGTTGCTGGACAAGTTAACCAAA…
>EHEC_EspR4_Sakai ECs2674
ATGTTTCCATTAAATGATCTGTCGTTAAAAACTCAGTCGGTTCAATTAAATAAAATCACATCGAATACTGAGTCTACGATAAAACAACACGAGTTAGTATCTGATGATGCAATCATAAATGAATTATCAAGTGAGTTAGTCAGTTGTCTTGGAAATGATAAGTTTACACCAGTTAGTGAAGACTGCAACTTACTGAATATGCTGTCTGAATTTAAGTTATTGAGAGAGCAATGTTTCAGGTGGGGTAATTATACTCTATTGTTTGAAAATTATGAGTCTTATGATAAGACGGGGTCTATCACGATAGAAAAAAATCAGGGGGAGGGGACTTTACCCATTCGGCATAAATTAGAGTTTATATCGACTAATATTGCAGAGTTGCTGGACAAGTTAACGAAA…
>EHEC_EspJ_Sakai ECs2714
ATGTCAATTATAAAAAACTGCTTATCATTAATTAACAATGCATTAAATATACAAAAAACATCATATTCTCTGACCAAAATGGAGCAGGCAGGGAAGTTGTTAAATAGAAAAATAACTCCAGAAAATACTCCTCCAATGTTGTTATCATACAGAAATGCAGATTTAACGCAAGAAAAAAACATTACAGAAAGAGTTTTATCCATATTTAAAATAAAACGAGATTTTGTTGCTGTAAGAATCCAAAACAATCAGTTTACTGATTTGAAAAACAAAAAAATTCAAGGCCATCAAAACACAGTTGCCAGTGTCATGGATTGGTATAATCCCCAAAAAAATGCTTTGGGTATAACTATGGGTACACCAAGAAAATCGGCCGATATAGCAAAAGAAGAGCACAGA…
>EHEC_TccP_Sakai ECs2715 gi|15829254:26695512670564 Escherichia coli O157:H7 str. Sakai complete genome
ATGATTAACAATGTTTCTTCACTTTTTCCAACCGTCAACCGCAATATTACAGCTGTATATAAAAAAAGCAGCTTCTCTGTATCACCACAGAAAATCACATTAAATCCTGTAAAAATCAGCTCACCTTTTTCACCAAGCAGTAGCTCCATCAGCGCAACAACTCTCTTTCGAGCCCCAAACGCCCATTCGGCATCATTTCATCGACAGTCTACTGCTGAAAGTTCGTTACATCAACAACTTCCTAATGTGAGGCAGCGCCTGATACAACATCTTGCAGAGCATGGCATTAAACCTGCCCGGAGTATGGCTGAACATATTCCTCCGGCACCTAACTGGCCTGCGCCACCACCGCCAGTACAAAATGAACAATCAAGACCTCTGCCTGATGTGGCTCAGCGT…
>EHEC_EspM2_Sakai ECs3485
ATGCCGATGAATACTACAGGTATGTCTTTCAGCTCTTTTGGTATAAGTTGCCATAGAGAGAACTCCTTCAGGAACTCTTTCCGAGGGAAGAATGATGAGGTCGTAAAATGTTCAATTGGAGAACGGACTATTAGCTTTTCTGTTCGCAAATTTAGCGGCAATATACTGGAAACGGTGAGAAGGCAGAGTACTAAAGATATTGATGAGTGGATAAAAGATGAACGGATAGTATATCCCTCAAGGGTGATCAACCAGGAGATTGATAATTACTGTTTTCAAAAAAATGCAAAAATTTCCACTGAAGAGAGGCAAAGAGTCTTTTTTCTTGTGAGCCAGGAGAATCAACTAACCCTTGATGTTAAGGCAGCACAAAGTTCTATTAATCATGTAATAATGGGG…
>EHEC_NleG8_2_Sakai ECs3486
ATGCCAGTCATATTAAATTTTTCTAATGGAAGTGTATTGCCGGAAAATGAGCTGGAGGCTTTACGACATATAGCAAGAAGCAACCAGAATGACACTATTACTATAGGAGGCCGTAATATGAGGCTTCATTATATCCAGTTTATGGATGGTTTTAGTGTTGAGCCTATTCTTGGTGGACTTTGGGACCATCTTGGGGCAAGAGAGGCTCATCATCTCGCAGACCGCCTGACAAGACAACTTAACGGAGGTAACACTTTTCTGCAGGCATACAGCTTATATCTGGAGCAGAGGCAAGCTGCCCCGCTTGTGCAGGAGAGCGTCATAAAAACACTACTAGATCGAATAAATTCGAATGCATTTCCCGTTAGTTTACAAGACTTTTCCTGTACTGAGGAACAT…
>EHEC_EspW_Sakai ECs3487
ATGCCCAAAATATCATCAGTTGTATCATCATGTTACCATCTGTTCAGTGAACATCAACAACTTTCAAATGAAACAACAATGACGAACCCCGTCTCCAGAAGAATTGTTCATAAAGAATATGGTATATCTTTAAAATCCGTTCCTGTATGGTTGGCTACAGCTAAAACTCCCCTTGCTCTACTCAATGGCAGACATACAAGAAGTCACTCATTTATTATTGCAGGGACCCCAGGAATGGGAAGCAGGAGCGGAGCCCAATACTATGCCATAAACAGTGATGATAAACGCTCCCGAATAGACATTGACTCTTTATTTTTAAAAAAGTTAAATAATGTGCGAAATCAAAATAAATTTCCAATCGATGTAAAAGAAACGGTTATAAAACTACAAGGGCAAAAA…
>EHEC_EspL2_Sakai ECs3855
ATGCCAATAATAAACAAATCGGCATCAAATTATGTTGAATATATTTCAAAAAACAATCCCCCTTATTTATCAAAAAAGAGAGATGCCAGTATAAATCTAAATGGAAAGGTTAGTGATTGCAATGGGGAAATCATATGGTGTCGACATATAGCATCATATTGGAGTGAGTTTTTTTGTAGTAATTCAGGAAAGATAGACTACGAAACATTTTCATCCCCTCAATTATTAAGCAAAGCTATTGTAATTCAGGAAAACAAGGGGACAAATAATATTAAGGGTGATGTGTATTTTGTTGAAAATGAATCTTGGGGAAGCGTTATATATAACCTTTTTCTTCAACTTGAGAAAGAGAATAAATCTCACACATCATTAGAAGTTCATTCTCCCGGACATGCAATG…
>EHEC_NleB1_Sakai_ECs3857
ATGTTATCTTCATTAAATGTCCTTCAATCCAGCTTCAGAGGAAAGACAGCTTTATCAAATAGTACACTTCTCCAGAAAGTTTCTTTTGCTGGAAAAGAATATCCTCTGGAACCTATTGATGAAAAAACCCCTATTCTTTTTCAGTGGTTTGAAGCAAGGCCAGAGCGATACGAAAAAGGAGAAGTACCAATATTGAATACCAAAGAACATCCGTATTTGAGCAATATTATAAATGCTGCAAAAATAGAAAATGAGCGTATAATCGGTGTGCTGGTAGATGGAAATTTTACTTATGAACAAAAAAAGGAATTTCTCAGTCTTGAAAATGAATATCAAAATATAAAAATAATCTACCGAGCAGATGTGGATTTCAGCATGTATGATAAAAAACTATCTGAT…
>EHEC_NleE_Sakai ECs3858
ATGATTAATCCTGTTACTAATACTCAGGGCGTGTCCCCTATAAATACTAAATATGCTGAACATGTGGTGAAAAATATTTACCCGGAAATTAAACATGATTACTTTAATGAATCACCCAATATATATGATAAGAAGTATATATCCGGTATAACCAGAGGAGTAGCTGAACTAAAACAGGAAGAATTTGTTAACGAGAAAGCCAGACGGTTTTCTTATATGAAGACTATGTATTCTGTATGTCCAGAAGCGTTTGAACCTATTTCCAGAAATGAAGCCAGTACACCGGAAGGAAGCTGGCTAACAGTTATATCCGGAAAACGCCCAATGGGGCAGTTTTCTGTAGATAGTTTATACAATCCTGATTTACATGCATTATGTGAGCTTCCGGACATTTGTTGT…
>EHEC_EspF1_Sakai ECs4550
ATGCTTAATGGAATTAGTAACGCTGCTTCTACACTAGGGCGGCAGCTTGTAGGTATCGCAAGTCGAGTGAGCTCTGCGGGGGGAACTGGATTTTCTGTAGCCCCTCAGGCCGTGCGTCTTACTCCGGTGAAAGTTCATTCCCCTTTTTCTCCAGGCTCGTCGAATGTTAATGCGAGAACGATTTTTAATGTGAGCAGCCAGGTGACTTCATTTACTCCCTCTCGTCCGGCACCGCCGCCACCGACAAGTGGACAGGCATCCGGGGCATCCCGACCTTTACCGCCCATTGCACAGGCATTAAAAGAGCACTTGGCTGCCTATGAAAAATCGAAAGGTCCTGAGGCTTTAGGTTTTAAGCCCGCCCGTCAGGCACCGCCGCCACCGACAAGTGGACAGGCA…
>EHEC_EspB_Sakai ECs4554
ATGAATACTATTGATAATACTCAAGTAACGATGGTTAATTCCGCTTCGGAGAGTACGACCGGCGCTTCCAGTGCAGTTGCCGCATCTGCTTTATCAATTGATTCATCTCTGCTTACTGATGGTAAGGTTGATATTTGTAAGCTGATGCTGGAAATTCAAAAACTCCTCGGCAAGATGGTGACTCTATTGCAGGATTACCAACAAAAACAATTGGCGCAAAGCTATCAGATTCAGCAGGCCGTTTTTGAGAGCCAGAATAAAGCTATTGAGGAAAAAAAAGCCGCGGCAACCGCTGCTTTGGTTGGCGGGATTATTTCATCAGCATTGGGGATCTTAGGTTCTTTTGCAGCAATGAACAACGCGGCTAAAGGGGCTGGTGAGATTGCTGAAAAAGCAAGC…
>EHEC_Tir_Sakai ECs4561
ATGCCTATTGGTAATCTTGGTCATAATCCCAATGTGAATAATTCAATTCCTCCTGCACCTCCATTACCTTCACAAACCGACGGTGCAGGGGGGCGTGGTCAGCTCATTAACTCTACGGGGCCGTTGGGATCTCGTGCGCTATTTACGCCTGTAAGGAATTCTATGGCTGATTCTGGCGACAATCGTGCCAGTGATGTTCCTGGACTTCCTGTAAATCCGATGCGCCTGGCGGCGTCTGAGATAACACTGAATGATGGATTTGAAGTTCTTCATGATCATGGTCCGCTCGATACTCTTAACAGGCAGATTGGCTCTTCGGTATTTCGAGTTGAAACTCAGGAAGATGGTAAACATATTGCTGTCGGTCAGAGGAATGGTGTTGAGACCTCTGTTGTTTTA…
>EHEC_Map_Sakai ECs4562
ATGTTTAGTCCAATGACAATGGCAGGCAGATCGTTAGTTCAGGCGACTGCACAGACGCTTAAACCTGCGGTTACCAGAGCTGCAATGCAAGCGGGTACGGGAGCCACGGGTATGAGGTTCATGCCCGTGCAGTCGAACTTTGTGATTAATCATGGCAAACTGACTAACCAACTCCTGCAGGCTGTAGCCAAACAAACTCGTAATGGCGATACCCAACAATGGTTCCAGCAGGAGCAGACGACTTATATATCCAGAACAGTAAATAGAACTCTGGATGACTATTGCAGGAGTAATAATTCGGTCATTAGTAAGGAGACTAAAGGTCACATTTTTAGAGCTGTTGAAAATGCGTTACAGCAACCTCTTGATATGAACGGGGCACAATCATCAATTGGTCAC…
>EHEC_EspH_Sakai ECs4564
ATGTCGTTATCAGGAGCGGTATTCAAGACATTTCTGACAAGTGAACATGCGTCATGGAACAGGTTCAACAGAAGGCTTCATATACCCAATGAAGATATCGTAGATGAAATTCAGCTTAAAGCCCGAATGCAACAACGCCATCATCGGGTATATCCAGAAATAGGGGATTCCACCATTGTCTCTTTTAGAGGCAAAGACTATGCTGTTCACTTTATTAAAGATGGCCCAAAAGATGATTATGTGTACAAAGTACAAAGAATAACACCGGAAAATGGATGTTTCTCAACGCTATTTAGCGTGTTTTCTGGCGGTGTGACTAAGGCTTTGGAAAGAAAATTAAATGAGAGACATATAACTCCACTTTCTTCAACCTGGTTTCCTCGTACTCCCCTGGAGGGG…
>EHEC_EspZ_Sakai ECs4571
ATGGAAGCAGCAAATTTAAGTCCTTCTGGTGCAGTAATGCCGCTGGCGACCTCACTCAGTGGAAATAACTCAGTGGATGAGAAGACAGGAGTGATTAAACCAGAAAATGGAACAAATCGCACCGTTAGAGTTATAGCCGGATTAGCACTTACCACTACGGCTCTGGCAGCTCTAGGTACAGGTATTGCAGCGGCATGCTCGGAGACGAGCAGCACAGAATACTTAGCCCTGGGTATTACTTCTGGCGTACTAGGTACTCTTACTGCGGTTGGCGGTGCATTAGCGATGAAATATGCCTAA
>EHEC_EspG_Sakai ECs4590
ATGATACTTGTTGCCAAATTGTTCATTACAAACCAGATAGGAGAATCTCTCATGATAAATGGACTTAATAATGACTCCGCATCTTTAGTTTTAGATGCTGCAATGAAAGTTAATTCTGGGTTTAAAAAAAGCTGGGATGAGATGTCATGCGCTGAAAAGTTATTTAAAGTACTTAGTTTTGGTTTATGGAATCCAACGTACAGTCGTAGTGAAAGACAATCATTTCAAGAGTTGTTAACCGTTTTAGAGCCTGTATATCCACTTCCCAATGAATTAGGCAGAGTATCTGCTCGTTTTTCAGATGGTTCATCCTTAAGAATTTCCGTCACTAACAGCGAACTTGTTGAAGCCGAGATTCGCACAGCAAATAATGAAAAGATTACTGTGCTCCTGGAGTCA…
>EHEC_EspY4_Sakai ECs4653
ATGGTCGCTAAATTAAAACCAGATGTTTTTGTTAATACTAATCCTTTTTTAGAAGCAATGTATAAGGAGAGGCTTAGTCATAAAGGCTATTCTGATAAAATTGCTTTAAGTATTAATGATAAGAAATATAATGTAAACTCTAAGGATATTGAAAATATTCTTGATGGCAAAGGGGATTTATTTAAAAAACGTACACTGTGGGAGTTTGTTCGCGATCTTTTTCCTGGCTCTCATATTAAAGAAGTCAAAGGCTTAATTTACGAATTTGTCACGAAAGTTGATAATAAAGCCGAGGTGTTCGATAAGATTAAATCTCTGGCAAAAAAAGAACAACAATGGCGATTTAGTACTAAGACAGACTTTACCACAAATGAAAATAATGAAGTTATTGTGAGTAGA…
>EHEC_EspL4_Sakai ECs4935
ATGATTACTCATATTCCTCGTAGTTCTTTCTCTGCAAATATTAATAATACAGCCCAGACAAATGAACACCAAACCCTGAGTGAATTGTTTTATAAAGAACTCGAGGATAAATTTTCTGGCAAGGAGCTGGCGACACCTCTATTAAAAAGCTTCTCAGAGAACTGTAGACACAATGGTCGCCATATCTTTAGTAACAAGGATTTTGTCATTAAGTTTTCCATATCTGTCTTACAAGCTGATAAGAAAGAAATTACGATAATTAATAAAAATGAAAACACGACACTCACTCAAACCATTGCTCCAATATTTGAAGAATACCTAATGGAAATTTTACCTCAACGCTCAGACGCTCTTGATAAAAAAGAATTAAATCTAAACTCAGATAGAAAAGAAAAAGAA…
>EHEC_EspX4_Sakai ECs5021
ATGTTAGGTCATATCTCAAAGTTTGACGGCAATAACTCTTTGATAAAACATGGTGTGGTGCAAGGAAATAATATAGTAGATTTTGATTTACTACGTAATTTTAATGGGGGGCCAGGGTTAAATCGAGAAAACTTTATTTATATCAGCAATATTTTTTTAAATATAAAACAACGGAACGAAAAAAATCATTCAATAAATATGTTTCGTGAAGTCTCAATCAGTGGTGATATTGTAAGCGTAAAATTTTATAGAAATGAAAAAATAGAATGCGCTTGTGATTTTATGATGGCTAAAGATGCGCAGGGGTATATCGACCTGTCTGAATTGGATTTAACAAGTTGTCATTTTAAAGGTGACGTTATTTCGAAGGTGTCTTTCATATCATCAAATCTACAACAT…
>EHEC_EspX5_Sakai ECs5048
ATGCGCTATAATGGTTTAAATAATATGTTTTTCCCTCTTTGCCTGATTAACGATAACCACTCTGTCACAAGTCTATCACATACAAAGAAAACAAAATCAGATAATTACAGCAAACATCATAAAAACACGTTAATTGACAATAAAGCCCTCTCTCTTTTCAAAATGGATGATCATGAAAAAGTGATAGACTTGATTCAGAAAATGAAAAGAATTTATGATAGTTTACCATCAGGAAAAATCACGAAAGAAACGGACAGGAAAATACATAAATATTTTATAGATATAGCTTCATATGCAAATAATAAATGTGACGATAGAATTACGAGAAGAGTTTACCTTAATAAAGATAAGGAAGTGTCAATTAAGGTGGTATATTTTATAAATAATGTCACCGTCCAT…
>EHEC_EspX6_Sakai ECs5295
ATGGGCTCCCTATTTAACATATACAAAGATATTTTCCCAACACTCGGCATGTATTCGGGACTAAAAGCTTGCCATGAAAAAAACAACCTACCATTTGATATTAACACGGAAATTGAAACCATACAAAAACAAATTAATTATGATATAAATCATTTGAATGATGGTTTGATTAAGCGTGTACTGAATCTTTTTATTCACCTTATCTCTAATCCCGACAATCTTGAATTAACCTTAAATAGATATTCATCAACAACAGAACAAATCATCGGCAGAACCAAAAGAAATGGTTTACATGAGTTTGACGATGGCGATCTAAAAATAATATTTAATCGACAAGATGATAATGAAAGCGTATTAACTGTTAAAGATAAAGATAAAGATAAAGATAAAGATAAAGAT…
>EHEC_ehaA gb|AE005174.2|:379670383719 Escherichia coli O157:H7 EDL933 complete genome
ATGGCATTTAATGCGTTGCTGTTTATGCAATCTTGGTTTTATTTGGATGTATTGCTGGAGATTGTGATGAATAAAATATATCGGCTAAAGTGGAACAGGTCCCGTAACTGTTGGAGCGTCTGCTCGGAGCTGGGGAGCAGAGTAAAAGGAAAAAAGTCCCGGGCTGTTTTAATTAGCGCGATAAGTTTATATTCATCTCTGGTATTCGCCGATGATGTCATCGTAAACCAGGATAAAACTATTGATTTTGGCAAAGAGAACCAGAGCATCGATTACCGTATTACGGTGACAGACAATGCCAATCTGGTAATCAATGCGACAGATACTTCCCGTCCGCGTCTGACTCTCGCTTCTGGTGGTGGGTTGGATATTACCGGAGGAAAGGTAACAATCAATGGC…
>EHEC_ehaB gb|AE005174.2|:451257454199 Escherichia coli O157:H7 EDL933 complete genome
ATGCACTCCTGGAAAAAGAAACTTATAGTATCACAATTAGCATTGGCTTGCACTCTGGCTATCACCTCTCAGGCTAATGCAGCGACCAATGATATTTCTGGTCAAACTTACAATACTTTCCATCACTACAACGACGCCACCTATGCTGATGACGTTTACTATGATGGTTATGTAGGCTGGAACAACTATGCCGCTGATAGCTATTACAACGGCGATATCTACCCGGTCATTAATAACGCTACCGTTAACGGCGTGATTTCTACCTACTATCTGGACGACGGTATTTCTACCAATACCAACGCCAATAGTCTGACAATCAAAAACAGCACTATTCACGGTATGATTACCTCTGAGTGCATGACTACTGATTGTGCTGATGACCGTGCTACTGGTTATGTT…
>EHEC_ehaC gb|AE005174.2|:31374693141221 Escherichia coli O157:H7 EDL933 complete genome
ATGCGGGTTATCTTTCTACGCAAGGAGTATTTATCTCTACTCCCGTCAATGATTGCATCTCTTTTCTCTGCTAACGGTGTCGCGGCGGCCATTGATTTATGCCAGGGATATGATATCAAAGCGAGTTGTCACGCCAGCAGGCAAAGCCTTTCAGGCATTACGCAGGTCTGGAGTATTGCCGATGGGCAATGGCTGGTTTTTTCGGATATGACCAATAATGCCAGCGGTGGGGCCGTATTTTTGCAACAAGGAGCGGAATTTACATTATCACCAGAAAATGAAACTGGAATGACTCTGTTTGCCAATAACACCGTTTCAGGAGAATATAATAACGGCGGGGCAATATTTGCTAAAGAAAACTCAACGCTGAATCTTACGGATGTTATTTTTTCTGGTAAC…
>EHEC_ehaD gb|AE005174.2|:35676143572200 Escherichia coli O157:H7 EDL933 complete genome
ATGAACAGGACCAGTCCCTATTATTGTCGTCGCTCAGTACTTTCCTTATTGATATCTGCCTTGATATATGCCCCGCCCGGGATGGCTGCCTTCACTCCTGATGTTATTGGTGTGGTAAACGATGAGACTGTAGATGGCAGCCAACGAGTAGATGAACGAGGTACAACAAATAACACTCATATTATCAACCATGGCCAGCAGAATGTTTATGGCGGGGTATCTAATGGAAGTCTTATTGAATCTGGTGGATATCAAGATGTAGGAAGGCATAACAATTATGTGGGGCAGTCTAATAATACCACCATTAACGGGGGCAGACAGTCAATTCATGACGGGGGTATTTCCACAGGTACGATAATCGAGAGTGGCAATCAGGACGTTTATAAAGGGGGTATCAGC…
>EHEC_ehaJ gi|215263233:27771242780297 Escherichia coli 0127:H6 E2348/69 complete genome strain E2348/69
ATGAACAGAACTTACAACATTGTCTGGAATGCCGCGCGTAATATGTACGTCGTTGCTTCCGAACTCTCGCGCGGCGACAGTCGGATGAAAACCCAGGTGCGGTCGGTGGCCGCGATGGTGCTCCTGGCGTTAAGCCCGCTCAGTGCGCAGGCGGAATCCACATCTGAGGTGACGAATGCAATGGTTACCGGGGAAACGGTAGACGCTTCTGACAGACAACATAGTTACAGTAGCGGCATGGCGATCTCTGCCTACAGCGGCAGCCCCCTCGATAAGGGGGCGAGCCTGAAAGCTCAAGTGGATAATGTGCTGGAACTGGAAAGTGGCAATGCTTACATTCTGAACGGTGAGAGTCAGAGCTTTGATTCTGTATCTGTGGGTGTGGGCAGTATGCTTGAT…
>STEC_cah autotransporter gb|AE005174.2|:11321481135165 Escherichia coli O157:H7 EDL933 complete genome
ATGCAGAACGGAATTGCACACAACAGACTGATACTTCTCTGTCTGATGAAGGGGGAGAGCGTTTACGCCCGGGACGTATCGCTGTGCCCGATAACTCTGTTTTGTACCTGCCGGTATCCACTTTTGTGGGTACCGGCTTTTTTATTCACCCTCTGTAAGGAAAAGCTGATGAAACGACATCTGAACACCAGCTACAGGCTGGTATGGAATCACATTACGGGCACCCTGGTGGTGGCCTCCGAACTGGCCCGCTCACGGGGAAAACGCGCCGGTGTGGCGGTTGCGCTGTCTCTTGCTGCTGTCACATCAGTCCCGGCACTGGCTGCTGACAAGGTTGTACAGGCGGGAGAAACCGTGAACGATGGAACACTGACAAATCATGACAACCAGATTGTCTTC…
>EHEC_epeA autotransporter gb|AY258503.2|:4871652795 Escherichia coli strain EH41 plasmid pO113 complete sequence
ATGAATAAAATTTACTCGCTAAAATATAGTAGCCTTACTGGTGGGCTTATAGCTGTATCAGAGTTAAGTAAAAAAGTTAAAGGAAAAACAGGCAGAAAATTAATGACTGCTTCCGTTGCTTTATCTGTGAGTCTTTCAGCCTTACCCGTAGAGGCATCAACGGTCAGCGCTGAAATACCATATCAGACTTTCCGTGATTTTGCTGAAAATAAAGGCGTATTTACACCTGGTGCAACCGGAATTGAAATAAAAGACAAAAATGGAAACCTGACTGGCGTTCTCAATACCCCCATGCTTGACTTCTCCAGTTTGTCTCGAGATGGTCATACGACGCTGATTCATCCTGGCTATGGTGTTTCTGCAAAACATGGGAGATTGCAGAGTCTTAAGACAGCCACC…
>STEC_espI autotransporter gi|14252925:1782119908 Escherichia coli partial genomic DNA for pathogenicity island shiga toxin producing strain 4797/97
ATGCGAATAACCACTCTGGCTTCCGTTGTCATTCCCTGTCTCGGGTTTTCAGCCAGCAGCATGGCAGCAGAGGATGTGATGATTGTCTCGGCATCCGGCTATGAGAAAAAACTGACCAACGCAGCCGCCAGTGTTTCCGTAATCAGTCAGGAGGAATTGCAGTCCAGCCAGTACCACGATCTGGCGGAGGCACTGAGAGCTGTGGAGGGTGTGGATGTTGAAAGTGGTACGGGTAAAACCGGTGGGCTGGAAATCAGCATCCGTGGAATGCCCGCCAGTTACACGCTGATACTGATTGATGGTGTCCGTCAGGGCGGGAGCGGGGACGTGACGCCTAACGGTTTTTCTGCCATGAATACAGGGTTCATGCCTCCTCTGGCCGCGATTGAGCGTATTGAG…
>STEC_sab gi|73853177:118905123200 autotransporter of non-LEE STEC
ATGAAATATAAAAAAACACTCCTTTGTGTTTCTATTGCGCTAGCAATAGCTCCGGTTGCTATGACCTTTGCAGAAAAGAATACGTCTCATATTGAGGTTGATGAAGCTCCGGTGGATACAGCAGGTAATGACTGGCTGAGCATCGAAATAGGGACTACTAGTGAAGTTCCAGAAGATCCAGATAAGGGTATTTATTTCAAACATACGTCTCCAATTGCTAGTGGGCGTAATTCTATTGCTATTGGTACAAGTGCGATAGCAGGTGGTGAGATACAAACTCCAGAAGGGTTTAAGACAGGAGAATCTATTGCAATCGGCGCCAAAGCACAAGCGACTAAAGAACAGTCAATCGCGATAGGTGGTGATACTAAAGCAAGTGGATGGGGAGCAATTGTTATT…
>EPEC_LEE_espF lcl|NC_011601.1_cdsid_YP_002331392.1 geneespF proteinLEEencoded effector EspF protein_idYP_002331392.1 locationcomplement(4103271..4103891)
ATGCTTAATGGAATTAGTAACGCTGCTTCTACACTAGGGCGGCAGCTTGTAGGTATCGCAAGTCGAGTGAGCTCTGCGGGGGGAACTGGATTTTCTGTAGCCCCTCAGGCTGTTCGTCTTACTCCGGTGAGAGTTCATTCCCCCTTTTCTCCAGGTTCGTCGAATGTTAATGCGAGGACGATTTTTAATGTGAGCAGCCAGGTGACTTCATTTACTCCCTCTCGTCCGGCACCGCCGCCACCGACAAGTGGACAGGCATCCGGGGCATCCCGACCTTTACCGCCCATTGCACAGGCATTAAAAGATCATTTAGCTGCCTATGAACTATCGAAAGCGTCTGAGACTGTAAACTTTAAGCCAACCCGTCCGGCACCGCCGCCACCGACAAGTGGACAGGCA…
>EPEC_LEE_E2348C_3931 lcl|NC_011601.1_cdsid_YP_002331393.1 geneE2348C_3931 proteincomponent of T3SS protein_idYP_002331393.1 locationcomplement(4103976..4104254)
ATGGTTAATGATATTTCTGCTAATAAGATACTGGTGTGGGCGGCTGTAGCTGCGGCAAACCATAAGCTTCCCAAATATGCGGAAGCTATCCTGAATGTATTCCCACAAATTATACCTGATAAAAAAGATATCGCACATTTAGAATTTATTATCTTATTTGGATTAAATAGAAAAAATGATGCGATAAAGGCTTTGGAGGGCTGTATGGATGATGAGTCGAGTCAGTTATTGTACAGTTTGTTCCATGAGAATGTTAGTGGTTGGGTACGAGGATTTTAA
>EPEC_LEE_escF lcl|NC_011601.1_cdsid_YP_002331394.1 geneescF proteinT3SS structure protein EscF protein_idYP_002331394.1 locationcomplement(4104260..4104481)
ATGAATTTATCTGAAATTACTCAACAAATGGGTGAAGTAGGTAAAACGCTGAGCGATTCTGTGCCAGAGTTACTTAATAGCACCGATTTGGTTAATGACCCTGAAAAAATGTTAGAGTTGCAGTTTGCGGTTCAGCAATATTCTGCTTATGTTAACGTAGAAAGTGGAATGTTGAAAACGATAAAAGATCTGGTCTCAACCATTTCTAACCGTAGTTTTTAA
>EPEC_LEE_cesD2 lcl|NC_011601.1_cdsid_YP_002331395.1 genecesD2 proteinchaperone CesD2 protein_idYP_002331395.1 locationcomplement(4104518..4104925)
ATGGTCGATACGTTTAATGATGAAGTGTTTAATTACTATCTTGAACAAAAAGGGTACACAATACAGAAGGAGTTTCTTTGTGGCAGTGCCTTTTTTATCGGATGGCGGATTGAGACACCTTTTTTTTCATTAGCGTACAGACTGGATGAACAAGAACTGATTTTGTGCTCTTTTGAAGCACGTAACCAAACAGGGCTTAACGGCCCTGTTTTATCACTGACTCGTTTGCTCGAAGAGTTGTATCACCACTTTTCGGGTATTAAGAAAATCAGTGCGATGAAATCTAAGATTGGTTCAGATTCAGAACGTCAAAAGCGCGAAGAGTTGTTTAATTACTTCATCAGAAAGGGTGCCGTGCAGCAAGAAACAGAAGACGGAATTTGGTTCGTAATGAACGTA…
>EPEC_LEE_espB lcl|NC_011601.1_cdsid_YP_002331396.1 geneespB proteintranslocon EspB protein_idYP_002331396.1 locationcomplement(4104932..4105897)
ATGAATACTATCGATAATAACAATGCGGCAATCGCAGTTAATTCTGTTTTGAGCAGCACGACTGACAGCACCAGTTCAACAACTACATCAACTTCGTCAATCAGTTCATCTTTACTTACTGATGGCAGAGTGGATATTTCTAAACTTCTGCTGGAGGTTCAAAAACTGTTGCGTGAGATGGTCACCACATTGCAAGATTATCTTCAGAAGCAATTGGCGCAAAGCTATGACATCCAAAAAGCCGTTTTTGAGAGCCAAAATAAAGCTATTGATGAGAAAAAAGCCGGTGCGACAGCCGCTCTGATTGGTGGTGCTATCTCATCTGTCCTGGGGATTTTAGGCTCTTTTGCTGCCATTAATAGCGCAACTAAAGGCGCGAGTGATGTCGCTCAGCAAGCC…
>EPEC_LEE_espD lcl|NC_011601.1_cdsid_YP_002331397.1 geneespD proteintranslocon EspD protein_idYP_002331397.1 locationcomplement(4105918..4107060)
ATGCTTAATGTAAATAACGATATCCAGTCTGTGAGGTCTGGAGCCAGTGCTGCTACGGCTACTTCAGGTATTAATCAGTCTGAAGTGACTTCCGCGCTGGATTTACAACTGGTTAAATCCACGGCCCCATCAGCAAGTTGGACAGAAAGTACCGCTTTACCAACGCCACCGGCAGGTCACTCATTAGTGACGCCCTCTGCTGCTGAGGATGTCCTGAGTAAGCTGTTTGGTGGTATTAGTGGTGAAGTTACGAGTCGAACAGAGGGAACAGAACCACAGCGCAGCACTCAGAATGCAAGCTCTGGCTATCCTTATCTTTCTCAGGTGAATAACGTTGACCCTCAGGCCATGATGATGATGGCCACTCTGTTATCCCTGGATGCCTCAGCGCAGAGAGTT…
>EPEC_LEE_espA lcl|NC_011601.1_cdsid_YP_002331398.1 geneespA proteintranslocon EspA protein_idYP_002331398.1 locationcomplement(4107073..4107651)
ATGGATACATCAACTACAGCATCAGTTGCTAGTGCGAATGCGAGTACTTCGACATCAATGGCCTATGATTTAGGGAGCATGTCGAAAGATGACGTTATTGATCTATTTAATAAACTCGGTGTTTTTCAGGCTGCAATTCTCATGTTTGCCTATATGTATCAGGCACAAAGCGATCTGTCGATTGCAAAGTTTGCTGATATGAATGAGGCATCTAAGGAGTCAACCACTGCCCAAAAAATGGCTAATCTTGTAGATGCTAAAATTGCTGACGTTCAGAGTAGCTCTGACAAGAATGCGAAAGCTCAACTTCCTGATGAAGTGATTTCATATATAAATGATCCTCGCAATGACATTACAATAAGTGGTATTGACAATATAAATGCTCAATTAGGCGCTGGT…
>EPEC_LEE_speL lcl|NC_011601.1_cdsid_YP_002331399.1 genespeL proteinsecretion switching protein SpeL protein_idYP_002331399.1 locationcomplement(4107708..4108763)
ATGGCTAATGGTATTGAATTTAATCAAAACCCCGCATCTGTTTTTAATTCTAATTCATTAGATTTTGAATTAGAATCTCAGCAATTAACGCAAAAAAATTCTTCTAATACTTCTTCGCCATTAATAAATTTGCAAAATGAATTAGCAATGATTACTAGCTCATCGCTTTCTGAAACGATTGAAGGGCTAAGCCTGGGATATCGCAAAGGTAGCGCAAGGAAAGAAGAGGAAGGCACGACAATCGAGAAGCTGCTCAATGAAATGCAAGAGCTGCTTACTCTTACCGATAGTGATAAAATAAAAGAACTATCATTAAAAAACAGCGGGTTGCTGGAACAACACGATCCTACTTTGGCGATGTTTGGCAACATGCCAAAGGGGGAAATTGTTGCGCTAATA…
>EPEC_LEE_escD lcl|NC_011601.1_cdsid_YP_002331400.1 geneescD proteinT3SS structure protein EscD protein_idYP_002331400.1 location4108906..4110126
ATGTTATCCTCATATAAAATAAAACTTCTCAATGGTGCGATGCGTAATCGGGAATTACAACTTCCGATGGGAAACCTAACGCTAGGTACGGAAGATAACGATATTGTTTACTTTCCTCTTGAACAAGGCCTCAATCAGTTTTTACTTGATATACGTGAGGAAGGTGTTTTCCTTTTATCTCCGGTTGAATTTTGGATTGATGGGCAACCCACGCCCTATGAAGCAGATAAACCATTACCTGTCGGAAAGATTATTGATATAGCGGGATGTTGCTTCATCATTGGTGATATTGACCATTCCTTGCCATTGTCTGATGTGCCAGAAAGGTTTTCTGCCAAAAATCAACGCAAAAAACGCCTTATCCTGGCGAGCGTGATTGGTGCTACTTTTGCGTTGTCT…
>EPEC_LEE_eaeA lcl|NC_011601.1_cdsid_YP_002331401.1 geneeaeA proteinintimin EaeA protein_idYP_002331401.1 locationcomplement(4110343..4113162)
ATGATTACTCATGGTTTTTATGCCCGGACCCGGCACAAGCATAAGCTAAAAAAAACATTTATTATGCTTAGTGCTGGTTTAGGATTGTTTTTTTATGTTAATCAGAATTCATTTGCAAATGGTGAAAATTATTTTAAATTGGGTTCGGATTCAAAACTGTTAACTCATAATAGCTATCAGAATCGCCTTTTTTATACGTTGAAAACAGGTGAAACTGTTGCCGATCTTTCTAAATCGCAAGATATTAATTTATCGACGATTTGGTCGTTGAATAAGCATTTATACAGTTCTGAAAGCGAAATGATGAAGGCCGCGCCTGGTCAGCAGATCATTTTGCCACTCAAAAAACTTCCCTTTGAATACAGTGCCTTACCACTTTTAGGTTCGGCACCTCTTGTT…
>EPEC_LEE_cesT lcl|NC_011601.1_cdsid_YP_002331402.1 genecesT proteinchaperone CesT protein_idYP_002331402.1 locationcomplement(4113222..4113692)
ATGTCATCAAGATCTGAACTTTTATTAGATAGGTTTGCGGAAAAAATTGGTGTTGGATCTATTTCCTTTAATGAAAATAGATTGTGTTCTTTTGCTATTGATGAAATTTATTATATTTCGTTATCTGATGCCAATGACGAATATATGATGATTTATGGCGTCTGTGGAAAATTCCCGACAGATAACCCTAACTTCGCTCTTGAGATTTTGAATGCAAACTTATGGTTTGCAGAGAATGGTGGGCCATACCTGTGTTATGAGTCAGGAGCACAATCGCTGTTGTTAGCGTTACGTTTCCCGCTCGATGATGCTACCCCTGAAAAACTTGAGAATGAAATAGAAGTCGTCGTTAAGTCGATGGAAAATCTGTATTTGGTATTACATAATCAGGGAATAACA…
>EPEC_LEE_tir lcl|NC_011601.1_cdsid_YP_002331403.1 genetir proteintranslocated intimin receptor Tir protein_idYP_002331403.1 locationcomplement(4113830..4115482)
ATGCCTATTGGTAACCTTGGTAATAATGTAAATGGCAATCATTTAATTCCCCCTGCGCCGCCACTACCTTCACAAACAGACGGCGCGGCACGGGGAGGAACTGGTCATCTAATTAGCTCTACAGGAGCATTAGGATCTCGTTCATTGTTTTCTCCCCTGAGAAATTCTATGGCTGATTCTGTCGATTCCAGAGATATTCCAGGACTTCCTACAAACCCATCGAGGCTTGCTGCAGCTACATCTGAGACATGCTTGCTTGGAGGATTTGAAGTTCTCCATGATAAGGGGCCACTTGATATTCTCAATACGCAAATTGGACCCTCTGCATTTCGTGTTGAAGTGCAGGCAGATGGTACTCATGCCGCTATTGGAGAAAAAAATGGTTTGGAGGTTAGCGTT…
>EPEC_LEE_map lcl|NC_011601.1_cdsid_YP_002331404.1 genemap proteinLEEencoded effector Map protein_idYP_002331404.1 locationcomplement(4115809..4116420)
ATGTTTAGTCCAACGGCAATGGTAGGTAGAGCGTTAGCTCAGGCGGTTACACAAACTCTTAGACCCGCTGTAACCAAGGCTGCGACGCAAGCGGGCATGGCAGCCAGTGGTATGAGGTTCACACCTATGCAGTCGAACCTTATGATTAATCATGGCAAACTGACTACCCAGCTACTACAGGCCGTAGCCAAACAAACTGGTAGTAGTGATACCCAGCAATGGTTCAAGCAAGAGCAGATTACTTTTCTATCCAGAGCAGTAAACAAAACTGTGGATGACTATTGCATGAGTAATAATTCGGCAATTAGTAAGGAGACTAAATGTCGCATTTTTAAAGAGGTTGAAAGCGCGATACAACAGCCTCTCGATATGAACTGTGCACAATCATCAATTAGTCAC…
>EPEC_LEE_cesF lcl|NC_011601.1_cdsid_YP_002331405.1 genecesF proteinchaperone CesF protein_idYP_002331405.1 location4116695..4117057
ATGAATGAACAATTTTGCAAAGATCTTGCACATACGTTTGGGATAACATTGGAAGAGCAAACTGACGCCCTCGCTTTTCACGATAACGATGGTCATGAGTGGATACTTGAGTGCGCACCTCAATCAGAAATTTTGTTTTTTTATTGTTACCTATCAACCAACGAACCAGATCAAATCAATAAAATATTAGAAATAAACAACAACCGAGAAATGCTTGGTATGTTTTTCTTATCATTAAAAGACGATAAAACTTTCTTAAACATTGCATTCCCCAAAAATAAAATAGATATAACGGAATTCACTAACTTGATGGAAAACGGATATCTACTAAAAAAAGAAATAATAAAACTACTTTCACTTTGA
>EPEC_LEE_espH lcl|NC_011601.1_cdsid_YP_002331406.1 geneespH proteinLEEencoded effector EspH protein_idYP_002331406.1 locationcomplement(4117259..4117765)
ATGTCGTCATCATTATCAGGTATAACATTCACTACTTCTTTGACAAGCCATGCGTCATGGAATAAGTTGACCCGAACTCTTCATATATCGAATGATGATATAGTAGATGAACTGCAACTTAAAGCACGCATGCAGCAGCGTCACCACCGGGTTTTTGCAGGCATTGATGACTATTCAATTATCAATTTTCGTGGAAAAGATTATGCTGTCCGCTTCATTAAAGATAAAGATAATTATGTGTACAAAGTAAATAAGATAACTCAGGAAAGTGGATGTTTCTCAAGGATATTTAGCTTTTTGTATGGAGGCGTTACGAAGGCCCTGGAAAGTAAATTAAATGAGAGACACATTACGCCACTGTCTTCAACCTGGTTTCCTCGCACTGCACTGGAAGGCTTT…
>EPEC_LEE_sepQ lcl|NC_011601.1_cdsid_YP_002331407.1 genesepQ proteinT3SS structure protein SepQ protein_idYP_002331407.1 locationcomplement(4117796..4118713)
ATGAAGCCATTGAGTTCACAATTGAATATGAAAATTAACGATTTTTATTTGCCGTTGTTGCCAGTTATCGGAACCGGTCGCCTCTATATTACGTCCGAAGGTCATGCTTGCCATGCATATTTTCGTGAGGTCAGCGGTCATGGTATTCGTTTCACGTTGACATACTCGGGCTATGAGGGGCGTTTCTGGATATCAGAAGAACAGTTCATTCAGTGGTGCCAAGAGTTATTCCCGTATAGTGAAAGCCGGCTGATACCGGAAGATATGATAAAACTCATGATCTTATGGGTAATGCAGACTGCCTTACCGGAAGGTGATGTGTCAGTTGATGATGTTCAATTTACGATGCTAAATAAAGATGTTTATCCGGTAATAGAAAATAATAATGGAGAAAACAGA…
>EPEC_LEE_E2348C_3946 lcl|NC_011601.1_cdsid_YP_002331408.1 geneE2348C_3946 proteinhypothetical protein protein_idYP_002331408.1 locationcomplement(4118676..4119092)
TTGACTAGAGTTTCTCTAAAAAGAAATTTGATAGAGCCTGTTTCTTTTCGGCCATCAGATGATTGGCCGCAAGGAGAAGAAAGTTTTAATGATATTTTTTATCATATAAAAAAAAGATCGCCTGATACGTTGTTCATACGAATGGCTTCTTTATGGAAGAGATTGTTTTACTCCTCGGGCCGAAGACGACGCTACTTTGAAGAAGGGGAGCACTCGTTTAGTATTCTTTGTGGAAGATTACGAGGAGTTGTTTTAACAATTAAATGTAGTAACGGAATCATTTATCTGTCTATTAAAATAAGCCAAAATAATAGAAATCATGTTTTTTTATATCATAAAAAAGACTATGTTTTCGATAAGTTAAAAGAAATCTTTCCTGATGAAGCCATTGAGTTCACA…
>EPEC_LEE_E2348C_3947 lcl|NC_011601.1_cdsid_YP_002331409.1 geneE2348C_3947 proteinhypothetical protein protein_idYP_002331409.1 locationcomplement(4119085..4119462)
ATGTTGGACAGAATTTTATCTATTCGTAAAAGCAGAGCGAACCGATTGAGAGAATCAATGGCTAAGATTAACTCTCAGATAAAAGAGGTGGATGGTAAACTCGATGACTGCGAGCAATCCATTAAAGAGTCGATTGCCTCTAAGCAGGCGTATTGTGCATCGCTGGTGAATTTGGATAAAGTGTCGTTGTATAAATATCAGATTAAAAACAATGCATTTGATGAGCAAAAGCAGCGATTGTATGAGAAAAAATCTTCACTTTCGAAGGAAAAGCGTTCATTGCTAGATTCACAAAAACGAACAAAAGAGAATCTGCAACATGTTAATAAATCAGTAGAAAAATTATCTTTTGCCATAAAGGAACATTACTTTGACTAG
>EPEC_LEE_escN lcl|NC_011601.1_cdsid_YP_002331410.1 geneescN proteintranslocator EscN protein_idYP_002331410.1 locationcomplement(4119465..4120805)
ATGATTTCAGAGCATGATTCTGTATTGGAAAAATACCCACGTATTCAGAAAGTGCTCAATAGCACTGTGCCGGCATTATCATTAAATTCGTCTACCAGATATGAAGGCAAGATTATCAATATCGGCGGGACGATTATTAAGGCGCGTTTACCAAAAGCGCGTATTGGCGCCTTTTACAAGATAGAACCCAGTCAACGTTTAGCCGAGGTGATCGCTATTGATGAAGATGAGGTTTTCTTGTTGCCTTTTGAGCATGTTTCCGGCATGTACTGTGGTCAGTGGTTAAGTTATCAGGGGGATGAGTTCAAGATTCGTGTTGGAGACGCACTACTTGGGCGGCTTATTGATGGCATAGGCAGACCAATGGAGAGTAATATTGTTGCCCCCTATCTTCCGTTT…
>EPEC_LEE_escV lcl|NC_011601.1_cdsid_YP_002331411.1 geneescV proteintranslocator EscV protein_idYP_002331411.1 locationcomplement(4120789..4122816)
ATGAATAAACTCTTAAATATATTTAAAAAAGCAGAGTCATATCACGATCTTATTCTGGCTCTCTTCTTCTTTATGGCTGTAATGATGATGATTATTCCACTACCAACAGTTGTGGTGGATATCATTATCGCGATTAATATTTCGACAGCTTTACTTTTATTAATGCTCTCAATCTATATAAAAAATCCTCTTGAACTAACTTCTTTCCCCACAATCCTGTTGATTACGACGTTGATGCGCCTGTCGCTCAGTGTTAGTACAACCAGACTTATTCTGCTGCATCACGATGCGGGTGACATTATTTACTCCTTCGGTAACTTTGTTGTTGGCGGTAATATTGTTGTTGGCCTGGTTATTTTTACTATTATCACCATTGTTCAATTTATGGTTATTACAAAA…
>EPEC_LEE_mpc lcl|NC_011601.1_cdsid_YP_002331412.1 genempc proteinregulator Mpc protein_idYP_002331412.1 locationcomplement(4122813..4123166)
ATGAATCTTTTAGTTAAAAGAAATGTTGAAGAGTTTTTAAGATTGTTGGGAAATGATTTTTATTTATTTGATAACCGTGTTGAAATTGATTTTAATGGGTTTTCTTTTTTTATTGAAATAATTGATAATAATGTTTTTGTTACGTTTGCTTTAGAGTATAACGAAAACGCATTTTTCTCTTTCTTTAGTGCCCTTGCTCCTGAGCGTACGCAGGGAGTGATTGAACATATTTTTGTCTACGATAATAAATTGTGCTTAAGTTGTTTGTTAACCAATATCGATGTTTTTTTTCTAATGAATACTTTTCAACAGCATGTGCAGATTATTGAGCGCGTTCGCAGGATGACATCATGA
>EPEC_LEE_espZ lcl|NC_011601.1_cdsid_YP_002331413.1 geneespZ proteinLEEencoded effector EspZ protein_idYP_002331413.1 location4123351..4123647
ATGGAAGCAGCAAATTTAAGCCCTTCTGGTGCAGTATTACCACTGGCAGCCACAATCAATGGAAATAATCCAGTGGATGAGAAGACAGGGGTGATGCAGTCAGAAGGTGGAACAAGTCGCAGCGTTAGAATCCTGGGTGGAGTTTTAATAGGTGCAGGTGTTCTAGCCGCTATCGGTACTGGTATCGCAGCAATGTGTGTTGACGACCCTTCACAAAGATTAGGCTTAGGAATCGCAGCCGGTGTATTAGGTGGCGTAACTACTGTTGCCGGCGGATTAGCGATGAAATATGCCTAA
>EPEC_LEE_rorf8 lcl|NC_011601.1_cdsid_YP_002331414.1 generorf8 proteinchaperone of T3SS Rorf8 protein_idYP_002331414.1 location4123677..4124105
ATGGATGCATTATGCTATTGCCTCTCTCATGAAAAGAGACTAACAGTAAATATGAATAATATTAATCAATCGGAAAACATTAATATTCAGTTAAATAAAGCATCCCAAACAAATGTCGTTGATGAGCATATCCCGTTAGCATCAACCCCCTCTGCAGCCGGAGCGGCTCAGTTTCTTGATCAATTACTCCCTAAAACGGCGGGAGTGTCTTCCCCAGAACAAGTGTTGATTGAGGAAATTAAAAAGCGACATCTTGCAACAATGAACACCGATCTCAGTTTCGATGCACTATCTGCAGGTGGGCTCTCGCCCGAAGATGTACTCACTTTACAAAAGAATGTGCTCAACGCAAACGTCAATGTTGATGTCGTATCTAAGTTAGCAAGCCTCCTTTCAACA…
>EPEC_LEE_escJ lcl|NC_011601.1_cdsid_YP_002331415.1 geneescJ proteinT3SS structure protein EscJ protein_idYP_002331415.1 location4124108..4124680
ATGAAAAAACACATTAAAAACCTTTTTTTATTGGCTGCTATTTGTTTGACAGTGGCATGTAAAGAGCAATTGTATACAGGATTAACAGAAAAAGAAGCTAATCAGATGCAAGCACTGTTGCTATCCAATGATGTCAATGTTTCCAAAGAAATGGACAAAAGTGGAAATATGACACTCAGTGTGGAAAAAGAGGATTTTGTTCGCGCAATAACGATTTTAAATAATAACGGCTTCCCGAAAAAGAAATTTGCAGATATCGAGGTTATTTTCCCACCCAGCCAGTTAGTGGCATCGCCATCACAAGAAAATGCAAAAATCAACTATCTCAAAGAACAAGACATCGAAAGGTTGCTAAGTAAAATACCCGGTGTTATCGATTGCAGCGTTTCATTAAATGTT…
>EPEC_LEE_sepD lcl|NC_011601.1_cdsid_YP_002331416.1 genesepD proteinsecretion switching protein SepD protein_idYP_002331416.1 location4124686..4125141
ATGAACAATAATAATGGCATAGCAAAGAATGATTGTGACTGGCTAACGGCCCTTGATTTTGTAAAGGATGTCAACGGTTCACCAACGCATCTCACTTTTTATATCTACCAAAAAAATGCTTTCTTGCACGATTTTGGAAACTACTGGGTTCTATATATCGAGCTTAGTGGTGATTTTCGTCAGATTCCAACAGATACATTTATCAGACTCTGCAATATCCTGGCCGTTAGTAAAGAATATAAACAAATGGGTATTTTCCTGTCTAATAAGAAGTGGTATCTTTGCCAAATTTTTCATAAAGATAATAATCATCGCGCAAACATGTCAAAAGCAATAATGCAACATACTCTCGCCTCGTTGCTCGACAAGCAATTTGATAAACTAGAGCAATCATCTTCA…
>EPEC_LEE_escC lcl|NC_011601.1_cdsid_YP_002331417.1 geneescC proteinT3SS structure protein EscC protein_idYP_002331417.1 location4125141..4126679
ATGAAAAAAATAAGTTTTTTTATTTTTACAGCACTATTTTGCTGCAGTGCACAAGCTGCCCCGTCCTCTCTGGAAAAAAGATTAGGCAAGAACGAATATTTTATTATTACTAAAAGTTCTCCAGTACGTGCAATCCTTAATGACTTTGCTGCTAACTACAGCATTCCTGTTTTCATCAGTAGTTCCGTGAATGATGATTTCTCTGGCGAAATAAAAAATGAAAAACCTGTAAAAGTACTGGAAAAACTGTCCAAACTCTATCATCTCACATGGTATTATGATGAGAACATCTTGTATATTTATAAAACAAATGAAATATCAAGAAGTATAATTACACCAACATATCTGGATATTGACTCACTGCTAAAATATCTGAGTGATACAATCTCAGTAAACAAA…
>EPEC_LEE_cesD lcl|NC_011601.1_cdsid_YP_002331418.1 genecesD proteinchaperone CesD protein_idYP_002331418.1 location4126693..4127148
ATGAGCAGGAAATTTAGCTCTCTAGAGGATATTTATGATTTCTACCAGGATGGTGGCACATTAGCGTCATTAACAAATCTGACACAACAAGATCTCAATGACCTTCATTCTTATGCCTATACAGCATATCAATCTGGTGATGTAATAACCGCAAGAAATCTATTCCATTTGCTCACATATCTGGAACACTGGAATTATGACTACACCTTATCTCTGGGCTTATGCCATCAGCGTTTATCAAATCATGAAGATGCACAACTGTGTTTCGCACGCTGTGCAACTTTAGTTATGCAAGATCCCAGGGCATCTTATTATTCTGGAATTAGCTACTTACTCGTCGGAAATAAGAAAATGGCCAAGAAAGCCTTTAAGGCTTGTTTAATGTGGTGTAATGAAAAA…
>EPEC_LEE_grlA lcl|NC_011601.1_cdsid_YP_002331419.1 genegrlA proteinpositive regulator GrlA protein_idYP_002331419.1 locationcomplement(4127532..4127945)
ATGGAATCTAAAAATAAAAATGGCGACTATGTAATTCCTGACTCAGTAAAGAATTACGATGGTGAACCTCTGTATATCTTGGTTTCTCTTTGGTGTAAATTGCAGGAGAAATGGATTTCTCGCAATGATATTGCCGAAGCATTCGGTATAAACCTGAGGAGAGCATCATTTATTATAACTTATATATCGAGAAGAAAAGAAAAAATTTCATTTCGTGTCAGATATGTTAGTTATGGTAATTTGCATTATAAGCGCCTTGAGATTTTCATTTATGATGTTAACCTTGAGGCGGTTCCGATAGAAAGTCCTGGATCAACCGGACCAAAAAGAAAAACCTACCGAGTTGGTAATGGTATTGTGGGACAGTCTAATATCTGGAACGAAATGATCTTGAGGCGG…
>EPEC_LEE_grlR lcl|NC_011601.1_cdsid_YP_002331420.1 genegrlR proteinnegative regulator GrlR protein_idYP_002331420.1 locationcomplement(4128001..4128372)
ATGATTATGAAGGATGGCATCTATAGCATTATATTTATTAGCAATGAAGACTCCTGTGGGGAAGGTATACTGATTAAAAATGGAAATATGATCACTGGCGGCGATATTGCTTCTGTGTATCAGGGGGTTCTCTCTGAAGATGAGGACATCATACTTCATGTCCATCGATATAATTACGAAATTCCCTCGGTGCTAAACATTGAACAAGATTATCAATTAGTTATCCCTAAAAAAGTACTGAGTAATGATAATAATCTCACATTACATTGCCATGTAAGAGGAAATGAAAAATTGTTTGTTGATGTTTATGCCAAATTTATAGAACCATTAATTATTAAAAACACAGGAATGCCACAAGTTTATTTAGAATAA
>EPEC_LEE_E2348C_3959 lcl|NC_011601.1_cdsid_YP_002331421.1 geneE2348C_3959 proteinhypothetical protein protein_idYP_002331421.1 location4128568..4129026
ATGAAAAAAATAATACTGAGTATCATTCTCATTTCAAATTACTGTAATGCTTCCGATTGTTTTGAAATTACAGGAAAAGCATATAACATAGATCCACTAATATTAAAAGCAATTGCATGGAATGAATCAAAATGCAAAAGCGGAATAAAAAGCAAAACAAACAAAAACGGAACGTATGATATAGGTATAATGCAAATTAATTCATCTCATTTAGATTTATTAAGCAAATTTAATATATCTGAAGATGATTTATTGAATAATGCCTGTATAAACATATCTGTTGCTGGTTATATCTTAGCCTCTAACATAAAATACAGAGGGAATACATGGGATGCAGTTGGTGCGTATAATGCAGGTTACTTTAATACACCAAATGCAGTAGAACTCAGAAGGCAATAC…
>EPEC_LEE_escU lcl|NC_011601.1_cdsid_YP_002331422.1 geneescU proteinsecretion system apparatus protein SsaU protein_idYP_002331422.1 locationcomplement(4129023..4130060)
ATGAGTGAAAAAACAGAAAAGCCCACACCCAAAAAACTGAGGGATCTAAAAAAGAAGGGCGATGTAACAAAAAGTGAAGAGGTAATGGCTGCAGTGCAGTCATTAATCTTATTTTCATTTTTTTCTTTATATGGCATGAGTTTTTTTGTTGATATAGTTGGGTTAGTTAATACGACAATAGACTCGCTAAATAGACCGTTTTTGTATGCCATTCGAGAAATATTAGGTGCGGTGTTAAATATATTTTTATTATATATTTTGCCAATTTCTTTGATTGTCTTTGTTGGAACTGTTACGACTGGTGTATCACAAATAGGATTCATCTTTGCGGTTGAAAAAATAAAACCATCGGCTCAGAAGATTAGTGTAAAAAATAACCTGAAAAATATTTTTTCTGTA…
>EPEC_LEE_escT lcl|NC_011601.1_cdsid_YP_002331423.1 geneescT proteinT3SS structure protein EscT protein_idYP_002331423.1 locationcomplement(4130053..4130829)
ATGAATGAGATAATGACGGTCATAGTATCATCATTTTATTGTATACTCAGGCCGCTGGGGATGTTTATTATCCTACCAATATTTTCAACAGGTGTTTTGCTCAGTAACTTTATTCGCAACTCAATTATGATTGCGTTTACGCTTCCGATCATAGTAGAGAACTATACATTTTCGGAAAAATTGCCATCTGGAATCTTTCAGTTGACAGGAATAGTGCTAAAAGAAATAAGTATTGGTTTTTTCATTGGGTTATCATTTACTATTCTTTTTTGGGCAATAGATGCGGCTGGGCAGATTATTGATACTCTAAGAGGTTCAACAATATCTTCAATTTTTAACCCGTCCATAAGTGATTCATCTTCTATCACTGGCGTTATTTTGTACCAATTTATCTCTGTG…
>EPEC_LEE_escS lcl|NC_011601.1_cdsid_YP_002331424.1 geneescS proteinT3SS structure protein EscS protein_idYP_002331424.1 locationcomplement(4130829..4131098)
ATGGATACTGGATATTTTGTTCAATTATGTGTGCAAACGTTCTGGATAATATTTATCCTCTCATTGCCTACAGTCATAGCGGCCTCTGTTATCGGTATTATTATTAGTCTGGTCCAGGCTATAACGCAGTTACAGGATCAAACATTGCCTTTTTTGCTAAAAATAATAGCAGTGTTTGCTACGCTTGCCCTGACTTATCACTGGATGGGAACAACAATCATCAACTTCTCGTCGATAATATTTGAAATGATTCCGAAGGTGAACGGCTAA
>EPEC_LEE_escR lcl|NC_011601.1_cdsid_YP_002331425.1 geneescR proteintype III secretion system protein protein_idYP_002331425.1 locationcomplement(4131098..4131751)
ATGTCTCAATTAATGACCATTGGCTCACAGCCAATATTTTTAATTATTGTATTTTTTCTGTTATCATTACTGCCAATATTTGTTGTTATTGGTACTTCATTCCTGAAAATTTCTATTGTACTGGGGATATTGAAGAACGCATTAGGCATTCAACAGGTACCACCAAACATGGCGCTAACATCAGTGTCTTTGATACTGACAATGTTTATTATGTCTCCGATAATATTACAGATAAATGATAATATTTCTCAGGAACCAATCAATTATACCGACTCTGATTTTTTTCAAAAAGTTGATGAGAAAATATTATCACCATATCGCGGTTTTTTAGAAAAAAATACAGAGAAAGACAATGTAGAGTTTTTTGAACGTGCAGCTCAAAAAAAATTGGGTAATGAA…
>EPEC_LEE_E2348C_3964 lcl|NC_011601.1_cdsid_YP_002331426.1 geneE2348C_3964 proteincomponent of T3SS protein_idYP_002331426.1 locationcomplement(4131756..4132451)
ATGATTTATTTCTTAACAGACTTAATAAAATTTTATTGCCTTATGAAACTTTATGAATTTAAAAATATAGAAATTGATTTAGTGCTTACAGAAGATATCATACCAGAGGATAAGTTACAGGAAATTATTCAATCTGATGATATTATCAAACTGGCTCGAAAAAAAACATATGAACATTTACTGAGGGCGAGGAGGAAATCGAAAGAATTAAAGATAGAATCCAGAAAAAAAATTGCCAGAAAAATGATTGCAATGAGAGAAAGGATTCGAAAAAATAATAAAATAAAATTAGATAAAGAGGTTAACCAATCGATAAAATGGGTTAAAGATATCCAGGCTATCGAGTTGGTCTTAATGCAGGACATAATGAATAAGGTTCATTTGTCACTGACTAATGCA…
>EPEC_LEE_E2348C_3965 lcl|NC_011601.1_cdsid_YP_002331427.1 geneE2348C_3965 proteincomponent of T3SS protein_idYP_002331427.1 locationcomplement(4132396..4132995)
ATGACAATTTTTAATAAAATAGACTATAACTACTATAAATTAATTAATTATCCAATCATGATGGTTCATGATGAATGGCTAGGTGATTTAACCGGTGTCAATCAGGTCAGTTTTCGGCGTTTAAGAGAAACTAGTTCTACTCGTAATCAACTCAATAAGATATTGCGTCAGGAGATACAAGATAAAATTTCTGGTGTGGAATTATCTGACATAAATAAGGAAGGTTTTTTATATCAGTCAATTGGGAAAATAAGATTGCTTGCTCTAAGTAGTGCATTATTTGACATTCAATGCCCTGATTATATTTTCTCACGATTATATCGAGAAACTCTGATTAGAGAGATAGGATATCAAAATGTGAAGCAGTTATCATTCTATTGGCAGGGAGGGCAATGTAAA…
>EPEC_LEE_E2348C_3966 lcl|NC_011601.1_cdsid_YP_002331428.1 geneE2348C_3966 proteincomponent of T3SS protein_idYP_002331428.1 locationcomplement(4132992..4133315)
ATGAGTATTGTGAGCCAAACAAGAAATAAAGAACTATTAGATAAAAAAATAAGATCAGAAATTGAGGCGATAAAAAAAATAATCGCCGAATTTGATGTCGTAAAAGAAAGCGTTAATGAGTTAAGTGAAAAAGCAAAAACAGATCCTCAGGCGGCAGAAAAATTAAACAAATTAATTGAGGGGTACACATATGGTGAAGAGCGAAAATTATATGATTCTGCCCTAAGTAAGATTGAAAAACTAATAGAGACACTGAGTCCAGCAAGATCTAAAAGCCAATCAACAATGAATCAACGGAATAGAAATAATAGAAAAATAGTATGA
>EPEC_LEE_E2348C_3967 lcl|NC_011601.1_cdsid_YP_002331429.1 geneE2348C_3967 proteincomponent of T3SS protein_idYP_002331429.1 locationcomplement(4133319..4133537)
ATGATAACGATAACTGAGCTGGAAGACGAAATAATAAAAAATAAAGAAGCCGCAAATGTTTTTATTGAAAAAATAAACGACAAAAAGAACGAAATCCATGAAAAAATGAAACACCCTTTGGATAAAGTTACCTACAATGAAGCAAAGGAACTGCTCATTGCGTGTGATGCGGCAATTAGGACTATAGAGATAATGCGAATCAGGATTAATAATAAATAG
>EPEC_LEE_ler lcl|NC_011601.1_cdsid_YP_002331430.1 gene ler protein transcriptional regulator Ler protein_idYP_002331430.1 locationcomplement(4133552..4133941)
ATGCGGAGATTATTTATTATGAATATGGAAACTAATTCACATACAACAAGTCCATACATTCAGCTTATAGAGCAAATTGCAGTTCTACAGCAGGAAGCAAAGCGACTGCGAGAGCAGGAAGTTCAAAGTGTAATTGAGTCGATTCAGAAGCAGATTACTTATTACAATATAACCTTACAAGAGCTGGGATATACTAATGTGCCTGATGATGGACTCGCTCGCCGGAACTCATCGAAAGGTGTTTACTACCGCAATGAAGAAGGGCAGACCTGGTCGGGCGTAGGCCGACAGCCACGCTGGCTTAAAGAAGCACTGTTGAATGGAATGAAGAAAGAAGATTTTCTTGTGAAGGACACTGAAGAAGAAATAATACCGCTGAAAAATATTTAA
>EPEC_LEE_E2348C_3969 lcl|NC_011601.1_cdsid_YP_002331431.1 geneE2348C_3969 proteinhypothetical protein protein_idYP_002331431.1 locationcomplement(4134445..4134624)
ATGTATGGCAGATCCTCTTTCGCCGAATGGATATGGGCAATACTTCTTAATACGAATGGTACGGTTATGCGGGAAGAGACTAACGCGGTTACTTGTTCAGCTATTTGTCCCTTGTTCCTTTTTATAATGCACCCGTTCCAGGTTAGTGCTGGCTGTAGCTTATGTCCGGGAGACAGCTAA
>EPEC_LEE_espG lcl|NC_011601.1_cdsid_YP_002331432.1 geneespG proteinLEEencoded effector EspG protein_idYP_002331432.1 location4135193..4136389
ATGATACTTGTTGCCAAATTGTTCATTACAAACCAGATAGGAGAATCTCTCATGATAAATGGACTTAATAATGACTCCGCATCTTTAGTTTTAGATGCTGCAATGAAAGTTAATTCTGGGTTTAAAAAAAGCTGGGATGAGATGTCATGCGCTGAAAAGTTACTTAAAGTACTTAGTTTTGGTTTATGGAATCCAACGTACAGTCGTAGTGAAAGACAATCATTTCAAGAGTTGTTAACCGTTTTAGAGCCTGTATATCCACTTCCCAATGAATTAGGCAGAGTATCTGCTCGTTTTTCAGATGGCTCATCCTTAAGAATTTCCGTCACTAACAGCGAAAGTATTGAAGCCGAGATTCGCACACCAGATAATGAAAAGATTACTGTGCTCCTGGAGTCA…
>EPEC_bfpA_E2348 gi|215276192:26463227 Escherichia coli O127:H6 str. E2348/69 plasmid pMAR2 complete sequence
ATGGTTTCTAAAATCATGAATAAGAAATACGAAAAAGGTCTGTCTTTGATTGAATCTGCAATGGTGCTTGCGCTTGCTGCCACCGTTACCGCAGGTGTGATGTTTTACTACCAGTCTGCGTCTGATTCCAATAAGTCGCAGAATGCTATTTCAGAAGTAATGAGCGCAACGTCTGCAATTAATGGTCTGTATATTGGGCAGACCAGTTATAGTGGATTGGACTCAACGATTTTACTTAACACATCTGCAATTCCGGATAATTACAAAGATACAACAAACAAAAAAATAACCAACCCATTTGGGGGGGAATTAAATGTAGGTCCAGCAAACAATAACACCGCATTTGGTTACTATCTGACGCTTACCAGGTTGGATAAAGCGGCATGTGTTAGTCTTGCA…
>EPEC_bfpB_E2348 gi|1122399:13102971 E.coli bfpABCDEFGHIJKLPU genes
ATGAAACTTGGCAGGTATTCACTTTTCTTATTGTGTCCGCTCCTGGCATCTTGCTCGGGTAATGGATTTTATAAAGATAATCTTGGCGTAATCGATAAAAATATTCTGCATGCTGACACCTCATTGCTGAAGTCGAAGAATAAAGAACATTATAAAAGCAGTGATATGGTAAGCAAAACAGACAGTATTTATATAGGAAATAGCAGTTTTCAGACATATCATGGAGAGCCCCTGCCCGGTAAATTAGAAGGTGTACATGGAATTATTCTGAGATCAAGTACACCTCTGGGATTTGATGAAGTACTCTCTATGATTCAGGATTCCAGTGGTATTCCCATTGTAAAACATACCACGAAAGATGTGATCAGTGGAGGGGTGTCCAGCAAAAGTCTGGCCGCA…
>EPEC_perA_E2348 gi|215276192:1717618000 Escherichia coli O127:H6 str. E2348/69 plasmid pMAR2 complete sequence
ATGCTTACATCTAAAAAAGAAATGCAGAGTTCTGAAAATAAACAAGAGGAGAATTTAGCGTTATTGTTAACTAATTACATTTCATATCAGAATATAGTTATATTTACGGGGGGGAATCAGTTTAAGATAAGAAACAAGAAAGAATTCACCGAATACACAATAGAATCCAACTCCTTGTTTTTTTTAGCAAAAAACACTCATTGGGACATGGAAATTGTCGGAATCGATAATAGTAATCCGTACAGAAAAATTATAATTGATGATGCATTAATTAAGTTGCTGCATTCAATATCATCTGATGACTCTTGTTATGTAAAAAAAAAAATATTTACTGCGAACCTCAATGAAATGCAATTGAATATAGTTTCCAATATAATTACAGACATAAAATACTCAGGC…
>EPEC_espV gi|419306074:115944117152 Escherichia coli DEC11D gecDEC11D.contig.30_1 whole genome shotgun sequence
ATGTTTGCAGCAAAGCCCGAGAGCAGTCAAAGAAGTATTTCTGGATTATTCAGTCCTAGGTCAAATGGTGAAAACGCAAGTAATAAACCGTCAAGTGGTATGGCGAACAGAATCAAACCAGTTGTAAGCGATTCACAAATCGGTAGATATACAACTGACAGTAATACTCTGAAGGATGGATTGTGTAGCCAAGCCCACATAGGAACTCAACCTTATCGGCCAGGTGCTGACTCGCCGCTAACTGTGAGATCATTCCTACAAATTACACTTTCCAACAATAATTACAAATCATTAGAGCATCTGCAAACACGAGCAGAGAATTATCTGAGACATCGCAAAGCAGAAGAGAAGATTCTGCGTTCGACCGTTGAGGGACTAACTAATCCAGAATCTCCTGTA…
>EPEC_espT E110019
ATGCCAGGAACAGTAAACTCCTGTGGTTTTGGATTTAGCATTACAAAAGCCCCCTATTCTTCTGGACAAAAACCAGTTATAGATGGTTTCTTTTTAGGCGCGAGGAGAATCTCATTCTCTTATCCTCGACTGGAAAGCGAGTTAATACAGTGCATTAACCTAAAAAATGAAGGAAAAAAGAATGAGTGGATGAAGGAGGAGAGTATTTGTTTTGTGTCGCGGGATGTCAATAAACTCCTGGATATGTTTGCTAAAAACAACCAGACAAACATACCTAAGGGGGTCCGGGAGCGGGTTTTTCAGCTCGCAAGTTTTTATTGCGGTTTCTCGTTGGATGCAAGATGCGCCCAGGCATCCACTCATCACATGATTTTAAATAGTCAGTATTTTCAGAAAAAA…
>EPEC_espB_E2348_69 gi|215263233:41049324105897 Escherichia coli 0127:H6 E2348/69 complete genome strain E2348/69
ATGAATACTATCGATAATAACAATGCGGCAATCGCAGTTAATTCTGTTTTGAGCAGCACGACTGACAGCACCAGTTCAACAACTACATCAACTTCGTCAATCAGTTCATCTTTACTTACTGATGGCAGAGTGGATATTTCTAAACTTCTGCTGGAGGTTCAAAAACTGTTGCGTGAGATGGTCACCACATTGCAAGATTATCTTCAGAAGCAATTGGCGCAAAGCTATGACATCCAAAAAGCCGTTTTTGAGAGCCAAAATAAAGCTATTGATGAGAAAAAAGCCGGTGCGACAGCCGCTCTGATTGGTGGTGCTATCTCATCTGTCCTGGGGATTTTAGGCTCTTTTGCTGCCATTAATAGCGCAACTAAAGGCGCGAGTGATGTCGCTCAGCAAGCC…
>EPEC_espF_E2348_69 gi|215263233:41032714103891 Escherichia coli 0127:H6 E2348/69 complete genome strain E2348/69
ATGCTTAATGGAATTAGTAACGCTGCTTCTACACTAGGGCGGCAGCTTGTAGGTATCGCAAGTCGAGTGAGCTCTGCGGGGGGAACTGGATTTTCTGTAGCCCCTCAGGCTGTTCGTCTTACTCCGGTGAGAGTTCATTCCCCCTTTTCTCCAGGTTCGTCGAATGTTAATGCGAGGACGATTTTTAATGTGAGCAGCCAGGTGACTTCATTTACTCCCTCTCGTCCGGCACCGCCGCCACCGACAAGTGGACAGGCATCCGGGGCATCCCGACCTTTACCGCCCATTGCACAGGCATTAAAAGATCATTTAGCTGCCTATGAACTATCGAAAGCGTCTGAGACTGTAAACTTTAAGCCAACCCGTCCGGCACCGCCGCCACCGACAAGTGGACAGGCA…
>EPEC_espG_E2348_69 gi|215263233:41351934136389 Escherichia coli 0127:H6 E2348/69 complete genome strain E2348/69
ATGATACTTGTTGCCAAATTGTTCATTACAAACCAGATAGGAGAATCTCTCATGATAAATGGACTTAATAATGACTCCGCATCTTTAGTTTTAGATGCTGCAATGAAAGTTAATTCTGGGTTTAAAAAAAGCTGGGATGAGATGTCATGCGCTGAAAAGTTACTTAAAGTACTTAGTTTTGGTTTATGGAATCCAACGTACAGTCGTAGTGAAAGACAATCATTTCAAGAGTTGTTAACCGTTTTAGAGCCTGTATATCCACTTCCCAATGAATTAGGCAGAGTATCTGCTCGTTTTTCAGATGGCTCATCCTTAAGAATTTCCGTCACTAACAGCGAAAGTATTGAAGCCGAGATTCGCACACCAGATAATGAAAAGATTACTGTGCTCCTGGAGTCA…
>EPEC_espH_E2348_69 gi|215263233:41172594117765 Escherichia coli 0127:H6 E2348/69 complete genome strain E2348/69
ATGTCGTCATCATTATCAGGTATAACATTCACTACTTCTTTGACAAGCCATGCGTCATGGAATAAGTTGACCCGAACTCTTCATATATCGAATGATGATATAGTAGATGAACTGCAACTTAAAGCACGCATGCAGCAGCGTCACCACCGGGTTTTTGCAGGCATTGATGACTATTCAATTATCAATTTTCGTGGAAAAGATTATGCTGTCCGCTTCATTAAAGATAAAGATAATTATGTGTACAAAGTAAATAAGATAACTCAGGAAAGTGGATGTTTCTCAAGGATATTTAGCTTTTTGTATGGAGGCGTTACGAAGGCCCTGGAAAGTAAATTAAATGAGAGACACATTACGCCACTGTCTTCAACCTGGTTTCCTCGCACTGCACTGGAAGGCTTT…
>EPEC_espZ_E2348_69 gi|215263233:41233514123647 Escherichia coli 0127:H6 E2348/69 complete genome strain E2348/69
ATGGAAGCAGCAAATTTAAGCCCTTCTGGTGCAGTATTACCACTGGCAGCCACAATCAATGGAAATAATCCAGTGGATGAGAAGACAGGGGTGATGCAGTCAGAAGGTGGAACAAGTCGCAGCGTTAGAATCCTGGGTGGAGTTTTAATAGGTGCAGGTGTTCTAGCCGCTATCGGTACTGGTATCGCAGCAATGTGTGTTGACGACCCTTCACAAAGATTAGGCTTAGGAATCGCAGCCGGTGTATTAGGTGGCGTAACTACTGTTGCCGGCGGATTAGCGATGAAATATGCCTAA
>EPEC_map_E2348_69 gi|215263233:41158094116420 Escherichia coli 0127:H6 E2348/69 complete genome strain E2348/69
ATGTTTAGTCCAACGGCAATGGTAGGTAGAGCGTTAGCTCAGGCGGTTACACAAACTCTTAGACCCGCTGTAACCAAGGCTGCGACGCAAGCGGGCATGGCAGCCAGTGGTATGAGGTTCACACCTATGCAGTCGAACCTTATGATTAATCATGGCAAACTGACTACCCAGCTACTACAGGCCGTAGCCAAACAAACTGGTAGTAGTGATACCCAGCAATGGTTCAAGCAAGAGCAGATTACTTTTCTATCCAGAGCAGTAAACAAAACTGTGGATGACTATTGCATGAGTAATAATTCGGCAATTAGTAAGGAGACTAAATGTCGCATTTTTAAAGAGGTTGAAAGCGCGATACAACAGCCTCTCGATATGAACTGTGCACAATCATCAATTAGTCAC…
>EPEC_tir_E2348_69 gi|215263233:41138304115482 Escherichia coli 0127:H6 E2348/69 complete genome strain E2348/69
ATGCCTATTGGTAACCTTGGTAATAATGTAAATGGCAATCATTTAATTCCCCCTGCGCCGCCACTACCTTCACAAACAGACGGCGCGGCACGGGGAGGAACTGGTCATCTAATTAGCTCTACAGGAGCATTAGGATCTCGTTCATTGTTTTCTCCCCTGAGAAATTCTATGGCTGATTCTGTCGATTCCAGAGATATTCCAGGACTTCCTACAAACCCATCGAGGCTTGCTGCAGCTACATCTGAGACATGCTTGCTTGGAGGATTTGAAGTTCTCCATGATAAGGGGCCACTTGATATTCTCAATACGCAAATTGGACCCTCTGCATTTCGTGTTGAAGTGCAGGCAGATGGTACTCATGCCGCTATTGGAGAAAAAAATGGTTTGGAGGTTAGCGTT…
>EPEC_nleE1_E2348_69 gi|215263233:11382031138709 Escherichia coli 0127:H6 E2348/69 complete genome strain E2348/69
ATGATTAATCCTGTTACTAATACTCAGGGTGTGTCCCCTATAAATACTAAACATGCTGAACATGTGGTGAAAAATATTTACCCGGAAATTAAACATGATTACTTTAATGAATCACCCAATATAGATGATAAGAAGTATATATCCGGAAAACGCCCAATGGGGCAGTTTTCTGTAGATAGTTTATACAATCCTGATTTACATGCATTATGTGAGCTTCCGGACATTTGTTGTAAGATCTTCCCTAAAGAAAATAATGATTTTTTATACATGGTTGTTGTGTACAGAAATGACAGCCCTCTAGGAGAACAACGGACAAATAGATTTATAGAATTATATAATATAAAAAGAGATATCATGCAGGAATTAAATTATGAGTTACCAGATTTAAAGGCAGTAAAA…
>EPEC_espG2_E2348_69 gi|215263233:30099813011153 Escherichia coli 0127:H6 E2348/69 complete genome strain E2348/69
ATGATAAATGGCATTTCTCAACTGAGGTCTATTCAGTCAAATTCAGCTCAGTCAAATTCAGCTTTATTCGCTCTGGAATCGGTATTAGACGTAAGTTCTTACCTGGAAAATAACTGGTCTGACAAGCCATGGGCTGAGCGAATTCTAAGCTACTTAGGTTTAAGCCATTGTAGGTCGGAGTATAAAGGTGACGACCGATTATTATTGGATGTATTAAGTATATTAAAACCGATATTACCAAGTAGTAATGAAGCAGGAAAAGTGCAGGCAAGTTTTTCGGATGGCTCCAGGCTAACCATTTCAGTCACAAAAAGTGAGCTGATTGAAATAGCTGTTACTACCCCAGAAGGGGATGAGGTTTCCATATTTCCTGAAAGAAATAAACAAGATTGTTTACTG…
>EPEC_espL_E2348_69 gi|215263233:33480203349669 Escherichia coli 0127:H6 E2348/69 complete genome strain E2348/69
ATGCCAATAATAAACAAATCGGCATCAAATTATGTTGAATATATTTCAAAAAACAATCCCCCTTATTTATCAAAAAAGAGAGATGCCAGTATAAATCTAAATGGAAAGGTTAGTGATTGCAATGGGGAAATCATATGGTGTCGACATATAGCATCATATTGGAGTGAGTTTTTTTGTAGTAATTCAGGAAAGATAGACTACGAAACATTTTCATCCCCTCAATTATTAAGCAAAGCTATTGTAATTCAGGAAAACAAGGGGACAAATAATATTAAGGGTGATGTGTATTTTGTTGAAAATGAATCTTGGGGAAGCGTTATATATAACCTTTTTCTTCAACTTGAGAAAGAGAATAAATCTCACACATCATTAGAAGTTCATTCTCCCGGGCATGCAATG…
>EPEC_nleB_E2348C_3231_E2348_69_matchesECs3857 gi|215263233:33502783351267 Escherichia coli 0127:H6 E2348/69 complete genome strain E2348/69
ATGTTATCTTCATTAAATGTCCTTCAATCCAGCTTCAGAGGAAAGACAGCTTTATCAAATAGTACACTTCTCCAGAAAGTTTCTTTTGCTGGAAAAGAATATTCTCTGGAACCTATTGATGAAAGAACCCCTATTCTTTTTCAGTGGTTTGAAGCAAGGCCAGAGCGATACGAAAAAGGAGAAGTACCAATATTGAATACCAAAGAACATCCGTATTTGAGCAATATTATAAATGCTGCAAAAATAGAAAATGAGCGTATAATCGGTGTGCTGGTAGATGGAAATTTTACTTATGAACAAAAAAAGGAATTTCTCAATCTTGAAAATGAACATCAAAATATAAAAATAATCTACCGAGCAGATGTGGATTTCAGCATGTATGATAAAAAACTATCTGAT…
>EPEC_nleE2_E2348_69 gi|215263233:33513163351990 Escherichia coli 0127:H6 E2348/69 complete genome strain E2348/69
ATGATTAATCCTGTTACTAATACTCAGGGCGTGTCCCCTATAAATACTAAATATGCTGAACATGTGGTGAAAAATATTTACCCGAAAATTAAACATGATTACTTTAATGAATCACCCAATATATATGATAAGAAGTATATATCCGGTATAACCAGAGGAGTAGCTGAACTAAAACAGGAAGAATTTGTTAACGAGAAAGCCAGACGGTTTTCTTATATGAAGACTATGTATTCTGTATGTCCAGAAGCGTTTGAACCTATTTCCAGAAATGAAGCCAGTACACCGGAAGGAAGCTGGCTAACAGTTATATCCGGAAAACGCCCAATGGGGCAGTTTTCTGTAGATAGTTTATACAATCCTGATTTACATGCATTATGTGAGCTTCCGGACATTTGTTGT…
>EPEC_espJ_E2348_69 gi|215263233:770711771364 Escherichia coli 0127:H6 E2348/69 complete genome strain E2348/69
ATGCCAATCATAAAGAACTGCTTATCATCAATTAGTAACATATTACGCAACGAAAAAACATCATATTCTCTAATAAAAACAGAGCAAACAGGAAAACTGTTAAACAGAAAAATAACCACCACTCCCACACCAGCGAAACTATTATCATATCGAAATGCAGATTTAATAAAAGAAAACTACATTACAGAAAAAGTTTTATCTATTTTCAATATAAAACGGGATTTCGTTGCTGTAAGAATCCAAAGTAATCAGTTTACTGATTTAAAAAACAAGACAATTCAGGGTCATAAAGACACTGTCGCAAAAGTCATAGACTGGTATAACCCACAAAAAAACGCATTTGGTATCATGATGGGCACACCAAGACGTTCTGCTGATATAGCAAAGGAAGAATCCAGA…
>EPEC_nleH2_E2348_69 gi|215263233:767656768537 Escherichia coli 0127:H6 E2348/69 complete genome strain E2348/69
ATGCTATCACCATCTTCTGTAAATTTGGGGTGTTCATGGAATTCTTTAACCAGAAACCTGACTTCTCCTGACAGTCGTATTTTATCCTCTGTAAGGGATGCAGCTGCTAGCTCGGATAATGGGGCGCAAGTAAAGGTGGGCAACAGAACATATCGTGTTGTTGTCACTGATAATAAGTTTTGCGTTACAAGAGAAAGTCATAGTGGTTGCTTTACTAATCTGTTGCACAGGCTGGGATGGCCTAAGGGAGAGATTAGCAGGAAAATTGAGGTGATGCTGAATTCATCGCCAGTGAATAGGGCTATGGAAAGAGGTGCTGTTCATTCGAATAGACCTGATTTACCTCCTGTTGATTATGCACCGCCAGAGTTACCGAGTGTGGACTATAACAGCTTGCCT…
>EPEC_nleB_E2348C_1041_E2348_69_matchesECs0846 gi|215263233:10853431086323 Escherichia coli 0127:H6 E2348/69 complete genome strain E2348/69
ATGCTTTCACCGATAAGGACAACTTTCCATAACTCAGTAAATATAGTGCAGAGTTCACCCTGTCAAACGGTTTCTTTTGCAGGAAAGGAATATGAGTTAAAGGTCATTGATGAAAAAACGCCTATTCTTTTTCAGTGGTTTGAACCTAATCCTGAACGATATAAGAAAGATGAGGTTCCAATAGTTAATACTAAGCAGCATCCCTATTTAGATAATGTCACAAATGCGGCAAGGATAGAGAGTGATCGTATGATAGGTATTTTTGTTGATGGCGATTTTTCAGTCAACCAAAAGACTGCTTTTTCAAAATTGGAACGAGATTTTGAAAATGTAATGATAATCTATCGGGAAGATGTTGACTTCAGTATGTATGACAGAAAACTATCAGATATTTATCAT…
>EPEC_nleC_E2348_69 gi|215263233:10863841087376 Escherichia coli 0127:H6 E2348/69 complete genome strain E2348/69
ATGAAAATTCCCTCATTACAGTCCAACTTCAACTTTTCCGCCCCGGCAGGATACTCTGCTCCCATTGCTCCTAATCGTGCTGAAAATGCCTATGCGGATTACGTTTTGGATATAGGTAAGCGAATACCACTTTCCGCAGCAGATTTAAGCAACGTATACGAAAGTGTAATACGCGCCGTCCATGACAGCCGTAGCAGGCTTATCGATCAGCATACAGTCGATATGATCGGCAACACTGTACTTGATGCTTTGAGCCGATCACAGACATTTCGTGATGCCGTAAGCTATGGCATTCATAATGAGAAGGTACACATTGGTTGCATTAAATACAGAAACGAATACGAGCTTAACGAAGAATCTTCTGTCAAAATTGATGATATTCAATCACTAACCTGTAAC…
>EPEC_nleD_E2348_69 gi|215263233:10878451088543 Escherichia coli 0127:H6 E2348/69 complete genome strain E2348/69
ATGCGCCCTACGTCCCTCAACTTGGTATTACATCAGTCATCAACGTCGAGCTCAATGTCAGATACAGATATCGAGTCTCTTGTAAAAGCATCGAGCGTTCAATGGATAAAAAATAATCCGCAACTTCGTTTCCAGGGGACTGATCATAATATATATCAGCAGATTGAAGCAGCACTCGATAAGATTGGCTCTACAGAGACAGGGCGTGTACTCCTGAATGCTATTGAATCAATATCCCGACTTAAATCAGAAACAGTGGTAATACACCTCAACTCTTCCAGACTAGGAGTTATGGCACATAGAGATATAGATGCTGAGAACCATCGGGGGACTGGTTCCGATTTTCACTGTAATCTGAATGCAGTTGAATATCCCTGTGGGGAGGGGATTAGCGTGGTG…
>EPEC_nleG_E2348_69 gi|215263233:10844031084981 Escherichia coli 0127:H6 E2348/69 complete genome strain E2348/69
ATGCCATCATTAGTTTCAGGTATTCAATCATCCTCACTTTCCACCGGAATGCAGGTTCTTCGTGCTCAAATGGCCGCCAGTGGTGGTGGAGAAATTACAGTAGGCGGACAGACGGTTAGTATCACATATAGTGAAACGGATGGTCGCTTTCTGGCGAGTGGGGGCAATAACAGTTTGCTTTCTGGATTATTACTTACAGGGCTTAATGGTGGTCCTGAAGCGCTCAGGGATATAATGTTAAGAATGGTTTCAGGTTCAGGTAACACACAATCACATGGTGATATTGAGGGGAAAATATCACAATATAAGTTTTCGGTTAATACGCAGAGCCTTCAGTGCCCATCCGAGGCGGTTCGATGCCCAATTATACTGGATAAGCCAGAAGAAGGTGTGTTTGTT…
>EPEC_nleF_E2348_69 gi|215263233:14777011478270 Escherichia coli 0127:H6 E2348/69 complete genome strain E2348/69
ATGTTACCAACAAGTGGTTCTTCAGCAAATCTTTATTCATGGATGTATGTATCAGGAAGAGGTAACCCTTCGACTCCGGAATCAGTAAGTGAGCTTAATCATAATCACTTTCTTTCTCCTGAATTACAAGATAAACTTGATGTTATGGTCTCTATATATTCATGTGCCAGAAATAATAATGAGCTTGAGGAAATTTTTCAAGAGCTAAGTGCTTTTGTAAGTGGGCTGATGGATAAGAGAAATAGTGTATTTGAGGTGAGAAATGAAAATACTGATGAGGTTGTCGGAGCGCTGAGGGCGGGAATGACGATAGAGGATAGGGATAGTTATATCAGGGATCTTTTTTTTCTGCATTCATTGAAAGTAAAAATTGAGGAAAGTAGACAAGGCAAAGAAGAT…
>EPEC_nleA_E2348_69 gi|215263233:14735811474903 Escherichia coli 0127:H6 E2348/69 complete genome strain E2348/69
ATGAACATTCAACCGATCGTAACATCCGGAATCACCACACAAAACAATCGACATCATCACGCAGAACAAACGTCCCCTACACAAATACCGCAATCCGAATTACCTAATGGATGCGAAACGGGATTTGTTGTTCATATCCCAGAGGATATGCAGCGACATGCACCGGAATGCGGTGAAACAACAGCTCTACTGAGCTTGATAAAAGATGAAGGTCTGCTCTCTGGGCTGGATAAATATCTTGCACCTCATCTTGAAGAAGGCTCTGCAGGAAAAAAAGCATTGGATATGTTTGGTTTATTCAATGTCTCTCAGATGGCATTAGAAATACCCAGCACCGTTCCGGGTATCTCTGGTAAATATGGTGTCCAGCTAAACATTGTAAAACCAGATATTCATCCT…
>EPEC_nleH1_E2348_69 gi|215263233:14767241477635 Escherichia coli 0127:H6 E2348/69 complete genome strain E2348/69
ATGTTATCGCCCTCTTCTATAAATTTGGGATGTTCATGGAATTCTTTAACCAGAAACCTGACTTCGCCTGATAATCGTGTTTTATCCTCTGTAAGGGATGCTGCTGTTCACTCTGATAGCGGGACGCAAGTAACGGTTGGCAACAGAACATATCGTGTTGTGGTCACTGATAATAAGTTTTGCGTTACAAGAGAAAGTCATAGTGGTTGTTTTACTAATCTGTTGCACAGGTTGGGATGGCCTAAGGGAGAGATTAGCAGAAAAATTGAGGCTATGCTGAATACATCGCCAGTGAGCACGACTATAGAAAGAGGCTCTGTTCATTCGAACAGACCTGATTTACCTCCAGTGGATTATGCGCAGCCGGAGTTACCTCCAGCGGATTATACTCAGTCAGAG…
>EPEC_NleG0.81_B171 gi|195182782:1019410769 Escherichia coli O111:H DNA genomic island GEI0.81
ATGCCATTAACCTCAGATATTGGATCACATTCATTTAATCTTGGGCTGGAGGTTTTTCGTGCCCGAATTGCAGCCAATGGGCGCGGAGATATTACAGTAGGTGGTGAAACTGTCAGTATTGTGTATGATGCTACTGATGGGAGCTTTTCATCCAGTGGCGGTAATGGCGGATTGCTTTCTGAGTTATTGATTTTGGGATTTAATAATGGTCCTCGAGCCCTTGGTGAGAGAATGCTAAGTATGCTTTCGGACTCAGGTGAAGCACAATCGCAAGAGGGTATTCAGAGCAAAATATCTCAATATAAGTTTTCTGTTTGTCCAGAGAGACTTCAGTGCCCGCTAGAGTCTGCTCAATGTCCCATTACATTGGAGATACCAGAGGAAGGGGTGTTTATTAAG…
>EPEC_Cif0.81_B171 gi|195182782:88199667 Escherichia coli O111:H DNA genomic island GEI0.81
ATGAAAGACATTACCCTTCCCCTCCCGACGTCCGCGTCCTGTCTGACAGGGGCCATATCTGTAAATACTGAAGCTGTATTATCTCCCATGCAACACACTTCAGCCTTACATGTAAGAGATTTTGCTTCCCTGTGCTCACAGAACCTCAAAGCTAATGTATTGCTAAATAGTGATGACCACGAAGTACCTATACATCAGAAAAATCCTGCTGCAATAATGCAAAATATCGACTCTAACATCAAACAGATGGCAACAGACTGGGGGATGTCGATTGAGGAGGTTGAGGTTATTATAGGGCGAGAGAAAGGCATTGTGGAACCCTCCTGCGGAGTTACCGCTAATGCTATTATGAAACTATTTCTGGACAAGGATGGCTTCAGTTACTGCTTTGAAAATGAA…
>EPEC_NleA0.81_B171 gi|195182782:1110912347 Escherichia coli O111:H DNA genomic island GEI0.81
ATGAATGTTCAACCAAATGTGCACACTGGATTAACCCCCCCCTTACATCTTGCACACCCACCACATCCTGCGCCAAATCAGATACCGGAATCAGAATTGCCACCTGGATGTGAGACTGGATTTGTTGTTAATATTCCAGAGGATATACAGCAACACACTCCGGAATGCGGTGAAACAACAGCTCTGTTGGGTTTAATAAGAGATAAAGGTCTGCTCTCAGGGTTAGACGCATATCTTGCTCCTCACCTTGAAGAAGGCTCAGCAGGAAAAAAAGCATTGGATATGTTTGGTTTATTCAATGTTACTCAGATGGCATTAGAAATACCCAGCACCGTTCCTGGTATCTCTGGTAAATATGGTGTTCAGATGAACATTGTAAAACCAGATATTCACCCCACA…
>EPEC_NleB0.81_B171 gi|195182782:60927072 Escherichia coli O111:H DNA genomic island GEI0.81
ATGCTTTCACCGATAAGGACAACTTTCCATAACTCAGCAAATATAGTGCAGAGTTCACCCTGTCAAACGGTTTCTTTTGCCGGAAAGGAATATGAGTTAAAGGTCATTGATGAAAAAACGCCTATTCTTTTTCAGTGGTTTGAACCTAATCCTGAACGATATAAGAAAGATGAGGTTCCAATAGTTAATACTAAGCAGCATCCCTATTTAGATAATGTCACAAATGCGGCAAGGATAGAGAGTGATCGTATGATAGGTATTTTTGTTGATGGCGATTTTTCAGTCAACCAAAAGACTGCTTTTTCAAAATTGGAACGAGATTTTGAAAATGTAATGATAATCTATCGGGAAGATGTTGATTTCAGTATGTATGACAGAAAACTATCAGATATTTATCAT…
>EPEC_NleH0.81_B171 gi|195182782:77148595 Escherichia coli O111:H DNA genomic island GEI0.81
ATGCTATCACCATCTTCTGTAAATTTGGGGTGTTCATGGAATTCTTTAACCAGAAACCTGACTTCTCCTGACAGTCGTATTTTATCCTCTGTAAGGGATGCAGCTGCTAGCTCGGATAATGGGGCGCAAGTAAAGGTGGGCAACAGAACATATCGTGTTGTTGTCACTGATAATAAGTTTTGCGTTACAAGAGAAAGTCATAGTGGTTGCTTTACTAATCTGTTGCACAGGCTGGGATGGCCTAAGGGAGAGATTAGCAGGAAAATTGAGGTGATGCTGAATTCATCGCCAGTGAATAGGACTATGGAAAGAGGTGCTGTTCATTCGAATAGACCTGATTTACCTCCTGTTGATTATGCACCGCCAGAGTTACCGAGTGTGGACTATAACAGGTTGCCT…
>EPEC_TccP1.03_B171 gi|195182797:42235116 Escherichia coli O111:H DNA genomic island GEI1.03
ATGATAAATAGCATTAATTCTTTTTTTTCCAGCATTCCTCGCAGTATATCAAGTGTTACGCGTAACAGTAGCTTCACTGCCTCACAGCACAAAAGCACACCTAACACGGTAAAAACCAGCTCACCTCTTTCTCCCAGCAACAGTCCTGCCAGTGCAACAACTATTTTTAAGGTAAAAAATTCTTATACGGAATCAGGACTTCAACGTTCCACATCTTATACTCAGTCAAGTATAGAAAAAAACGCTTTACATCGGCCTCTACCTGATGTGGCCAAACGCCTAGTGCAGCATCTTGCAGAGCATGGCATTCAACCAGCCCGGAATATGGCTGAACATATTCCTCCAGCACCTAACTGGCCTGCGCCAACGCCGCCGGTACAAAATGAACAATCAAGACCT…
>EPEC_EspM1.18_B171 gi|195182804:56566246 Escherichia coli O111:H DNA genomic island GEI1.18
ATGCCGATGAATACTACAAGTACGTCTTTCAGCTCTTTTGGTATAAGTTGCCATAGAGAAAACTCCTTCAGGAACTCTTTCCTAGGGAAGAATGATGAGGTCATAAAATGTTCAATGGGAGAACGGACGATTCACTTTTCTGTTCGCAAATTTAGCGGCAATATACTGGATACAGTGAACAGGCAGAATACTAAAGATATTAATGGGTGGATAAAAGATGAACGGATAGTATATCCCTCAAGGGTGATCAACCAGGAGATTGATAATTACTGTTTTCAAAAAAATGCAAAAATTTCCACTGAAGAGAGGCAAAGGGTCTTTTCTCTTGTGAGACAGAGATATCAACTAACTCTTGATGTTAAGGCAGCACAAAGTTCTATTAATCATGTGATAATGGGG…
>EPEC_EspW1.18_B171 gi|195182804:36864744 Escherichia coli O111:H DNA genomic island GEI1.18
ATGCCCAAAATATCATCAGTTGTATCATCATGTTACCATCTGTTCAGTGAACATCAACAACTTTCAAATGAAACAACAATGACGAACTCCGTCTCCAGAAGAATTGTTCATAAAGAATATGGTATATCTTTAAAATCCGTTCCTGTATGGTTGGCTACAGCTAAAACTCCCCTTGCTCTACTCAATGGCAGACATACAAGAAGTCACTCATTTATTATTGCAGGGACCCCAGGAATGGGAAGCAGGAGCGGAGCCCAATACTATGCCATAAACAGTGATGATAAACGCTCCCGAATAGACATTGACTCTTTATTTTTAAAAAAGTTAAATAATGCGCGAAATCAAAATAAATTTCCAATCGATGTAAAAGAAACGGTTATAAAACTACAAGGGCAAAAA…
>EPEC_NleG1.18_B171 gi|195182804:31343556 Escherichia coli O111:H DNA genomic island GEI1.18
ATGGAGAGAAGAGCTGTGGCTCTGGAAAGGCAATTAAATGGAGGTGTCGATTTTTTAAGGAGTGTTAATAACTATTTTCAGAGTGTCATGGCAGAACACAGAGAAAATAAAACAAGTAATAAAATATTAATGGAAAAAATAAATTCTTGTGTATTTGGAACGGATTCTAATCACTTTTCTTGCCCGGAGTCATTTTTGACATACCCGATAACGCTGGACACACCTGCGAATGGAGTGTTCATGAGAAACTCACAAGGTGCTGAGATATGCTCTCTATATGATAAGGACACGTTAGTGCAACTTGTTGAAACTGGTGGAGCTCATCCTCTGAGTCGAGAACCTATAACAGAATCAATGATTATGAGAAAAGATGAATGTCACTTTGATTCAAAAAAAGAA…
>EPEC_NleG1.18_2_B171 gi|195182804:48235473 Escherichia coli O111:H DNA genomic island GEI1.18
ATGCCAGTCATATTAAATTTTTCTAATGGAAGTGTATTGCCGGAAAATGAGCTGGAGGCTTTACGACATATTGCAAGAAGCAACCAGAATGACACTATTACTATAGGAGGCCGTAATATGAGGCTTCATTATATCCAGTTTATGGATGGTTTTAGTGTTGAGCCTATTCTTGGTGGACTTTGGGACCATCTTGGGGCAAGAGAGGCTCATCATCTCGCAGACAGCCTGACAAGACAACTTAACGGAGGTAACACTTTTCTGCAGGCATACAGCTTATATCTGGAGCAGAGGCAAGCTGCCCCGCTTGTGCAGGAAAGCGTCATAAAAACACTACTAGATCGAATAAATTCGAATGCATTTCCCGTTAGTTTACAAGACTTTTCCTGTACTGAGGAGCAT…
>EPEC_NleF2.04_B171 gi|195182999:22842853 Escherichia coli O111:H DNA genomic island GEI2.04
ATGTTACCAACAAGTGGCTCTTCAGCAAATCTTTATTCATGGATGTATGTATCAGGAAGAGGTAACCCTTCGACTCCGGAATCAGTAAGTGAACTTAATCATAATCATTTTCTTACTCCTGAATTACAAGATAAACTTGATGTTATGATCTCTATATACTCAAATGCCAGAAATAGTAATGAGCTTGAGGAAATTTATCAAGAGCTAAGTGCTTTTGTAAGTGGGCTGATGGATAAGAGAAATAGTGTATTTGAGGTGAGAAATGAAAATACTGATGAGGTTGTCGGAGCACTGAGGGAGGGGATGACGATAGATGACAGGGATGGTTATATCAGGGAGCTTTTTTTTCTGTATTCATTGAAAGTAAAAATTGAGGAAAGTAGACAAGGTAAAGAAGGT…
>EPEC_EspN2.21_B171 gi|195183021:1302716413 Escherichia coli O111:H DNA genomic island GEI2.21
ATGCCAACAGTCTCTAATATCCATTCATATAGCCCAATATACTCATCGAAAACTAAAGCTCCCCAAACATGGGACACCAACAACTATCTAAGAAAGCTATCAGAAATTAATCATGACATTATTTTTAATGATCAAATATCTAAAATAACACAAAAACAATACACTTTTGATGAAGTAGCAAGAAATGAAAAAAAATACAATTTAAATATTTACGACATTTTCTTTTATCCCCAGAATGATATCATAGAAGACAATGTAAGTAGAATATTACAGCACCAATATTCGCATAGTCCAACACTCAGAAGATTAGTTAACTATTACATAGACAGCTTACCAGAAACTGATATAAATAAATGTCAAATACATATTGCAAATACTTATGCATATAATAAAAAAGAA…
>EPEC_NleG2.21_B171 gi|195183021:1659117160 Escherichia coli O111:H DNA genomic island GEI2.21
ATGCCATTAACCTCAGATATTGGATCACGTTCATTTAATCTTGGGCTGGAGGTTGTTCGTGCCCGAATTGTAGCCAATGAGCGCGGAGATATTACAGTCGGTGGTGAAACTGTCAGTATTGTGTATGATTCTATTAATGGGCGCTTTTCATCCAGTGGCGGTAATGGCGGATTGCTTTCTGAGTTATTGCTTTTGGGATTTAATACTGGTCCTCGAGCCCTTGGTGAGAGAATGCTAAGTATGCTTTCAGACTCAGGTGAAGCACAATCGCAAGAGAGTATTCAGGACAAAATATCTCAATGTAAGTTTCCTGTTAGTTCAGGAAATTTCCAGTGCCCGCTTGAGGCTATTCAATGTCCAATTACACTGGAGCAGCCTGAAAAAGGTATTTTTGTGAAG…
>EPEC_EspB3.10_B171 gi|195183143:4012841072 Escherichia coli O111:H DNA genomic island GEI3.10
ATGAATACTATTGATTATACTAATCAAGTAATGACGGTTAATTCTGTTTCGGAGAATACTACCGGCTCTAATGCAATTACCGCATCTGCTATTAATTCATCTTTGCTTACCGATGGTAAGGTCGATGTTTCTAAACTGATGCTGGAAATTCAAATACTCCTGGGCAAGATGGTGCGTATATTGCAGGATTACCAACAGCAACAGTTGTCGCAGAGCTATCAGATCCAACTGGCCGTTTTTGAGAGCCAGAATAAAGCCATTGATGAAAAAAAGGCCGCTGCAACAGCCGCTCTGGTTGGTGGGGCTATTTCATCAGTATTGGGGATCTTAGGCTCTTTAGCAGCAATTAACAGTGCTACGAAAGGCGCGAGTGATATTGCTCAAAAAACCGCCTCTACA…
>EPEC_EspF3.10_B171 gi|195183143:3833338956 Escherichia coli O111:H DNA genomic island GEI3.10
ATGCTTAATGGAATTAGTCAAGCTGTTTCTACACTAGGACGGCATATTACTAGTGCGGCAAGCCGGGTAAGCTCTGCGGGGTTATCTGGCTTTTCAGTGTCCCCTCAGGCTGTTCGTCTGAATCCGATTAGGGCTCAATCTCCTTTTTCTCCCGGTACGTCGAATATCAATGCGAGAACGACTTTTAATGTGAGTAGCCCGGCGACTTCATTTACTCCCTCTCGTCCGGCCCCACCGCCGCCGACAAGTGGACAGGCTTCCGGGGCATCCCGCCCTTTACCGCCCATTGCTCAGGCATTAAAAGATCATTTAGCTGCCTATGAAAAGTCGAAAAGTCTTGATACTTCAAGCCTTAAGCCAAGCCGCCCGGCACCGCCGCCGCCGACAAGCGGGTTGGTA…
>EPEC_EspG3.10_B171 gi|195183143:7039771593 Escherichia coli O111:H DNA genomic island GEI3.10
GTGATATCTGTTGTCGAATCATTCATAATAAATGAGACAGGGGAATCTCTCATGATAAACGGACTTAATAATAATTCCGCATCTTTAGTTTTAGATGCTGCAATTAGAATTAATTCTGATTTTAAAAAGCAGTGGAATGATATGTCATGCGCTGAAAAATTACTAAAAGTTCTTAGTTTTGGTTTATGGAATCCAACGTATACTCGTAGTGAAAGGCAAACATTTCAAGAGTTGTTAACCGTTTTAGAACCTGTATCTCCCGCGCCTAATGAATTGGGCAGAATATATGCTAATTTTGCAGATGGCTCATCCTTAAGAATTTCCGTCACTAACAGCGAACTTGTTGAAGCCGAGATTCGCACACCAGATAATGAAAAGATTCTTATGCTCCTGGAGTCA…
>EPEC_EspH3.10_B171 gi|195183143:5250453019 Escherichia coli O111:H DNA genomic island GEI3.10
ATGTCGTCATCGTTATCAGGAATAATACTCAATACTTCGCTGACAAGTCACCATATGTCATGGGGCAAGTTTAGCAGAACTCTTCATGTATTGAATGAAGATATCGTAGATGAAATTCAGCTTAAAGCCCGAACACAACAACGCCACCATCGAGTATATTCAGAAATGGCGGATTACTCCGTTGTCTCCTTTCGGGGCAAAGAATATTCTGTTCGTTTTATTAAAGATTACAAAACAGATAATTATGTGTACAAAGTACAAAAGATGACTCAGGAAAGTGGGTGTCTCTCAAGATTATTTAGCTTTCTTTCTGGCGGTGTGACTAAGGCTTTGGAAAGTAAACTAAATGAGAGGCATATCACTCCACTTTCTCCAACCTGGTTTCCTCGAACTCCACTG…
>EPEC_EspM3.10_B171 gi|195183143:3743438018 Escherichia coli O111:H DNA genomic island GEI3.10
ATGCCAGCAAATATATCAGGAACACCCTTCAACTCATTTGGTATAAGCTTTATCCAGAAACAGTCCTGCTGGAGGAAATCTGATGATATCCTGCGATGTTCAATGGGTCAGAGGACTATCAAGTTATCCACAAATACGCTGAACAACCGAATTTTGACCTCCGTCGCCCGACAAAGTACCAAAGATATTAATGCCTGGAAAAGAGATGAGCGAACAGTTTACCCATCTCGCGTGATCAACCAGGGAATTGACAAATATTGTGCTGAAAATAGCAGAAACATTTCCAGTGAAGTACGGCAAAGAGTTTTTAAACTCATTGAAAAGGATTACAGTCTCAAGTTGAATATCATAGCAGCGCAAAGCTCTATCAACCATCTCATAATAGGAAATGGTCGTTTC…
>EPEC_EspZ3.10_B171 gi|195183143:5860458906 Escherichia coli O111:H DNA genomic island GEI3.10
ATGGATGCAGCAAATTTAAGTCCTTCTGGCGGAGTATTACCACTGGCAGCCACAATCAATGGAAATGTTTCGGTGGATGAAAATACAGGAGTAATGACACCAGAAAATGGGGGAAGTCGTAATATCAGAATTGTAGCCGGAATTGCACTCGCTACTACAGCTCTGGCTGCTTTAGGTACTGGTATCGCAATGGCATGCACAACAAATGCAAGCTCCCAAGAATTCTTAGGTTTAGGTATTGCTACCGGTGTATTAGGTGGTGTTACTGCGCTTGGCGGCGGATTAGCGATGAAATATGCCTAA
>EPEC_NleG3.10_B171 gi|195183143:3659837236 Escherichia coli O111:H DNA genomic island GEI3.10
ATGCCCGTCGTATTAAATATCTCAGATGGAAGGGCGCTGCCTGAAAGTGAACTGGAAGCTCTGCGTAATATAGCAAGAAGCAATCAGAGTGATACTCTGATTGTGGGAAGTCGTAGTCTGAGGCTGCACCATGTTTCATTTATGGATGCTTTTAGTGTGGAGCCGATTCAGGGCAGTCTTCTTGACCGTCTTGGAGGGAGGTGTCGTCGCCTTGCAGAGAGTCTGGAGAGACAGCTTAATCATGGCAATACTTTCCTGCAGGCGTTCAGTTTATATATGGAGCAGGTTCGTTTAACCCCATTCTGGTTGGAAGGGGGCAGAAATGCAGTGCAGACCAGAATTAATTCTCATGCATTTACCGTCAATCCTGGAGATTTTCCTTGCTGTGAGCAACATCTG…
>EPEC_Map_B171 gi|195183143:5106351674 Escherichia coli O111:H DNA genomic island GEI3.10
ATGTTTAGTCCAATGACAATGGTAGGTAGATCGTTAGCTCAGGCGGCTACACAAACTCTTAGACCTGCGGTCACCAGAGCTGCGACACAAGCGGGGGTGGGAGCCAGTGGCATGAAGTTCGTGCCCATGCAGTCGAACTTTATGATTAATCATGGCAAACTGACTAACCAGCTACTTCAGGCCGTGGCCAAACAAACCCGTAGCGGTGATACTCAGCAATGGTTCAAACAGGAGCAAATTACTTATATATCCAGAACAGTAAACAGAGCTATTGATGACTATTGCATGAGTAATAATTCGGTAATTGGTAAGGAAACCAAAAGCCACATTTTCAAGGCTGTTGAAAGCGCGATAAAGCAGCCTCTCGATATGAATTGTGCACAAACGTCGATTGGCCAT…
>EPEC_Tir_B171 gi|195183143:4900050616 Escherichia coli O111:H DNA genomic island GEI3.10
ATGCCTATTGGTAATCTTGGCCACAATCCCAATGTGAGAGCTTTAATTCCACCTGCACCGCCATTACCTTCACAAACCGACGGTGCAGGAGGTGCCCGTAATCAGCTCATTAACTCAAATGGCCCGATGGGGTCTCGTTTGCTATTTACGCCTATAAGGAATTCTGTTGCTGATGCTGCTGATTCTCGTGCCAGTGATATTCCCGGACTTCCTACAAATCCACTGCGCTTTGCTGCGTCCGAGGTATCTTTGCATGGTGCGCTTGAAGTTCTTCATGATAAAGGGGGGCTTGATACTCTTAACTCTGCTATTGGATCTTCGTTATTCCGTGCTGAAACTCGGGATGATGGCAGCCATGTTGCTATCGGGCAAAAAAATGGCCTCGAGACCACTGTTGTT…
>EPEC_OspB4.26_B171 gi|195183260:34544329 Escherichia coli O111:H DNA genomic island GEI4.26
ATGTTTAGCATAAGAACCCTACTACCTATTAGCGCCAGCGTATCAGTTCCGACAAAACAATCTCAATCCATCCCAATAACTTTAGCAGGGAGAACAATCGAAAAAGCGCAAGAGAAAGAAGGATTACTTGTTTTTTTAGGAATGAAATCCGTTAATGACTATACTCTTAATATTCTTGGCCAAAATGTTTCAAGAGTCACAACGGGGAAAAAACCGTATGATTTATTATTCCTGAATGATGCTACAAAACAAGATTTTGATAAAAGGAAAATGGAGTTTACATATCCTGGAGCAAATAAAAGCCATCTACAATCAAGTAATAGCGATGTTGTTGCTGCTGCAGCTATAAGTATTACAGCGACAGAGATGAAAACCATCCTGCCAGATGATTTAACACCA…
>EPEC_NleG4.26_B171 gi|195183260:45545267 Escherichia coli O111:H DNA genomic island GEI4.26
ATGAATGATAATATACCTACAGCGCGAAATCACAAACAATCGACTTGTATTACAGAAAAAAATATGCCTATCTTTTTAAACTTCACAGCAGGCAGTATCTTACCTGAGAATGAGCTAGCATCTTTACGTTATATTGTGCAGCAAAATCAAAATGATACTGTAATCATAAAAGAACGTCATAAAATGGATATCCGTTATATCGAATCAGTCAATGGTTTTACAGTAAATCCTGTATGCAGTAATCATTTCTCCATATTTATGGCGAGACAAAACACTATTGCTCGCAACCTGGAACAGCAGATCAACAACGGACGAAGTTTTGCACAAATATCTCAGGATTTTATGCTTCAATTATCTTCAAATATAGGATGGAAAAAAGGGGCCGAAAACGCCCTTAAA…
>EPEC_NleE4.36_B171 gi|195183276:4751048184 Escherichia coli O111:H DNA genomic island GEI4.36
ATGATTAATCCTGTTACTAATACTCAGGGCGTGTCCCCTATAAATACTAAATATGCTGAACATGTGGTGAAAAATATTTACCCGAAAATTAAACATGATTACTTTAATGAATCACCCAATATATATGATAAGAAGTATATATCCGGTATAACCAGAGGAGTAGCTGAACTAAAACAGGAAGAATTTGTTAACGAGAAAGCCAGACGGTTTTCTTATATGAAGACTATGTATTCTGTATGTCCAGAAGCGTTTGAACCTATTTCCAGAAATGAAGCCAGTACACCGGAAGGAAGCTGGCTAACAGTTATATCCGGAAAACGCCCAATGGGGCAGTTTTCTGTAGATAGTTTATACAATCCTGATTTACATGCATTATGTGAGCTTCCGGACATTTGTTGT…
>EPEC_EspL4.36_B171 gi|195183276:4983151480 Escherichia coli O111:H DNA genomic island GEI4.36
ATGCCAATAATAAACAAATCGGCATCAAATTATGTTGAATATATTTCAAAAAACAATCCCCCTTATTTATCAAAAAAGAGAGATGCCAGTATAAATCTAAATGGAAAGGTTAGTGATTGCAATGGGGAAATCATATGGTGTCGACATATAGCATCATATTGGAGTGAGTTTTTTTGTAGTAATTCAGGAAAGATAGACTACGAAACATTTTCATCCCCTCAATTATTAAGCAAAGCTATTGTAATTCAGGAAAACAAGGGGACAAATAATATTAAGGGTGATGTGTATTTTGTTGAAAATGAATCTTGGGGAAGCGTTATATATAACCTTTTTCTTCAACTTGAGAAAGAGAATAAATCTCACACATCATTAGAAGTTCATTCTCCCGGGCATGCAATG…
>EPEC_espC gb|AF297061.1|:53099226 Escherichia coli enterotoxin EspC (espC) gene complete cds and unknown genes
ATGAATAAAATATACGCATTAAAATATTGTCACGCGACAGGGGGGCTGATTGCTGTATCCGAACTGGCCTCCAGAGTTATGAAGAAAGCCGCTCGCGGCAGCCTTTTAGCATTATTTAATCTATCATTGTATGGTGCTTTTTTAAGCGCATCTCAGGCTGCTCAACTAAATATTGATAATGTATGGGCTAGAGATTATTTAGACCTCGCACAAAATAAGGGGGTGTTTAAAGCTGGTGCGACCAATGTTTCAATTCAACTCAAGAATGGCCAGACGTTTAATTTTCCAAATGTTCCAATTCCTGATTTCTCGCCGGCCTCAAATAAAGGCGCTACTACATCTATAGGTGGAGCTTATAGTGTCACAGCAACCCATAACGGAACAACTCATCATGCAATA…
>EPEC_cdtA CAD48849 cytolethal distending toxin A
ATGGCTAATAAATACACACCTATTTTTATAGCTGGTATCCTGCTCCCCATTTTATTAAATGGCTGCTCATCAGGAAAGAACAAAGCTCATCTTGACCCCAAAGTTTTCCCTCCTCAAGTAGAGGGAGGACCAACAATTCCTTCTCCAGATGAGCCTGGACTTCCATTACCCGGGGCTGGACCTGCACTTCCCACAAATGCACCAATCCCTATCCCGGTACCAGGTACAGCACCCGCAGTATCTTTGATGAACATGGATGGCTCAGTTCTAACAATGTGGAGCCGCGGAGCTGGTTCATCATTATGGGCTTATTATATCAGCGACTCCAATTCATTTGGAGAACTACGCAATTGGCAGATTATGCCCGGAACCAGACCAAATACGATACAGTTCCGCAAT…
>EPEC_cdtB CAD48850 cytolethal distending toxin B
ATGAAAAAATATATTATATCTCTGATAGTATTTTTATCGTTTTACGCTCAGGCGGATTTAACTGATTTTCGCGTTGCGACCTGGAACCTTCAGGGCGCATCCGCCACTACTGAAAGTAAATGGAATATAAATGTCCGACAATTAATTTCTGGTGAAAATGCCGTAGATATTTTAGCTGTGCAGGAGGCAGGTTCTCCGCCATCAACGGCTGTAGATACAGGTAGAGTTATTCCTTCCCCAGGCATTCCTGTCCGGGAGCTTATCTGGAACTTGTCTACAAATAGCAGACCACAGCAAGTATATATATATTTTTCTGCTGTTGATGCCTTTGGTGGAAGGGTCAATCTTGCTCTGGTTAGCAATCGGCAGGCCGATGAAGTGTTTGTTCTTCGCCCGGTA…
>EPEC_cdtC cytolethal CAD48851 distending toxin C
ATGAAGAGATTAATAATTATTGTAACTATGTTGCTAATAGCCGGATGCTCCTCATCACAGGAAGCTGTCAATAATCAGATAGATGAGTTAGGAAAAGAAAATAACTCTCTATTCACATTCCGCAATCTCCAAAGTGGCCTGATGCTCCATAACAGACTAGATCTGCATGGCAGAGAAATCACTGGATGGGAAGTTGTACCAGTAAAAACACCAGCTGAAGCTCTTGTTACCGATCAAAGCGGGTGGATAATGATTCGAACCCCAAATACAGACCAATGTTTAGGGACTCCTGATGGAAAAAATCTGCTAAAAATGACGTGTAATCAGACAGATAAGAAAACTCTGTTTTCTCTCATACCTTCAACAACAGGTGCGGTACAAATCAAAAGTGTTCTGTCT…
>ETEC_LTI_eltA_H10407 gi|268507159:2171922495 Escherichia coli ETEC H10407 plasmid pEntH10407 complete sequence
ATGAAAAATATAACTTTCATTTTTTTTATTTTATTAGCATCGCCATTATATGCAAATGGCGACAAATTATACCGTGCTGACTCTAGACCCCCAGATGAAATAAAACGTTCCGGAGGTCTTATGCCCAGAGGGCATAATGAGTACTTCGATAGAGGAACTCAAATGAATATTAATCTTTATGATCACGCGAGAGGAACACAAACCGGCTTTGTCAGATATGATGACGGATATGTTTCCACTTCTCTTAGTTTGAGAAGTGCTCACTTAGCAGGACAGTCTATATTATCAGGATATTCCACTTACTATATATATGTTATAGCGACAGCACCAAATATGTTTAATGTTAATGATGTATTAGGCGTATACAGCCCTCACCCATATGAACAGGAGGTTTCTGCG…
>ETEC_LTI_eltB_H10407 gi|268507159:2134821722 Escherichia coli ETEC H10407 plasmid pEntH10407 complete sequence
ATGAATAAAGTAAAATGTTATGTTTTATTTACGGCGTTACTATCCTCTCTATGTGCATACGGAGCTCCCCAGTCTATTACAGAACTATGTTCGGAATATCGCAACACACAAATATATACGATAAATGACAAGATACTATCATATACGGAATCGATGGCAGGCAAAAGAGAAATGGTTATCATTACATTTAAGAGCGGCGCAACATTTCAGGTCGAAGTCCCGGGCAGTCAACATATAGACTCCCAAAAAAAAGCCATTGAAAGGATGAAGGACACATTAAGAATCACATATCTGACCGAGACCAAAATTGATAAATTATGTGTATGGAATAATAAAACCCCCAATTCAATTGCGGCAATCAGTATGGAAAACTAG
>ETEC_LTIIa_eltA JQ031711.1:6361415 Escherichia coli strain SA53 type II heatlabile enterotoxin locus partial sequence
ATGATTAAGCATGTATTGTTGTTTTTTGTTTTTATATCATTTTCTGTTTCAGCAAACGATTTCTTTAGAGCAGACTCCAGAACACCTGATGAAATAAGACGTGCGGGAGGGCTTTTACCAAGAGGGCAGCAGGAAGCTTATGAGCGCGGAACGCCAATTAACATCAATCTGTATGAGCATGCTCGCGGAACAGTAACGGGGAACACCAGATATAATGATGGATATGTATCTACAACTGTAACGTTGAGACAGGCTCATTTAATAGGGCAGAATATACTTGGCAGTTATAATGAATATTACATATATGTAGTCGCACCAGCACCAAATTTATTTGATGTGAATGGAGTGTTAGGACGGTATAGTCCATATCCCAGTGAAAATGAATTTGCTGCATTAGGA…
>ETEC_LTIIa_eltB JQ031711.1:14051776 Escherichia coli strain SA53 type II heatlabile enterotoxin locus partial sequence
ATGAGCTCTAAGAAAATAATTGGTGCTTTTGTTCTGATGACTGGCATTCTGTCTGGTCAGGTATATGCTGGTGTAAGTGAACACTTCAGGAATATTTGTAATCAAACCACTGCAGATATTGTGGCAGGAGTGCAACTGAAGAAATATATTGCTGATGTAAACACAAATACTCGTGGGATCTATGTGGTAAGTAATACTGGAGGTGTTTGGTATATTCCGGGTGGACGGGATTATCCGGATAATTTCTTAAGTGGAGAAATCAGAAAAACTGCAATGGCGGCCATTCTCTCAGATACGAAAGTTAATTTGTGCGCAAAAACATCTTCAAGTCCAAATCACATTTGGGCTATGGAATTAGATAGAGAGTCATGA
>ETEC_LTIIb_eltA JQ031712.1:6991490 Escherichia coli strain T2 type II heatlabile enterotoxin locus partial sequence
ATGGCAAAAGTAATTTCTTTTTTTATTTCTTTATTTCTAATATCCTTTCCTTTATATGCAAATGATTATTTCAGGGCTGATTCGAGAACGCCTGATGAAGTCAGACGCTCAGGGGGGTTGATTCCAAGAGGTCAGGATGAGGCTTATGAACGTGGCACGCCTATAAACATTAACCTATATGACCATGCACGAGGTACTGCAACAGGGAACACTAGATATAATGATGGATATGTATCAACAACAACGACTTTGAGACAGGCTCACTTCTTAGGGCAAAATATGCTTGGTGGGTATAATGAGTACTATATTTATGTTGTTGCTGCAGCACCAAATTTGTTTGATGTAAATGGCGTTTTAGGCAGGTATAGTCCGTATCCAAGTGAAAATGAATATGCTGCA…
>ETEC_LTIIb_eltB JQ031712.1:14801848 Escherichia coli strain T2 type II heatlabile enterotoxin locus partial sequence
ATGAGCTTTAAGAAAATTATCAAGGCATTTGTTATCATGGCTGCTTTGGTATCTGTTCAGGCACATGCAGGTGCCAGTCAGTTTTTTAAAGATAACTGTAACAGAACCACAGCATCTCTTGTGGAAGGTGTTGAGCTAACAAAATACATTTCTGACATTAATAATAACACCGATGGAATGTACGTTGTAAGTTCTACTGGAGGTGTTTGGCGTATTTCTAGGGCTAAAGACTATCCAGACAATGTTATGACTGCTGAAATGAGGAAGATTGCGATGGCGGCTGTGTTGTCTGGTATGAGAGTAAATATGTGTGCCAGCCCAGCTAGCAGTCCCAATGTTATTTGGGCCATCGAGTTAGAGGCAGAATAA
>ETEC_LTIIc_eltA KU052042.1:35244303 Escherichia coli strain P393F10 antitermination protein Q putative pertussislike toxin catalytic subunit putative exported protein holins endolysin heatlabiles
ATGATTAAGCATGTATTGTTGTTTTTTGTTTTTATATCATTTTCTGTTTCAGCAAACGATTTCTTTAGAGCAGACTCCAGAACACCTGATGAAATAAGACGTGCAGGAGGGCTTTTGCCAAGGGGGCAGCAGGAGGCTTATGAGCGCGGAACGCCAATTAACATCAATCTGTATGAGCATGCTCGCGGAACAGTAACGGGGAACACTAGATATAACGATGGGTATGTATCTACAACTACAACTTTGAGACAGGCTCATTTAATCGGGCAGAATATACTTGGCAGTTATAATGAATATTACATATATGTGGTCGCACCAGCACCAAATTTATTTGATGTGAATGGTGTGTTAGGACGGTATAGTCCATATCCCAGTGAAAATGAATTTGCTGCATTAGGA…
>ETEC_LTIIc_eltB KU052042.1:42634664 Escherichia coli strain P393F10 antitermination protein Q putative pertussislike toxin catalytic subunit putative exported protein holins endolysin heatlabiles
ATGATTTTATTGGTGTGCATGGAGAAAGAGATGAGCTCTAAGAAAATAATTGGTGCTTTTGTTTTGATGACTGGCATTCTGTCTGGTCAGGTATATGCTGGTGTAAGTGAACACTTCAGGAATATTTGTAATCAAACCACTGCAGATATTGTGGCAGGAGTGCAACTGAAGAAATATATTGCTGATGTAAACACAAATACTCGTGGGATCTATGTGGTAAGTAATACTGGAGGTGTTTGGTATATTCCGGGTGGACGGGATTATCCGGATAATTTCTTAAGTGGAGAAATCAGAAAAACTGCAATGGCGGCCATCCTCTCAGATACGAAAGTTAATTTGTGCGCAAAAACATCTTCAAGTCCAAATCACATTTGGGCTATGGAATTAGATAGAGAGTCA…
>ETEC_STIa_STp_H10407 NC_013507.1:2817628394 Escherichia coli ETEC H10407 plasmid pEntH10407 complete sequence
ATGAAAAAGCTAATGTTGGCAATTTTTATTTCTGTATTATCTTTCCCCTCTTTTAGTCAGTCAACTGAATCACTTGACTCTTCAAAAGAGAAAATTACATTAGAGACTAAAAAGTGTGATGTTGTAAAAAACAACAGTGAAAAAAAATCAGAAAATATGAACAACACATTTTACTGCTGTGAACTTTGTTGTAATCCTGCCTGTGCTGGATGTTATTAA
>ETEC_STIb_STh NZ_AAJT02000075.1:c34693251 Escherichia coli B7A gcontig_1112495748552 whole genome shotgun sequence
ATGAAGAAATCAATATTATTTATTTTTCTTTCTGTATTGTCTTTTTCACCTTTCGCTCAGGATGCTAAACCAGTAGAGTCTTCAAAAGAAAAAATCACACTAGAATCAAAAAAATGTAACATTGCAAAAAAAAGTAATAAAAGTGATCCTGAAAGCATGAATAGTAGCAATTACTGCTGTGAATTGTGTTGTAATCCTGCTTGTACCGGGTGCTATTAA
>ETEC_STII_STb_UMNK88 CP002732.1:1468814903 Escherichia coli UMNK88 plasmid pUMNK88_Ent complete sequence
ATGAAAAAGAATATCGCATTTCTTCTTGCATCTATGTTCGTTTTTTCTATTGCTACAAATGCCTATGCATCTACACAATCAAATAAAAAAGATCTGTGTGAACATTATAGACAAATAGCCAAGGAAAGTTGTAAAAAAGGTTTTTTAGGGGTTAGAGATGGTACTGCTGGAGCATGCTTTGGCGCCCAAATAATGGTTGCAGCAAAAGGATGCTAA
>ETEC_astA_EAST1 AF160993.1 Escherichia coli strain ECOR 5 plasmid heatstable enterotoxin 1 (astA) gene complete cds
ATGCCATCAACACAGTATATCCGAAGGCCCGCATCCAGTTATGCATCGTGCATATGGTGCGCAACAGCGTGCGCTTCGTGTCATGGAAGGACTACAAAGCCGTCACTCGCGACCTGA
>ETEC_rns gb|J04166.1|ECOPRNS:2451042 E.coli plasmid regulatory protein (rns) gene complete cds
ATGGACTTTAAATACACTGAAGAAAAAGAAACAATAAAAATTAATAATATTATGATTCATAAATACACTGTATTATATACATCAAATTGTATTATGGATATATATTCGGAAGAAGAGAAAATTACATGTTTTAGTAACAGACTTGTATTTCTTGAAAGAGGGGTAAATATATCTGTAAGAATGCAGAAGCAAATTTTATCAGAAAAGCCGTATGTTGCATTCAGATTGAACGGAGATATGCTAAGGCATTTAAAGGATGCATTGATGATAATATATGGCATGTCAAAAATAGATACCAATGCTTGTAGAAGCATGTCAAGAAAAATAATGACAACAGAGGTGAATAAAACCTTGTTGGATGAATTAAAAAATATAAACAGCCATGATAACTCAGCTTTT…
>ETEC_peaR gi|157149429:2539826027 Escherichia coli E24377A plasmid pETEC_73 complete sequence
GTGAGAATCCAAAAACAAAATTTAACAGAAAAACCATATGTCGCATTCAGATTGAATGAAAATGTGCTTAGACATTTAAAAAACACGTTAATGATAATATATGGAATGTCAAAAATAGACTCCTGTGAGTGTAGGGGAGTATCGAGAAAAATAATGACAACTGAAGTAGATAAAATGTTATTGGATGTGTTAAAAGAGATGAAGGGGCATCATAATGATGATTCATCTTTTATATCTGCACTAATATATCTAATTTCGAAAATCAAATGCAATGATAAAATAATAGAATCGCTTTACATGTCTTCTATAACATTTTTTACTGACAAAGTCAGAGGTGTTATCGAAAAAGACCTATCAAGAAAATGGACTTTGGCTATAATCGCAGATGTGTTTAATGTA…
>ETEC_csvR ETEC isolate 401992
ATGGACTTTAAATATACAGAAGAAAAAGAGTTAATAAAAATAAATAATGTAATGATTCATAAGTATACTATATTATATACATCGAATTGTATTTTGAATATATCTTTTGGTGAAGATAAGATTACATGTTTCAATAACAGGCTTGTGTTTCTTGAGAGAGGGGTTAATATCTCTGTGAGAATCCAAAAACAAAATTTAACAGAAAAACCATATGTCGCGTTCAGATTGAATGAAAATGTGCTTAGACATTTAAAAAACACGTTAATGATAATATATGGAATGTCAAAAATAGACTCCTGTGAGTGTAGGGGGGTATCGAGAAAAATAATGACAACTGAAGTAGATAAAATGTTATTGGATGTGTTAAAAGAGATGATGGGGCATCATAATGATGATTCA…
>ETEC_eatA gb|AY163491.2|:2014295 Escherichia coli plasmid pCS1 strain H10407 secreted autotransporter protein EatA (eatA) gene complete cds and unknown gene
ATGAATAAAGTGTTCTCTCTTAAGTATAGTTTTTTAGCCAAAGGTTTTATTGCTGTTTCTGAACTTGCCCGTCGCGTTTCTGTTAAAGGGAAACTGAAGAGTGCTTCATCAATAATTATTTCACCAATAACAATTGCTATTGTTTCTTATGCACCCCCATCTCTTGCTGCAACAGTTAATGCAGATATATCGTATCAAACATTTCGGGATTTTGCCGAAAATAAAGGAGCTTTTATAGTTGGCGCATCAAATATAAATATCTACGATAAGAATGGAGTGTTAGTTGGAGTGCTTGATAAAGCTCCAATGCCTGATTTTAGTAGCGCCACGATGAATACAGGGACATTACCACCAGGAGACCATACACTGTACTCACCTCAATATGTTGTCACAGCAAAG…
>ETEC_sepAlike_eatAlike_p500465_77
ATGAACAAAATATATTGCCTGAAGTATTGCCATATAACCAAAAGCCTGATTGCCGTCTCCGAACTGGCCCGCAGGGGCAGGGGTACCTGTAAAAGCCATCATAGACTCACCCGCAGGGTTACTTTTTCTTCTGTTGCTGTTATTTTATCACTGTCTTCGACAGCACAGACTCTGGCGGCAACGGTTAGTGCCGAAATTCCTTATCAGACCTTCCGTGACTTTGCCGAGAATAAAGGCCTGTTTACGCCGGGGGCGACAAATATCGCCATTTACGATAAGCAGGGAAATCAAGTTGATGAACTTGGTAAGGCACCGATGGCTGATTTTAGCAGCGCCACTATTACTACCGGTAGCCTACCTCCGGGGGACCATACACTTTATTCACCTCAGTATGTGGTT…
>ETEC_cfa_EMV36291.1_akaCluster6061_4 gb|AQDA01000049.1|:5771452 Escherichia coli BCE002_MS12 gecBCE002MS12.contig.49 whole genome shotgun sequence
TTGTTAGCAGGGATTAAGTCAATCTTACGAAAACTGTCAAGCAGGAAACTAAAATCGCTTAATATTTATGGGGGAGCGGTGGGTTTTAAACATACAGAAGAAAAAGAAATAATAAAAATAAATAATATTAGGATTCATAAATACACTCTGTTATATACATCTAATTGTATTATGGATATATATTCAGATGAAAATAAGATTACATGCTTTAGCAACAAGCTTATATTTCTTGAACGAGGGATTAATATATCAGTAAGAATGCAAAAATATAATTTATCAAATAAACCATATATTGCATTCAGATTAAGTGAAAATATTCTTAGACATTTAAAAAGCACACTAATGATAATATATGGGATATCAAACATAGATGTTAATGGTTATAGAAACATATCAAAG…
>ETEC_tia gi|1136303|gb|U20318.1|ECU20318 Escherichia coli tia invasion determinant gene complete cds
ATGATTGAAATGAAAAAGGTTATTGCGGTTTCAGCGCTTGCAATGGCAGGTATGTTTTCGGCCCAGGCTCTGGCTGATGAGAGCAAAACAGGCTTTTATGTGACCGGTAAAGCCGGTGCTTCAGTTGTGATGCAGACTGACCAGCGCTTCCGTCAGGACTTTGGGGATGATGTTTATAAGTATAAGGGCGGTGATAAAAACGATACTGTATTTGGTGCCGGCCTTGCAGTGGGCTATGATTTTTATCAACATTACAATGTTCCAGTACGCACGGAAGTGGAATTCTATGGCCGTGGAGCTGCAGACTCCCGTTATACACTGGATACATGGCGTTCTCCGATGGGGGATGGTGGTCGGGAAGACACACAAAATAGGCTCAGTGTGAATACCCTGATGGTG…
>ETEC_leoA_H10407 gi|6653192|gb|AF170971.1| Escherichia coli LeoA (leoA) gene complete cds
ATGGAACAATTCAAACAGTTCAGTATTGAAAAACAGGCTGCGATTAACTCGCTATTACAGTTGCGCGGAATGTTAGAAATGCTGGGAGAGATGGGGATAAACATCAGCGACGATTTACAAAAAGTCACTTCTGCAATTAATGCCATCGAATCTGATGTCCTGCGTATTGCTCTGTTGGGGGCGTTCTCCGATGGCAAAACCAGCGTTATCGCCGCATGGCTGGGTAAAGTAATGGATGATATGAATATTTCCATGGATGAGTCCTCCGATCGGTTGAGTATTTACAAACCGGAAGGTCTGCCAGATCAGTGTGAAATTGTTGATACGCCCGGGCTGTTTGGTGATAAAGAGCGCGAGGTGGACGGGAGACTGGTGATGTATGAAGACCTGACCAGACGC…
>ETEC_irp2 gb|CP001969.1|:21571182163225 Escherichia coli IHE3034 complete genome
ATGATTTCTGGCGCACCATCTCAGGATTCGCTGTTACCGGACAACCGCCACGCGGCTGATTACCAACAATTACGCGAGCGGCTCATACAGGAACTGAATTTAACGCCGCAGCAGTTACATGAAGAGAGCAACCTGATCCAGGCCGGCCTGGATTCCATAAGATTGATGAGATGGTTACACTGGTTTCGTAAAAATGGCTACCGCCTTACCCTTCGCGAGCTGTATGCCGCCCCCACGCTGGCGGCATGGAACCAGTTAATGCTCAGCCGGTCGCCGGAGAACGCGGAAGAAGAAACGCCGCCCGACGAATCATCCTGGCCGAACATGACCGAAAGTACGCCCTTCCCATTGACGCCAGTACAGCACGCCTACCTGACGGGCCGCATGCCGGGGCAGACG…
>ETEC_fyuA gi|921552033:2127423295 Escherichia coli genome assembly 8205_323 scaffold ERS139220SCcontig000022 whole genome shotgun sequence
ATGAAAATGACACGGCTTTATCCTCTGGCCTTGGGGGGATTATTGCTCCCCGCCATTGCTAATGCCCAGACTTCACAGCAAGACGAAAGCACGCTGGTGGTTACCGCCAGTAAACAATCTTCCCGCTCGGCATCAGCCAACAACGTCTCGTCTACTGTTGTCAGCGCGCCGGAATTAAGCGACGCCGGCGTCACCGCCAGCGACAAACTCCCCAGAGTCTTGCCCGGGCTCAATATTGAAAATAGCGGCAACATGCTTTTTTCGACGATCTCGCTACGCGGCGTCTCTTCAGCGCAGGACTTCTATAACCCCGCCGTCACCCTGTATGTCGATGGCGTCCCTCAGCTTTCCACCAACACCATCCAGGCGCTTACCGATGTGCAAAGCGTGGAGTTGCTG…
>ETEC_CFAI_cfaA FN649418.1:37826-38542 Escherichia coli ETEC H10407 p948 plasmid
ATGCATAAATTATTCTATTTACTAAGTTTACTCATGGCTCCATTTGTTGCAAATGCAAACTTTATGATATATCCAATATCAAAAGATTTAAAGAATGGAAATAGCGAGTTAGTTCGTGTTTATTCAAAATCAAAAGAGATACAATATATAAAAATATATACAAAGAAGATTATTAATCCCGGTACAACTGAAGAATATGAAGTTGATATACCCAATTGGGATGGTGGGCTTGTAGTCACTCCTCAGAAAGTTATCCTTCCTGCAGGAGCGAGTAAATCAATACGTTTAACTCAATTTAAAATACCAAAAAAAGAGGAAGTTTACAGAGTATATTTTGAGGCGGTAAAACCAGATAGCAAAGAAAATGTAATTGATAATAAAAAACTAACAACAGAGCTA…
>ETEC_CFAI_cfaB gi|309706192:3857139083 Escherichia coli ETEC H10407 p948 plasmid
ATGAAATTTAAAAAAACTATTGGTGCAATGGCTCTGACCACAATGTTTGTAGCAGTGAGTGCTTCAGCAGTAGAGAAAAATATTACTGTAACAGCTAGTGTTGATCCTGTAATTGATCTTTTGCAAGCTGATGGCAATGCTCTGCCATCAGCTGTAAAGTTAGCTTATTCTCCCGCATCAAAAACTTTTGAAAGTTACAGAGTAATGACTCAAGTTCATACAAACGATGCAACTAAAAAAGTAATTGTTAAACTTGCTGATACACCACAGCTTACAGATGTTCTGAATTCAACTGTTCAAATGCCTATCAGTGTGTCATGGGGAGGACAAGTATTATCTACAACAGCCAAAGAATTTGAAGCTGCTGCTTTGGGATATTCTGCATCCGGTGTAAATGGC…
>ETEC_CFAI_cfaC FN649418.1:39148-41757 Escherichia coli ETEC H10407 p948 plasmid
ATGAAGCATAAAAAAAAGAATAGATTAGTCGTAGCGATTTCAGTTGCATTAATTCCATATATAGGGGTTACCGGAGATATACCCGACTCTTTCCGTGATTTATGGGGAGAACAAGATGAATTTTATGAAGTAAAACTATATGGGCAAACTCTAGGAATACATCGAATTAAAACAACCCCAACACATATTAAGTTTTATTCACCCGAAAGCATTTTAGATAAAATAAATTTAAAAAAAGAAAAGGAAAAGGAATTGAGTGTTTTTTTTACTAATTCTTTTTCAAGAAATGGCAATATGAGTTGTCAGGGTAACACTACTATACAGTATAACTGCAATTACATTAAAACAAAATCAGTAGATGTCATCGTTGATGATGTTGATAATGTTGTTAACCTTTTT…
>ETEC_CFAI_cfaE FN649418.1:41761-42843 Escherichia coli ETEC H10407 p948 plasmid
ATGAATAAAATTTTATTTATTTTTACATTGTTTTTTTCTTCAGGGTTTTTTACATTTGCCGTATCGGCAGATAAAAATCCCGGAAGTGAAAACATGACTAATACTATTGGTCCCCATGACAGGGGGGGATCTTCCCCCATATATAATATCTTAAATTCCTATCTTACAGCATACAATGGAAGCCATCATCTGTATGATAGGATGAGTTTTTTATGTTTGTCTTCTCAAAATACACTGAATGGAGCATGCCCAAGCAGTGATGCCCCTGGCACTGCTACAATTGATGGCGAAACAAATATAACATTACAATTTACGGAAAAAAGAAGTCTAATTAAAAGAGAACTGCAAATTAAAGGCTATAAACAATTTTTGTTCAAAAATGCTAATTGCCCATCTAAA…
>ETEC_CFAI_cfaD CFAI transcriptional regulator FN649418.1:89307-90104 Escherichia coli ETEC H10407 p948 plasmid
ATGGATTTTAAATACACTGAAGAAAAAGAAATGATAAAAATTAATAATATTATGATTCATAAATACACTGTATTATATACATCAAATTGTATTATGGATATATATTCAGAAGAAGAGAAAATCACATGTTTTAGTAACAGACTTGTATTTCTTGAAAGAGGAGTAAATATATCTGTAAGAATACAGAAGAAAATTTTATCAGAAAGGCCATATGTTGCATTCAGATTGAACGGAGATATACTAAGGCATTTAAAGAATGCATTGATGATAATATATGGCATGTCAAAAGTAGATACCAATGATTGTAGAGGCATGTCAAGAAAAATAATGACAACAGAGGTGAATAAAACCTTGTTGGATGAATTAAAAAATATAAACAGCCATGATGACTCAGCTTTT…
>ETEC_CS1 gi|83404799:92809795 Escherichia coli plasmid pCoo complete sequence
ATGAAACTAAAGAAAACAATTGGCGCAATGGCTCTGGCGACATTATTTGCAACTATGGGAGCATCTGCGGTCGAGAAGACCATTAGCGTTACGGCGAGTGTTGACCCGACTGTTGACCTTCTGCAATCTGATGGCTCTGCGCTGCCGAACTCTGTCGCATTAACCTATTCTCCGGCTGTAAATAATTTTGAAGCTCACACCATCAACACCGTTGTTCATACAAATGACTCAGATAAAGGTGTTGTTGTGAAGCTGTCAGCAGATCCAGTCCTGTCCAATGTTCTGAATCCAACCCTGCAAATTCCTGTTTCTGTGAATTTCGCAGGAAAACCACTGAGCACAACAGGCATTACCATCGACTCCAATGATCTGAACTTTGCTTCGAGTGGTGTTAATAAA…
>ETEC_CS2_cotB
ATGAAGATATTGTTATTTGTTATTCTGTTTTTTAATGTTTTTGCTGCCAGTGCAAATTTTATGGTATATCCGATCTCAAAGGATATACAGAGTGGTGGCAGCGAAACTATAAAAGTTTTTTCAAAATCTAAAGATGTTCAGTATATAAAGATATATACGAAAAGGGTTATTAATCCAGGAACAAAAGAAGAGCAAGAGGTTGATATAAAAAATTGGGATGGAGGTCTGATTGTAACTCCGGCAAAAGTTGTTTTGCCAGCTGGAGCAAGTAAGTCAATACGACTTACTGAGATAAATAAAAAAGAGCAGGAGGAAGTCTATCGTGTGTATTTTGAATCTGTAAAACCGGGACAGCAAGATGATATAGAGGAAAAAAATGGGCGTGTAAATACTGATTTA…
>ETEC_CS2_cotA
ATGAAACTCAATAAGATTATTGGAGCATTAGTTCTTTCATCTACATTTGTTAGCATGGGGGCTTCTGCTGCCGAGAAAAATATCACTGTAACTGCTAGCGTTGATCCAACTATCGATCTGATGCAATCTGATGGCACAGCGTTACCAAGTGCAGTTAATATTGCATATCTTCCAGGAGAGAAAAGATTTGAATCTGCTCGTATCAATACCCAAGTTCATACCAATAATAAAACTAAGGGTATTCAGATAAAGCTTACTAATGATAATGTGGTAATGACTAACTTATCTGATCCAAGCAAGACTATTCCTTTAGAGGTTTCATTCGCTGGCACTAAGCTGAGCACAGCTGCAACATCTATTACTGCCGATCAATTAAATTTTGGCGCAGCTGGTGTAGAG…
>ETEC_CS2_cotC
[truncated: 873 more rows]

## Sheet: p2457T_221 LSBSR
Gene ID	S. flexneri Strains
[truncated: 270 more rows]
[truncated: 26 more columns]

## Sheet: pJ17B_264 LSBSR
Gene ID	S. Flexneri strains
[truncated: 369 more rows]
[truncated: 26 more columns]

## Sheet: pCCH060_165 LSBSR
Gene ID	S. flexneri strains
[truncated: 248 more rows]
[truncated: 26 more columns]

## Sheet: Ven Diagram _Annotation File
Cluster	Annotation Name	Gene name
[truncated: 7,290 more rows]
