# Supplementary material for: Genomic, transcriptomic, and phenotypic differences among archetype Shigella flexneri strains of serotypes 2a, 3a, and 6
Source: mSphere. 2023 Oct 13;8(6):e00408-23. doi: 10.1128/msphere.00408-23 (PMC10732043; doi:10.1128/msphere.00408-23)
Supplement: Data Set 3 — RNA-seq analysis. [file msphere.00408-23-s0003.xlsx]

## Sheet: Conserved Genes
Differential expression of gene clusters identified in all three S. flexneri genomes							Differential expression of gene clusters identified in two of the three S. flexneri genomes, ≥0.8 in 2457T and CCH060, and <0.4 in J17B
Cluster	Gene Symbol	Predicted Protein Function	2457T (2a)	J17B (3a)	CCH060 (6)		Cluster	Gene Symbol	Predicted Protein Function	2457T (2a)	CCH060 (6)
Cluster_1	ggt	gamma-glutamyltransferase					Cluster_1173	dmsA	dimethyl sulfoxide reductase DmsA
Cluster_10	glgC	glucose-1-phosphate adenylyltransferase	1.63378				Cluster_1175		DMSO reductase anchor subunit family protein	1.01732
Cluster_100	tusC	sulfur relay protein TusC/DsrF					Cluster_1176		isochorismatase family protein
Cluster_101	dsrH	sulfur relay protein TusB/DsrH	1.07112				Cluster_1177		conserved hypothetical protein	1.24974
Cluster_1011		conserved hypothetical protein					Cluster_1208		flavodoxin-like fold family protein
Cluster_1013		integrase core domain protein					Cluster_1210		lysR substrate binding domain protein
Cluster_102	rpsL	ribosomal protein S12					Cluster_1211		transmembrane amino acid transporter family protein
Cluster_103	rpsG	ribosomal protein S7					Cluster_1226		DNA internalization-related competence protein ComEC/Rec2
Cluster_1033		phage minor tail U family protein					Cluster_1358		conserved hypothetical protein
Cluster_1034		bacterial Ig-like domain family protein					Cluster_1505		conserved hypothetical protein
Cluster_1035		phage minor tail protein G					Cluster_1768	ynjB	YnjB domain protein
Cluster_1037		prophage tail length tape measure family protein					Cluster_2317		putative membrane protein	1.01977
Cluster_1038		phage tail tape measure protein, lambda family					Cluster_2318		putative ycgB
Cluster_1039		phage minor tail family protein					Cluster_2319		phage integrase family protein
Cluster_104	fusA	translation elongation factor G					Cluster_2959	csiD	protein CsiD
Cluster_1040		phage minor tail protein L					Cluster_2960		FAD dependent oxidoreductase family protein
Cluster_1041		nlpC/P60 family protein			1.51387		Cluster_2961		aldehyde dehydrogenase family protein
Cluster_1042		bacteriophage lambda tail assembly I family protein					Cluster_3041		sigma-70, region 4 family protein
Cluster_1043		fibronectin type III family protein			1.10486		Cluster_3042		RNA polymerase sigma factor, sigma-70 family protein
Cluster_1044		enterobacterial Ail/Lom family protein					Cluster_3043		peptidase M23 family protein
Cluster_1045		prophage tail fibre N-terminal family protein					Cluster_3060		FAD dependent oxidoreductase family protein
Cluster_1046		conserved hypothetical protein					Cluster_3062		glycerol-3-phosphate responsive antiterminator family protein
Cluster_1047		putative E3 ubiquitin-protein ligase ipaH4.5					Cluster_3063		glycerol-3-phosphate responsive antiterminator family protein
Cluster_1048		conserved hypothetical protein					Cluster_3064		electron transfer flavoFAD-binding domain protein
Cluster_1049	bioB	biotin synthase					Cluster_3065		electron transfer flavodomain protein
Cluster_105	tuf	translation elongation factor Tu	-1.06798				Cluster_3230		F plasmid transfer operon, TraF, family protein
Cluster_1050		aminotransferase class I and II family protein					Cluster_3231		immunoglobulin A1 protease family protein
Cluster_1051		aminotransferase class I and II family protein					Cluster_3233		conserved hypothetical protein
Cluster_1052	bioC	malonyl-[acyl-carrier protein] O-methyltransferase					Cluster_330		bacterial regulatory, luxR family protein
Cluster_1053	bioD	dethiobiotin synthase		2.64914			Cluster_4113		tripartite ATP-independent periplasmic transporters, DctQ component family protein
Cluster_1054	uvrB	excinuclease ABC subunit B					Cluster_4477		conserved hypothetical protein
Cluster_1055		conserved hypothetical family protein					Cluster_4478		conserved hypothetical protein
Cluster_1056	moaA	molybdenum cofactor biosynthesis protein A			-1.57343		Cluster_4479		conserved hypothetical protein
Cluster_1057	moaB	molybdenum cofactor biosynthesis protein B	1.16027		-1.4603		Cluster_4480		DNA methylase family protein
Cluster_1058	moaC	molybdenum cofactor biosynthesis protein C	1.57824				Cluster_4690		DMSO reductase anchor subunit family protein
Cluster_1059	moaD	molybdopterin converting factor, subunit 1					Cluster_4691		4Fe-4S dicluster domain protein
Cluster_106		BFD-like [2Fe-2S] binding domain protein					Cluster_4692		4Fe-4S dicluster domain protein
Cluster_1060	moaE	molybdopterin synthase catalytic subunit	1.19715				Cluster_4805		putative thiol:disulfide interchange protein dsbG
Cluster_1061	ybhL	inner membrane protein YbhL	-1.39955				Cluster_4806		transcriptional regulator, LysR family domain protein
Cluster_1062		inhibitor of apoptosis-promoting Bax1 family protein					Cluster_4808		aminotransferase class I and II family protein
Cluster_1063	ybhN	inner membrane protein YbhN	-2.78101				Cluster_4809		aminotransferase class I and II family protein
Cluster_1064		putative cardiolipin synthase YbhO					Cluster_4810	entC	isochorismate synthase EntC
Cluster_1066	ybhQ	inner membrane protein YbhQ					Cluster_4811	entS	enterobactin exporter EntS
Cluster_1067		ABC-2 type transporter family protein					Cluster_4812		chain length determinant family protein
Cluster_1068	ybhS	inner membrane transport permease YbhS					Cluster_4813		amino acid adenylation domain protein
Cluster_1069	ccmA	heme ABC exporter, ATP-binding protein CcmA					Cluster_4814		4'-phosphopantetheinyl transferase superfamily protein
Cluster_107	bfr	bacterioferritin					Cluster_5220		TRAP transporter, DctM subunit
Cluster_1070		efflux transporter, RND family, MFP subunit					Cluster_5402		alpha amylase, catalytic domain protein
Cluster_1071		bacterial regulatory, tetR family protein					Cluster_5418	csiD	protein CsiD
Cluster_1072		DEAD/DEAH box helicase family protein					Cluster_5419		aldehyde dehydrogenase family protein
Cluster_1073	ybiA	swarming motility protein YbiA					Cluster_5485		conserved hypothetical protein
Cluster_1074		DEAD/DEAH box helicase family protein					Cluster_5628		bacterial regulatory helix-turn-helix , lysR family protein
Cluster_1075		helicase C-terminal domain protein					Cluster_5805		conserved hypothetical protein
Cluster_1076		conserved hypothetical protein					Cluster_6103		phage integrase family protein
Cluster_1077		conserved hypothetical protein					Cluster_6305		putative ychA
Cluster_1078		conserved hypothetical protein	-1.27369				Cluster_6306		conserved hypothetical protein
Cluster_1079		conserved hypothetical protein					Cluster_6307		conserved hypothetical protein
Cluster_108		type IV leader peptidase family protein					Cluster_824		tonB-dependent siderophore receptor family protein
Cluster_1080		2OG-Fe(II) oxygenase superfamily protein					Cluster_825		esterase family protein
Cluster_1081		tonB dependent receptor family protein					Cluster_826		mbtH-like family protein
Cluster_1082		tonB-dependent Receptor Plug domain protein	-2.08134				Cluster_827		chain length determinant family protein
Cluster_1084	rlmF	ribosomal RNA large subunit methyltransferase F		1.78162			Cluster_828	fepE	ferric enterobactin transport FepE domain protein
Cluster_1086		ABC transporter family protein		1.54812			Cluster_830		fecCD transport family protein
Cluster_1087		amino ABC transporter, permease , 3-TM region, His/Glu/Gln/Arg/opine family domain protein		1.34256			Cluster_831		fecCD transport family protein
Cluster_1088		bacterial extracellular solute-binding, 3 family protein					Cluster_832	fepB	ferrienterobactin-binding periplasmic protein	-1.3117
Cluster_1089	dps	DNA protection during starvation protein					Cluster_833		putative isochorismate synthase
Cluster_109	rpsJ	ribosomal protein S10					Cluster_834		isochorismate synthase family protein
Cluster_1091	ompX	outer membrane protein X	-1.13347				Cluster_835		(2,3-dihydroxybenzoyl)adenylate synthase
Cluster_1092		putative phosphoethanolamine transferase YbiP					Cluster_836	entB	isochorismatase
Cluster_1093	mntS	small protein MntS			-1.19365		Cluster_837		2,3-dihydro-2,3-dihydroxybenzoate dehydrogenase		1.55236
Cluster_1094	mntR	transcriptional regulator MntR					Cluster_841		iron-containing alcohol dehydrogenase family protein
Cluster_1095	ybiR	inner membrane protein YbiR
Cluster_1096		putative L,D-transpeptidase YbiS					≥0.8 in J17B and CCH060, and <0.4 in 2457T
Cluster_1097	ccmA	heme ABC exporter, ATP-binding protein CcmA					Cluster	Gene Symbol	Predicted Protein Function	J17B (3a)	CCH060 (6)
Cluster_1098		conserved hypothetical protein	1.01369				Cluster_4645		nucleoside H+ symporter family protein
Cluster_1099	ybiV	sugar phosphatase YbiV	-1.5324				Cluster_4646		nucleoside H+ symporter family protein
Cluster_11	glgA	glycogen synthase	1.75003				Cluster_4647		nucleoside H+ symporter family protein
Cluster_110	rplC	50S ribosomal protein L3		1.81312	-1.25652		Cluster_4801		histidine kinase-, DNA gyrase B-, and HSP90-like ATPase family protein
Cluster_1100		glycyl radical enzyme, PFL2/glycerol dehydratase family protein					Cluster_4802		PAS fold family protein
Cluster_1101		glycyl-radical enzyme activating family protein					Cluster_4820		response regulator
Cluster_1102	fsa	fructose-6-phosphate aldolase					Cluster_4872		phage prohead protease, HK97 family
Cluster_1103	moeB	molybdopterin synthase sulfurylase MoeB					Cluster_4878		phage major capsid protein, HK97 family
Cluster_1104	moeA	molybdopterin molybdenumtransferase					Cluster_4879		conserved hypothetical protein
Cluster_1105		asparaginase family protein	-1.79247				Cluster_4880		phage gp6-like head-tail connector family protein
Cluster_1106		ABC transporter family protein	-1.63745				Cluster_4881		phage head-tail joining family protein
Cluster_1107		ABC transporter family protein	-1.45556				Cluster_4882		hypothetical protein
Cluster_1108		bacterial extracellular solute-binding, 5 Middle family protein	-1.81236				Cluster_4888		phage tail tape measure protein, TP901 family, core region
Cluster_1109		bacterial extracellular solute-binding, 5 Middle family protein					Cluster_4889		DNA circulation family protein
Cluster_111	rplD	50S ribosomal protein L4		1.9442	-1.45005		Cluster_4890		phage late control gene D family protein
Cluster_1110	gsiC	glutathione transport system permease protein GsiC					Cluster_4891		phage baseplate assembly V family protein
Cluster_1111	gsiD	glutathione transport system permease protein GsiD					Cluster_4892		phage GP46 family protein
Cluster_1113		EAL domain protein					Cluster_4893		baseplate J-like family protein
Cluster_1114		diguanylate cyclase domain protein					Cluster_4894		conserved hypothetical protein
Cluster_1115	rimO	ribosomal protein S12 methylthiotransferase RimO					Cluster_4915		conserved hypothetical protein
Cluster_1116		biofilm formation family protein					Cluster_4916		peptidase S24-like family protein
Cluster_1117	yliI	soluble aldose sugar dehydrogenase YliI					Cluster_4917		putative e14 prophage predicted DNA-binding transcriptional regulator
Cluster_1118		glutathione S-transferase, N-terminal domain protein			-1.15063		Cluster_4918		putative e14 prophage predicted DNA-binding transcriptional regulator		-1.52359
Cluster_1119	dacC	D-alanyl-D-alanine carboxypeptidase DacC					Cluster_5064	phnE	phosphonate ABC transporter, permease protein PhnE
Cluster_112	rplW	50S ribosomal protein L23		1.83719	-1.00658		Cluster_5065	phnF	phosphonate metabolism transcriptional regulator PhnF
Cluster_1120		penicillin-binding 5, C-terminal domain protein					Cluster_5066	phnG	phosphonate C-P lyase system protein PhnG
Cluster_1121	deoR	deoxyribose operon repressor					Cluster_5067	phnH	phosphonate C-P lyase system protein PhnH
Cluster_1122		putative undecaprenyl-diphosphatase YbjG					Cluster_5068	phnJ	alpha-D-ribose 1-methylphosphonate 5-phosphate C-P lyase
Cluster_1123	mdfA	multidrug transporter MdfA					Cluster_5069	phnK	phosphonate C-P lyase system protein PhnK
Cluster_1124		conserved hypothetical protein					Cluster_5070	phnL	phosphonate C-P lyase system protein PhnL
Cluster_1125	ybjI	flavin mononucleotide phosphatase YbjI					Cluster_5071	phnM	phosphonate metabolism protein PhnM		1.64788
Cluster_1126		bacterial regulatory, tetR family protein					Cluster_5072	phnN	phosphonate metabolism protein/1,5-bisphosphokinase (PRPP-forming) PhnN
Cluster_1127		aspT/YidE/YbjL antiporter duplication domain protein					Cluster_5073		acetyltransferase family protein
Cluster_1128	ybjM	inner membrane protein YbjM	1.40759		1.08239		Cluster_5074	phnP	phosphonate metabolism protein PhnP		1.31901
Cluster_1129	grxA	glutaredoxin, GrxA family					Cluster_5075		conserved hypothetical protein
Cluster_113	rplB	ribosomal protein L2		2.28443	-1.16304		Cluster_5078		metallo-beta-lactamase superfamily protein
Cluster_1130		conserved hypothetical protein					Cluster_5079		putative membrane protein
Cluster_1131		nitroreductase family protein					Cluster_5097		transposase IS116/IS110/IS902 family protein
Cluster_1132	rimK	ribosomal S6 modification protein					Cluster_5214		glycosyl transferase 2 family protein
Cluster_1133		bacterial sensory transduction regulator family protein					Cluster_5247		bacterial regulatory , arsR family protein
Cluster_1134		binding-protein-dependent transport system inner membrane component family protein					Cluster_5284		conserved hypothetical protein
Cluster_1135		binding-protein-dependent transport system inner membrane component family protein					Cluster_5285	zntR	zn(II)-responsive transcriptional regulator
Cluster_1136	ybjO	inner membrane protein YbjO					Cluster_5286	arfA	alternative ribosome-rescue factor A
Cluster_1137		lysine-arginine-ornithine-binding periplasmic family protein					Cluster_5287	mscL	large conductance mechanosensitive channel protein
Cluster_1138		amino ABC transporter, permease , 3-TM region, His/Glu/Gln/Arg/opine family domain protein					Cluster_5293		conserved hypothetical protein
Cluster_1139		amino ABC transporter, permease , 3-TM region, His/Glu/Gln/Arg/opine family domain protein					Cluster_5294		conserved hypothetical protein
Cluster_114	rpsS	ribosomal protein S19		2.39248			Cluster_5304		aspartate/ornithine carbamoyltransferase family protein YgeW
Cluster_1140		lysine-arginine-ornithine-binding periplasmic family protein					Cluster_5305		sigma-54 interaction domain protein
Cluster_1141		ABC transporter family protein					Cluster_5333		aspartate/ornithine carbamoyltransferase, Asp/Orn binding domain protein
Cluster_1142		conserved hypothetical protein					Cluster_5334	dpaL	diaminopropionate ammonia-lyase	3.31732
Cluster_1144		conserved hypothetical protein					Cluster_5335		peptidase M20/M25/M40 family protein
Cluster_1145	amiD	N-acetylmuramoyl-L-alanine amidase AmiD					Cluster_5336	hydA	dihydropyrimidinase
Cluster_1146		NAD dependent epimerase/dehydratase family protein					Cluster_5337	arcC	carbamate kinase
Cluster_1147		conserved hypothetical protein					Cluster_5338		xdhC and CoxI family protein	2.42576
Cluster_1148		saccharopine dehydrogenase family protein					Cluster_5339		putative selenium-dependent hydroxylase accessory protein YqeC
Cluster_1149		beta-eliminating lyase family protein					Cluster_5340	mocA	molybdenum cofactor cytidylyltransferase
Cluster_115	rplV	ribosomal protein L22		2.01944			Cluster_5391		gram-negative pili assembly chaperone, N-terminal domain protein
Cluster_1150		thiamine pyrophosphate enzyme, C-terminal TPP binding domain protein	1.39284				Cluster_5392		putative alpha-fimbriae chaperone protein
Cluster_1151		oxidoreductase NAD-binding domain protein	5.27657				Cluster_5408		fimbrial family protein
Cluster_1152	hcp	hydroxylamine reductase	6.81734				Cluster_5409		type VII secretion system (T7SS), usher family protein		-1.56915
Cluster_1153		conserved hypothetical protein					Cluster_5432		PTS system, maltose and glucose-specific subfamily, IIC component domain protein
Cluster_1154	aqpZ	aquaporin Z					Cluster_5434	hycI	hydrogenase maturation peptidase HycI
Cluster_1155		conserved hypothetical protein					Cluster_5444		conserved hypothetical protein
Cluster_1156		conserved hypothetical protein					Cluster_5445		class II Aldolase and Adducin N-terminal domain protein
Cluster_1157		efflux transporter, RND family, MFP subunit					Cluster_5446		putative hydroxypyruvate isomerase YgbM
Cluster_1158		macB-like periplasmic core domain protein					Cluster_5447	ygbN	inner membrane permease YgbN
Cluster_1159	cspD	cold shock domain protein CspD					Cluster_5539	eutB	ethanolamine ammonia-lyase heavy chain
Cluster_116	rpsC	ribosomal protein S3		1.98579			Cluster_5540	eutC	ethanolamine ammonia-lyase light chain
Cluster_1160		ATP-dependent Clp protease adaptor ClpS family protein					Cluster_5576		conserved hypothetical protein
Cluster_1161	clpA	ATP-dependent Clp protease ATP-binding subunit ClpA					Cluster_5592		prophage tail fibre N-terminal family protein
Cluster_1162	infA	translation initiation factor IF-1					Cluster_5690		DNA methylase family protein
Cluster_1163	aat	leucyl/phenylalanyl-tRNA--protein transferase					Cluster_5691		DNA methylase family protein
Cluster_1164	cydC	thiol reductant ABC exporter, CydC subunit					Cluster_5708		sensors of blue-light using FAD family protein
Cluster_1165	cydD	thiol reductant ABC exporter, CydD subunit					Cluster_5709		biofilm development YmgB/AriR family protein		-1.30938
Cluster_1166	trxB	thioredoxin-disulfide reductase					Cluster_5747		conserved hypothetical protein
Cluster_1167	lrp	leucine-responsive regulatory protein					Cluster_5748		conserved hypothetical protein
Cluster_1168	lolA	outer membrane lipocarrier protein LolA					Cluster_5773		caudovirales tail fibre assembly family protein
Cluster_1169		ATPase, AAA family domain protein					Cluster_5860	sra	stationary-phase-induced ribosome-associated protein
Cluster_117	rplP	ribosomal protein L16		1.86362			Cluster_5861		biofilm-dependent modulation family protein
Cluster_1170	rarA	replication-associated recombination protein A					Cluster_5906	ydiF	acetate CoA-transferase YdiF
Cluster_1171	serS	serine--tRNA ligase					Cluster_5976		conserved hypothetical protein
Cluster_1179		transposase family protein					Cluster_5977	yeaI	inner membrane protein YeaI		-1.04983
Cluster_118	rpmC	ribosomal protein L29					Cluster_5998		mce related family protein
Cluster_1181		conserved hypothetical protein	1.0701				Cluster_6056		universal stress family protein
Cluster_1182		conserved hypothetical protein					Cluster_6057		glycosyltransferase 20 family protein
Cluster_1183		hok/gef family protein	1.51071		1.17357		Cluster_6058		glycosyltransferase 20 family protein
Cluster_1184		conserved hypothetical protein					Cluster_6149		putative nucleoside transporter YegT
Cluster_1188		putative DNA replication factor domain protein					Cluster_6338		bacterial phosphonate metabolism family protein
Cluster_119	rpsQ	30S ribosomal protein S17		1.27017			Cluster_6399		conserved hypothetical protein
Cluster_1190		conserved hypothetical protein					Cluster_6409		glycosyl transferase 2 family protein
Cluster_1191		helix-turn-helix family protein		1.45007			Cluster_6430		conserved hypothetical protein
Cluster_1194		phage regulatory , Rha family protein	1.04166				Cluster_6442		gram-negative pili assembly chaperone, N-terminal domain protein
Cluster_1197		hypothetical protein					Cluster_6443		CS1 type fimbrial major subunit
Cluster_1199		lactonase, 7-bladed beta-propeller family protein					Cluster_6451		SPFH domain / Band 7 family protein
Cluster_12	glgP	glycogen/starch/alpha-glucan phosphorylases family protein	1.47299				Cluster_6482	ygfJ	molybdenum hydroxylase accessory protein, YgfJ family	-1.58915
Cluster_120	rplN	ribosomal protein L14					Cluster_6484		conserved hypothetical protein
Cluster_1200		lysR substrate binding domain protein					Cluster_6560	eutB	ethanolamine ammonia-lyase heavy chain
Cluster_1203		putative acyl-CoA thioester hydrolase YbhC					Cluster_6561	eutC	ethanolamine ammonia-lyase light chain
Cluster_1206		transposase C of IS166 homeodomain protein					Cluster_6658		transposase IS116/IS110/IS902 family protein	2.09545
Cluster_121	rplX	ribosomal protein L24					Cluster_6708		conserved hypothetical protein
Cluster_1212	pflA	pyruvate formate-lyase 1-activating enzyme					Cluster_6809		putative diguanylate cyclase domain protein
Cluster_1213	pflB	formate acetyltransferase	1.97073				Cluster_6961		response regulator
Cluster_1214	focA	formate transporter FocA					Cluster_6962	dpiB	sensor histidine kinase DpiB
Cluster_1215		conserved hypothetical protein					Cluster_6973		response regulator
Cluster_1216		inner membrane domain protein					Cluster_7008		phage major capsid protein, HK97 family
Cluster_1217		putative membrane protein					Cluster_7091		conserved hypothetical protein
Cluster_1219	serC	phosphoserine transaminase					Cluster_7092		DNA methylase family protein
Cluster_122	rplE	50S ribosomal protein L5
Cluster_1220	aroA	3-phosphoshikimate 1-carboxyvinyltransferase					≥0.8 in 2457T and J17B, and <0.4 in CCH060
Cluster_1222	cmk	cytidylate kinase					Cluster	Gene Symbol	Predicted Protein Function	2457T (2a)	J17B (3a)
Cluster_1223	rpsA	ribosomal protein S1		1.66637			Cluster_1000		conserved hypothetical protein
Cluster_1224	ihfB	integration host factor, beta subunit					Cluster_1001		conserved hypothetical protein		4.57117
Cluster_1225		conserved hypothetical protein					Cluster_1002		putative bacteriophage domain protein
Cluster_1228	msbA	lipid A export permease/ATP-binding protein MsbA					Cluster_1003		conserved hypothetical protein	1.0324
Cluster_1229	lpxK	tetraacyldisaccharide 4'-kinase					Cluster_1004		phage head morphogenesis , SPP1 gp7 family domain protein
Cluster_123	rpsN	30S ribosomal protein S14					Cluster_1005		conserved hypothetical protein
Cluster_1230		conserved hypothetical protein					Cluster_1006		conserved hypothetical protein
Cluster_1231		trm112p-like family protein		3.42539			Cluster_1007		phage terminase, large subunit, PBSX family domain protein
Cluster_1232	kdsB	3-deoxy-D-manno-octulosonate cytidylyltransferase					Cluster_1008		phage terminase, large subunit, PBSX family
Cluster_1233		conserved hypothetical protein	1.33236				Cluster_1009		conserved hypothetical protein
Cluster_1234		conserved hypothetical protein					Cluster_1010		conserved hypothetical protein
Cluster_1235		methyltransferase domain protein					Cluster_1017		bacterial dnaA family protein
Cluster_1236	mukF	chromosome partition protein MukF					Cluster_1018		dnaB-like helicase C terminal domain protein
Cluster_1237	mukE	chromosome partition protein MukE					Cluster_1019		conserved hypothetical protein
Cluster_1238		mukB N-terminal family protein					Cluster_1020		hypothetical protein
Cluster_1239		putative L,D-transpeptidase YcbB domain protein					Cluster_1021		phage NinH family protein
Cluster_124	rpsH	30S ribosomal protein S8					Cluster_1022		phage antitermination Q family protein		-4.34129
Cluster_1240		L,D-transpeptidase catalytic domain protein					Cluster_1143		pentapeptide repeats family protein		-6.49605
Cluster_1241		conserved hypothetical protein					Cluster_1180		conserved hypothetical protein
Cluster_1242		metallo-beta-lactamase superfamily protein					Cluster_1185		putative bacteriophage protein
Cluster_1243		aminotransferase class I and II family protein					Cluster_1189		conserved hypothetical protein
Cluster_1244	ompF	outer membrane protein F			1.34733		Cluster_1192		hypothetical protein
Cluster_1245	asnS	asparagine--tRNA ligase					Cluster_1193		hypothetical protein
Cluster_1246	pncB	nicotinate phosphoribosyltransferase					Cluster_1201		prpF family protein
Cluster_1247	pepN	aminopeptidase N					Cluster_1202	ybhI	inner membrane protein YbhI
Cluster_1249		putative aliphatic sulfonates transport permease protein SsuC					Cluster_1204		phage integrase family protein
Cluster_125	rplF	ribosomal protein L6					Cluster_1255		fimbrial family protein
Cluster_1250		putative aliphatic sulfonates transport permease ssuC domain protein					Cluster_1256		fimbrial family protein
Cluster_1251	ssuD	alkanesulfonate monooxygenase, FMNH(2)-dependent					Cluster_1314		histidine phosphatase super family protein
Cluster_1252		putative aliphatic sulfonates-binding protein					Cluster_1315		conserved hypothetical protein	1.24731
Cluster_1253	ssuE	FMN reductase					Cluster_1316	wrbA	quinone oxidoreductase, type IV
Cluster_1257	pyrD	dihydroorotate dehydrogenase					Cluster_1317		stress-induced bacterial acidophilic repeat motif family protein
Cluster_1258	zapC	cell division protein ZapC					Cluster_1318	rutG	pyrimidine utilization transport protein G
Cluster_1259		2Fe-2S iron-sulfur cluster binding domain protein					Cluster_1320		putative malonic semialdehyde reductase RutE
Cluster_126	rplR	ribosomal protein L18					Cluster_1321	rutD	pyrimidine utilization protein D
Cluster_1260	rlmL	ribosomal RNA large subunit methyltransferase K/L					Cluster_1322	rutC	pyrimidine utilization protein C
Cluster_1261	ccmA	heme ABC exporter, ATP-binding protein CcmA					Cluster_1323	rutB	pyrimidine utilization protein B
Cluster_1262		integral membrane , PqiA family protein					Cluster_1324	rutA	pyrimidine utilization protein A
Cluster_1263		mce related family protein					Cluster_1334		acyl transferase domain protein
Cluster_1264		conserved hypothetical protein					Cluster_1335		photosystem II complex subunit Ycf12 family protein
Cluster_1265	rmf	ribosome modulation factor	1.79411				Cluster_1342		curli production assembly/transport component CsgG family protein
Cluster_1266	fabA	beta-hydroxyacyl-(acyl-carrier-protein) dehydratase FabA	-1.33453				Cluster_1343		type VIII secretion system (T8SS), CsgF family protein
Cluster_1267		AAA domain protein					Cluster_1344		curli assembly CsgE family protein
Cluster_1268		organiser of macrodomain of Terminus of chromosome family protein					Cluster_1345		bacterial regulatory, luxR family protein
Cluster_1269		ompA-like transmembrane domain protein					Cluster_1346		curlin associated repeat family protein
Cluster_127	rpsE	ribosomal protein S5					Cluster_1348		curlin associated repeat family protein
Cluster_1270	sulA	cell division inhibitor SulA					Cluster_139		ATPase subunit of terminase family protein
Cluster_1271		tfoX N-terminal domain protein					Cluster_1442		hypothetical protein
Cluster_1272		integrase core domain protein					Cluster_1444		putative predicted protein
Cluster_1273		integral membrane , YccS/YhfK family protein					Cluster_1445		phage major capsid protein, HK97 family
Cluster_1274	yccF	inner membrane protein YccF					Cluster_1446		phage major capsid protein, HK97 family
Cluster_1276	helD	helicase IV					Cluster_1447		phage prohead protease, HK97 family
Cluster_1277	mgsA	methylglyoxal synthase					Cluster_1449		phage gp6-like head-tail connector family protein
Cluster_1278		conserved hypothetical protein					Cluster_1450		HNH endonuclease family protein
Cluster_1279		coA binding domain protein					Cluster_1451		phage terminase, small subunit, P27 family
Cluster_128	rpmD	ribosomal protein L30		5.12624			Cluster_1452		phage Terminase family protein
Cluster_1280	hspQ	heat shock protein HspQ					Cluster_1462		EAL domain protein
Cluster_1281		acylphosphatase family protein					Cluster_1463	ymgF	inner membrane protein YmgF
Cluster_1282	tusE	sulfurtransferase TusE					Cluster_1464		putative outer membrane autotransporter barrel domain-containing protein
Cluster_1283		inhibitor of apoptosis-promoting Bax1 family protein					Cluster_1480		haemolysin E family protein
Cluster_1284	hyaA	hydrogenase-1 small chain	3.55113		3.05168		Cluster_1490		conserved hypothetical protein
Cluster_1285	hyaB	hydrogenase-1 large chain	3.40767		2.14153		Cluster_1491		leucine Rich repeats family protein
Cluster_1286	cybH	ni/Fe-hydrogenase, b-type cytochrome subunit					Cluster_1497		outer membrane insertion C-terminal signal domain protein
Cluster_1287	hybD	hydrogenase expression/formation protein					Cluster_1498		tonB-dependent Receptor Plug domain protein
Cluster_1288	hyaE	hydrogenase-1 operon protein HyaE					Cluster_1499		quinolinate phosphoribosyl transferase, C-terminal domain protein
Cluster_1289		hupH hydrogenase expression , C-terminal conserved region family protein	2.97057		2.34192		Cluster_1501		ABC transporter family protein
Cluster_129	rplO	ribosomal protein L15		1.45472	-1.12615		Cluster_1502		fecCD transport family protein
Cluster_1290		bacterial Cytochrome Ubiquinol Oxidase family protein	2.88489		1.86707		Cluster_1503		periplasmic binding family protein
Cluster_1291	cydB	cytochrome d ubiquinol oxidase, subunit II	2.31524		1.23482		Cluster_1507	dhaM	PTS-dependent dihydroxyacetone kinase, phosphotransferase subunit DhaM
Cluster_1292		putative cytochrome bd-II ubiquinol oxidase subunit AppX					Cluster_1508	dhaL	dihydroxyacetone kinase, L subunit
Cluster_1293	appA	periplasmic AppA protein	1.16904		1.02312		Cluster_1509	dhaK	dihydroxyacetone kinase, DhaK subunit
Cluster_1296		polysaccharide biosynthesis/export family protein		Inf			Cluster_1510		sigma-54 interaction domain protein
Cluster_1297		conserved hypothetical protein		1.54877			Cluster_1564	yciE	protein yciE	1.85998
Cluster_1298		capsule biosynthesis GfcC family protein		5.66485			Cluster_1565	yciF	protein YciF
Cluster_1299		conserved hypothetical protein		2.02965			Cluster_1566		stress-induced bacterial acidophilic repeat motif family protein
Cluster_130	secY	preprotein translocase, SecY subunit	-1.00194				Cluster_1621		alpha amylase, catalytic domain protein
Cluster_1300		conserved hypothetical protein		2.15666			Cluster_1622		putative glycosidase domain protein
Cluster_1301		gnsA/GnsB family protein					Cluster_1623		putative sucrose phosphorylase domain protein
Cluster_1303		sensor torS domain protein					Cluster_1624		bacterial extracellular solute-binding family protein
Cluster_1304	torT	TMAO reductase system periplasmic protein TorT	1.45417				Cluster_1625		bacterial extracellular solute-binding family protein
Cluster_1305		response regulator					Cluster_1626		binding-protein-dependent transport system inner membrane component family protein
Cluster_1306	torC	trimethylamine-N-oxide reductase c-type cytochrome TorC					Cluster_1627		binding-protein-dependent transport system inner membrane component family protein
Cluster_1308		molydopterin dinucleotide binding domain protein					Cluster_1628		zinc-binding dehydrogenase family protein
Cluster_1309	torD	chaperone TorD domain protein					Cluster_1629		hypothetical protein
Cluster_131	rpmJ	ribosomal protein L36	-1.49389				Cluster_1630		xylose isomerase-like TIM barrel family protein
Cluster_1310		nitrate reductase delta subunit					Cluster_1631		xylose isomerase-like TIM barrel family protein
Cluster_1311	cbpM	chaperone modulatory protein CbpM					Cluster_1632		oxidoreductase , NAD-binding Rossmann fold family protein
Cluster_1312	cbpA	curved DNA-binding protein					Cluster_1633		oxidoreductase family, C-terminal alpha/beta domain protein
Cluster_132	rpsM	30S ribosomal protein S13					Cluster_1634		glycosyl hydrolase family 65, N-terminal domain protein
Cluster_1325	rutR	pyrimidine utilization regulatory protein R					Cluster_1635	pgmB	beta-phosphoglucomutase
Cluster_1326		transposase family protein					Cluster_1637		outer membrane G family protein
Cluster_1327		putative iS91 orf	-1.23547				Cluster_1638		periplasmic binding protein-like domain protein
Cluster_1329	efeO	iron uptake system component EfeO					Cluster_1654		conserved hypothetical protein
Cluster_133	rpsK	30S ribosomal protein S11					Cluster_1655		HNH endonuclease family protein
Cluster_1331		phoH-like family protein	-1.53687				Cluster_1656		putative valyl-trna synthetase
Cluster_1333		transposase family protein					Cluster_1657		conserved hypothetical protein	1.42988
Cluster_1336	ghrA	glyoxylate/hydroxypyruvate reductase A domain protein					Cluster_166		ATPase subunit of terminase family protein
Cluster_1337		D-isomer specific 2-hydroxyacid dehydrogenase, NAD binding domain protein					Cluster_1660		phage integrase family protein
Cluster_1338		putative phosphatase YcdX					Cluster_167		integrase core domain protein
Cluster_1339	ycdY	chaperone protein YcdY					Cluster_1671		AAA domain protein
Cluster_134	rpsD	ribosomal protein S4		1.44302	-1.06517		Cluster_1672		host-nuclease inhibitor Gam family protein
Cluster_1340	ycdZ	inner membrane protein YcdZ					Cluster_1724		mu DNA-binding domain protein
Cluster_1341		curli production assembly/transport component CsgG family protein					Cluster_1725		putative diguanylate cyclase YeaP
Cluster_1347		integrase core domain protein					Cluster_1740		zinc-binding dehydrogenase family protein
Cluster_135	rpoA	DNA-directed RNA polymerase, alpha subunit					Cluster_1741		major Facilitator Superfamily protein
Cluster_1350		conserved hypothetical protein					Cluster_1742		alcohol dehydrogenase GroES-like domain protein
Cluster_1351	ymdB	O-acetyl-ADP-ribose deacetylase		-1.75005			Cluster_1743		putative iditol dehydrogenase domain protein
Cluster_1352		phospholipase D family protein					Cluster_1744		ketose-bisphosphate aldolase family protein
Cluster_1353		acyltransferase family protein					Cluster_1745		conserved hypothetical protein
Cluster_1354		glycosyl transferase 2 family protein					Cluster_1747		deoR-like helix-turn-helix domain protein
Cluster_1355		putative glucans biosynthesis glucosyltransferase H					Cluster_1748		major Facilitator Superfamily protein
Cluster_136	rplQ	ribosomal protein L17					Cluster_1788		putative pTS system, cellobiose-specific, IIC component
Cluster_1361		hypothetical protein					Cluster_1789	celB	PTS system, cellobiose-specific IIC component
Cluster_1362	htrB	lipid A biosynthesis lauroyl acyltransferase					Cluster_1791		cupin domain protein
Cluster_1364	yceI	protein YceI	-2.54199		-2.3759		Cluster_1792		4 glycosyl hydrolase family protein
Cluster_1365		conserved hypothetical protein					Cluster_1793		ydjC-like family protein
Cluster_1366		conserved hypothetical protein					Cluster_1794		catalase family protein
Cluster_1367		FAD dependent oxidoreductase family protein					Cluster_1795	cedA	cell division activator CedA
Cluster_1368	dinI	DNA-damage-inducible protein I					Cluster_1849	relE	mRNA interferase RelE	-1.42004
Cluster_1369	pyrC	dihydroorotase, homodimeric type					Cluster_1850	relB	antitoxin RelB	-1.19836
Cluster_137		transposase IS66 family protein					Cluster_1860		bacterial OB fold family protein
Cluster_1370		conserved hypothetical protein					Cluster_1861		conserved hypothetical protein
Cluster_1371	grxB	glutaredoxin, GrxB family	-2.06301				Cluster_1862		major Facilitator Superfamily protein
Cluster_1372	mdtH	multidrug resistance protein MdtH					Cluster_1863		conserved hypothetical protein
Cluster_1373		acetyltransferase domain protein					Cluster_1864		putative amino-acid metabolite efflux pump	-1.02778
Cluster_1374		conserved hypothetical protein					Cluster_1874	uxaB	altronate oxidoreductase	1.17166
Cluster_1375	mviN	integral membrane protein MviN					Cluster_1877		bestrophin, RFP-TM, chloride channel family protein
Cluster_1376		flgN family protein					Cluster_1878		methyltransferase domain protein
Cluster_1377	flgM	flagellar biosynthesis anti-sigma factor FlgM	-2.1218				Cluster_1890		mandelate racemase / muconate lactonizing enzyme, N-terminal domain protein
Cluster_1378	flgA	flagella basal body P-ring formation protein FlgA					Cluster_1891		conserved hypothetical protein
Cluster_1381		flagellar basal body rod FlgEFG C-terminal family protein					Cluster_1892		conserved hypothetical protein
Cluster_1382		flagellar hook capping - N-terminal region family protein					Cluster_1898		hypothetical protein
Cluster_1383		flagellar hook-basal body family protein					Cluster_1999		conserved hypothetical protein
Cluster_1384		flagellar hook-basal body family protein					Cluster_2000		prokaryotic cytochrome b561 family protein
Cluster_1385	flgG	flagellar basal-body rod protein FlgG					Cluster_2003		aldehyde ferredoxin oxidoreductase, N-terminal domain protein
Cluster_1386		flagellar L-ring family protein					Cluster_2004		conserved hypothetical protein
Cluster_1387		flagellar P-ring family protein					Cluster_2049		conserved hypothetical protein
Cluster_1388	flgJ	flagellar rod assembly protein/muramidase FlgJ					Cluster_2050		leucine Rich repeats family protein
Cluster_1389	flgK	flagellar hook-associated protein FlgK					Cluster_2051		conserved hypothetical protein
Cluster_1390		flagellar basal body rod FlgEFG C-terminal family protein		2.41218			Cluster_2064		bacterial transferase hexapeptide family protein
Cluster_1391	flgL	flagellar hook-associated protein 3					Cluster_2065	ydcW	1-pyrroline dehydrogenase
Cluster_1392	flgL	flagellar hook-associated protein 3					Cluster_2066	ydcV	inner membrane ABC transporter permease protein YdcV
Cluster_1393		ribonuclease, Rne/Rng family domain protein					Cluster_2067		binding-protein-dependent transport system inner membrane component family protein
Cluster_1394		RNA pseudouridylate synthase family protein					Cluster_2082		integrase core domain protein
Cluster_1395	maf	septum formation protein Maf					Cluster_2098		cytidylyltransferase family protein
Cluster_1396		conserved hypothetical protein					Cluster_2100		conserved hypothetical protein
Cluster_1397	rpmF	ribosomal protein L32					Cluster_2117		H+ antiporter-2 family protein
Cluster_1398	plsX	fatty acid/phospholipid synthesis protein PlsX					Cluster_2120		hlyD secretion family protein
Cluster_1399	fabH	3-oxoacyl-[acyl-carrier-protein] synthase 3					Cluster_2121		helix-turn-helix domain protein
Cluster_14		FAD dependent oxidoreductase family protein	-1.22319		-1.95649		Cluster_2163		conserved hypothetical protein
Cluster_1400	fabD	malonyl CoA-acyl carrier protein transacylase					Cluster_2185		phage antitermination Q family protein
Cluster_1401	fabG	3-oxoacyl-[acyl-carrier-protein] reductase					Cluster_2186		conserved hypothetical protein
Cluster_1402	acpP	acyl carrier protein					Cluster_2187		putative membrane protein
Cluster_1403	fabF	beta-ketoacyl-acyl-carrier-protein synthase II					Cluster_2188		conserved hypothetical protein
Cluster_1404	pabC	aminodeoxychorismate lyase					Cluster_2189		putative mobile element protein
Cluster_1405		yceG-like family protein					Cluster_2190		putative membrane protein
Cluster_1406	tmk	thymidylate kinase					Cluster_2191		conserved hypothetical protein
Cluster_1407	holB	DNA polymerase III subunit delta'					Cluster_2192		putative bacteriophage protein
Cluster_1408		conserved hypothetical protein					Cluster_2208		HD domain protein
Cluster_1409	ptsG	PTS system glucose-specific EIICB component	1.53037				Cluster_2209		conserved hypothetical protein
Cluster_141		nucleoside recognition family protein					Cluster_2210		conserved hypothetical protein
Cluster_1410		tonB-dependent siderophore receptor family protein					Cluster_2217		cheW-like domain protein
Cluster_1412	hinT	HIT-like protein HinT					Cluster_2218		cheW-like domain protein
Cluster_1413		conserved hypothetical protein					Cluster_2219	motB	motility protein B
Cluster_1414		conserved hypothetical protein					Cluster_2220	motA	flagellar motor stator MotA domain protein
Cluster_1415	thiK	thiamine kinase					Cluster_2221	motA	motility A domain protein
Cluster_1416	nagZ	beta-hexosaminidase					Cluster_224		bacterial regulatory, tetR family protein
Cluster_1417		conserved hypothetical protein			-1.25306		Cluster_225		short chain dehydrogenase family protein
Cluster_1418	ndh	NADH dehydrogenase					Cluster_226		xylose isomerase-like TIM barrel family protein
Cluster_1419		glycine zipper 2TM domain protein					Cluster_2263		hypothetical protein
Cluster_142	yjiG	inner membrane protein YjiG					Cluster_2266	emrE	multidrug transporter EmrE
Cluster_1420	comR	HTH-type transcriptional repressor ComR					Cluster_2324	amn	AMP nucleosidase
Cluster_1421	bhsA	multiple stress resistance protein BhsA					Cluster_2335		conserved hypothetical protein
Cluster_1422		lysM domain protein					Cluster_2341		phage integrase family protein
Cluster_1423	ycfT	inner membrane protein YcfT					Cluster_2362		hypothetical protein
Cluster_1424		liporeleasing system, transmembrane , LolC/E family protein					Cluster_2363		putative membrane protein
Cluster_1425	lolD	liporeleasing system, ATP-binding protein					Cluster_2365		glycosyl transferase 2 family protein
Cluster_1426	lolE	liporeleasing system, transmembrane protein LolE					Cluster_2366		O-antigen ligase like membrane family protein
Cluster_1427		ROK family protein					Cluster_2367		glycosyl transferase 2 family protein
Cluster_1428	cobB	NAD-dependent protein deacylase					Cluster_2368		rhamnosyltransferase family protein
Cluster_1429		binding-protein-dependent transport system inner membrane component family protein					Cluster_2386	wcaF	colanic acid biosynthesis acetyltransferase WcaF
Cluster_143	iadA	beta-aspartyl peptidase					Cluster_2432	rcnR	transcriptional repressor RcnR
Cluster_1430		polyamine ABC transporter, ATP-binding family protein					Cluster_2433		high-affinity nickel-transport family protein
Cluster_1431	pepT	peptidase T domain protein					Cluster_2434		high-affinity nickel-transport family protein	-1.30899
Cluster_1432	pepT	peptidase T	1.31806				Cluster_2435	rcnB	nickel/cobalt homeostasis protein RcnB
Cluster_1433	ycfD	50S ribosomal protein L16 arginine hydroxylase					Cluster_2436		putative type-1 fimbrial domain protein
Cluster_1436		conserved hypothetical protein					Cluster_2437		putative fimbrial domain protein
Cluster_1438		hypothetical protein					Cluster_2438		type VII secretion system (T7SS), usher family protein
Cluster_1439		conserved hypothetical protein					Cluster_2439		gram-negative pili assembly chaperone, C-terminal domain protein	-2.16689
Cluster_144	yjiE	HTH-type transcriptional regulator YjiE					Cluster_2440		conserved hypothetical protein		-1.68174
Cluster_145	iraD	anti-adapter protein IraD					Cluster_2444		putative molybdate metabolism regulator domain protein
Cluster_1453		conserved hypothetical protein					Cluster_2445	molR	molybdate metabolism regulator MolR domain protein
Cluster_1454	phoQ	sensor protein PhoQ					Cluster_2503		cyclic nucleotide-binding domain protein
Cluster_1455	phoP	transcriptional regulatory protein PhoP					Cluster_2561		conserved hypothetical protein
Cluster_1456	purB	adenylosuccinate lyase					Cluster_2562		conserved hypothetical protein
Cluster_1457	hflD	high frequency lysogenization protein HflD					Cluster_2601		conserved hypothetical protein
Cluster_1458	trmU	tRNA (5-methylaminomethyl-2-thiouridylate)-methyltransferase					Cluster_2660		conserved hypothetical protein
Cluster_1459	nudJ	phosphatase NudJ	1.0852				Cluster_2677		conserved hypothetical protein
Cluster_146		putative transposase	-1.80929				Cluster_2679		sucrose-6-phosphate hydrolase family protein
Cluster_1460		pseudouridine synthase family protein					Cluster_2680		periplasmic binding and sugar binding domain of LacI family protein
Cluster_1461	icd	isocitrate dehydrogenase, NADP-dependent					Cluster_2681		gntP permease family protein
Cluster_1466		conserved hypothetical protein					Cluster_2731		WGR domain protein
Cluster_1467		glycine zipper family protein					Cluster_2732		conserved hypothetical protein
Cluster_1468		outer membrane autotransporter barrel domain protein					Cluster_2762		ethanolamine utilization EutA family protein
Cluster_1469	minE	cell division topological specificity factor MinE					Cluster_2789		NADH-Ubiquinone/plastoquinone (complex I), various chains family protein
Cluster_147		conserved hypothetical protein			2.01393		Cluster_2811		conserved hypothetical protein
Cluster_1470	minD	septum site-determining protein MinD					Cluster_2812		glycine zipper 2TM domain protein
Cluster_1471	minC	septum site-determining protein MinC					Cluster_29		pemK-like family protein
Cluster_1476	ycgL	protein YcgL					Cluster_2900		phage integrase family protein
Cluster_1477		fumarylacetoacetate (FAA) hydrolase family protein					Cluster_2901		conserved hypothetical protein
Cluster_1479		flagellin N-methylase family protein					Cluster_295		integrase core domain protein
Cluster_148		bacterial regulatory, gntR family protein					Cluster_30		antidote-toxin recognition MazE family protein
Cluster_1481		haemolysin E family protein					Cluster_302		conserved hypothetical protein
Cluster_1482	umuD	protein UmuD		2.8339			Cluster_3034		mu transposase, C-terminal family protein
Cluster_1484	dsbB	disulfide bond formation protein B					Cluster_3035		mu DNA-binding domain protein
Cluster_1485	nhaB	na+/H+ antiporter NhaB					Cluster_3056		CRISPR-associated endonuclease Cas3-HD
Cluster_1486	fadR	fatty acid metabolism transcriptional regulator FadR					Cluster_309		beta-lactamase superfamily domain protein		-2.22392
Cluster_1487		spoVR like family protein					Cluster_310	hpaA	4-hydroxyphenylacetate catabolism regulatory protein HpaA
Cluster_1488		pyridine nucleotide-disulfide oxidoreductase family protein					Cluster_3141		hypothetical protein
Cluster_1489	alr	alanine racemase					Cluster_3191		SPFH domain / Band 7 family protein
Cluster_149		mannitol dehydrogenase Rossmann domain protein					Cluster_3195		putative lipo domain protein
Cluster_1492		transporter associated domain protein					Cluster_3213		bacterial extracellular solute-binding , 7 family protein
Cluster_1493	ldcA	murein tetrapeptide carboxypeptidase					Cluster_3214		bacterial extracellular solute-binding , 7 family protein
Cluster_1494		transglycosylase SLT domain protein					Cluster_3215		tripartite ATP-independent periplasmic transporters, DctQ component family protein
Cluster_1495	ycgR	flagellar brake protein YcgR					Cluster_3216		TRAP transporter, DctM subunit
Cluster_1496		transglycosylase associated family protein					Cluster_3253		putative ngrB
Cluster_15	glpE	thiosulfate sulfurtransferase GlpE	-1.21132		-1.82149		Cluster_3267		conserved hypothetical protein
Cluster_150	uxuA	mannonate dehydratase					Cluster_3272	glcB	malate synthase G
Cluster_1513	ychF	ribosome-binding ATPase YchF					Cluster_3273		conserved hypothetical protein
Cluster_1514	pth	peptidyl-tRNA hydrolase					Cluster_3274		cysteine-rich domain protein
Cluster_1515		conserved hypothetical protein					Cluster_3275		hypothetical protein
Cluster_1516	dauA	C4-dicarboxylic acid transporter DauA					Cluster_3276		FAD binding domain protein
Cluster_1517	prs	ribose-phosphate pyrophosphokinase					Cluster_3277		FAD linked oxidase, C-terminal domain protein
Cluster_1518	ispE	4-(cytidine 5'-diphospho)-2-C-methyl-D-erythritol kinase	1.05666				Cluster_3278		FAD binding domain protein
Cluster_1519	lolB	outer membrane lipoprotein LolB					Cluster_3279		bacterial regulatory, gntR family protein
Cluster_152	fimH	protein FimH					Cluster_3280		putative dNA-binding transcriptional regulator domain protein
Cluster_1520	hemA	glutamyl-tRNA reductase					Cluster_3281		putative dNA-binding transcriptional regulator
Cluster_1521	prfA	peptide chain release factor 1					Cluster_3282		AMP-binding enzyme family protein
Cluster_1522	prmC	protein-(glutamine-N5) methyltransferase, release factor-specific	1.25246				Cluster_3283		AMP-binding enzyme family protein
Cluster_1523	sirB2	protein sirB2					Cluster_3284		phosphopantetheine attachment site family protein
Cluster_1524		transglutaminase-like superfamily protein					Cluster_3285		hypothetical protein
Cluster_1525	kdsA	3-deoxy-8-phosphooctulonate synthase					Cluster_3286		aminotransferase class I and II family protein
Cluster_1526		toxin Ldr, type I toxin-antitoxin system family protein		1.1388	1.16457		Cluster_3287		putative permease YjgP/YjgQ family protein		-5.33061
Cluster_1527	chaA	sodium/proton antiporter ChaA			-1.17822		Cluster_3288		putative permease YjgP/YjgQ family protein
Cluster_1529		chaC-like family protein					Cluster_3290		conserved hypothetical protein
Cluster_153	fimG	protein FimG					Cluster_3291		polysaccharide biosynthesis family protein
Cluster_1530		dsrE/DsrF-like family protein					Cluster_3292		thymidylate kinase family protein
Cluster_1531		conserved hypothetical protein					Cluster_3293		molybdopterin guanine dinucleotide synthesis B family protein
Cluster_1532		bacterial regulatory, luxR family protein			-1.0276		Cluster_3294		putative aTP-binding protein YghT
Cluster_1533	narX	nitrate/nitrite sensor protein NarX			-1.34288		Cluster_3343	glgS	glycogen synthesis protein GlgS
Cluster_1534		conserved hypothetical protein					Cluster_3374		conserved hypothetical protein
Cluster_1535		nitrate reductase, alpha subunit			-3.28886		Cluster_3395		putative outer membrane fimbrial user protein
Cluster_1536	narH	nitrate reductase, beta subunit	2.93657		-2.20414		Cluster_3436		PTS system, mannose/fructose/sorbose , IIC component family protein
Cluster_1537	narJ	nitrate reductase molybdenum cofactor assembly chaperone	3.53094		-1.86601		Cluster_3437		PTS system, mannose/fructose/sorbose , IID component family protein
Cluster_1538	narI	respiratory nitrate reductase, gamma subunit	3.74045		-1.58652		Cluster_3438		glucosamine-6-phosphate isomerases/6-phosphogluconolactonase family protein
Cluster_1539	purU	formyltetrahydrofolate deformylase					Cluster_3440		fimbrial family protein
Cluster_154	fimF	protein FimF					Cluster_3441		gram-negative pili assembly chaperone, N-terminal domain protein
Cluster_1540		conserved hypothetical protein					Cluster_3584	malG	binding-protein-dependent transport systems inner membrane component
Cluster_1541		patatin-like phospholipase family protein					Cluster_3585		binding-protein-dependent transport system inner membrane component family protein
Cluster_1542	rssB	regulator of RpoS					Cluster_3586	malE	maltose ABC transporter periplasmic protein
Cluster_1543	galU	UTP-glucose-1-phosphate uridylyltransferase					Cluster_3588	lamB	maltoporin
Cluster_1544	hns	DNA-binding protein H-NS					Cluster_3589		maltose operon periplasmic family protein
Cluster_1545		thymidine kinase family protein					Cluster_3660	melB	melibiose carrier protein
Cluster_1546	adhE	aldehyde-alcohol dehydrogenase	1.40985		1.3732		Cluster_3679		ankyrin repeat domain protein
Cluster_1547		marC integral membrane family protein					Cluster_3727		mandelate racemase / muconate lactonizing enzyme, C-terminal domain protein
Cluster_1549		conserved hypothetical protein			1.00693		Cluster_3802		putative transposase
Cluster_1550		bacterial extracellular solute-binding, 5 Middle family protein					Cluster_3803		conserved hypothetical protein
Cluster_1551		binding-protein-dependent transport system inner membrane component family protein					Cluster_3814		N-acylglucosamine 2-epimerase family protein
Cluster_1552	oppC	oligopeptide transport system permease protein OppC					Cluster_3815		aldose 1-epimerase family protein
Cluster_1553		oligopeptide/dipeptide ABC transporter, ATP-binding , C-terminal domain protein					Cluster_3816		glycosyl hydrolases 31 family protein
Cluster_1554		oligopeptide/dipeptide ABC transporter, ATP-binding , C-terminal domain protein					Cluster_3817	gph	sugar (Glycoside-Pentoside-Hexuronide) transporter domain protein
Cluster_1555		conserved hypothetical protein					Cluster_3819		oligogalacturonate-specific porin family protein
Cluster_1556	cls	cardiolipin synthase					Cluster_3820	yihN	inner membrane protein YihN
Cluster_1557	kch	voltage-gated potassium channel Kch					Cluster_3821		xylose isomerase-like TIM barrel family protein	-1.10798
Cluster_1558	yciI	protein YciI					Cluster_3822		UTRA domain protein	-1.9357
Cluster_1559		tonB family C-terminal domain protein					Cluster_3869	yigG	inner membrane protein YigG
Cluster_156		papC N-terminal domain protein					Cluster_3870		conserved hypothetical protein
Cluster_1560		thioesterase superfamily protein					Cluster_3880		DKNYY family protein
Cluster_1561	ispZ	intracellular septation protein A					Cluster_3881		conserved hypothetical protein
Cluster_1562		conserved hypothetical protein					Cluster_3882		conserved hypothetical protein
Cluster_1563	ompW	outer membrane protein W	1.94697		2.76553		Cluster_395		conserved hypothetical protein	1.55015
Cluster_1567	trpA	tryptophan synthase, alpha subunit					Cluster_3950		fimbrial family protein
Cluster_1568	trpB	tryptophan synthase, beta subunit					Cluster_3953		immunoglobulin A1 protease family protein
Cluster_1569		N-(5'phosphoribosyl)anthranilate (PRA) isomerase family protein			-2.14006		Cluster_3958	ade	adenine deaminase
Cluster_157	fimC	chaperone protein FimC					Cluster_396		bacterial transferase hexapeptide family protein		-2.18181
Cluster_1570	trpD	anthranilate phosphoribosyltransferase					Cluster_397	caiD	carnitinyl-CoA dehydratase
Cluster_1572	trpE	anthranilate synthase component I					Cluster_3972	yidI	inner membrane protein YidI
Cluster_1573		PHP domain protein					Cluster_3973		sulfatase family protein
Cluster_1574		tRNA threonylcarbamoyl adenosine modification protein, Sua5/YciO/YrdC/YwlC family					Cluster_3974		sulfatase family protein
Cluster_1575		pseudouridine synthase family protein					Cluster_3975		conserved hypothetical protein
Cluster_1576	cobO	cob(I)yrinic acid a,c-diamide adenosyltransferase					Cluster_3976		bacterial regulatory helix-turn-helix, AraC family protein
Cluster_1577		conserved hypothetical protein					Cluster_398		AMP-binding enzyme family protein
Cluster_1578		putative protease SohB					Cluster_3986		FAD binding domain protein
Cluster_1579	yciN	protein YciN					Cluster_3988	dgoD1	galactonate dehydratase domain protein
Cluster_158		fimbrial family protein					Cluster_3989	dgoD	D-galactonate dehydratase
Cluster_1580	topA	DNA topoisomerase I					Cluster_399	caiB	crotonobetainyl-CoA:carnitine CoA-transferase	1.3805
Cluster_1581		lysR substrate binding domain protein					Cluster_3990	dgoA	2-dehydro-3-deoxy-6-phosphogalactonate aldolase
Cluster_1582		conserved hypothetical protein					Cluster_3991		2-keto-3-deoxy-galactonokinase family protein
Cluster_1583		conserved hypothetical protein	-1.37873				Cluster_3992		bacterial regulatory, gntR family protein
Cluster_1584		putative membrane protein					Cluster_401		transporter, betaine/carnitine/choline transporter family protein	2.15973
Cluster_1585	acnA	aconitate hydratase 1					Cluster_4015		glucosamine-6-phosphate isomerases/6-phosphogluconolactonase family protein	-1.76462
Cluster_1586	ribA	GTP cyclohydrolase-2					Cluster_4016		esterase family protein
Cluster_1587	pgpB	phosphatidylglycerophosphatase B					Cluster_4017	bglH	cryptic outer membrane porin BglH
Cluster_1588	yciS	inner membrane protein YciS					Cluster_4019		PTS system, beta-glucoside-specific IIABC component family protein
Cluster_1589		tetratricopeptide repeat family protein					Cluster_402		electron transfer flavodomain protein
Cluster_159		fimbrial family protein					Cluster_4026		type VII secretion system (T7SS), usher family protein
Cluster_1590	pyrF	orotidine 5'-phosphate decarboxylase	1.08048				Cluster_403		electron transfer flavoFAD-binding domain protein
Cluster_1591		conserved hypothetical protein	1.35283				Cluster_4036		putative transposase
Cluster_1592		glycine zipper 2TM domain protein	-1.35764				Cluster_4037		hypothetical protein
Cluster_1593		deoR-like helix-turn-helix domain protein					Cluster_4040	shiB	superfamily I DNA helicase
Cluster_1594		putative uPF0509 protein YciZ					Cluster_4041		anaphase-promoting complex, cyclosome, subunit 3 family protein
Cluster_1595		EAL domain protein					Cluster_4074		glycosyl transferases group 1 family protein
Cluster_1597		RNase II stability modulator domain protein					Cluster_4075		O-Antigen ligase family protein
Cluster_1598	rnb	exoribonuclease II					Cluster_4076	waaL	ligase domain protein
Cluster_1599		putative amidase/amidotransferase	-1.44859				Cluster_4081		conserved hypothetical protein
Cluster_16	glpG	rhomboid family protease GlpG					Cluster_4144		integrase core domain protein
Cluster_160		phage integrase family protein					Cluster_4196		putative permease family protein
Cluster_1600	fabI	enoyl-[acyl-carrier-protein] reductase [NADH] FabI	-1.01096				Cluster_4213		bacterial regulatory, luxR family protein
Cluster_1601		conserved hypothetical protein					Cluster_4214		gram-negative pili assembly chaperone, C-terminal domain protein
Cluster_1602		ABC transporter family protein					Cluster_4215		type VII secretion system (T7SS), usher family protein		-1.4785
Cluster_1603		oligopeptide/dipeptide ABC transporter, ATP-binding , C-terminal domain protein					Cluster_4216		hypothetical protein	-1.20277
Cluster_1604	sapC	peptide transport system permease protein SapC					Cluster_4217		bacterial regulatory, luxR family protein
Cluster_1605	sapB	peptide transport system permease protein SapB					Cluster_4218		transcriptional regulatory , C terminal family protein
Cluster_1606		bacterial extracellular solute-binding, 5 Middle family protein					Cluster_4219		putative lipoprotein
Cluster_1608	puuP	putrescine importer PuuP					Cluster_4258		binding-protein-dependent transport system inner membrane component family protein
Cluster_1609	puuA	gamma-glutamylputrescine synthetase PuuA					Cluster_4454		uvrD/REP helicase N-terminal domain protein
Cluster_161		phage integrase family protein		-2.28772			Cluster_4458	ospG	protein kinase OspG
Cluster_1610		peptidase C26 family protein					Cluster_4466		plasmid stabilisation system family protein
Cluster_1611	puuR	HTH-type transcriptional regulator PuuR					Cluster_4467		ribbon-helix-helix , copG family protein
Cluster_1613	puuB	gamma-glutamylputrescine oxidoreductase					Cluster_4468		conserved hypothetical protein
Cluster_1614	gabT	4-aminobutyrate transaminase					Cluster_4469		putative peptidoglycan binding domain protein
Cluster_1615	pspF	psp operon transcriptional activator	-1.6963				Cluster_4538		putative oRF94
Cluster_1616	pspA	phage shock protein A					Cluster_4539		integrase core domain protein
Cluster_1617	pspB	phage shock protein B					Cluster_4543		putative reverse transcriptase domain protein	1.64281
Cluster_1618	pspC	phage shock protein C					Cluster_4547		transcriptional regulator, AraC family domain protein
Cluster_1619		phage shock PspD family protein					Cluster_4548		bacterial regulatory helix-turn-helix, AraC family protein
Cluster_162		oligogalacturonate-specific porin family protein					Cluster_4567		hypothetical protein
Cluster_1620	pspE	thiosulfate sulfurtransferase PspE					Cluster_4568		immunoglobulin A1 protease family protein
Cluster_163		mutatrotase, YjhT family protein	1.07971				Cluster_4569		outer membrane autotransporter barrel domain protein
Cluster_1639		conserved hypothetical protein					Cluster_4570		bacterial dnaA family protein		-1.17838
Cluster_164		conserved hypothetical protein	-2.10029				Cluster_4588		transposase DDE domain protein
Cluster_1640		conserved hypothetical protein	1.28551				Cluster_568		impA-related N-terminal family protein
Cluster_1641	tyrR	transcriptional regulatory protein TyrR					Cluster_569		conserved hypothetical protein
Cluster_1642	tpx	thiol peroxidase	-2.07439		-2.11435		Cluster_570		conserved hypothetical protein
Cluster_1643	ycjG	L-Ala-D/L-Glu epimerase					Cluster_571		gene 25-like lysozyme family protein
Cluster_1644		zinc carboxypeptidase family protein					Cluster_572		impE family protein
Cluster_1646		alpha/beta superfamily hydrolase domain protein					Cluster_573		conserved hypothetical protein	-1.2681
Cluster_1647		transposase family protein					Cluster_574		conserved hypothetical protein	-1.10413
Cluster_1648		carboxymethylenebutenolidase domain protein					Cluster_576		lipoRz1 family protein
Cluster_1649		prolyl oligopeptidase family protein					Cluster_607		conserved hypothetical protein
Cluster_1650		bacterial regulatory helix-turn-helix , lysR family protein					Cluster_618		conserved hypothetical protein
Cluster_1658		conserved hypothetical protein			-1.29972		Cluster_619		conserved hypothetical protein
Cluster_1659		conserved hypothetical protein					Cluster_620		rhs element Vgr family protein		-4.85264
Cluster_1661		integrase core domain protein					Cluster_621		conserved hypothetical protein
Cluster_1663		putative tail fiber assembly domain protein					Cluster_622		PAAR motif family protein
Cluster_1664		caudovirales tail fibre assembly family protein					Cluster_623		RHS Repeat family protein
Cluster_1666		fecCD transport family protein					Cluster_624		RHS repeat-associated core domain protein
Cluster_1667		fecCD transport family protein					Cluster_625		putative integron gene cassette domain protein
Cluster_1668		ABC transporter family protein					Cluster_6355		yjcF domain protein
Cluster_1669		periplasmic solute binding family protein	-1.40925				Cluster_6356		pentapeptide repeats family protein
Cluster_1679	ipaH3	E3 ubiquitin-protein ligase ipaH3					Cluster_6358		conserved hypothetical protein
Cluster_1680		calcineurin-like phosphoesterase family protein					Cluster_6360		shET2 enterotoxin, N-terminal region family protein
Cluster_1682		conserved hypothetical protein					Cluster_6372	gph	sugar (Glycoside-Pentoside-Hexuronide) transporter domain protein
Cluster_1683		conserved hypothetical protein					Cluster_6373		MFS/sugar transport family protein
Cluster_1684		NOL1/NOP2/sun family RNA methylase domain protein					Cluster_6376		DKNYY family protein
Cluster_1685		mce related family protein					Cluster_6383	bglG	cryptic beta-glucoside bgl operon antiterminator		-2.45145
Cluster_1688		mce related family protein					Cluster_6385		esterase family protein
Cluster_1689		integral membrane , PqiA family protein					Cluster_6386		glycoside hydrolase family 13 domain protein
Cluster_1690		paraquat-inducible A family protein					Cluster_6387		conserved hypothetical protein
Cluster_1691	msrC	free methionine-R-sulfoxide reductase					Cluster_6388		conserved hypothetical protein
Cluster_1692	proQ	proP effector					Cluster_6389	cbrB	inner membrane CbrB domain protein
Cluster_1693	prc	tail-specific protease					Cluster_639	yafN	antitoxin YafN
Cluster_1694	htpX	protease HtpX					Cluster_6390		HAD hydrolase, IA, variant 1 family protein
Cluster_1695		sugar (and other) transporter family protein	1.26423				Cluster_6391		conserved hypothetical protein
Cluster_1696	kdgR	transcriptional regulator KdgR					Cluster_6392		conserved hypothetical protein
Cluster_1697		yobH-like family protein					Cluster_6393		mandelate racemase / muconate lactonizing enzyme, N-terminal domain protein
Cluster_1698		yebO-like family protein					Cluster_6397		sulfatase family protein
Cluster_1699	cspC	cold shock-like protein CspC					Cluster_640	yafO	mRNA interferase YafO
Cluster_17	glpR	glycerol-3-phosphate regulon repressor					Cluster_6407		O-Antigen ligase family protein
Cluster_170	ahr	aldehyde reductase Ahr					Cluster_6414		putative permease family protein
Cluster_1700	rlmA	23S rRNA (guanine(745)-N(1))-methyltransferase					Cluster_6418		O-Antigen ligase family protein
Cluster_1701		conserved hypothetical protein					Cluster_6419		type VII secretion system (T7SS), usher family protein
Cluster_1704		conserved hypothetical protein					Cluster_6420		type VII secretion system (T7SS), usher family protein
Cluster_1705		PTS system, mannose/fructose/sorbose , IID component family protein	2.77693				Cluster_6438		hypothetical protein
Cluster_1706		PTS system, mannose/fructose/sorbose , IIC component family protein	2.36072				Cluster_6453		fimbrial family protein
Cluster_1707		PTS system, mannose/fructose/sorbose , IIB component family protein	1.9692				Cluster_6457	ygiZ	inner membrane protein YgiZ
Cluster_1708		conserved hypothetical protein					Cluster_6460		NAD dependent epimerase/dehydratase family protein
Cluster_171		conserved hypothetical protein					Cluster_6463	glcD	glycolate oxidase, subunit GlcD
Cluster_1710		transporter associated domain protein					Cluster_6464		cysteine-rich domain protein
Cluster_1712		L-serine ammonia-lyase					Cluster_6466		TRAP transporter, DctM subunit
Cluster_1713		NUDIX domain protein					Cluster_6467		putative membrane protein
Cluster_1714	pabB	aminodeoxychorismate synthase, component I					Cluster_6468		bacterial extracellular solute-binding , 7 family protein
Cluster_1715		conserved hypothetical protein					Cluster_653		conserved hypothetical protein
Cluster_1716		conserved hypothetical protein					Cluster_6557		conserved hypothetical protein
Cluster_1717		endoribonuclease L-PSP family protein					Cluster_6562		conserved hypothetical protein
Cluster_1718	yeaZ	tRNA threonylcarbamoyl adenosine modification protein YeaZ					Cluster_6571		chlamydia polymorphic membrane (Chlamydia_PMP) repeat family protein
Cluster_1719		outer membrane lipo, Slp family protein					Cluster_6573		conserved hypothetical protein
Cluster_172		conserved hypothetical protein					Cluster_6574		conserved hypothetical protein
Cluster_1720	fadD	long-chain-fatty-acid--CoA ligase					Cluster_6590		cyclic nucleotide-binding domain protein
Cluster_1721	rnd	ribonuclease D					Cluster_6599		SPFH domain / Band 7 family protein
Cluster_1722		oxidoreductase NAD-binding domain protein					Cluster_6615		site-specific recombinase, phage integrase family domain protein
Cluster_1723		ring hydroxylating alpha subunit family protein	-1.35087				Cluster_6629		fimbrial family protein
Cluster_1726		conserved hypothetical protein	1.08535				Cluster_6631	rcnA	nickel/cobalt efflux system RcnA
Cluster_1727		conserved hypothetical protein					Cluster_6648		conserved hypothetical protein
Cluster_1729		bacterial regulatory helix-turn-helix, AraC family protein					Cluster_6649		putative membrane protein
Cluster_173	lptG	lipopolysaccharide export system permease protein LptG					Cluster_6650		conserved hypothetical protein
Cluster_1730		conserved hypothetical protein	1.8504				Cluster_6665		lysR substrate binding domain protein
Cluster_1731		ybaK / prolyl-tRNA synthetases associated domain protein					Cluster_6670	amn	AMP nucleosidase
Cluster_1733		prkA AAA domain protein					Cluster_6684		putative dGTPase domain protein
Cluster_1734	mipA	mltA-interacting protein	-1.26179	1.73935			Cluster_6686		napC/NirT cytochrome c , N-terminal region family protein
Cluster_1735		aldo/keto reductase family protein					Cluster_6697		bacteriophage lambda integrase, N-terminal domain protein
Cluster_1736		putative glucose-6-phosphate 1-epimerase	1.99662				Cluster_6698		excisionase-like family protein
Cluster_1737	gap	glyceraldehyde-3-phosphate dehydrogenase, type I	1.07544				Cluster_670		conserved hypothetical protein
Cluster_1738	msrB	peptide methionine sulfoxide reductase MsrB	-1.16006		-1.63905		Cluster_6700		putative bacteriophage domain protein
Cluster_1739		conserved hypothetical protein	-2.30901		-1.47756		Cluster_6701		AAA domain protein
Cluster_174	lptF	lipopolysaccharide export system permease protein LptF					Cluster_6704		conserved hypothetical protein
Cluster_1749		isochorismatase family protein					Cluster_6705		conserved hypothetical protein
Cluster_175	pepA	cytosol aminopeptidase					Cluster_6731		ash family protein
Cluster_1750	ansA	L-asparaginase 1					Cluster_6732		conserved hypothetical protein
Cluster_1751	sppA	signal peptide peptidase SppA, 67K type					Cluster_6746		leucine Rich repeats family protein
Cluster_1752		putative NAD(P)H nitroreductase YdjA					Cluster_6747		conserved hypothetical protein
Cluster_1753	selD	selenide, water dikinase					Cluster_6756		transposase family domain protein
Cluster_1754	topB	DNA topoisomerase 3					Cluster_6759		major Facilitator Superfamily protein
Cluster_1756	gdhA	NADP-specific glutamate dehydrogenase					Cluster_6763		bestrophin, RFP-TM, chloride channel family protein
Cluster_1757		hypothetical protein	1.59349				Cluster_6765		putative sugar-binding domain protein
Cluster_1758		conserved hypothetical protein					Cluster_6767		mandelate racemase / muconate lactonizing enzyme, C-terminal domain protein
Cluster_1759	nudG	CTP pyrophosphohydrolase	-1.14226				Cluster_6770		conserved hypothetical protein
Cluster_176		DNA polymerase III chi subunit, HolC family protein					Cluster_6787		putative oxidoreductase
Cluster_1760		CDP-alcohol phosphatidyltransferase family protein					Cluster_6789	ydiM	inner membrane transport protein YdiM
Cluster_1761		rhodanese-like domain protein	2.17344				Cluster_6797		conserved hypothetical protein
Cluster_1762	ynjE	thiosulfate sulfurtransferase YnjE domain protein					Cluster_6798	chbR	HTH-type transcriptional regulator ChbR
Cluster_1763		ABC transporter family protein					Cluster_6799	celB	PTS system, cellobiose-specific IIC component
Cluster_1764		binding-protein-dependent transport system inner membrane component family protein					Cluster_6803		aldo/keto reductase family protein
Cluster_1766	ynjC	ABC transporter, permease domain protein					Cluster_6804		aldo/keto reductase family protein		-1.67735
Cluster_1767		bacterial extracellular solute-binding family protein					Cluster_6805		iolS domain protein
Cluster_1769		conserved hypothetical protein					Cluster_6812		mu DNA-binding domain protein
Cluster_177	valS	valine--tRNA ligase					Cluster_6813		bacteriophage CI repressor helix-turn-helix domain protein
Cluster_1770		carboxymuconolactone decarboxylase family protein					Cluster_6815		transposase family protein
Cluster_1772		conserved hypothetical protein	1.20649				Cluster_6816		homeo-like domain protein
Cluster_1774	xth	exodeoxyribonuclease III					Cluster_6820		cytidylyltransferase family protein
Cluster_1775		aminotransferase class-III family protein					Cluster_6822	ydbD	glucosyl hydrolase, family 38 domain protein
Cluster_1776		aminotransferase class-III family protein					Cluster_6823		putative bacteriophage cohesive ends
Cluster_1777	astA	arginine N-succinyltransferase					Cluster_6827	ompG	outer membrane protein G
Cluster_1778	astD	succinylglutamic semialdehyde dehydrogenase					Cluster_6829		glycosyl hydrolase family 65 central catalytic domain protein
Cluster_1779		succinylarginine dihydrolase family protein					Cluster_6843		ftsJ-like methyltransferase family protein
Cluster_1780		succinylarginine dihydrolase family protein					Cluster_6844		outer membrane insertion C-terminal signal domain protein
Cluster_1781	astE	succinylglutamate desuccinylase					Cluster_6847		leucine rich repeat family protein
Cluster_1782	spy	envelope stress induced periplasmic protein					Cluster_6853	ymgF	inner membrane YmgF domain protein
Cluster_1783	ves	protein Ves					Cluster_6859		phage Terminase family protein
Cluster_1784	cho	excinuclease cho	-1.30594				Cluster_6860		phage Terminase family protein
Cluster_1785	nadE	NAD+ synthetase					Cluster_6861		phage terminase, small subunit, P27 family
Cluster_1786		smpA / OmlA family protein					Cluster_6862		phage gp6-like head-tail connector family protein
Cluster_1787	chbB	N,N'-diacetylchitobiose-specific phosphotransferase enzyme IIB component					Cluster_6863		phage portal protein, HK97 family
Cluster_179	rraB	regulator of ribonuclease activity B					Cluster_6864		phage major capsid protein, HK97 family
Cluster_1797		sodium:dicarboxylate symporter family protein					Cluster_6875		resolvase, N terminal domain protein
Cluster_1798		sodium:dicarboxylate symporter family protein	-3.06868				Cluster_6880	csgA	major curlin subunit domain protein
Cluster_1799	ydjM	inner membrane protein YdjM					Cluster_6881		putative membrane domain protein
Cluster_18		sigma-54 interaction domain protein					Cluster_6903		fimbrial family protein
Cluster_180	argF	ornithine carbamoyltransferase					Cluster_6955		mu DNA-binding domain protein
Cluster_1800	yniC	2-deoxyglucose-6-phosphate phosphatase					Cluster_6970		heavy metal sensor kinase family protein
Cluster_1801		yniB-like family protein					Cluster_6971		glycosyl transferase group 2 family protein
Cluster_1802		conserved hypothetical protein					Cluster_6980	ylbA	ureidoglycine aminohydrolase domain protein
Cluster_1803	pfkB	6-phosphofructokinase isozyme 2					Cluster_7000		flagellin structural ; domain protein
Cluster_1804		conserved hypothetical protein					Cluster_702		putative periplasmic protein
Cluster_1805		conserved hypothetical protein					Cluster_704		putative acetyltransferase domain protein
Cluster_1806		ankyrin repeat family protein					Cluster_705		conserved hypothetical protein
Cluster_1808	thrS	threonine--tRNA ligase					Cluster_7050		type VI secretion system Vgr family domain protein
Cluster_1809	infC	translation initiation factor IF-3					Cluster_7056		impE family protein
Cluster_1810	rpmI	ribosomal protein L35	-1.22411	1.41729			Cluster_7063		fimbrial family protein
Cluster_1811	rplT	ribosomal protein L20	-1.13774				Cluster_7084		peptidase S49 family domain protein
Cluster_1812	pheS	phenylalanine--tRNA ligase, alpha subunit					Cluster_7109		conserved hypothetical protein
Cluster_1813	pheT	phenylalanine--tRNA ligase, beta subunit					Cluster_7127		transposase family protein
Cluster_1814	ihfA	integration host factor, alpha subunit					Cluster_7136		transposase DDE domain protein
Cluster_1815		fecCD transport family protein					Cluster_7150	sepA	serine protease SepA autotransporter
Cluster_1816		glutathione peroxidase family protein					Cluster_7166		transposase domain protein
Cluster_1817	btuD	vitamin B12 import ATP-binding protein BtuD					Cluster_7168		integrase core domain protein
Cluster_1818		nlpC/P60 family protein					Cluster_7169		transposase OrfAB domain protein
Cluster_1819		putative anti-FlhC(2)FlhD(4) factor YdiV					Cluster_7171		putative transposase
Cluster_182	tabA	toxin-antitoxin biofilm protein TabA					Cluster_7172		transposase for IS1330 domain protein
Cluster_1820		conserved hypothetical protein					Cluster_7188		transposase family protein
Cluster_1821		hemin uptake hemP family protein					Cluster_7190		HTH-like domain protein
Cluster_1822		3-deoxy-7-phosphoheptulonate synthase					Cluster_784	allC	allantoate amidohydrolase	-1.16561
Cluster_1823	ppsR	phosphoenolpyruvate synthase regulatory protein					Cluster_796		papC N-terminal domain protein
Cluster_1824	ppsA	phosphoenolpyruvate synthase					Cluster_799		putative n5-glutamine methyltransferase
Cluster_1825		AMP-binding enzyme family protein					Cluster_800		bacteriophage N adsorption A C-term family protein
Cluster_1826		putative ferredoxin ydiT					Cluster_801		TPR repeat family protein
Cluster_1827		FAD dependent oxidoreductase family protein					Cluster_802		tetratricopeptide repeat family protein
Cluster_1828		electron transfer flavodomain protein					Cluster_803		hypothetical protein
Cluster_183		bacterial regulatory, tetR family protein	-1.10171				Cluster_804		glycosyl transferase group 2 family protein
Cluster_1830		araC-like ligand binding domain protein					Cluster_810		pectate lyase superfamily protein
Cluster_1831		hypothetical protein					Cluster_822		integrase core domain protein
Cluster_1832		bacterial regulatory helix-turn-helix, AraC family protein					Cluster_905		fimbrial family protein
Cluster_1833	safA	two-component-system connector protein SafA					Cluster_906		type VII secretion system (T7SS), usher family protein
Cluster_1834	ydeP	ydeP domain protein					Cluster_907		gram-negative pili assembly chaperone, C-terminal domain protein
Cluster_1835	ydeP	acid resistance domain protein					Cluster_908		conserved hypothetical protein
Cluster_1836		molybdopterin oxidoreductase family protein	3.00739				Cluster_909		fimbrial family protein
Cluster_1838		lysis S family protein					Cluster_920		toxin SymE, type I toxin-antitoxin system family protein
Cluster_1839		conserved hypothetical protein					Cluster_926		potassium-transporting ATPase A subunit
Cluster_184		short chain dehydrogenase family protein					Cluster_927	kdpB	K+-transporting ATPase, B subunit
Cluster_1840		putative anti-adapter protein IraM					Cluster_928		HAD ATPase, P-type, IC family protein
Cluster_1841		antitermination family protein					Cluster_971		sel1 repeat family protein
Cluster_1843		endodeoxyribonuclease RusA family protein					Cluster_998		mu DNA-binding domain protein
Cluster_1848		hok/gef family protein	1.57769				Cluster_999	A	transposase
Cluster_185		endoribonuclease L-PSP family protein
Cluster_1851		integrase core domain protein
Cluster_1852		integrase core domain protein
Cluster_1854		mannitol dehydrogenase C-terminal domain protein
Cluster_1855		putative selenoprotein YdfZ
Cluster_1857	ydfG	NADP-dependent 3-hydroxy acid dehydrogenase YdfG
Cluster_1858		peptidase M3 family protein
Cluster_1859		competence/damage-inducible CinA C-terminal domain protein
Cluster_186		pyrBI operon leader peptide family protein
Cluster_1865		marB family protein	-1.66041
Cluster_1866	marA	multiple antibiotic resistance protein MarA
Cluster_1867	marR	multiple antibiotic resistance protein MarR
Cluster_1868		marC integral membrane family protein
Cluster_1869	sotB	sugar efflux transporter	1.09358
Cluster_187	pyrB	aspartate carbamoyltransferase	1.23599
Cluster_1872	glsA	glutaminase A
Cluster_1873		diguanylate cyclase domain protein
Cluster_1875		transposase family protein
Cluster_1876		conserved hypothetical protein
Cluster_188	pyrI	aspartate carbamoyltransferase, regulatory subunit
Cluster_189	ridA	enamine/imine deaminase	-1.03926
Cluster_1893		acetyltransferase family protein		-2.09878
Cluster_1894		conserved hypothetical protein			1.14038
Cluster_1895		molybdopterin oxidoreductase Fe4S4 domain protein	1.49683
Cluster_19		conserved hypothetical protein
Cluster_190	mgtA	magnesium-translocating P-type ATPase
Cluster_191		PTS system, glucose-like IIB component domain protein	1.24909
Cluster_1910	dmsD	tat proofreading chaperone DmsD
Cluster_1911	clcB	voltage-gated ClC-type chloride channel ClcB	1.0299
Cluster_1912	bioD	dethiobiotin synthase
Cluster_1913	mlc	protein mlc
Cluster_1914		lysR substrate binding domain protein
Cluster_1918		trypsin family protein
Cluster_1919		small Multidrug Resistance family protein
Cluster_192		PTS system, maltose and glucose-specific subfamily, IIC component domain protein
Cluster_1920		small Multidrug Resistance family protein
Cluster_1921	tqsA	AI-2 transport protein TqsA
Cluster_1922	pntB	NAD(P) transhydrogenase subunit beta
Cluster_1923	pntA	NAD(P)(+) transhydrogenase (AB-specific), alpha subunit
Cluster_1924	ydgH	protein YdgH
Cluster_1925		putative arginine/ornithine antiporter
Cluster_1926	folM	dihydrofolate reductase FolM
Cluster_1927	rstA	transcriptional regulatory protein RstA
Cluster_1929	rstB	sensor protein RstB
Cluster_193	treC	alpha,alpha-phosphotrehalase	1.39411
Cluster_1930	tus	DNA replication terminus site-binding protein
Cluster_1931	fumC	fumarate hydratase, class II	-2.14497
Cluster_1932	fumA	fumarate hydratase class I, aerobic
Cluster_1933	manA	mannose-6-phosphate isomerase, class I
Cluster_1934	ydgA	protein YdgA
Cluster_1935		conserved hypothetical protein
Cluster_1936	uidC	membrane-associated UidC domain protein
Cluster_1937	uidC	membrane-associated domain protein
Cluster_1938	gph	glycoside/pentoside/hexuronide transporter domain protein
Cluster_1939	gph	sugar (Glycoside-Pentoside-Hexuronide) transporter domain protein
Cluster_194	nrdD	anaerobic ribonucleoside-triphosphate reductase
Cluster_1941		periplasmic binding and sugar binding domain of LacI family protein
Cluster_1942		bacterial regulatory, lacI family protein
Cluster_1943		PTS system, maltose and glucose-specific subfamily, IIC component domain protein
Cluster_1944	malY	protein MalY
Cluster_1945	add	adenosine deaminase
Cluster_1946		oxidoreductase , NAD-binding Rossmann fold family protein
Cluster_1947	cnu	oriC-binding nucleoid-associated protein			-1.3434
Cluster_1948	ydgK	inner membrane protein YdgK
Cluster_1949		electron transport complex, RnfABCDGE type, A subunit
Cluster_195	nrdG	anaerobic ribonucleoside-triphosphate reductase activating protein	1.26247
Cluster_1950		electron transport complex, RnfABCDGE type, B subunit
Cluster_1951		electron transport complex, RnfABCDGE type, C subunit
Cluster_1952		electron transport complex, RnfABCDGE type, D subunit
Cluster_1953		electron transport complex, RnfABCDGE type, G subunit
Cluster_1954		electron transport complex, RnfABCDGE type, E subunit			-1.84592
Cluster_1955	nth	endonuclease III	-1.30097
Cluster_1956		H+ symporter) family protein
Cluster_1957	gstA	glutathione S-transferase GstA	-1.13116
Cluster_1958		pyridoxal kinase
Cluster_1959	tyrS	tyrosine--tRNA ligase
Cluster_196	cybC	soluble cytochrome b562	-1.21232
Cluster_1960	pdxH	pyridoxamine 5'-phosphate oxidase
Cluster_1961		membrane-bound lysozyme-inhibitor of c-type lysozyme family protein
Cluster_1963	anmK	anhydro-N-acetylmuramic acid kinase
Cluster_1964	slyB	outer membrane lipoprotein SlyB
Cluster_1965		marR family protein
Cluster_1966		conserved hypothetical protein
Cluster_1967		efflux transporter, RND family, MFP subunit
Cluster_1968		fusaric acid resistance family protein
Cluster_1969		fusaric acid resistance family protein
Cluster_197	pmbA	protein PmbA
Cluster_1970		fusaric acid resistance family protein
Cluster_1972	ydhF	oxidoreductase YdhF
Cluster_1973		conserved hypothetical protein
Cluster_1974	nemR	HTH-type transcriptional repressor NemR
Cluster_1975	nemA	N-ethylmaleimide reductase
Cluster_1976	gloA	lactoylglutathione lyase
Cluster_1977	rnt	ribonuclease T
Cluster_1978		type III restriction enzyme, res subunit
Cluster_1979		DEAD/H associated family protein
Cluster_198		conserved hypothetical protein
Cluster_1981		transposase, IS605 OrfB family
Cluster_1982		transposase IS200 like family protein
Cluster_1983	grxD	monothiol glutaredoxin, Grx4 family
Cluster_1984	mepH	murein DD-endopeptidase MepH
Cluster_1985	sodB	superoxide dismutase [Fe]			-1.4976
Cluster_1986	ydhP	inner membrane transport protein YdhP
Cluster_1987		putative membrane protein
Cluster_1988		bacterial regulatory, lacI family protein	1.00569
Cluster_1989		periplasmic binding protein-like domain protein
Cluster_199	mpl	L-alanyl-gamma-D-glutamyl-meso-diaminopimelate ligase
Cluster_1990		lysR substrate binding domain protein
Cluster_1991		bacterial regulatory helix-turn-helix , lysR family protein
Cluster_1992		drug resistance transporter, Bcr/CflA subfamily protein
Cluster_1993	cfa	cyclopropane-fatty-acyl-phospholipid synthase
Cluster_1994	ribE	riboflavin synthase, alpha subunit
Cluster_1995	mdtK	multidrug resistance protein MdtK
Cluster_1997		putative monooxygenase YdhR
Cluster_2		conserved hypothetical protein
Cluster_20	rtcA	RNA 3'-phosphate cyclase
Cluster_200		fructose-1-6-bisphosphatase family protein
Cluster_2005		conserved hypothetical protein
Cluster_2006	pyk	pyruvate kinase
Cluster_2007	lpp	major outer membrane lipoprotein Lpp
Cluster_2008		putative L,D-transpeptidase YnhG
Cluster_2009	sufE	cysteine desulfuration protein SufE
Cluster_201		fructose-1-6-bisphosphatase family protein
Cluster_2010	sufS	cysteine desulfurase	-1.54558
Cluster_2011	sufD	feS assembly protein SufD	-1.98226
Cluster_2012	sufC	feS assembly ATPase SufC	-2.36039
Cluster_2013	sufB	feS assembly protein SufB		2.80179
Cluster_2014	sufA	feS assembly scaffold SufA
Cluster_2015		conserved hypothetical protein
Cluster_2016	ydiI	esterase YdiI
Cluster_2017		FAD linked oxidase, C-terminal domain protein
Cluster_2019		conserved hypothetical protein
Cluster_202		branched-chain amino acid transport system / permease component family protein
Cluster_2022	ydiB	quinate/shikimate dehydrogenase
Cluster_2023	aroD	3-dehydroquinate dehydratase
Cluster_2024		putative IS1 encoded domain protein
Cluster_2025		type I phosphodiesterase / nucleotide pyrophosphatase family protein
Cluster_2026		anaerobic sulfatase maturase
Cluster_2027		ABC transporter transmembrane region 2 family protein
Cluster_2028		ABC transporter family protein
Cluster_203		branched-chain amino acid transport system / permease component family protein
Cluster_2030		glutamate decarboxylase	2.90298	-1.7498	1.77801
Cluster_2031	gadC	gamma-aminobutyrate antiporter	1.86825
Cluster_2032		conserved hypothetical protein
Cluster_2034		EAL domain protein
Cluster_2035		D-alanyl-D-alanine carboxypeptidase family protein
Cluster_2036		putative D,D-dipeptide transport system permease protein DdpC
Cluster_2037		oligopeptide/dipeptide ABC transporter, ATP-binding , C-terminal domain protein
Cluster_2038		ABC transporter family protein
Cluster_2039	osmC	peroxiredoxin OsmC
Cluster_204		putative membrane protein
Cluster_2040	maeA	NAD-dependent malic enzyme
Cluster_2041	adhP	alcohol dehydrogenase, propanol-preferring
Cluster_2042	higA	addiction module antidote protein, HigA family	-1.96071
Cluster_2043		formate dehydrogenase, gamma subunit	3.30601
Cluster_2044	fdxH	formate dehydrogenase, beta subunit	2.73519
Cluster_2045		formate dehydrogenase, alpha subunit	1.92886		-1.50272
Cluster_2046		molybdopterin oxidoreductase Fe4S4 domain protein			-2.63408
Cluster_2047		eamA-like transporter family protein
Cluster_205		ABC transporter family protein
Cluster_2053	narZ	nitrate reductase 2 (NRZ), alpha subunit domain protein
Cluster_2054		molybdopterin oxidoreductase family protein
Cluster_2059		putative alcohol dehydrogenase
Cluster_206		periplasmic binding and sugar binding domain of LacI family protein
Cluster_2060	yncA	N-acyltransferase YncA	-2.74746
Cluster_2062		conserved hypothetical protein
Cluster_2063		conserved hypothetical protein			-4.79484
Cluster_2068		transposase family protein
Cluster_2069		putative transposase
Cluster_207		sugar transporter subunit: periplasmic-binding component of ABC superfamily domain protein
Cluster_2070		putative transposase family protein
Cluster_2071		putative transposase family protein
Cluster_2072	tehB	tellurite resistance protein TehB	1.4924		1.41154
Cluster_2073	tehA	tellurite resistance protein TehA	1.48012	1.64352	1.65359
Cluster_2075	rimL	ribosomal-protein-serine acetyltransferase
Cluster_2076		conserved hypothetical protein	1.07392		1.00012
Cluster_2077		periplasmic glucan biosynthesis , MdoG family protein
Cluster_2078		conserved hypothetical protein
Cluster_2079		lysR substrate binding domain protein	-1.85085
Cluster_208	ppa	inorganic pyrophosphatase
Cluster_2083		transposase family protein
Cluster_2084		hok/gef family protein	1.50274
Cluster_2085		cytochrome b(N-terminal)/b6/petB family protein	-1.06659
Cluster_2086		glyceraldehyde 3-phosphate dehydrogenase, NAD binding domain protein	-1.24244
Cluster_2087		glyceraldehyde 3-phosphate dehydrogenase, C-terminal domain protein
Cluster_2088	aldA	lactaldehyde dehydrogenase
Cluster_2089	ydcF	YdcF domain protein
Cluster_209	ytfP	gamma-glutamylcyclotransferase family protein ytfP
Cluster_2090		transposase family protein
Cluster_2091		integrase core domain protein
Cluster_2092		integrase core domain protein
Cluster_2093	hrpA	ATP-dependent helicase HrpA
Cluster_2094	azoR	FMN-dependent NADH-azoreductase
Cluster_2095		dual specificity phosphatase, catalytic domain protein
Cluster_2096		PAP2 superfamily protein
Cluster_2097		methyltransferase family protein
Cluster_21		bacterial regulatory, luxR family protein
Cluster_210	msrA	peptide methionine sulfoxide reductase MsrA
Cluster_2101		META domain protein
Cluster_2102	ldhA	D-lactate dehydrogenase
Cluster_2103		dicarboxylate transport family protein
Cluster_2104		ynbE-like lipofamily protein
Cluster_2105		conserved hypothetical protein
Cluster_2106	nifJ	ferredoxin (flavodoxin) oxidoreductase
Cluster_2107	ompN	outer membrane protein N
Cluster_2108		gram-negative porin family protein
Cluster_2109		universal stress family protein
Cluster_211		conserved hypothetical protein
Cluster_2110		PP-loop family protein
Cluster_2112	zntB	zinc transport protein ZntB		-2.24964
Cluster_2113		sensory box protein
Cluster_2114		diguanylate cyclase domain protein	1.01072
Cluster_2115		smr domain protein
Cluster_2116		putative DNA endonuclease SmrA domain protein
Cluster_2119		putative transposase for insertion sequence element IS801 domain protein
Cluster_212		conserved hypothetical protein
Cluster_2122	ogt	methylated-DNA--protein-cysteine methyltransferase
Cluster_2123	fnr	fumarate and nitrate reduction regulatory protein
Cluster_2124	uspE	universal stress protein E
Cluster_2126	ynaI	low conductance mechanosensitive channel YnaI
Cluster_2127	mppA	periplasmic murein peptide-binding protein
Cluster_2128		lysR substrate binding domain protein
Cluster_2129		integrase core domain protein
Cluster_213		conserved hypothetical protein
Cluster_2130		putative transposase for insertion sequence element IS3411
Cluster_2134		copper resistance D family protein
Cluster_2135	yebZ	inner membrane YebZ domain protein
Cluster_2136	yobA	protein YobA	-1.61179
Cluster_2137	holE	DNA polymerase III subunit theta
Cluster_2138		carbon-nitrogen hydrolase family protein
Cluster_2139		conserved hypothetical protein
Cluster_214		conserved hypothetical protein
Cluster_2140	exoX	exodeoxyribonuclease 10
Cluster_2141		prolyl oligopeptidase family protein
Cluster_2143		conserved hypothetical protein
Cluster_2145		conserved hypothetical protein
Cluster_2146		conserved hypothetical protein
Cluster_2147	yebF	protein YebF			-1.13316
Cluster_2149		yebG family protein
Cluster_215	cysQ	3'(2'),5'-bisphosphate nucleotidase	-1.00862
Cluster_2150	purT	phosphoribosylglycinamide formyltransferase 2
Cluster_2151	eda	KHG/KDPG aldolase
Cluster_2152	edd	phosphogluconate dehydratase
Cluster_2153	zwf	glucose-6-phosphate dehydrogenase
Cluster_2154		conserved hypothetical protein
Cluster_2155		helix-turn-helix domain, rpiR family protein
Cluster_2156	pyk	pyruvate kinase	1.96662
Cluster_2157	msbB	lipid A biosynthesis (KDO)2-(lauroyl)-lipid IVA acyltransferase
Cluster_2158	mepM	murein DD-endopeptidase MepM
Cluster_2159	znuC	zinc import ATP-binding protein ZnuC
Cluster_216	cpdB	2',3'-cyclic-nucleotide 2'-phosphodiesterase
Cluster_2160		fecCD transport family protein
Cluster_2161	ruvB	holliday junction DNA helicase RuvB
Cluster_2162	ruvA	holliday junction DNA helicase RuvA
Cluster_2164	ruvC	crossover junction endodeoxyribonuclease RuvC
Cluster_2165		DNA-binding regulatory , YebC/PmpR family protein
Cluster_2166	nudB	dihydroneopterin triphosphate pyrophosphatase
Cluster_2167	aspS	aspartate--tRNA ligase
Cluster_2168		isochorismatase family protein
Cluster_2169		isochorismatase family protein
Cluster_217		hxlR-like helix-turn-helix family protein
Cluster_2170		dinI-like family protein
Cluster_2171		conserved hypothetical protein
Cluster_2172		host specificity J domain protein
Cluster_2173		fibronectin type III family protein
Cluster_2174		conserved hypothetical protein
Cluster_2175		phage tail family protein
Cluster_2176		putative host specificity protein J
Cluster_2177		phage minor tail family protein
Cluster_2178		putative gifsy-1 prophage VmtH
Cluster_2179		phage tail tape measure protein, lambda family
Cluster_218	qorB	quinone oxidoreductase 2
Cluster_2180		prophage tail length tape measure family protein
Cluster_2181		conserved hypothetical protein
Cluster_2182		prophage minor tail Z family protein
Cluster_219		eamA-like transporter family protein
Cluster_2194	yecN	inner membrane protein YecN
Cluster_2195	cmoA	tRNA (cmo5U34)-methyltransferase
Cluster_2196	cmoB	tRNA (mo5U34)-methyltransferase
Cluster_2199	cutC	copper homeostasis protein CutC			-1.76868
Cluster_22		transcriptional regulator domain protein	-1.16678
Cluster_220	ric	iron-sulfur cluster repair di-iron protein	3.37155	2.28775	2.36745
Cluster_2200	yecM	protein YecM
Cluster_2201	argS	arginine--tRNA ligase
Cluster_2202		conserved hypothetical protein
Cluster_2203		flagellar FlhE family protein
Cluster_2204		FHIPEP family protein
Cluster_2206		FHIPEP family protein		1.89959
Cluster_2207	flhB	flagellar biosynthetic protein FlhB
Cluster_221	cycA	D-serine/D-alanine/glycine transporter
Cluster_2211		chemotaxis phosphatase, CheZ family protein		2.62681
Cluster_2212	cheY	chemotaxis protein CheY
Cluster_2213	cheB	response regulator
Cluster_2214		cheR methyltransferase, SAM binding domain protein
Cluster_222	fklB	FKBP-type 22 kDa peptidyl-prolyl cis-trans isomerase
Cluster_2222	flhC	flagellar transcriptional regulator FlhC		2.43776
Cluster_2223		flagellar transcriptional activator family protein
Cluster_2225	otsB	trehalose-phosphatase
Cluster_2226		branched-chain amino acid transport system / permease component family protein
Cluster_2227		ABC transporter family protein
Cluster_2228	araG	arabinose import ATP-binding AraG domain protein
Cluster_2229		ABC transporter family protein
Cluster_223		opacity-associated A LysM-like domain protein
Cluster_2230		periplasmic binding and sugar binding domain of LacI family protein
Cluster_2231		periplasmic binding and sugar binding domain of LacI family protein
Cluster_2232		ferritin-like domain protein
Cluster_2233		conserved hypothetical protein
Cluster_2234		yecR-like lipofamily protein	1.471
Cluster_2235	ftnA	ferritin-1
Cluster_2236		conserved hypothetical protein	1.97234
Cluster_2237	tyrP	tyrosine-specific transport protein
Cluster_2238		yecA family protein
Cluster_2239	pgsA	CDP-diacylglycerol--glycerol-3-phosphate 3-phosphatidyltransferase
Cluster_2240	uvrC	excinuclease ABC subunit C
Cluster_2241		bacterial regulatory, luxR family protein
Cluster_2242		conserved hypothetical protein
Cluster_2243		autoinducer binding domain protein
Cluster_2244		ABC transporter family protein
Cluster_2245	yecS	inner membrane amino-acid ABC transporter permease protein YecS
Cluster_2246	dcyD	D-cysteine desulfhydrase
Cluster_2247		bacterial extracellular solute-binding, 3 family protein	-1.85405
Cluster_2248	fliZ	flagellar regulatory protein FliZ
Cluster_2249		RNA polymerase sigma factor, FliA/WhiG family protein
Cluster_2250		sigma-70 region 2 family protein
Cluster_2252	fliD	flagellar hook-associated protein 2
Cluster_2253	fliS	flagellar protein FliS			-1.18206
Cluster_2255		alpha amylase, catalytic domain protein
Cluster_2256		yedD-like family protein
Cluster_2257		conserved hypothetical protein	1.40693
Cluster_2258		sirA-like family protein	1.59803
Cluster_2259		conserved hypothetical protein
Cluster_2260		conserved hypothetical protein
Cluster_2261		transposase, IS605 OrfB family
Cluster_2267	fliE	flagellar hook-basal body complex protein FliE
Cluster_2268	fliF	flagellar M-ring protein FliF
Cluster_2270	fliG	flagellar motor switch protein FliG
Cluster_2273	fliJ	flagellar export protein FliJ
Cluster_2274		flagellar hook-length control FliK family protein
Cluster_2275		flagellar basal body-associated FliL family protein
Cluster_2276	fliM	flagellar motor switch protein FliM
Cluster_2277	fliN	flagellar motor switch protein FliN
Cluster_2278	fliO	flagellar biosynthetic protein FliO
Cluster_228	yjdC	HTH-type transcriptional regulator YjdC
Cluster_2280	fliP	flagellar biosynthetic protein FliP
Cluster_2281	fliQ	flagellar biosynthetic protein FliQ
Cluster_2282	fliR	flagellar biosynthetic protein FliR
Cluster_2283		bacterial regulatory, luxR family protein
Cluster_2284		dextransucrase DSRB family protein
Cluster_2286		mannosyl-3-phosphoglycerate phosphatase family protein
Cluster_2287		HAD hydrolase, IIB family protein
Cluster_2288		diguanylate cyclase domain protein
Cluster_2289		diguanylate cyclase domain protein
Cluster_229		disulphide bond corrector DsbC family protein
Cluster_2290		conserved hypothetical protein	2.05286
Cluster_2291	yedI	inner membrane protein YedI
Cluster_2292		conserved hypothetical protein
Cluster_2293	vsr	very short patch repair protein	-1.35163
Cluster_2294	dcm	DNA (cytosine-5-)-methyltransferase family protein
Cluster_2295		HD domain protein
Cluster_2298		heavy metal sensor kinase family protein
Cluster_2299		putative transcriptional regulatory protein YedW
Cluster_23	malP	maltodextrin phosphorylase
Cluster_230	cutA	divalent-cation tolerance protein CutA
Cluster_2300	uraH	hydroxyisourate hydrolase
Cluster_2301	yedY	TMAO/DMSO reductase domain protein
Cluster_2302		oxidoreductase molybdopterin binding domain protein
Cluster_2303	yedZ	sulfoxide reductase heme-binding subunit YedZ
Cluster_2304		yodA lipocalin-like domain protein			-1.00037
Cluster_2305		caudovirales tail fibre assembly family protein
Cluster_2306		methyltransferase domain protein
Cluster_2307		E3 ubiquitin-ligase ipaH3 domain protein
Cluster_2308	ipaH3	E3 ubiquitin-ligase ipaH3 domain protein
Cluster_231	dcuA	anaerobic C4-dicarboxylate transporter DcuA	1.47859
Cluster_2312		phage tail tube family protein
Cluster_2313		phage tail sheath family protein
Cluster_232	aspA	aspartate ammonia-lyase	1.357		1.04635
Cluster_2320	mtfA	protein MtfA
Cluster_2325		DNA-binding regulatory , YebC/PmpR family protein
Cluster_2326		matE family protein
Cluster_2327		matE family protein
Cluster_2328		matE family protein
Cluster_233		conserved hypothetical protein
Cluster_2331		L,D-transpeptidase catalytic domain protein
Cluster_2332	cobT	nicotinate-nucleotide--dimethylbenzimidazole phosphoribosyltransferase
Cluster_2333	cobS	cobalamin 5'-phosphate synthase
Cluster_2336		conserved hypothetical protein
Cluster_2337	yeeA	inner membrane yeeA domain protein
Cluster_234		amino acid permease family protein
Cluster_2340		transposase IS66 family protein
Cluster_2342		exonuclease C-terminal family protein
Cluster_2343		sirA-like family protein
Cluster_2345	plaP	low-affinity putrescine importer PlaP domain protein
Cluster_2346		amino acid permease family protein
Cluster_2347		bacterial regulatory helix-turn-helix , lysR family protein
Cluster_2348		NAD dependent epimerase/dehydratase family protein
Cluster_2349	yefM	antitoxin YefM
Cluster_235	groS	10 kDa chaperonin
Cluster_2350	hisG	ATP phosphoribosyltransferase			1.16283
Cluster_2351	hisD	histidinol dehydrogenase	-2.10208
Cluster_2352	hisC	histidinol-phosphate transaminase			2.14932
Cluster_2353	hisB	histidine biosynthesis bifunctional protein HisB			1.99852
Cluster_2354	hisH	imidazole glycerol phosphate synthase, glutamine amidotransferase subunit			2.06955
Cluster_2355	hisA	1-(5-phosphoribosyl)-5-[(5-phosphoribosylamino)methylideneamino]imidazole-4-carboxamide isomerase		-2.28408	2.43088
Cluster_2356	hisF	imidazole glycerol phosphate synthase subunit HisF	1.35299		2.77714
Cluster_2357	hisE	phosphoribosyl-ATP diphosphatase			2.64097
Cluster_2358	wzzB	chain length determinant protein
Cluster_2359		UDP-glucose 6-dehydrogenase domain protein
Cluster_236		conserved hypothetical protein
Cluster_2360		nucleotide sugar dehydrogenase family protein
Cluster_2361	gnd	6-phosphogluconate dehydrogenase
Cluster_237		conserved hypothetical protein
Cluster_2372	rfbA	glucose-1-phosphate thymidylyltransferase
Cluster_2373	rfbD	dTDP-4-dehydrorhamnose reductase
Cluster_2374	rfbB	dTDP-glucose 4,6-dehydratase
Cluster_2375	galF	regulatory protein GalF
Cluster_2376	wcaM	colanic acid biosynthesis protein WcaM
Cluster_2377		glycosyl transferases group 1 family protein
Cluster_2378		putative glycosyl transferase group 1
Cluster_2379		polysaccharide biosynthesis family protein
Cluster_238	efp	translation elongation factor P
Cluster_2380		undecaprenyl-phosphate glucose phosphotransferase
Cluster_2381		mannose-1-phosphate guanylyltransferase/mannose-6-phosphate isomerase
Cluster_2382	wcaI	colanic acid biosynthesis glycosyltransferase WcaI
Cluster_2383		NUDIX domain protein
Cluster_2384		NAD dependent epimerase/dehydratase family protein
Cluster_2385	gmd	GDP-mannose 4,6-dehydratase
Cluster_2388		glycosyl transferases group 1 family protein
Cluster_2389	wcaC	colanic acid biosynthesis glycosyltransferase WcaC domain protein
Cluster_239		entericidin EcnA/B family protein
Cluster_2391		hypothetical protein
Cluster_2392		glycosyl transferase 2 family protein
Cluster_2393		capsular exopolysaccharide family domain protein
Cluster_2394	wzb	low molecular weight protein-tyrosine-phosphatase wzb
Cluster_2395		transporter associated domain protein
Cluster_2396		asmA family protein
Cluster_2397	dcd	deoxycytidine triphosphate deaminase
Cluster_2398	udk	uridine kinase
Cluster_2399		MASE1 family protein
Cluster_24	malQ	4-alpha-glucanotransferase
Cluster_240		entericidin EcnA/B family protein
Cluster_2400		sensory box protein
Cluster_2401		hsp70 family protein
Cluster_2402		hsp70 family protein
Cluster_2403	yegI	conserved predicted domain protein
Cluster_2404		putative chaperonin domain protein
Cluster_2405		putative chaperonin
Cluster_2406		phosphatase 2C family protein
Cluster_2407		von Willebrand factor type A domain protein
Cluster_2408		efflux transporter, RND family, MFP subunit
Cluster_2409		acrB/AcrD/AcrF family protein
Cluster_241	sugE	quaternary ammonium compound-resistance protein SugE
Cluster_2410		acrB/AcrD/AcrF family protein
Cluster_2412		his Kinase A domain protein
Cluster_2413		transcriptional regulatory , C terminal family protein
Cluster_2414		conserved hypothetical protein
Cluster_2415		peptidase U32 family protein
Cluster_2416		conserved hypothetical protein	3.19495		-1.1672
Cluster_2418		deoR C terminal sensor domain protein
Cluster_2419	gatD	galactitol-1-phosphate 5-dehydrogenase
Cluster_242	blc	outer membrane lipoprotein Blc
Cluster_2421	gatB	galactitol-specific phosphotransferase enzyme IIB component
Cluster_2422		phosphoenolpyruvate-dependent sugar phosphotransferase system, EIIA 2 family protein
Cluster_2423		D-tagatose-bisphosphate aldolase, class II, non-catalytic subunit
Cluster_2424	fbaB	fructose-bisphosphate aldolase class 1
Cluster_2426		ADP-ribosylglycohydrolase family protein
Cluster_2427		pfkB carbohydrate kinase family protein
Cluster_2428		conserved hypothetical protein
Cluster_2429		glycosyl hydrolases 25 family protein
Cluster_243	ampC	beta-lactamase
Cluster_2430	thiD	hydroxymethylpyrimidine/phosphomethylpyrimidine kinase	1.09566	2.86377
Cluster_2431	thiM	hydroxyethylthiazole kinase
Cluster_244		fumarate reductase subunit D family protein	1.79397		1.05172
Cluster_2441		parA/MinD ATPase like family protein
Cluster_2442	metG	methionine--tRNA ligase
Cluster_2443		WGR domain protein
Cluster_2446		conserved hypothetical protein
Cluster_2448		AAA domain family protein
Cluster_2449		conserved hypothetical protein
Cluster_245		fumarate reductase subunit C family protein	2.22456		1.20228
Cluster_2451		sWIM zinc finger family protein
Cluster_2452		conserved hypothetical protein
Cluster_2453		conserved hypothetical protein
Cluster_2454		conserved hypothetical protein
Cluster_2455		lytTr DNA-binding domain protein
Cluster_2456	yehU	sensor histidine kinase YehU	1.04163
Cluster_2457		transposase DDE domain protein
Cluster_2459		caudovirales tail fibre assembly family protein
Cluster_246	frdB	fumarate reductase iron-sulfur subunit	1.76141		1.12473
Cluster_2460		merR HTH regulatory family protein
Cluster_2461	mlrA	merR family transcriptional regulator domain protein
Cluster_2462		conserved hypothetical protein
Cluster_2463		putative osmoprotectant uptake system permease protein YehW
Cluster_2464		ABC transporter family protein
Cluster_2465		binding-protein-dependent transport system inner membrane component family protein
Cluster_2466		substrate binding domain of ABC-type glycine betaine transport system family protein
Cluster_2467		fibronectin type III-like domain protein	-1.13543
Cluster_2468	bglX	periplasmic beta-glucosidase
Cluster_2469		D-lactate dehydrogenase, membrane binding family protein
Cluster_247	frdA	fumarate reductase, flavoprotein subunit	1.43759		1.27343
Cluster_2470	yohC	inner membrane protein YohC
Cluster_2471	yohD	inner membrane protein YohD
Cluster_2472		enoyl-(Acyl carrier ) reductase family protein
Cluster_2473		short chain dehydrogenase family protein
Cluster_2475		efflux transporter, outer membrane factor lipo, NodT family domain protein
Cluster_2476		dihydrouridine synthase family protein
Cluster_2477		lrgA family protein	-1.32034
Cluster_2478	yohK	inner membrane protein YohK	-1.12621
Cluster_2479	cdd	cytidine deaminase
Cluster_248		EF-P lysine aminoacylase GenX
Cluster_2480		conserved hypothetical protein
Cluster_2481		conserved hypothetical protein
Cluster_2484		pyridine nucleotide-disulfide oxidoreductase family domain protein
Cluster_2485		dihydroorotate dehydrogenase domain protein
Cluster_2486		dihydroorotate dehydrogenase family domain protein
Cluster_2487		branched-chain amino acid transport system / permease component family protein
Cluster_2488	mglA	galactose/methyl galactoside import ATP-binding protein MglA
Cluster_2489	mglB	D-galactose-binding periplasmic protein
Cluster_249		putative membrane protein
Cluster_2490	folE	GTP cyclohydrolase I
Cluster_2492		esterase family protein
Cluster_2493		esterase family protein
Cluster_2494		tonB dependent receptor family protein
Cluster_2495		tonB-dependent Receptor Plug domain protein
Cluster_2496	lysP	lysine-specific permease
Cluster_2497		lysR substrate binding domain protein
Cluster_2498		conserved hypothetical protein
Cluster_2499	nfo	endonuclease 4
Cluster_25	gntT	high-affinity gluconate transporter
Cluster_250		putative transposase
Cluster_2500		pfkB carbohydrate kinase family protein
Cluster_2501	nupX	nucleoside permease NupX
Cluster_2504		putative pseudouridine transporter
Cluster_2505		indigoidine synthase A like family protein
Cluster_2506		pfkB carbohydrate kinase family protein
Cluster_2507		PTS system, Fru family, IIB component domain protein	2.05759		1.20959
Cluster_2508	pfkB	1-phosphofructokinase	1.52429
Cluster_2509		phosphocarrier, HPr family protein
Cluster_2510		flagellin N-methylase family protein
Cluster_2511	yeiP	elongation factor P-like protein
Cluster_2512		mannitol dehydrogenase Rossmann domain protein
Cluster_2513		cobalamin synthesis cobW C-terminal domain protein
Cluster_2514		PAP2 superfamily protein
Cluster_2515	mepS	murein DD-endopeptidase MepS/Murein LD-carboxypeptidase
Cluster_2516		EAL domain protein
Cluster_2517		bacterial extracellular solute-binding, 5 Middle family protein
Cluster_2518	yejB	inner membrane ABC transporter permease protein YejB
Cluster_2519	nikD	nickel import ATP-binding protein NikD
Cluster_2520		yejG-like family protein	-2.24516		-1.38319
Cluster_2522		pseudouridine synthase family protein
Cluster_2523		type III restriction enzyme, res subunit
Cluster_2524	rplY	50S ribosomal protein L25
Cluster_2525		conserved hypothetical protein
Cluster_2526	yejK	nucleoid-associated protein YejK
Cluster_2527		conserved hypothetical protein
Cluster_2528		conserved hypothetical protein
Cluster_2529		outer membrane autotransporter barrel domain protein
Cluster_253	psd	phosphatidylserine decarboxylase
Cluster_2530		bacterial regulatory, luxR family protein
Cluster_2531	ccmH	cytochrome c-type biogenesis protein CcmH	3.21102		1.06582
Cluster_2532	dsbE	thiol:disulfide interchange protein DsbE	3.08541
Cluster_2533	ccmE	cytochrome c-type biogenesis protein CcmE	4.23402
Cluster_2534	ccmD	heme exporter protein CcmD
Cluster_2535	ccmC	heme exporter CcmC family protein	2.97076
Cluster_2536	ccmB	heme exporter protein CcmB	2.45635
Cluster_2537	ccmA	heme ABC exporter, ATP-binding protein CcmA	3.33688
Cluster_2538		periplasmic nitrate (or nitrite) reductase c-type cytochrome, NapC/NirT family protein	2.83458
Cluster_2539	napB	periplasmic nitrate reductase, electron transfer subunit	4.23535
Cluster_254	rsgA	ribosome small subunit-dependent GTPase A
Cluster_2540		ferredoxin-type , NapH/MauN family protein	3.11736
Cluster_2541		mauM/NapG ferredoxin-type family protein	3.00776
Cluster_2542	napA	periplasmic nitrate reductase, large subunit	2.16879
Cluster_2543		napD family protein			-1.21494
Cluster_2544	napF	ferredoxin-type protein NapF
Cluster_2545		putative triose phosphate isomerase monomer
Cluster_2546		ecotin family protein
Cluster_2547		malate:quinone oxidoreductase family protein
Cluster_2548		malate:quinone oxidoreductase family protein
Cluster_2549		malate:quinone oxidoreductase family protein
Cluster_255	orn	oligoribonuclease
Cluster_2550		cyclic peptide transporter family protein	-1.12063
Cluster_2551	alkB	alkylated DNA repair protein AlkB
Cluster_2552		methylated-DNA-[]-cysteine S-methyltransferase family protein
Cluster_2553	apbE	thiamine biosynthesis lipoprotein ApbE	1.03037
Cluster_2554		histidine kinase-, DNA gyrase B-, and HSP90-like ATPase family protein
Cluster_2555		response regulator
Cluster_2556		rcsC Alpha-Beta-Loop family protein
Cluster_2557		conserved hypothetical protein		3.45312
Cluster_2558		conserved hypothetical protein			-1.29847
Cluster_2559		alpha-2-macroglobulin family region domain protein
Cluster_256	queG	epoxyqueuosine reductase
Cluster_2560		alpha-2-macroglobulin family protein
Cluster_2564	gyrA	DNA gyrase, A subunit
Cluster_2565	ubiG	3-demethylubiquinone-9 3-O-methyltransferase
Cluster_2566		outer membrane autotransporter barrel domain protein
Cluster_2568		ribonucleoside-diphosphate reductase, alpha subunit
Cluster_2569	nrdB	ribonucleoside-diphosphate reductase 1 subunit beta
Cluster_257	nnr	bifunctional NAD(P)H-hydrate repair enzyme Nnr
Cluster_2570		2Fe-2S iron-sulfur cluster binding domain protein
Cluster_2571		lipopolysaccharide kinase family protein
Cluster_2572		putative yfaH
Cluster_2573	glpQ	glycerophosphoryl diester phosphodiesterase	1.85467
Cluster_2574	glpT	glycerol-3-phosphate transporter	1.20522	-1.19941
Cluster_2575	glpA	glycerol-3-phosphate dehydrogenase, anaerobic, A subunit			-1.10144
Cluster_2576	glpB	glycerol-3-phosphate dehydrogenase, anaerobic, B subunit
Cluster_2577	glpC	glycerol-3-phosphate dehydrogenase, anaerobic, C subunit		1.55167
Cluster_2578		conserved hypothetical family protein
Cluster_2579		hpcH/HpaI aldolase/citrate lyase family protein
Cluster_258		tRNA threonylcarbamoyl adenosine modification protein YjeE
Cluster_2580	yfaY	NMN amidohydrolase-like protein YfaY
Cluster_2581		yfaZ family protein
Cluster_2582	nudI	nucleoside triphosphatase NudI
Cluster_2583		histidine phosphatase super family protein
Cluster_2584		aminotransferase class-V family protein
Cluster_2585	arnC	undecaprenyl-phosphate 4-deoxy-4-formamido-L-arabinose transferase
Cluster_2586		NAD dependent epimerase/dehydratase family protein
Cluster_2587		putative 4-deoxy-4-formamido-L-arabinose-phosphoundecaprenol deformylase ArnD
Cluster_2588		dolichyl-phosphate-mannose-mannosyltransferase family protein
Cluster_2589		putative 4-amino-4-deoxy-L-arabinose-phosphoundecaprenol flippase subunit ArnE
Cluster_259	amiB	N-acetylmuramoyl-L-alanine amidase AmiB
Cluster_2590		putative 4-amino-4-deoxy-L-arabinose-phosphoundecaprenol flippase subunit ArnF
Cluster_2591		polymyxin resistance PmrD family protein
Cluster_2592	menE	O-succinylbenzoate-CoA ligase	1.84011
Cluster_2593	menC	o-succinylbenzoate synthase	1.83434
Cluster_2594	menB	naphthoate synthase	1.5
Cluster_2595	menH	2-succinyl-6-hydroxy-2,4-cyclohexadiene-1-carboxylate synthase
Cluster_2596	menD	2-succinyl-5-enolpyruvyl-6-hydroxy-3-cyclohexene-1-carboxylic-acid synthase
Cluster_2598	elaB	protein ElaB
Cluster_2599		acetyltransferase family protein
Cluster_26	nfuA	fe/S biogenesis protein NfuA	-1.16022
Cluster_260	mutL	DNA mismatch repair MutL family protein
Cluster_2600	rnz	ribonuclease Z
Cluster_2604	nuoN	NADH-quinone oxidoreductase subunit N
Cluster_2605	nuoM	NADH-quinone oxidoreductase subunit M
Cluster_2606		proton-translocating NADH-quinone oxidoreductase, chain L family protein
Cluster_2607	nuoK	NADH-quinone oxidoreductase subunit K			-1.4177
Cluster_2608	nuoI	NADH-quinone oxidoreductase subunit I			-1.09362
Cluster_2609	nuoH	NADH-quinone oxidoreductase subunit H			-1.06015
Cluster_261	miaA	tRNA dimethylallyltransferase
Cluster_2610	nuoG	NADH dehydrogenase (quinone), G subunit			-1.06824
Cluster_2611	nuoF	NADH oxidoreductase (quinone), F subunit
Cluster_2612	nuoE	NADH-quinone oxidoreductase subunit E			-1.2445
Cluster_2613	nuoD	NADH dehydrogenase (quinone), D subunit			-1.07693
Cluster_2614	nuoB	NADH-quinone oxidoreductase subunit B			-1.07387
Cluster_2615	nuoA	NADH-quinone oxidoreductase subunit A
Cluster_2616		hypothetical protein
Cluster_2617		lysR substrate binding domain protein
Cluster_2618	alaA	glutamate-pyruvate aminotransferase AlaA
Cluster_2619	yfbR	5'-deoxynucleotidase YfbR	-1.74261
Cluster_262	hfq	RNA chaperone Hfq
Cluster_2620		citrate transporter family protein
Cluster_2621	yfbT	sugar phosphatase YfbT
Cluster_2622		conserved hypothetical protein
Cluster_2623		conserved hypothetical protein
Cluster_2624	ackA	acetate kinase
Cluster_2625	pta	phosphate acetyltransferase
Cluster_2626		C4-dicarboxylate anaerobic carrier family protein	1.78444
Cluster_2627		conserved hypothetical protein
Cluster_2628	yfcE	phosphodiesterase YfcE
Cluster_2629	yfcF	glutathione S-transferase YfcF			-1.2398
Cluster_263	hflX	GTP-binding protein HflX
Cluster_2630	yfcG	disulfide-bond oxidoreductase YfcG
Cluster_2631	folX	D-erythro-7,8-dihydroneopterin triphosphate epimerase	-2.49785
Cluster_2632		NAD dependent epimerase/dehydratase family protein
Cluster_2634		ABC transporter family protein			-1.17033
Cluster_2635		amino ABC transporter, permease , 3-TM region, His/Glu/Gln/Arg/opine family domain protein	-1.2641
Cluster_2636		amino ABC transporter, permease , 3-TM region, His/Glu/Gln/Arg/opine family domain protein			-1.94646
Cluster_2637	hisJ	cationic amino acid ABC transporter, periplasmic binding protein
Cluster_2638		lysine-arginine-ornithine-binding periplasmic family protein	-1.61638
Cluster_2639		polyprenyl P-hydroxybenzoate and phenylacrylic acid decarboxylase family protein	-1.06616
Cluster_264	hflK	hflK protein
Cluster_2640	purF	amidophosphoribosyltransferase
Cluster_2641	cvpA	colicin V production protein
Cluster_2642		sporulation related domain protein
Cluster_2643	folC	bifunctional protein FolC
Cluster_2644	accD	acetyl-CoA carboxylase, carboxyl transferase, beta subunit
Cluster_2645	dedA	protein DedA
Cluster_2646	truA	tRNA pseudouridine(38-40) synthase
Cluster_2647		semialdehyde dehydrogenase, dimerization domain protein
Cluster_2648		D-isomer specific 2-hydroxyacid dehydrogenase, NAD binding domain protein
Cluster_2649		putative flagella biosynthesis regulator
Cluster_265	hflC	hflC protein
Cluster_2650		conserved hypothetical protein	1.16173
Cluster_2651	fabB	3-oxoacyl-[acyl-carrier-protein] synthase 1
Cluster_2652	mnmC	tRNA 5-methylaminomethyl-2-thiouridine biosynthesis bifunctional protein MnmC
Cluster_2653		yfcL family protein
Cluster_2654	epmC	elongation factor P hydroxylase
Cluster_2655		sulfite exporter TauE/SafE family protein
Cluster_2656	mepA	penicillin-insensitive murein endopeptidase
Cluster_2657	aroC	chorismate synthase
Cluster_2658	prmB	-(glutamine-N5) methyltransferase, ribosomal protein L3-specific
Cluster_2659		smr domain protein
Cluster_266		conserved hypothetical protein
Cluster_2664		gram-negative pili assembly chaperone, N-terminal domain protein
Cluster_2665		type VII secretion system (T7SS), usher family protein
Cluster_2666		type VII secretion system (T7SS), usher family protein
Cluster_2667		papC N-terminal domain protein
Cluster_2668		putative fimbrial-like adhesin protein
Cluster_2669	sixA	phosphohistidine phosphatase SixA			-1.34867
Cluster_267	purA	adenylosuccinate synthase
Cluster_2670	fadJ	fatty oxidation complex, alpha subunit FadJ
Cluster_2671	fadI	acetyl-CoA C-acyltransferase FadI
Cluster_2672		conserved hypothetical family protein			-1.11067
Cluster_2673		outer membrane transport family protein		1.27034
Cluster_2675		putative phospholipid-binding lipoprotein MlaA
Cluster_2676		formate/nitrite transporter family protein
Cluster_2678		insertion element 4 transposase N-terminal family protein
Cluster_268		rrf2 family protein
Cluster_2683	dsdA	D-serine ammonia-lyase
Cluster_2684		H+ antiporter-2 family protein	2.10753
Cluster_2685		major Facilitator Superfamily protein
Cluster_2686		hlyD secretion family protein	3.58569
Cluster_2687		hlyD secretion family protein	4.84131
Cluster_2688	evgA	positive transcription regulator EvgA
Cluster_2689		bacterial extracellular solute-binding, 3 family protein
Cluster_269	rnr	ribonuclease R
Cluster_2690	evgS	sensor protein EvgS
Cluster_2691		conserved hypothetical protein		-3.79783
Cluster_2692		membrane transport family protein
Cluster_2693	oxc	oxalyl-CoA decarboxylase	1.63454	2.45514
Cluster_2694	frc	formyl-CoA transferase	2.28287		1.75277
Cluster_2695		putative ypdI colanic acid synthesis lipoprotein		3.47359
Cluster_2696		conserved hypothetical protein
Cluster_2697	lpxL	lipid A biosynthesis lauroyl (or palmitoleoyl) acyltransferase family protein
Cluster_2699	ypdB	transcriptional regulatory protein YpdB
Cluster_27		comF family protein
Cluster_270	rlmB	23S rRNA (guanosine-2'-O-)-methyltransferase RlmB
Cluster_2700		transcriptional regulator, AraC family domain protein
Cluster_2701	ptsP	phosphoenolpyruvate-protein phosphotransferase
Cluster_2702	ypdE	aminopeptidase YpdE
Cluster_2703		metallopeptidase M24 family protein
Cluster_2704		metallopeptidase M24 family protein
Cluster_2705	fryC	fructose-like permease IIC component 1
Cluster_2706	fryB	fructose-like phosphotransferase enzyme IIB component 1
Cluster_2707	glk	glucokinase
Cluster_2708		voltage gated chloride channel family protein
Cluster_2709		conserved hypothetical protein
Cluster_271		conserved hypothetical protein
Cluster_2710	mntH	divalent metal cation transporter MntH
Cluster_2711	nupC	nucleoside permease NupC	1.61354
Cluster_2712		EAL domain protein	1.37266
Cluster_2713		MASE1 family protein
Cluster_2714		MASE1 family protein
Cluster_2715		helix-turn-helix family protein
Cluster_2716		conserved hypothetical protein
Cluster_2717	gltX	glutamate--tRNA ligase
Cluster_2718		flxA-like family protein			-1.68004
Cluster_2719		lysR substrate binding domain protein	-1.18353
Cluster_272		conserved hypothetical protein
Cluster_2720		conserved hypothetical protein
Cluster_2721		conserved hypothetical protein
Cluster_2722	ligA	DNA ligase, NAD-dependent
Cluster_2723	zipA	cell division protein ZipA
Cluster_2724	cysZ	protein CysZ
Cluster_2725	cysK	cysteine synthase A	-2.60183
Cluster_2726	ptsH	phosphocarrier protein HPr
Cluster_2727	ptsI	phosphoenolpyruvate-protein phosphotransferase	1.04922
Cluster_2728	crr	glucose-specific phosphotransferase enzyme IIA component
Cluster_2729		pyridoxal kinase
Cluster_273		glutathionylspermidine synthase preATP-grasp family protein
Cluster_2730		conserved hypothetical protein			-1.9486
Cluster_2733	cysM	cysteine synthase B
Cluster_2734	cysA	sulfate ABC transporter, ATP-binding family protein	-2.9098
Cluster_2735	cysW	sulfate ABC transporter, permease protein CysW	-2.99992
Cluster_2736	cysT	sulfate ABC transporter, permease protein CysT	-5.29332		-1.04694
Cluster_2737		sulfate ABC transporter, sulfate-binding family protein	-4.99001		-1.3708
Cluster_2738		short chain dehydrogenase family protein
Cluster_2739	murQ	N-acetylmuramic acid 6-phosphate etherase
Cluster_274		acyl-CoA dehydrogenase, C-terminal domain protein
Cluster_2740	murP	PTS system N-acetylmuramic acid-specific EIIBC component
Cluster_2741		putative deferrochelatase/peroxidase YfeX
Cluster_2742		conserved hypothetical protein		1.14546	-1.22014
Cluster_2743		conserved hypothetical protein
Cluster_2744	ypeA	acetyltransferase YpeA
Cluster_2745	amiA	N-acetylmuramoyl-L-alanine amidase AmiA
Cluster_2746		coproporphyrinogen III oxidase family protein
Cluster_2747		helix-turn-helix domain protein
Cluster_2748	eutK	ethanolamine utilization protein EutK
Cluster_2749		BMC domain protein
Cluster_275		hypothetical protein
Cluster_276		conserved hypothetical protein
Cluster_2763	eutP	ethanolamine utilization protein, EutP
Cluster_2764	eutS	ethanolamine utilization protein EutS
Cluster_2766	tal	transaldolase
Cluster_2768		conserved hypothetical protein
Cluster_2769		nudix-type nucleoside diphosphatase, YffH/AdpP family protein	-1.47079
Cluster_277		conserved hypothetical protein
Cluster_2770		glutamate synthase, small subunit domain protein	1.02475
Cluster_2771		type IV pili methyl-accepting chemotaxis transducer N-term family protein
Cluster_2772		histidine kinase family protein		-2.16754
Cluster_2774		transcriptional regulator, Spx/MgsR family protein
Cluster_2775	dapE	succinyl-diaminopimelate desuccinylase
Cluster_2776		conserved hypothetical protein
Cluster_2777		dienelactone hydrolase family protein
Cluster_2778		GNAT acetyltransferase 2 family protein
Cluster_2779		neutral zinc metallopeptidase family protein
Cluster_278		dienelactone hydrolase family protein
Cluster_2780		neutral zinc metallopeptidase family protein
Cluster_2781	purC	phosphoribosylaminoimidazolesuccinocarboxamide synthase
Cluster_2782		nlpB/DapX lipofamily protein
Cluster_2783	dapA	dihydrodipicolinate synthase
Cluster_2784		ACT domain protein
Cluster_2785		ahpC/TSA family protein
Cluster_2787		NADH-Ubiquinone/plastoquinone (complex I), various chains family protein
Cluster_2788	hyfC	hydrogenase-4 component C
Cluster_279	ulaR	HTH-type transcriptional regulator UlaR
Cluster_2790	hyfE	hydrogenase-4 component E
Cluster_2792		respiratory-chain NADH dehydrogenase, 30 Kd subunit
Cluster_2793		respiratory-chain NADH dehydrogenase, 49 Kd subunit
Cluster_2794		4Fe-4S dicluster domain protein
Cluster_2795		NADH ubiquinone oxidoreductase, 20 Kd subunit
Cluster_2796		formate hydrogenlyase maturation HycH family protein
Cluster_2797	fnt	formate/nitrite transporter family domain protein
Cluster_2799		conserved hypothetical protein
Cluster_28	bioH	pimelyl-[acyl-carrier protein] methyl ester esterase
Cluster_280		putative L-ascorbate-6-phosphate lactonase UlaG
Cluster_2800	yfgC	TPR repeat-containing protein YfgC
Cluster_2801	arsC	arsenate reductase
Cluster_2802	hda	dnaA regulatory inactivator Hda
Cluster_2803		uracil-xanthine permease family protein
Cluster_2804	upp	uracil phosphoribosyltransferase
Cluster_2805	purM	phosphoribosylformylglycinamidine cyclo-ligase
Cluster_2806	purN	phosphoribosylglycinamide formyltransferase
Cluster_2807	ppk1	polyphosphate kinase 1
Cluster_2808	ppx	exopolyphosphatase
Cluster_2809		EAL domain protein
Cluster_281		PTS system sugar-specific permease component family protein
Cluster_2810		MASE1 family protein
Cluster_282		PTS system sugar-specific permease component family protein
Cluster_283		PTS system sugar-specific permease component family protein
Cluster_2836	guaA	GMP synthase [glutamine-hydrolyzing]
Cluster_2837	guaB	inosine-5'-monophosphate dehydrogenase
Cluster_2838	xseA	exodeoxyribonuclease VII, large subunit
Cluster_2839		conserved hypothetical protein
Cluster_284	ulaB	ascorbate-specific phosphotransferase enzyme IIB component
Cluster_2840	era	GTP-binding protein Era
Cluster_2841	yfgL	outer membrane assembly lipoprotein YfgL
Cluster_2842		conserved hypothetical protein
Cluster_2843	hisS	histidine--tRNA ligase
Cluster_2844	ispG	4-hydroxy-3-methylbut-2-en-1-yl diphosphate synthase
Cluster_2845		conserved hypothetical protein
Cluster_2846	rlmN	23S rRNA m2A2503 methyltransferase
Cluster_2847		nucleoside diphosphate kinase family protein	-1.35529		-1.86754
Cluster_2848		penicillin-Binding Protein family protein
Cluster_2849		transglycosylase family protein
Cluster_285	ulaC	ascorbate-specific phosphotransferase enzyme IIA component
Cluster_2850		rhodanese-like domain protein
Cluster_2851		sseB family protein
Cluster_2852		cytosol aminopeptidase family, catalytic domain protein
Cluster_2853	iscX	feS assembly protein IscX		-4.7144
Cluster_2854	fdx	ferredoxin, 2Fe-2S type, ISC system
Cluster_2855	hscA	fe-S protein assembly chaperone HscA
Cluster_2856	hscB	fe-S protein assembly co-chaperone HscB
Cluster_2857	iscA	iron-sulfur cluster assembly protein IscA
Cluster_2858	iscU	nifU-like protein
Cluster_2859	iscS	cysteine desulfurase IscS
Cluster_286	ulaD	3-keto-L-gulonate-6-phosphate decarboxylase UlaD
Cluster_2860	iscR	iron-sulfur cluster assembly transcription factor IscR
Cluster_2861	trmJ	tRNA (cytidine/uridine-2'-O-)-methyltransferase TrmJ
Cluster_2862	suhB	inositol-1-monophosphatase	1.04754		-1.05791
Cluster_2863		prolyl oligopeptidase family protein
Cluster_2864		PRD domain protein
Cluster_2865		major Facilitator Superfamily protein
Cluster_2866	hcaR	hca operon transcriptional activator
Cluster_2867	hcaE	3-phenylpropionate/cinnamic acid dioxygenase subunit alpha
Cluster_2868		ring hydroxylating beta subunit
Cluster_2869		rieske [2Fe-2S] domain protein
Cluster_287	ulaE	L-ribulose-5-phosphate 3-epimerase UlaE
Cluster_2870	hcaB	3-phenylpropionate-dihydrodiol/cinnamic acid-dihydrodiol dehydrogenase
Cluster_2871		pyridine nucleotide-disulfide oxidoreductase family protein
Cluster_2873	yphA	inner membrane protein YphA
Cluster_2874	yphB	aldose 1-epimerase
Cluster_2875		zinc-binding dehydrogenase family protein
Cluster_2876		zinc-binding dehydrogenase family protein
Cluster_2877		branched-chain amino acid transport system / permease component family protein
Cluster_2878	ccmA	heme ABC exporter, ATP-binding protein CcmA
Cluster_2879		periplasmic binding and sugar binding domain of LacI family protein
Cluster_288		class II Aldolase and Adducin N-terminal domain protein
Cluster_2881		conserved hypothetical protein
Cluster_2882		ROK family protein
Cluster_2883	glyA	serine hydroxymethyltransferase
Cluster_2884	hmp	flavohemoprotein	3.74365		3.11288
Cluster_2885	glnB	nitrogen regulatory protein P-II
Cluster_2886	qseF	transcriptional regulatory protein QseF
Cluster_2887	qseG	quorum-sensing regulator protein G
Cluster_2888	qseE	sensor histidine kinase QseE
Cluster_2889	purL	phosphoribosylformylglycinamidine synthase
Cluster_289		conserved hypothetical protein
Cluster_2890	mltF	membrane-bound lytic murein transglycosylase F
Cluster_2891	tadA	tRNA-specific adenosine deaminase
Cluster_2892	pgpC	phosphatidylglycerophosphatase C domain protein
Cluster_2893		SIS domain protein
Cluster_2894		resolvase, N terminal domain protein
Cluster_2895		putative E3 ubiquitin-protein ligase ipaH7.8
Cluster_2897		putative tail fiber domain protein
Cluster_290	rpsF	ribosomal protein S6		1.39515
Cluster_2902		putative ferredoxin
Cluster_2903	acpS	holo-[acyl-carrier-protein] synthase
Cluster_2904	pdxJ	pyridoxine 5'-phosphate synthase
Cluster_2905	recO	DNA repair protein RecO
Cluster_2906	era	GTP-binding protein Era
Cluster_2907	rnc	ribonuclease III
Cluster_2908	lepB	signal peptidase I
Cluster_2909	lepA	GTP-binding protein LepA
Cluster_291	priB	primosomal replication protein n
Cluster_2910	rseC	protein RseC			-1.55152
Cluster_2911	rseB	sigma-E factor regulatory protein RseB			-1.25118
Cluster_2912		anti sigma-E RseA, N-terminal domain protein			-1.84575
Cluster_2913	rpoE	RNA polymerase sigma factor RpoE			-1.14694
Cluster_2915		fumarate reductase flavoC-term family protein
Cluster_2916		methyltransferase domain protein	1.03182
Cluster_2917		type III restriction enzyme, res subunit
Cluster_2918		lysR substrate binding domain protein
Cluster_2919	eamB	cysteine/O-acetylserine efflux protein
Cluster_292	rpsR	ribosomal protein S18		1.57867
Cluster_2920	grcA	autonomous glycyl radical cofactor GrcA
Cluster_2921	ung	uracil-DNA glycosylase
Cluster_2922		spoU rRNA Methylase family protein
Cluster_2923	trxA	thioredoxin	-1.27508
Cluster_2924		DTW domain protein
Cluster_2925		ATP-grasp domain protein
Cluster_2926	pssA	CDP-diacylglycerol--serine O-phosphatidyltransferase
Cluster_2927		conserved hypothetical protein
Cluster_2928	kgtP	alpha-ketoglutarate permease
Cluster_2929	yfiO	outer membrane assembly lipoYfiO family protein
Cluster_293	rplI	ribosomal protein L9		1.27236
Cluster_2930	rluD	ribosomal large subunit pseudouridine synthase D
Cluster_2931		multi-copper polyphenol oxidoreductase laccase family protein
Cluster_2932	clpB	ATP-dependent chaperone protein ClpB	1.43516
Cluster_2933	raiA	ribosome-associated inhibitor A
Cluster_2934	pheA	P-protein
Cluster_2935	tyrA	T-protein
Cluster_2936		3-deoxy-7-phosphoheptulonate synthase
Cluster_2937		conserved hypothetical protein
Cluster_2938		conserved hypothetical protein
Cluster_294		conserved hypothetical protein
Cluster_2941		ompA family protein
Cluster_2942	rplS	ribosomal protein L19
Cluster_2943	trmD	tRNA (guanine(37)-N(1))-methyltransferase
Cluster_2944	rimM	16S rRNA processing protein RimM
Cluster_2945	rpsP	ribosomal protein S16
Cluster_2946	ffh	signal recognition particle protein
Cluster_2947		conserved hypothetical protein
Cluster_2948	grpE	protein GrpE
Cluster_2949		ATP-NAD kinase family protein
Cluster_2950		ATP-NAD kinase family protein
Cluster_2951	recN	DNA repair protein RecN
Cluster_2952		smpA / OmlA family protein
Cluster_2953		conserved hypothetical protein	-1.29132
Cluster_2954	ratA	ribosome association toxin RatA	-1.22406
Cluster_2955	smpB	ssrA-binding protein
Cluster_2956		hypothetical protein
Cluster_2966	csiR	HTH-type transcriptional repressor CsiR
Cluster_2967		conserved hypothetical protein
Cluster_2968		proteolipid membrane potential modulator family protein
Cluster_2969		putative HTH-type transcriptional regulator YgaV	-1.52487
Cluster_2970	ygaP	inner membrane protein YgaP	-1.41709
Cluster_2971	stpA	DNA-binding protein StpA
Cluster_2972		conserved hypothetical protein
Cluster_2973		conserved hypothetical protein
Cluster_2974		conserved hypothetical protein	1.11895
Cluster_2975	nrdH	glutaredoxin-like NrdH family protein
Cluster_2976	nrdI	nrdI protein
Cluster_2977		ribonucleoside-diphosphate reductase, alpha subunit
Cluster_2978	nrdF	ribonucleoside-diphosphate reductase 2 subunit beta
Cluster_2979	proV	glycine betaine/L-proline transport ATP binding subunit		2.66771	-1.14029
Cluster_2980		binding-protein-dependent transport system inner membrane component family protein		2.17522	-1.17239
Cluster_2981		substrate binding domain of ABC-type glycine betaine transport system family protein	-1.12327
Cluster_2982		major Facilitator Superfamily protein
Cluster_2983	ygaZ	inner membrane protein YgaZ
Cluster_2984		branched-chain amino acid transport family protein
Cluster_2985		marR family protein
Cluster_2986		hlyD secretion family protein
Cluster_2987		hlyD secretion family protein
Cluster_2988	emrB	multidrug export protein EmrB
Cluster_2989		S-Ribosylhomocysteinase family protein
Cluster_2990	gshA	glutamate--cysteine ligase
Cluster_2991	yqaA	inner membrane protein YqaA
Cluster_2992	yqaB	fructose-1-phosphate phosphatase YqaB
Cluster_2993		putative escherichia coli chi7122 chi7122 genomic chromosome, chi7122	1.14833
Cluster_2994	csrA	carbon storage regulator
Cluster_2995	alaS	alanine--tRNA ligase
Cluster_2996	recX	regulatory protein RecX
Cluster_2997	recA	protein RecA
Cluster_2998	pncC	nicotinamide-nucleotide amidohydrolase PncC
Cluster_2999	mltB	lytic murein transglycosylase B
Cluster_3	yhhW	quercetin 2,3-dioxygenase
Cluster_3000	srlA	PTS system, glucitol/sorbitol-specific, IIC component family protein
Cluster_3001		PTS system, glucitol/sorbitol-specific, IIBC component family protein
Cluster_3002		PTS system, glucitol/sorbitol-specific IIA component family protein
Cluster_3003	srlD	sorbitol-6-phosphate 2-dehydrogenase
Cluster_3005		deoR C terminal sensor domain protein	-1.08228
Cluster_3006	gutQ	arabinose 5-phosphate isomerase GutQ
Cluster_3007	norR	anaerobic nitric oxide reductase transcription regulator NorR	-2.14561	1.98672
Cluster_3008		putative anaerobic nitric oxide reductase flavorubredoxin
Cluster_3009		pyridine nucleotide-disulfide oxidoreductase family protein
Cluster_3010	norW	nitric oxide reductase FlRd-NAD(+) reductase domain protein
Cluster_3011	hypF	carbamoyltransferase HypF
Cluster_3012		4Fe-4S dicluster domain protein
Cluster_3013		bacterial regulatory, lacI family protein
Cluster_3015		respiratory-chain NADH dehydrogenase, 30 Kd subunit
Cluster_3016		NADH dehydrogenase family protein
Cluster_3017		4Fe-4S dicluster domain protein
Cluster_3018	hycA	formate hydrogenlyase regulatory protein HycA
Cluster_3019	hypA	hydrogenase nickel insertion protein HypA
Cluster_3020	hypB	hydrogenase accessory protein HypB	1.7117
Cluster_3021	hypC	hydrogenase assembly chaperone HypC/HupF
Cluster_3022	hypD	hydrogenase expression/formation protein HypD	1.85583
Cluster_3023	hypE	hydrogenase expression/formation protein HypE	2.50163
Cluster_3025		nitrous oxide-stimulated promoter family protein		3.74724	1.70374
Cluster_3027	mutS	DNA mismatch repair protein MutS
Cluster_3028		calcineurin-like phosphoesterase family protein
Cluster_303		conserved hypothetical protein	1.89962		1.20126
Cluster_3030		bacterial regulatory, gntR family protein
Cluster_3031		NAD binding domain of 6-phosphogluconate dehydrogenase family protein
Cluster_3032		NAD binding domain of 6-phosphogluconate dehydrogenase family protein
Cluster_3033		conserved hypothetical protein
Cluster_304		conserved hypothetical protein
Cluster_3044	pcm	protein-L-isoaspartate O-methyltransferase
Cluster_3045		survival SurE family protein
Cluster_3046		survival SurE family protein
Cluster_3047	ispF	2-C-methyl-D-erythritol 2,4-cyclodiphosphate synthase
Cluster_3048	ispF	2-C-methyl-D-erythritol 2,4-cyclodiphosphate synthase	1.16485
Cluster_3049	ispD	2-C-methyl-D-erythritol 4-phosphate cytidylyltransferase
Cluster_305	yjiY	inner membrane protein YjiY	2.75387		1.87454
Cluster_3050	ftsB	cell division protein FtsB
Cluster_3051	ygbE	inner membrane protein YgbE
Cluster_3052	cysC	adenylyl-sulfate kinase	-1.88903
Cluster_3053	cysN	sulfate adenylyltransferase, large subunit	-2.63268
Cluster_3054	cysD	sulfate adenylyltransferase subunit 2	-5.08326
Cluster_3055		M42 glutamyl aminopeptidase family protein
Cluster_3057	cysH	phosphoadenosine phosphosulfate reductase	-2.21155
Cluster_3058	cysI	sulfite reductase (NADPH) hemoprotein, beta-component	-2.71629
Cluster_3059		sulfite reductase [NADPH] flavoprotein, alpha-component	-4.42142
Cluster_306		4-hydroxyphenylacetate 3-hydroxylase C terminal family protein
Cluster_3068		putative 7-cyano-7-deazaguanosine (preQ0) biosynthesis protein QueE
Cluster_3069		conserved hypothetical protein
Cluster_307		4-hydroxyphenylacetate 3-hydroxylase N terminal family protein
Cluster_3070	eno	phosphopyruvate hydratase
Cluster_3071	pyrG	CTP synthase
Cluster_3072	mazG	nucleoside triphosphate pyrophosphohydrolase
Cluster_3073	relA	GTP pyrophosphokinase
Cluster_3074	rumA	23S rRNA (uracil-5-)-methyltransferase RumA
Cluster_3075	barA	signal transduction histidine-protein kinase BarA
Cluster_3076	gudD	glucarate dehydratase
Cluster_3077		enolase C-terminal domain-like family protein
Cluster_3078		putative glucarate transporter
Cluster_3079		flavodoxin family protein	-1.09627
Cluster_308		4-hydroxyphenylacetate 3-hydroxylase N terminal family protein
Cluster_3080		RNA pseudouridylate synthase family protein			-2.47201
Cluster_3081		conserved hypothetical protein
Cluster_3082	syd	protein Syd
Cluster_3083	queF	queuine synthase
Cluster_3084		putative lysine decarboxylase family protein
Cluster_3085	sdaC	serine transporter		2.51883
Cluster_3086		L-serine ammonia-lyase
Cluster_3087		5'-3' exonuclease, C-terminal SAM fold family protein
Cluster_3088	fucO	lactaldehyde reductase
Cluster_3089	fucA	L-fuculose phosphate aldolase
Cluster_3092		FGGY family of carbohydrate kinase, N-terminal domain protein
Cluster_3093		FGGY family of carbohydrate kinase, N-terminal domain protein
Cluster_3094		carbohydrate kinase, FGGY family
Cluster_3095	fucU	L-fucose mutarotase	-1.91347
Cluster_3096		deoR-like helix-turn-helix domain protein
Cluster_3097	rlmM	ribosomal RNA large subunit methyltransferase M
Cluster_3098		conserved hypothetical protein
Cluster_3099	gcvA	glycine cleavage system transcriptional activator
Cluster_31		integrase core domain protein		1.83792
Cluster_3100		conserved hypothetical protein
Cluster_3101	csdA	cysteine desulfurase, catalytic subunit CsdA
Cluster_3102	csdE	cysteine desulfurase, sulfur acceptor subunit CsdE
Cluster_3103	tcdA	tRNA threonylcarbamoyladenosine dehydratase
Cluster_3104	mltA	membrane-bound lytic murein transglycosylase A
Cluster_3105	amiC	N-acetylmuramoyl-L-alanine amidase AmiC
Cluster_3106	argA	amino-acid N-acetyltransferase
Cluster_3107	recD	exodeoxyribonuclease V, alpha subunit
Cluster_3108	recB	exodeoxyribonuclease V, beta subunit
Cluster_3109		peptidase M16 inactive domain protein
Cluster_3110		peptidase M16 inactive domain protein
Cluster_3111	recC	exodeoxyribonuclease V, gamma subunit			-1.08418
Cluster_3112		prepilin-type N-terminal cleavage/methylation domain protein
Cluster_3113		conserved hypothetical protein
Cluster_3115	thyA	thymidylate synthase
Cluster_3116	lgt	prolipoprotein diacylglyceryl transferase
Cluster_3117	ptsP	phosphoenolpyruvate-protein phosphotransferase
Cluster_3118	rppH	RNA pyrophosphohydrolase
Cluster_3119		conserved hypothetical protein		-Inf
Cluster_312	hpaI	2,4-dihydroxyhept-2-ene-1,7-dioic acid aldolase
Cluster_3120	mutH	DNA mismatch repair endonuclease MutH
Cluster_3121		conserved hypothetical protein
Cluster_3122		conserved hypothetical protein
Cluster_3123	aas	bifunctional protein Aas
Cluster_3124		bacterial regulatory, lacI family protein	-1.42934
Cluster_3125	lysA	diaminopimelate decarboxylase			2.80124
Cluster_3126		lysR substrate binding domain protein
Cluster_3127		aspartate racemase family protein
Cluster_3129	kduI	4-deoxy-L-threo-5-hexosulose-uronate ketol-isomerase
Cluster_313	hpaH	2-oxo-hepta-3-ene-1,7-dioic acid hydratase
Cluster_3130		acetyl-CoA C-acetyltransferase family protein
Cluster_3137		lysM domain protein
Cluster_3138		molybdopterin-binding domain of aldehyde dehydrogenase family protein
Cluster_3139		FAD binding domain in molybdopterin dehydrogenase family protein
Cluster_314		5-carboxymethyl-2-hydroxymuconate isomerase family protein
Cluster_3140		[2Fe-2S] binding domain protein
Cluster_3143		permease family protein
Cluster_3144		conserved hypothetical protein
Cluster_3145	idi	isopentenyl-diphosphate delta-isomerase
Cluster_3146	lysS	lysine--tRNA ligase
Cluster_3147	prfB	peptide chain release factor 2
Cluster_3148	recJ	single-stranded-DNA-specific exonuclease RecJ
Cluster_3149		DSBA-like thioredoxin domain protein
Cluster_315	hpaD	3,4-dihydroxyphenylacetate 2,3-dioxygenase
Cluster_3150	xerD	tyrosine recombinase XerD
Cluster_3151		flavodoxin
Cluster_3152	cptA	toxin CptA
Cluster_3153		flavinator of succinate dehydrogenase family protein
Cluster_3154	ygfZ	tRNA-modifying protein YgfZ
Cluster_3155		conserved hypothetical protein
Cluster_3156	bglA	6-phospho-beta-glucosidase BglA
Cluster_3157		NAD dependent epimerase/dehydratase family protein
Cluster_3158	gcvP	glycine dehydrogenase
Cluster_3159	gcvH	glycine cleavage system H protein
Cluster_316	hpaE	5-carboxymethyl-2-hydroxymuconate semialdehyde dehydrogenase
Cluster_3160	gcvT	glycine cleavage system T protein
Cluster_3161		ubiquinone biosynthesis hydroxylase, UbiH/UbiF/VisC/COQ6 family protein
Cluster_3162	ubiH	2-polyprenyl-6-methoxyphenol 4-hydroxylase
Cluster_3163		metallopeptidase M24 family protein
Cluster_3164		yecA family protein
Cluster_3165	zapA	cell division protein ZapA
Cluster_3166		5-formyltetrahydrofolate cyclo-ligase
Cluster_3167	serA	D-3-phosphoglycerate dehydrogenase			1.17633
Cluster_3168	rpiA	ribose 5-phosphate isomerase A
Cluster_3169	iciA	chromosome initiation inhibitor
Cluster_317	hpaG	4-hydroxyphenylacetate degradation bifunctional isomerase/decarboxylase, C-terminal subunit
Cluster_3170	scpA	methylmalonyl-CoA mutase
Cluster_3171		LAO/AO transport system ATPase
Cluster_3172	scpB	methylmalonyl-CoA decarboxylase
Cluster_3173		acetyl-CoA hydrolase/transferase N-terminal domain protein
Cluster_3175		bacterial regulatory helix-turn-helix , lysR family protein
Cluster_3176		conserved hypothetical protein
Cluster_3177	argO	arginine exporter protein ArgO
Cluster_3178	mscS	small-conductance mechanosensitive channel	-1.04123
Cluster_3179	fbaA	fructose-bisphosphate aldolase, class II	1.68937
Cluster_318	hpaR	homoprotocatechuate degradation operon regulator, HpaR
Cluster_3180	pgk	phosphoglycerate kinase	1.50704
Cluster_3181	epd	erythrose-4-phosphate dehydrogenase
Cluster_3182		hypothetical protein
Cluster_3183		conserved hypothetical protein
Cluster_3184		putative membrane protein
Cluster_3185		putative aBC transporter permease protein
Cluster_3186		ABC transporter family protein
Cluster_3187		ABC transporter family protein
Cluster_3188		putative nucleoside triphosphate hydrolase		1.25439
Cluster_3189		mannitol repressor family protein
Cluster_319		methyl-accepting chemotaxis (MCP) signalling domain protein
Cluster_3190	glpX	fructose-1,6-bisphosphatase, class II
Cluster_3192	tkt	transketolase
Cluster_3193	loiP	metalloprotease LoiP	-1.15712
Cluster_3194	speB	agmatinase
Cluster_3196	speA	arginine decarboxylase
Cluster_3197		conserved hypothetical protein
Cluster_3198	metK	methionine adenosyltransferase		1.31844
Cluster_3199		MFS transporter, sugar porter family protein
Cluster_32		conserved hypothetical family protein
Cluster_3200		sugar (and other) transporter family protein
Cluster_3201		sprT-like family protein	1.18704
Cluster_3202	endA	endonuclease-1
Cluster_3203	rsmE	ribosomal RNA small subunit methyltransferase E
Cluster_3204	gshB	glutathione synthase
Cluster_3205		conserved hypothetical protein
Cluster_3206		putative Holliday junction resolvase
Cluster_3207		twitching motility family protein
Cluster_3208		conserved hypothetical protein
Cluster_3209		YGGT family protein
Cluster_321		bacterial regulatory, gntR family protein	-1.60609
Cluster_3210		conserved hypothetical protein
Cluster_3211	rdgB	non-canonical purine NTP pyrophosphatase, RdgB/HAM1 family
Cluster_3212		radical SAM superfamily protein
Cluster_3217		L-asparaginase, type II family protein	2.50065
Cluster_3218		conserved hypothetical protein			-1.23468
Cluster_3219		conserved hypothetical protein
Cluster_322		zinc-binding dehydrogenase family domain protein
Cluster_3220	trmB	tRNA (guanine-N(7)-)-methyltransferase
Cluster_3221	mutY	A/G-specific adenine glycosylase
Cluster_3222		putative Fe(2+)-trafficking protein
Cluster_3223		conserved hypothetical protein
Cluster_3224		nucleoside transporter family protein
Cluster_3227		conserved hypothetical protein
Cluster_323		zinc-binding dehydrogenase family protein
Cluster_324		sulfatase family protein
Cluster_325		conserved hypothetical protein
Cluster_326	dnaC	DNA replication protein DnaC
Cluster_327	dnaT	primosomal protein 1
Cluster_328		conserved hypothetical protein
Cluster_329	yjjP	inner membrane protein YjjP
Cluster_3295		phosphate transporter family protein
Cluster_3296	gss	bifunctional glutathionylspermidine synthetase/amidase
Cluster_3297	yghU	disulfide-bond oxidoreductase YghU
Cluster_3298	hypC	hydrogenase assembly chaperone HypC/HupF	2.46397
Cluster_3299	hypA	hydrogenase nickel insertion protein HypA	2.00587
Cluster_33		feoC like transcriptional regulator family protein	-2.31526
Cluster_3300	hybE	hydrogenase-2 operon protein HybE	2.69709
Cluster_3301	hybD	hydrogenase expression/formation protein	1.69391
Cluster_3302	hybC	hydrogenase-2 large chain	1.85641
Cluster_3303		polysulphide reductase, NrfD family protein	2.16304
Cluster_3304		tat (twin-arginine translocation) pathway signal sequence domain protein	2.32539
Cluster_3305	hybO	hydrogenase-2 small chain	1.59954
Cluster_3306		conserved hypothetical protein
Cluster_3308	gpr	L-glyceraldehyde 3-phosphate reductase
Cluster_3309		conserved hypothetical protein			-1.71081
Cluster_3310		conserved hypothetical protein	-1.92114
Cluster_3311	exbD	tonB system transport protein ExbD
Cluster_3312	exbB	tonB-system energizer ExbB
Cluster_3313	metC	cystathionine beta-lyase
Cluster_3314	yghB	inner membrane protein YghB
Cluster_3315		bacterial regulatory helix-turn-helix, AraC family protein
Cluster_3316	yqhD	alcohol dehydrogenase YqhD
Cluster_3317	dkgA	2,5-diketo-D-gluconic acid reductase A
Cluster_3318		conserved hypothetical protein
Cluster_3319		putative outer membrane lipoprotein
Cluster_332	fhuF	siderophore-iron reductase FhuF
Cluster_3320		radical SAM superfamily protein
Cluster_3321	ftsP	cell division protein FtsP
Cluster_3322	plsC	1-acyl-sn-glycerol-3-phosphate acyltransferase
Cluster_3323	parC	DNA topoisomerase IV, A subunit
Cluster_3324		hypothetical protein
Cluster_3325		gyrI-like small molecule binding domain protein
Cluster_3326		transcriptional regulatory , C terminal family protein	-1.19809
Cluster_3327		flavodoxin-like fold family protein
Cluster_3328		putative quinol monooxygenase YgiN
Cluster_3329	parE	DNA topoisomerase IV, B subunit
Cluster_333		conserved hypothetical protein
Cluster_3330		conserved hypothetical protein
Cluster_3331		calcineurin-like phosphoesterase family protein
Cluster_3332		conserved hypothetical protein
Cluster_3334	tolC	outer membrane protein TolC
Cluster_3335		conserved hypothetical protein
Cluster_3336		putative acid--amine ligase YgiC
Cluster_3337		conserved hypothetical protein
Cluster_3338	zupT	zinc transporter ZupT
Cluster_3339		conserved hypothetical protein	1.35673
Cluster_334	rsmC	ribosomal RNA small subunit methyltransferase C
Cluster_3340	ribB	3,4-dihydroxy-2-butanone 4-phosphate synthase
Cluster_3341		conserved hypothetical protein
Cluster_3344	yqiK	inner membrane yqiK domain protein
Cluster_3345	hldE	bifunctional protein HldE
Cluster_3346		glutamate-ammonia ligase adenylyltransferase family protein
Cluster_3347		CYTH domain protein
Cluster_3348		bacterial SH3 domain protein			-2.02102
Cluster_3349		HD domain protein			-1.03301
Cluster_335	holD	DNA polymerase III, psi subunit
Cluster_3350	uppP	undecaprenyl-diphosphatase UppP
Cluster_3351	folB	dihydroneopterin aldolase
Cluster_3352	plsY	acyl-phosphate glycerol 3-phosphate acyltransferase
Cluster_3354	ttdA	L(+)-tartrate dehydratase subunit alpha
Cluster_3355	ttdB	L(+)-tartrate dehydratase subunit beta
Cluster_3356	ttdT	L-tartrate/succinate antiporter
Cluster_3357		tRNA threonylcarbamoyl adenosine modification protein YgjD
Cluster_3358	rpsU	ribosomal protein S21
Cluster_3359	dnaG	DNA primase
Cluster_336	rimI	ribosomal-protein-alanine acetyltransferase	1.50711
Cluster_3360	rpoD	RNA polymerase sigma factor RpoD
Cluster_3361		uracil DNA glycosylase superfamily protein
Cluster_3362		siderophore-interacting family protein
Cluster_3363	yqjI	transcriptional regulator YqjI
Cluster_3364		methyl-accepting chemotaxis (MCP) signalling domain protein
Cluster_3365		sensory box protein
Cluster_3366	ygjG	putrescine aminotransferase
Cluster_3367		putative tRNA binding domain protein
Cluster_3368		putative tRNA binding domain protein
Cluster_3369		periplasmic binding and sugar binding domain of LacI family protein
Cluster_337	yjjG	pyrimidine 5'-nucleotidase YjjG
Cluster_3370		glycosyl hydrolases family 2, TIM barrel domain protein
Cluster_3371		beta galactosidase small chain family protein
Cluster_3373		amino acid permease family protein
Cluster_3375		conserved hypothetical protein
Cluster_3376		conserved hypothetical protein
Cluster_3377	ygjK	glucosidase YgjK
Cluster_3378		NADH:flavin oxidoreductase / NADH oxidase family protein
Cluster_3379		pyridine nucleotide-disulfide oxidoreductase family protein
Cluster_338	prfC	peptide chain release factor 3
Cluster_3380	higA	antitoxin HigA
Cluster_3381	higB	mRNA interferase HigB	-1.16533
Cluster_3382	rlmG	ribosomal RNA large subunit methyltransferase G
Cluster_3383		conserved hypothetical protein
Cluster_3384		conserved hypothetical protein		-3.04318
Cluster_3385		oxidoreductase , NAD-binding Rossmann fold family protein
Cluster_3386		integral membrane , TerC family protein			1.0975
Cluster_3387	sstT	serine/threonine transporter SstT
Cluster_3388		hypothetical protein
Cluster_3389	ygjV	inner membrane protein YgjV
Cluster_339	osmY	osmotically-inducible protein Y	-2.10249
Cluster_3390	uxaA	altronate dehydratase	1.70689
Cluster_3391		glucuronate isomerase family protein
Cluster_3392	exuT	hexuronate transporter	1.22183		2.23098
Cluster_3393		cblD like pilus biogenesis initiator family protein
Cluster_3396		bacterial regulatory, gntR family protein	-1.04605
Cluster_3397	yqjA	inner membrane protein YqjA
Cluster_3398		secD export N-terminal TM region family protein
Cluster_34	feoB	ferrous iron transport protein B	-2.22781
Cluster_340		conserved hypothetical protein
Cluster_3400		conserved hypothetical protein
Cluster_3401	yqjE	inner membrane protein YqjE
Cluster_3402		yqjK-like family protein
Cluster_3403		doxX family protein
Cluster_3404		glutathione S-transferase, N-terminal domain protein	-1.19614
Cluster_3405	yhaH	inner membrane protein YhaH
Cluster_3406		bacterial regulatory helix-turn-helix , lysR family protein
Cluster_3407	yhaK	pirin-like protein YhaK
Cluster_3408		serine dehydratase alpha chain family protein	1.15344
Cluster_341		patatin-like phospholipase family protein
Cluster_3410		L-serine ammonia-lyase	1.47737
[truncated: 2,328 more rows]

## Sheet: Unique Genes
Differential expression of genes clusters identified in only one of the S. flexneri genomes
≥0.8 in 2457T, and <0.4 in J17B and CCH060
Cluster	Gene Symbol	Predicted Protein Function	2457T (2a)
Cluster_1014		putative gp60
Cluster_1015		toprim-like family protein
Cluster_1023		conserved hypothetical protein
Cluster_1027		peptidase S49 family protein
Cluster_1195	racC	racC domain protein
Cluster_1196		enterobacterial exodeoxyribonuclease VIII family protein
Cluster_1357		putative resolvase, N terminal domain protein
Cluster_1504		conserved hypothetical protein
Cluster_165		deoR C terminal sensor domain protein
Cluster_1651		conserved hypothetical protein
Cluster_1674		putative bacteriophage protein
Cluster_1676	kilR	killing protein KilR
Cluster_1879	lsrG	autoinducer 2-degrading protein LsrG
Cluster_1880		deoC/LacD aldolase family protein
Cluster_1881		FGGY family of carbohydrate kinase, N-terminal domain protein
Cluster_1883		ABC transporter family protein
Cluster_1885		branched-chain amino acid transport system / permease component family protein
Cluster_1886		branched-chain amino acid transport system / permease component family protein
Cluster_1887		periplasmic binding domain protein
Cluster_1888		periplasmic binding domain protein
Cluster_1899		conserved hypothetical protein
Cluster_1900		hypothetical protein
Cluster_1901		hypothetical protein
Cluster_1902		hypothetical protein
Cluster_1903		conserved hypothetical protein
Cluster_1904		phage integrase family protein
Cluster_2057	mcbR	HTH-type transcriptional regulator McbR
Cluster_2309		hypothetical protein
Cluster_2310		phage tail tape measure protein, TP901 family, core region
Cluster_2311		mu-like prophage FluMu gp41 family protein
Cluster_2322		major Facilitator Superfamily protein
Cluster_2334		reverse transcriptase family protein
Cluster_2339		phage integrase family protein
Cluster_2750		conserved hypothetical protein
Cluster_2751		HNH endonuclease family protein
Cluster_2752		hypothetical protein
Cluster_2753		hypothetical protein	1.27292
Cluster_2754		conserved hypothetical protein
Cluster_2755		hypothetical protein
Cluster_2756		conserved hypothetical protein
Cluster_2757		putative membrane protein
Cluster_2758		amino acid permease family protein
Cluster_2759	murI	glutamate racemase
Cluster_2814	folP	dihydropteroate synthase
Cluster_2816		transposase family protein
Cluster_2817		putative sch_061
Cluster_2818		resolvase, N terminal domain protein
Cluster_2819		bacterial regulatory , arsR family protein
Cluster_2820	arsH	arsenical resistance protein ArsH
Cluster_2821		low molecular weight phosphotyrosine phosphatase family protein
Cluster_2822	arsB	arsenical-resistance protein
Cluster_2823		putative transcriptional regulator domain protein
Cluster_2824		toxin of toxin-antitoxin type 1 system family protein	-1.54427
Cluster_2825		conserved hypothetical protein
Cluster_2826	trbL	P-type conjugative transfer protein TrbL
Cluster_2827		putative trbL/VirB6 plasmid conjugal transfer protein
Cluster_2828	trbK	entry exclusion lipoprotein TrbK
Cluster_2829	trbJ	P-type conjugative transfer protein TrbJ
Cluster_2830		hypothetical protein
Cluster_2831		putative plasmid stability protein StbC
Cluster_2832		replication C family protein
Cluster_2833	repA	regulatory protein RepA
Cluster_2834		prophage CP4-57 regulatory family protein
Cluster_2835		phage integrase family protein
Cluster_296		conserved hypothetical protein
Cluster_297	symE	toxic protein SymE
Cluster_298		type I restriction modification DNA specificity domain protein
Cluster_299		N-6 DNA Methylase family protein
Cluster_300		type III restriction enzyme, res subunit
Cluster_301		type I restriction enzyme R N terminus family protein
Cluster_3037		putative phage repressor domain protein
Cluster_3038	ubiD	ubiD decarboxylase family protein
Cluster_3040		marR family protein
Cluster_3066	ygcS	inner membrane metabolite transport protein YgcS
Cluster_3067		FAD linked oxidase, C-terminal domain protein
Cluster_3132		conserved hypothetical protein
Cluster_3133		conserved hypothetical protein
Cluster_3135		conserved hypothetical protein
Cluster_3229		AAA domain protein
Cluster_3235		transposase family protein
Cluster_3242		reverse transcriptase family protein
Cluster_3244		conserved hypothetical protein
Cluster_3245		conserved hypothetical protein
Cluster_3246		conserved hypothetical protein
Cluster_3247		conserved hypothetical protein
Cluster_3248		prophage CP4-57 regulatory family protein
Cluster_3249		conserved hypothetical protein
Cluster_3250		conserved hypothetical protein
Cluster_3251		replication regulatory RepB family protein	-1.20284
Cluster_3254		autotransporter beta-domain protein
Cluster_3255		putative membrane protein
Cluster_3256		conserved hypothetical protein	-1.54446
Cluster_3257		putative aec69
Cluster_3258		conserved hypothetical protein	-2.87876
Cluster_3259		intergenic-region protein
Cluster_3261		conserved hypothetical protein
Cluster_3262		yagB/YeeU/YfjZ family protein
Cluster_3263		conserved hypothetical protein
Cluster_3264		conserved hypothetical protein
Cluster_3265		conserved hypothetical protein
Cluster_3266		methyltransferase domain protein
Cluster_3269		flp/Fap pilin component family protein
Cluster_3270		transcriptional regulatory , C terminal family protein
Cluster_3426	garD	galactarate dehydratase	1.01398
Cluster_3427		deoR C terminal sensor domain protein
Cluster_3429		PTS system, mannose/fructose/sorbose , IIB component family protein
Cluster_3430		PTS system sorbose-specific iic component family protein
Cluster_3431		PTS system sorbose-specific iic component family protein
Cluster_3433		PTS system fructose IIA component family protein
Cluster_3434		amidohydrolase family protein
Cluster_4038		transporter, major facilitator family domain protein
Cluster_4264		putative membrane protein
Cluster_4265		hypothetical protein
Cluster_4266		conserved hypothetical protein
Cluster_4267		conserved hypothetical protein
Cluster_4268		conserved hypothetical protein
Cluster_4269		HNH endonuclease domain protein
Cluster_4270		hypothetical protein
Cluster_4271		hypothetical protein
Cluster_4272		conserved hypothetical protein
Cluster_4273		phosphoadenosine phosphosulfate reductase family protein
Cluster_4274		conserved hypothetical protein
Cluster_4275		conserved hypothetical protein
Cluster_4276		hypothetical protein
Cluster_4277		conserved hypothetical protein
Cluster_4278		RES domain protein
Cluster_4279		conserved hypothetical protein
Cluster_4280		hypothetical protein
Cluster_4281		conserved hypothetical protein
Cluster_4282		hypothetical protein
Cluster_4283		conserved hypothetical protein
Cluster_4284		plasmid maintenance system killer family protein
Cluster_4285		hypothetical protein
Cluster_4286		hypothetical protein
Cluster_4287		conserved hypothetical protein
Cluster_4288		hypothetical protein
Cluster_4289		hypothetical protein
Cluster_4290		conserved hypothetical protein
Cluster_4291		hypothetical protein
Cluster_4292		conserved hypothetical protein
Cluster_4293		hypothetical protein
Cluster_4294		bacterial Ig-like domain family protein
Cluster_4295		conserved hypothetical protein
Cluster_4296		hypothetical protein
Cluster_4297		bacterial Ig-like domain family protein
Cluster_4298	repA	repFIB replication A family protein
Cluster_4299		hypothetical protein
Cluster_4300		bacterial Ig-like domain family protein
Cluster_4301		hypothetical protein
Cluster_4302		methyltransferase domain protein
Cluster_4303		hypothetical protein
Cluster_4304	dam	DNA adenine methylase family protein
Cluster_4305		conserved hypothetical protein
Cluster_4306		hypothetical protein
Cluster_4307		hypothetical protein
Cluster_4308		putative dNA-binding protein
Cluster_4309		initiator Replication family protein
Cluster_4310		hypothetical protein
Cluster_4311		putative membrane protein
Cluster_4312		traL family protein
Cluster_4313		traE family protein
Cluster_4314		traK family protein
Cluster_4315		putative transfer protein
Cluster_4316		bacterial conjugation TrbI-like family protein
Cluster_4317		hypothetical protein
Cluster_4318		putative thiol:disulfide interchange dsbC domain protein
Cluster_4319		putative thiol:disulfide interchange dsbC domain protein
Cluster_4320		type IV conjugative transfer system lipo family protein
Cluster_4321		AAA-like domain protein
Cluster_4322		hypothetical protein
Cluster_4323		putative plasmid partitioning protein ParA
Cluster_4324		cobQ/CobB/MinD/ParA nucleotide binding domain protein
Cluster_4325		parB family protein
Cluster_4326		conserved hypothetical protein
Cluster_4327		putative lipoprotein	1.18038
Cluster_4328		conserved hypothetical protein
Cluster_4329		conserved hypothetical protein
Cluster_4330		hypothetical protein
Cluster_4331		stbA family protein
Cluster_4332		conserved hypothetical protein
Cluster_4333		htdA domain protein
Cluster_4334		hypothetical protein
Cluster_4335		putative htdK
Cluster_4336		conserved hypothetical protein
Cluster_4337	lepB	signal peptidase I
Cluster_4338		type-F conjugative transfer system pilin assembly family protein
Cluster_4339		hypothetical protein
Cluster_4340		traU family protein
Cluster_4341		type-1V conjugative transfer system mating pair stabilisation family protein
Cluster_4342		putative lipoprotein
Cluster_4343		uvrD/REP helicase N-terminal domain protein
Cluster_4344		hypothetical protein
Cluster_4345		hypothetical protein
Cluster_4346		conserved hypothetical protein
Cluster_4347		AAA domain family protein
Cluster_4348		hypothetical protein
Cluster_4349		conserved hypothetical protein
Cluster_4350		von Willebrand factor type A domain protein
Cluster_4351		hypothetical protein
Cluster_4352		toprim domain protein
Cluster_4353		hypothetical protein
Cluster_4354		conserved hypothetical protein
Cluster_4355		conserved hypothetical protein	1.76228
Cluster_4356		conserved hypothetical protein
Cluster_4357		conserved hypothetical protein
Cluster_4358		conserved hypothetical protein
Cluster_4359		conserved hypothetical protein
Cluster_4360		hypothetical protein
Cluster_4361		hypothetical protein
Cluster_4362		hypothetical protein
Cluster_4363		hypothetical protein
Cluster_4364		hypothetical protein
Cluster_4365		hypothetical protein
Cluster_4366		DNA replication terminus site-binding family protein
Cluster_4367		hypothetical protein
Cluster_4368		conserved hypothetical protein
Cluster_4369		phage integrase family protein
Cluster_4372	repE	replication initiation protein	-1.88858
Cluster_4373		conserved hypothetical protein
Cluster_4374		conserved hypothetical protein	-2.55752
Cluster_4375		hypothetical protein
Cluster_4376		hypothetical protein
Cluster_4377		hypothetical protein
Cluster_4378		HNH endonuclease family protein
Cluster_4379		putative lipoprotein
Cluster_4380		HNH endonuclease family protein
Cluster_4381		putative membrane protein
Cluster_4383		conserved hypothetical protein
Cluster_4384		putative tgtA5 cluster protein 2
Cluster_4385		methyltransferase domain protein
Cluster_4386		methyltransferase domain protein
Cluster_4387		hypothetical protein
Cluster_4388		conserved hypothetical protein
Cluster_4389		conserved hypothetical protein
Cluster_4390		conserved hypothetical protein
Cluster_4392		conserved hypothetical protein
Cluster_4393		conserved hypothetical protein
Cluster_4394		PLD-like domain protein
Cluster_4395		conserved hypothetical protein	1.10662
Cluster_4396		hypothetical protein
Cluster_4397		putative membrane protein
Cluster_4398		conserved hypothetical protein
Cluster_4399		winged helix-turn helix family protein
Cluster_4400		conserved hypothetical protein
Cluster_4401		conserved hypothetical protein
Cluster_4402		conserved hypothetical protein
Cluster_4403		conserved hypothetical protein
Cluster_4404		conserved hypothetical protein
Cluster_4405		conserved hypothetical protein
Cluster_4406		putative periplasmic protein
Cluster_4407		conserved hypothetical protein
Cluster_4410		DSBA-like thioredoxin domain protein
Cluster_4411		putative lipoprotein
Cluster_4412		conserved hypothetical protein
Cluster_4413		hypothetical protein
Cluster_4414		thioredoxin-like domain protein
Cluster_4415		transglycosylase SLT domain protein
Cluster_4416		conserved hypothetical protein
Cluster_4417		putative membrane domain protein
Cluster_4418		traG-like , N-terminal region family protein
Cluster_4419		conjugative relaxosome accessory transposon family protein
Cluster_4420		F plasmid transfer operon family protein
Cluster_4421		conserved hypothetical protein
Cluster_4422		conserved hypothetical protein
Cluster_4423		hypothetical protein
Cluster_4424		conserved hypothetical protein
Cluster_4425		helicase family protein
Cluster_4426	traD_1	conjugative coupling factor TraD, SXT/TOL family domain protein
Cluster_4427	traD	conjugative coupling factor TraD, SXT/TOL subfamily protein
Cluster_4428		conserved hypothetical protein
Cluster_4429		conserved hypothetical protein
Cluster_4430		peptidase S49 family protein
Cluster_4431		nuclease-related domain protein
Cluster_4432		hypothetical protein
Cluster_4433		hypothetical protein
Cluster_4434		putative lipoprotein
Cluster_4435		conserved hypothetical protein
Cluster_4436		hypothetical protein
Cluster_4437		conserved hypothetical protein
Cluster_4438		conserved hypothetical protein
Cluster_4439		hypothetical protein
Cluster_4440		putative parB-like protein
Cluster_4441		conserved hypothetical protein
Cluster_4442		hypothetical protein
Cluster_4444		putative membrane protein
Cluster_4445		conserved hypothetical protein
Cluster_4446		conserved hypothetical protein	-1.86109
Cluster_4447		hypothetical protein
Cluster_4448		hypothetical protein
Cluster_4449		hypothetical protein
Cluster_4450		putative membrane protein
Cluster_4451		conserved hypothetical protein
Cluster_4452		conserved hypothetical protein
Cluster_4453		conserved hypothetical protein
Cluster_4476		transposase IS116/IS110/IS902 family protein
Cluster_4481		stbA family protein
Cluster_4482		stbA family protein
Cluster_4483		putative plasmid stable inheritance protein
Cluster_4484		addiction module antitoxin, RelB/DinJ family protein
Cluster_4561		major Facilitator Superfamily protein
Cluster_4562	ipgH	invasion plasmid product domain protein
Cluster_4563		major Facilitator Superfamily protein
Cluster_4637		putative mobE
Cluster_4638		hypothetical protein
Cluster_4639		relaxase/Mobilisation nuclease domain protein
Cluster_4640		hypothetical protein
Cluster_575		conserved hypothetical protein
Cluster_580		terminase-like family protein
Cluster_581		putative portal protein
Cluster_582		bacteriophage, scaffolding family protein
Cluster_583		P22 coat - gene 5 family protein
Cluster_584		conserved hypothetical protein
Cluster_585		P22 tail accessory factor family protein
Cluster_586		phage stabilisation family protein	-1.35861
Cluster_587	9	gene 9 protein
Cluster_588		conserved hypothetical protein
Cluster_589		putative dNA transfer protein
Cluster_590		putative gp20
Cluster_591		transglycosylase SLT domain protein	-1.09631
Cluster_654		glucosyl transferase GtrII family protein
Cluster_657		acyltransferase family protein
Cluster_658		caudovirales tail fibre assembly family protein
Cluster_703		MORN repeat variant family protein
Cluster_807		efflux transporter, outer membrane factor (OMF) lipo, NodT family protein
Cluster_808		copper binding periplasmic CusF family protein
Cluster_921		conserved hypothetical protein
Cluster_922		RHS repeat-associated core domain protein
Cluster_923		PAAR motif family protein
≥0.8 in J17B, and <0.4 in 2457T and CCH060
Cluster	Gene Symbol	Predicted Protein Function	J17B (3a)
Cluster_6330		conserved hypothetical protein
Cluster_6339		acetyltransferase family protein
Cluster_6340		histidine kinase-, DNA gyrase B-, and HSP90-like ATPase family domain protein
Cluster_6341		his Kinase A domain protein
Cluster_6344		periplasmic binding domain protein
Cluster_6345		conserved hypothetical protein
Cluster_6346		ketose-bisphosphate aldolase family protein
Cluster_6347		pfkB carbohydrate kinase family protein	1.76359
Cluster_6348		response regulator
Cluster_6416		conserved hypothetical protein
Cluster_6417		EAL domain protein
Cluster_6452	yqiJ	inner membrane protein YqiJ
Cluster_6454		conserved hypothetical protein
Cluster_6455		gram-negative pili assembly chaperone, C-terminal domain protein
Cluster_6475	guaD	guanine deaminase
Cluster_6478		molybdopterin-binding domain of aldehyde dehydrogenase family protein
Cluster_6479		FAD binding domain in molybdopterin dehydrogenase family protein
Cluster_6480	ssnA	protein SsnA
Cluster_6481		putative selenate reductase, YgfK subunit
Cluster_6492		conserved hypothetical protein
Cluster_6493		conserved hypothetical protein
Cluster_6494		conserved hypothetical protein
Cluster_6495		hypothetical protein
Cluster_6496		conserved hypothetical protein
Cluster_6497		conserved hypothetical protein
Cluster_6498	MOR	middle operon regulator
Cluster_6499		glycosyl hydrolase 108 family protein
Cluster_6500		conserved hypothetical protein
Cluster_6501		putative membrane protein
Cluster_6502		conserved hypothetical protein
Cluster_6503		prokaryotic dksA/traR C4-type zinc finger family protein
Cluster_6504		conserved hypothetical protein
Cluster_6505		conserved hypothetical protein
Cluster_6506		conserved hypothetical protein
Cluster_6507		conserved hypothetical protein
Cluster_6508		terminase-like family protein
Cluster_6509		conserved hypothetical protein
Cluster_6510		phage Mu F like family protein
Cluster_6511		mu-like prophage I family protein
Cluster_6512		mu-like prophage major head subunit gpT family protein
Cluster_6513		conserved hypothetical protein
Cluster_6514		conserved hypothetical protein
Cluster_6515		phage virion morphogenesis family protein
Cluster_6516		conserved hypothetical protein
Cluster_6517		conserved hypothetical protein
Cluster_6518		phage tail sheath family protein
Cluster_6519		phage tail tube family protein
Cluster_6520		mu-like prophage FluMu gp41 family protein
Cluster_6521		phage tail tape measure , family, core region domain protein
Cluster_6522		phage-related minor tail family protein
Cluster_6523		DNA circulation family protein
Cluster_6524		phage late control gene D family protein
Cluster_6525		phage baseplate assembly V family protein
Cluster_6526		phage GP46 family protein
Cluster_6527		baseplate J-like family protein	1.56814
Cluster_6528		conserved hypothetical protein
Cluster_6530		putative modification protein
Cluster_6531		3-octaprenyl-4-hydroxybenzoate carboxy-lyase family protein
Cluster_6532		putative 4-hydroxybenzoate decarboxylase, subunit D
Cluster_6538		conserved hypothetical protein
Cluster_6564		pfkB carbohydrate kinase family protein
Cluster_6568		putative protease elaD
Cluster_6576		bacteriophage replication O family protein
Cluster_6577	O	replication o domain protein
Cluster_6578		dnaB-like helicase C terminal domain protein
Cluster_6579		conserved hypothetical protein
Cluster_6580		conserved hypothetical protein
Cluster_6581		conserved hypothetical protein
Cluster_6582		ninB family protein
Cluster_6583		helix-turn-helix family protein
Cluster_6584		conserved hypothetical protein
Cluster_6585		conserved hypothetical protein
Cluster_6586		phage antirepressor KilAC domain protein
Cluster_6597		conserved hypothetical protein
Cluster_6598		conserved hypothetical protein
Cluster_6601		conserved hypothetical protein
Cluster_6602		putative fels-1 prophage-like protein
Cluster_6603		conserved hypothetical protein
Cluster_6604		conserved hypothetical protein
Cluster_6605		conserved hypothetical protein
Cluster_6606		helix-turn-helix family protein
Cluster_6607		peptidase S24-like family protein
Cluster_6608		conserved hypothetical protein
Cluster_6609		conserved hypothetical protein
Cluster_6611		phage regulatory Rha family protein
Cluster_6612		phage regulatory , Rha family protein
Cluster_6613		conserved hypothetical protein
Cluster_6614		conserved hypothetical protein
Cluster_6617		conserved hypothetical protein
Cluster_6618		conserved hypothetical protein
Cluster_6620		conserved hypothetical protein
Cluster_6621		ATP-binding sugar transporter from pro-phage family protein
Cluster_6641	wcaE	colanic acid biosynthesis glycosyltransferase WcaE
Cluster_6661		conserved hypothetical protein
Cluster_6662		conserved hypothetical protein
Cluster_6687		conserved hypothetical protein
Cluster_6699	rcbA	double-strand break reduction protein
Cluster_6710		exodeoxyribonuclease 8 domain protein
Cluster_6712		copper amine oxidase, enzyme domain protein
Cluster_6713		copper amine oxidase, N3 domain protein
Cluster_6714	paaN	phenylacetic acid degradation protein paaN
Cluster_6715	paaA	1,2-phenylacetyl-CoA epoxidase, subunit A
Cluster_6716	paaB	1,2-phenylacetyl-CoA epoxidase, subunit B
Cluster_6717	paaC	1,2-phenylacetyl-CoA epoxidase, subunit C
Cluster_6718	paaJ	phenylacetate-CoA oxygenase, PaaJ subunit
Cluster_6719		oxidoreductase NAD-binding domain protein
Cluster_6720		2Fe-2S iron-sulfur cluster binding domain protein
Cluster_6721	paaF	2,3-dehydroadipyl-CoA hydratase
Cluster_6722	paaB	phenylacetate degradation putative enoyl-CoA hydratase PaaB
Cluster_6723	paaC	3-hydroxyacyl-CoA dehydrogenase PaaC
Cluster_6724	paaD	phenylacetic acid degradation protein PaaD
Cluster_6726	paaF	phenylacetate-CoA ligase
Cluster_6727	paaX	phenylacetic acid degradation operon negative regulatory protein PaaX
Cluster_6729		putative oxidoreductase YdbC
Cluster_6730		conserved hypothetical protein
Cluster_6734		terminase small subunit	-3.08659
Cluster_6735		conserved hypothetical protein
Cluster_6736		putative phage P2 baseplate assembly protein gpV
Cluster_6737		conserved hypothetical protein
Cluster_6738		conserved hypothetical protein
Cluster_6751		fimH, mannose binding family protein
Cluster_6753		fimbrial family protein
Cluster_6754	ydeS	fimbrial ydeS domain protein
Cluster_6854		putative protein involved in biofilm formation
Cluster_6856	ycgF	blue light- and temperature-regulated antirepressor YcgF
Cluster_6858		conserved hypothetical protein	-1.99136
Cluster_6884		conserved hypothetical protein
Cluster_6885		hypothetical protein
Cluster_6886		hypothetical protein
Cluster_6887		EAL domain protein
Cluster_6888		diguanylate cyclase domain protein
Cluster_6889	pgaA	poly-beta-1,6 N-acetyl-D-glucosamine export porin PgaA domain protein
Cluster_6890		ycdS domain protein
Cluster_6891		conserved hypothetical protein
Cluster_6892	pgaB	poly-beta-1,6-N-acetyl-D-glucosamine N-deacetylase PgaB
Cluster_6893		hypothetical protein
Cluster_6894		glycosyl transferase 2 family protein
Cluster_6895		biofilm PGA synthesis N-glycosyltransferase PgaC domain protein
Cluster_6896	pgaD	poly-beta-1,6-N-acetyl-D-glucosamine biosynthesis protein PgaD
Cluster_6904		gram-negative pili assembly chaperone, C-terminal domain protein
Cluster_6922		putative membrane protein
Cluster_6959		putative tail fiber repeat 2 protein
Cluster_6960		mu-like prophage Com family protein
Cluster_6968		acyltransferase family protein
Cluster_6969		bifunctional tail protein
Cluster_6975		fimbrial family protein
Cluster_6976		fimbrial family protein
Cluster_6983		putative purine permease YbbY
Cluster_6984	allB	allantoinase
Cluster_6985	ncs1	NCS1 nucleoside transporter family protein
Cluster_6987	hyi	hydroxypyruvate isomerase
Cluster_6995		sel1 repeat family protein
Cluster_6996		putative periplasmic domain protein
Cluster_6997		sel1 repeat family protein
Cluster_7002		conserved hypothetical protein
Cluster_7010		phage portal protein, HK97 family
Cluster_7011		putative membrane protein
Cluster_7012		phage Terminase family protein
Cluster_7013		phage Terminase family protein
Cluster_7014		phage terminase, small subunit, P27 family
Cluster_7015		HNH endonuclease family protein
Cluster_7016		conserved hypothetical protein
Cluster_7017		putative membrane protein
Cluster_7018		conserved hypothetical protein
Cluster_7019		chitinase class I family protein
Cluster_7020		conserved hypothetical protein
Cluster_7021		putative membrane protein
Cluster_7022		conserved hypothetical protein
Cluster_7023		antitermination family protein
Cluster_7026		kilA-N domain protein
Cluster_7027		endodeoxyribonuclease RusA family protein	-3.23123
Cluster_7028		lexA DNA binding domain protein
Cluster_7029		phage N-6-adenine-methyltransferase
Cluster_7030		perC transcriptional activator family protein
Cluster_7031		helix-turn-helix domain protein	-3.34848
Cluster_7032		conserved hypothetical protein
Cluster_7033		ash family protein
Cluster_7034		conserved hypothetical protein
Cluster_7035		hypothetical protein
Cluster_7037		conserved hypothetical protein
Cluster_7038		conserved hypothetical protein
Cluster_7047		hypothetical protein
Cluster_7051		conserved hypothetical protein
Cluster_7052		ATPase associated with various cellular activities family protein
Cluster_7054		clpV1 family type VI secretion ATPase domain protein
Cluster_7055		type VI secretion ATPase, ClpV1 family domain protein
Cluster_7057		conserved hypothetical protein
Cluster_7072		phage Tail Collar domain protein
Cluster_7083		DNA packaging FI family protein
Cluster_7095		conserved hypothetical protein
Cluster_7096		conserved hypothetical protein
Cluster_7097		phage regulatory , Rha family protein
Cluster_7098		phage regulatory , Rha family protein
Cluster_7099		helix-turn-helix family protein	-5.69357
Cluster_7100		peptidase S24-like family protein
Cluster_7101		conserved hypothetical protein
Cluster_7102		conserved hypothetical protein
Cluster_7103		phage integrase family protein
Cluster_7110		conserved hypothetical protein
Cluster_7156		plasmid stability family protein
Cluster_7162		integrase core domain protein
Cluster_7174	tnpA	transposase for transposon Tn4556 domain protein
Cluster_7175	tnpA gene	transposase domain protein
Cluster_7179		fimbrial, major and minor subunit
Cluster_7180		fimbrial, major and minor subunit
Cluster_7181		fimbrial, major and minor subunit
Cluster_7182		fimbrial, major and minor subunit
Cluster_7183		putative k88 minor fimbrial subunit FaeF
Cluster_7184	faeE	chaperone protein FaeE
Cluster_7185		type VII secretion system (T7SS), usher family protein
Cluster_7186		fimbrial family protein
≥0.8 in CCH060, and <0.4 in 2457T and J17B
Cluster	Gene Symbol	Predicted Protein Function	CCH060 (6)
Cluster_4652		conserved hypothetical protein
Cluster_4655		hypothetical protein
Cluster_4657		conserved hypothetical protein
Cluster_4658		conserved hypothetical protein
Cluster_4661		conserved hypothetical protein
Cluster_4663		conserved hypothetical protein
Cluster_4664		tape measure domain protein
Cluster_4688		hypothetical protein
Cluster_4701		ogr/Delta-like zinc finger family protein
Cluster_4702		phage late control gene D family protein
Cluster_4703		phage P2 GpU family protein
Cluster_4704		phage tail tape measure protein, TP901 family, core region
Cluster_4705		mu-like prophage FluMu gp41 family protein
Cluster_4706		phage major tail tube protein
Cluster_4707		phage tail sheath family protein
Cluster_4709		caudovirales tail fibre assembly family protein
Cluster_4710		phage virion morphogenesis protein
Cluster_4711		P2 phage tail completion R family protein
Cluster_4712		phage lysis regulatory , LysB family protein
Cluster_4713		putative membrane protein
Cluster_4714		phage lysozyme family protein
Cluster_4715		putative membrane protein
Cluster_4716		phage Tail Protein X family protein
Cluster_4717		phage head completion family protein
Cluster_4718		phage small terminase subunit
Cluster_4719		phage major capsid protein, P2 family
Cluster_4720		phage capsid scaffolding (GPO) serine peptidase family protein
Cluster_4721		terminase-like family protein
Cluster_4722		phage portal family protein
Cluster_4723		phage portal family protein
Cluster_4724		putative phage protein
Cluster_4725		AAA domain protein
Cluster_4726		dinI-like family protein
Cluster_4727		conserved hypothetical protein
Cluster_4728		bacteriophage replication gene A family protein
Cluster_4730		phage regulatory CII family protein
Cluster_4731		conserved hypothetical protein
Cluster_4732		bacteriophage CI repressor helix-turn-helix domain protein
Cluster_4736		putative integrase domain protein
Cluster_4737		phage integrase family protein
Cluster_4767		transposase family protein
Cluster_4768		conserved hypothetical protein
Cluster_4769		conserved hypothetical protein
Cluster_4770		transglycosylase SLT domain protein
Cluster_4771		conserved hypothetical protein
Cluster_4775		putative transposase domain protein
Cluster_4783		conserved hypothetical protein
Cluster_4785		conserved hypothetical protein
Cluster_4789		conserved hypothetical protein
Cluster_4792		conserved hypothetical protein
Cluster_4793		putative predicted protein
Cluster_4796		rhomboid family protein	1.17983
Cluster_4821		coA binding domain protein
Cluster_4822		coA-ligase family protein
Cluster_4823		coA-ligase family protein
Cluster_4824		conserved hypothetical protein
Cluster_4831		winged helix-turn helix family protein
Cluster_4832		conserved hypothetical protein
Cluster_4833		RHS repeat-associated core domain protein
Cluster_4834		putative rhsF	1.19995
Cluster_4852		sugar (and other) transporter family protein
Cluster_4860		outer membrane autotransporter barrel domain protein
Cluster_4862		conserved hypothetical protein
Cluster_4871		phage major capsid protein, HK97 family
Cluster_4877		transposase family protein
Cluster_4895		phage Tail Collar domain protein
Cluster_4896		caudovirales tail fibre assembly family protein
Cluster_4898		bacterial Ig-like domain family protein
Cluster_4899		conserved hypothetical protein
Cluster_4900		conserved hypothetical protein
Cluster_4901		hypothetical protein
Cluster_4902		conserved hypothetical protein	-1.01293
Cluster_4903	rpmE	ribosomal protein L31
Cluster_4904	rpmJ	ribosomal protein L36	-1.17636
Cluster_4905	matA	HTH-type transcriptional regulator MatA
Cluster_4906		conserved hypothetical protein
Cluster_4907		conserved hypothetical protein
Cluster_4908		hypothetical protein
Cluster_4909		putative cFA/I fimbrial subunit C usher protein
Cluster_4910		putative aromatic compound dioxygenase domain protein
Cluster_4911		putative cFA/I fimbrial minor adhesin
Cluster_4912		putative receptor domain protein
Cluster_4914		putative cPS-53 (KpLE1) prophage; predicted protein
Cluster_4931		calcineurin-like phosphoesterase family protein
Cluster_4936		fimbrial family protein
Cluster_4937		gram-negative pili assembly chaperone, C-terminal domain protein
Cluster_4938		papC N-terminal domain protein
Cluster_4939		type VII secretion system (T7SS), usher family protein
Cluster_4983		penicillin amidase family protein
Cluster_4984		penicillin amidase family protein
Cluster_4988		conserved hypothetical protein
Cluster_4989		2-hydroxyglutaryl-CoA dehydratase, D-component family protein
Cluster_4990		2-hydroxyglutaryl-CoA dehydratase, D-component family protein
Cluster_4991		badF/BadG/BcrA/BcrD ATPase family protein
Cluster_4992		putative CoA-substrate-specific enzyme activase domain protein
Cluster_4993		conserved hypothetical protein
Cluster_4994		sdiA-regulated family protein
Cluster_4995		major Facilitator Superfamily protein
Cluster_5001		HNH endonuclease family protein
Cluster_5002		conserved hypothetical protein
Cluster_5003		50S ribosome-binding GTPase family protein	-1.25871
Cluster_5004		WYL domain protein
Cluster_5005		type III restriction enzyme, res subunit
Cluster_5006		N-6 DNA Methylase family protein
Cluster_5007		type I restriction modification DNA specificity domain protein
Cluster_5008		conserved hypothetical protein
Cluster_5009		conserved hypothetical protein
Cluster_5011		poxvirus D5 protein-like family protein
Cluster_5012		conserved hypothetical protein
Cluster_5013		conserved hypothetical protein
Cluster_5014		putative derepression protein
Cluster_5015		ash family protein
Cluster_5016		prophage CP4-57 regulatory family protein
Cluster_5017		putative glycoprotein 3
Cluster_5018		ogr/Delta-like zinc finger family protein
Cluster_5019	psu	polarity suppression protein
Cluster_5020		conserved hypothetical protein
Cluster_5021		putative membrane protein
Cluster_5022		hypothetical protein
Cluster_5041		conserved hypothetical protein
Cluster_5044		conserved hypothetical protein
Cluster_5045		pspA/IM30 family protein
Cluster_5046		conserved hypothetical protein
Cluster_5053		transposase family protein
Cluster_5056		acetyltransferase family protein
Cluster_5076	rpiB	ribose-5-phosphate isomerase B domain protein
Cluster_5116	htrC	heat shock protein C
Cluster_5127		conserved hypothetical protein
Cluster_5128		conserved hypothetical protein
Cluster_5129		RHS repeat-associated core domain protein	1.27848
Cluster_5137		phosphoenolpyruvate-dependent sugar phosphotransferase system, EIIA 2 family protein
Cluster_5138		conserved hypothetical protein
Cluster_5142		aldose 1-epimerase family protein
Cluster_5143		shikimate transporter domain protein
Cluster_5152		conserved hypothetical protein
Cluster_5153		putative transmembrane domain protein
Cluster_5154		conserved hypothetical protein
Cluster_5156		S-adenosyl-l-methionine hydroxide adenosyltransferase family protein
Cluster_5167		putative P4-specific DNA primase domain protein
Cluster_5168	ssb	single-stranded DNA-binding family protein
Cluster_5169		conserved hypothetical protein
Cluster_5170		conserved hypothetical protein
Cluster_5171		conserved hypothetical protein
Cluster_5172		conserved hypothetical protein
Cluster_5173		plasmid pRiA4b ORF-3-like family protein
Cluster_5174		conserved hypothetical protein
Cluster_5179		conserved hypothetical protein
Cluster_5200		antA/AntB antirepressor family protein
Cluster_5201		conserved hypothetical protein
Cluster_5202		prophage CP4-57 regulatory family protein
Cluster_5203		conserved hypothetical protein
Cluster_5204		phage integrase family protein
Cluster_5211		glycosyl transferase 8 family protein
Cluster_5212		glycosyl transferase 2 family protein
Cluster_5213		O-Antigen ligase family protein
Cluster_5218		conserved hypothetical protein
Cluster_5219		RHS repeat-associated core domain protein	1.12121
Cluster_5232		fimbrial family protein
Cluster_5238		cellulose synthase operon C domain protein
Cluster_5263		transposase family protein
Cluster_5264		type VI secretion system effector, Hcp1 family protein
Cluster_5267		PBP superfamily domain protein
Cluster_5268		PBP superfamily domain protein
Cluster_5269		conserved hypothetical protein
Cluster_5270		conserved hypothetical protein
Cluster_5271		putative membrane protein
Cluster_5296		putative acrEF/envCD operon repressor
Cluster_5299		pfkB carbohydrate kinase family protein
Cluster_5300		deoR-like helix-turn-helix domain protein
Cluster_5302		putative ABC-type sugar transport system, periplasmic component domain protein
Cluster_5307		hypothetical protein
Cluster_5308		periplasmic binding domain protein	-1.48881
Cluster_5310		branched-chain amino acid transport system / permease component family protein
Cluster_5311		pfkB carbohydrate kinase family protein
Cluster_5312		conserved hypothetical protein
Cluster_5313		conserved hypothetical protein
Cluster_5354	cmtB	mannitol-specific cryptic phosphotransferase enzyme IIA component
Cluster_5361		type II secretion system (T2SS), M family protein
Cluster_5362	gspL	type II secretion system protein L
Cluster_5363		type II secretion system (T2SS), K family protein
Cluster_5364	gspJ	type II secretion system protein J
Cluster_5365	gspI	type II secretion system protein I
Cluster_5366	gspH	type II secretion system protein H
Cluster_5367	gspG	type II secretion system protein G
Cluster_5368	gspF	type II secretion system protein F
Cluster_5369		general secretory pathway E domain protein
Cluster_5370	gspE	type II secretion system protein E
Cluster_5371		bacterial type II and III secretion system family protein
Cluster_5372		bacterial type II/III secretion system short domain protein
Cluster_5373	gspC	type II secretion system protein C
Cluster_5374	gspC	general secretion pathway C domain protein
Cluster_5377		conserved hypothetical protein
Cluster_5451	cas2	CRISPR-associated endoribonuclease Cas2, subtype I-E/ECOLI
Cluster_5452	cas1	CRISPR-associated endonuclease Cas1
Cluster_5453	cas6e	CRISPR-associated protein Cas6/Cse3/CasE, subtype I-E/ECOLI
Cluster_5454	cas5e	CRISPR-associated protein Cas5/CasD, subtype I-E/ECOLI
Cluster_5455	cas7	CRISPR-associated protein Cas7/Cse4/CasC, subtype I-E/ECOLI
Cluster_5456	casB	CRISPR type I-E/ECOLI-associated protein CasB/Cse2
Cluster_5457	casA	CRISPR type I-E/ECOLI-associated protein CasA/Cse1
Cluster_5458	cas3	CRISPR-associated helicase Cas3
Cluster_5459		putative aTP-binding component of a transport system
Cluster_5460		putative aTP-binding component of a transport system
Cluster_5473		CAT RNA binding domain protein
Cluster_5474		PRD domain protein
Cluster_5476		PTS system, glucose-like IIB component domain protein
Cluster_5477		C-S lyase family protein
Cluster_5478		SIS domain protein
Cluster_5479		D-isomer specific 2-hydroxyacid dehydrogenase, NAD binding domain protein
Cluster_5483	mazE	antitoxin MazE
Cluster_5484	mazF	mRNA interferase MazF
Cluster_5501		alpha-2-macroglobulin N-terminal region family protein
Cluster_5533		cobalamin adenosyltransferase family protein
Cluster_5534	pta	phosphate acetyltransferase
Cluster_5536	eutN	ethanolamine utilization protein EutN
Cluster_5537		aldehyde dehydrogenase family protein
Cluster_5538		ethanolamine utilization EutJ family protein
Cluster_5542		beta-lactamase family protein
Cluster_5543		beta-lactamase family protein
Cluster_5571		conserved hypothetical protein
Cluster_5583		conserved hypothetical protein
Cluster_5584	rhmD	L-rhamnonate dehydratase
Cluster_5585		major Facilitator Superfamily protein
Cluster_5604		hypothetical protein
Cluster_5605		conserved hypothetical protein
Cluster_5606		bacteriophage lambda head decoration D family protein
Cluster_5608		conserved hypothetical protein
Cluster_5609		perC transcriptional activator family protein
Cluster_5610	ssb	single-stranded DNA-binding family protein
Cluster_5611		AAA domain protein
Cluster_5615		prophage CP4-57 regulatory family protein
Cluster_5627	ycaM	inner membrane transporter YcaM
Cluster_5655		delta-1-pyrroline-5-carboxylate dehydrogenase
Cluster_5656		conserved hypothetical protein
Cluster_5657	putP	sodium/proline symporter
Cluster_5661		conserved hypothetical protein
Cluster_5668		conserved hypothetical protein
Cluster_5669		msyB family protein
Cluster_5670		major Facilitator Superfamily protein
Cluster_5688		phage integrase family protein
Cluster_5689		hypothetical protein
Cluster_5694		conserved hypothetical protein
Cluster_5695		conserved hypothetical protein
Cluster_5698		conserved hypothetical protein
Cluster_5699		putative membrane protein
Cluster_5701		conserved hypothetical protein
Cluster_5702		tonB family C-terminal domain protein
Cluster_5703		conserved hypothetical protein	-1.71023
Cluster_5705		conserved hypothetical protein
Cluster_5726		putative transposase DDE domain protein
Cluster_5727		insertion element 4 transposase N-terminal family protein
Cluster_5728		insertion element 4 transposase N-terminal family protein
Cluster_5730		phage integrase family protein
Cluster_5731		excisionase-like family protein
Cluster_5732		putative phage exodeoxyribonuclease
Cluster_5733		conserved hypothetical protein
Cluster_5734		dicB family protein
Cluster_5735		hypothetical protein
Cluster_5736		conserved hypothetical protein
Cluster_5738		putative phage transcriptional regulator
Cluster_5739		helix-turn-helix family protein
Cluster_5740		conserved hypothetical protein
Cluster_5741		helix-turn-helix domain protein
Cluster_5743		conserved hypothetical protein
Cluster_5751		conserved hypothetical protein
Cluster_5752		beta family protein
Cluster_5772		phage tail fibre repeat family protein
Cluster_5776		conserved hypothetical protein
Cluster_5790	abgT	p-aminobenzoyl-glutamate transport protein
Cluster_5791		amidohydrolase family protein
Cluster_5792		peptidase M20/M25/M40 family protein
Cluster_5793		amidohydrolase family protein
Cluster_5794		bacterial regulatory helix-turn-helix , lysR family protein
Cluster_5801		transposase IS116/IS110/IS902 family protein
Cluster_5825	ydcO	inner membrane protein YdcO
Cluster_5826		cupin domain protein
Cluster_5827		peptidase U32 family protein
Cluster_5828		conserved hypothetical protein
Cluster_5829		conserved hypothetical protein
Cluster_5834		bacterial regulatory helix-turn-helix , lysR family protein
Cluster_5850		tonB dependent receptor family protein	-1.25892
Cluster_5851		SMP-30/Gluconolaconase/LRE-like region family protein
Cluster_5852		amino acid permease family protein
Cluster_5853		glutathione S-transferase, N-terminal domain protein	-2.06742
Cluster_5854		hypothetical protein
Cluster_5855		RHS family protein
Cluster_5864		bacterial extracellular solute-binding, 5 Middle family protein
Cluster_5866		sensory box protein
Cluster_5914		hypothetical protein
Cluster_5915		hypothetical protein
Cluster_5916		phage integrase family protein
Cluster_5919		stbA family protein
Cluster_5920		plasmid stability family protein
Cluster_5921		ead/Ea22-like family protein
Cluster_5922		phage portal protein, PBSX family
Cluster_5923		terminase-like family protein
Cluster_5924		phage capsid scaffolding (GPO) serine peptidase family protein
Cluster_5925		phage major capsid , P2 family protein
Cluster_5926		phage major capsid , P2 family protein
Cluster_5927		phage small terminase subunit
Cluster_5928		phage head completion family protein
Cluster_5929		phage Tail Protein X family protein
Cluster_5930		phage holin family protein
Cluster_5931		D-alanyl-D-alanine carboxypeptidase family protein
Cluster_5932		conserved hypothetical protein
Cluster_5933		P2 phage tail completion R family protein
Cluster_5934		phage virion morphogenesis protein
Cluster_5935		phage baseplate assembly V family protein
Cluster_5936		gene 25-like lysozyme family protein
Cluster_5937		baseplate J-like family protein
Cluster_5938		phage tail protein I
Cluster_5939		phage tail fibre repeat family protein
Cluster_5943		phage P2 GpU family protein
Cluster_5944		phage tail tape measure protein, TP901 family, core region
Cluster_5945		phage tail E family protein
Cluster_5946		phage tail tube FII family protein
Cluster_5947		phage tail sheath family protein
Cluster_5948	D	phage tail domain protein
Cluster_5949		phage late control gene D family protein
Cluster_5950		conserved hypothetical protein
Cluster_5951		ogr/Delta-like zinc finger family protein
Cluster_5954		hok/gef family protein
Cluster_5955		shET2 enterotoxin, N-terminal region family protein	-1.13857
Cluster_5983	yoaG	protein YoaG
Cluster_5984		conserved hypothetical protein
Cluster_5985		conserved hypothetical protein
Cluster_5986		lysE type translocator family protein
Cluster_5987		lysE type translocator family protein
Cluster_5989		tartrate dehydrogenase
Cluster_5990		transporter, betaine/carnitine/choline transporter family protein
Cluster_6009		conserved hypothetical protein
Cluster_6013		glycosyl hydrolases family 38 C-terminal domain protein
Cluster_6015		conserved hypothetical protein
Cluster_6016		phage tail fibre adhesin Gp38 family protein
Cluster_6017		chaperone of endosialidase family protein
Cluster_6022		phage tail tape measure protein, lambda family
Cluster_6023		conserved hypothetical protein
Cluster_6024		putative transposase
Cluster_6027		conserved hypothetical protein
Cluster_6028		phage tail assembly chaperone family protein
Cluster_6029		immunoglobulin I-set domain protein
Cluster_6030		bacterial regulatory helix-turn-helix, AraC family protein
Cluster_6031		putative cobalamin biosynthesis protein CbiG
Cluster_6038		integrase family protein	1.21463
Cluster_6039		pemK-like family protein
Cluster_6040		putative antitoxin ChpS
Cluster_6042		conserved hypothetical protein
Cluster_6043		conserved hypothetical protein
Cluster_6044		conserved hypothetical protein
Cluster_6045		conserved hypothetical protein
Cluster_6088		prokaryotic cytochrome b561 family protein
Cluster_6094		ead/Ea22-like family protein
Cluster_6095		conserved hypothetical protein
Cluster_6096		conserved hypothetical protein
Cluster_6097		conserved hypothetical protein
Cluster_6098		prophage CP4-57 regulatory family protein
Cluster_6099		helix-turn-helix family protein
Cluster_6101		enterobacterial exodeoxyribonuclease VIII family protein
Cluster_6104		conserved hypothetical protein
Cluster_6105		bacterial Ig-like domain family protein
Cluster_6107		phage major tail subunit domain protein
Cluster_6108		conserved hypothetical protein
Cluster_6109		conserved hypothetical protein
Cluster_6111		phage gp6-like head-tail connector family protein
Cluster_6112		carbohydrate binding domain protein
Cluster_6113		bacterial Ig-like domain family protein
Cluster_6119		NAD dependent epimerase/dehydratase family protein
Cluster_6121		glycosyl transferase 2 family protein
Cluster_6122		glycosyl transferase 2 family protein
Cluster_6123		O-antigen ligase like membrane family protein
Cluster_6126		NAD dependent epimerase/dehydratase family protein
Cluster_6147		HEAT repeats family protein
Cluster_6151		poxvirus D5 protein-like family protein
Cluster_6155		conserved hypothetical protein
Cluster_6156		conserved hypothetical protein
Cluster_6171		conserved hypothetical protein
Cluster_6172		helix-turn-helix family protein
Cluster_6173		tn3 transposase DDE domain protein
Cluster_6177		conserved hypothetical protein
Cluster_6178		tonB family C-terminal domain protein
Cluster_6179		tonB dependent receptor family protein
Cluster_6180		putative tieB protein
Cluster_6194		transposase IS116/IS110/IS902 family protein
Cluster_6226		iS66 family element, orf1
Cluster_6243		pilin accessory family protein
Cluster_6244		type IV pilus biogenesis family protein
Cluster_6245		type II/IV secretion system family protein
Cluster_6246		type II secretion system (T2SS), F family protein
Cluster_6247		pilS N terminal family protein
Cluster_6248		transglycosylase SLT domain protein
Cluster_6249		type IV leader peptidase family protein
Cluster_6250		bacterial shufflon , N-terminal constant region family protein
Cluster_6251		phage integrase family protein
Cluster_6252		putative conjugative transfer protein
Cluster_6254		histidine phosphatase super family protein
Cluster_6255		putative incI1 conjugal transfer protein TraH
Cluster_6256		putative incI1 conjugal transfer lipoprotein TraI
Cluster_6257	traJ	plasmid transfer ATPase TraJ
Cluster_6258		putative conjugative transfer protein
Cluster_6259		PLD-like domain protein
Cluster_6260		toprim domain protein
Cluster_6261		putative traL
Cluster_6262		macrophage killing with similarity to conjugation family protein
Cluster_6263		conserved hypothetical protein
Cluster_6264		putative traO
Cluster_6265		putative traP
Cluster_6266		conserved hypothetical protein
Cluster_6267		putative conjugative transfer protein	1.50532
Cluster_6268		conserved hypothetical protein
Cluster_6269		putative traT transfer protein
Cluster_6270		AAA-like domain protein
Cluster_6271		putative incI1 conjugal transfer protein TraV
Cluster_6272		putative traW lipoprotein
Cluster_6273		putative conjugative transfer protein
Cluster_6274		conjugal transfer/type IV secretion DotA/TraY family protein
Cluster_6275		putative surface exclusion protein
Cluster_6277		conserved hypothetical protein
Cluster_6278		conserved hypothetical protein
Cluster_6279		putative pndC	1.11587
Cluster_6280		putative trbA
Cluster_6281		thioredoxin-like domain protein
Cluster_6282		type IV secretion-system coupling DNA-binding domain protein
Cluster_6283		relaxase/Mobilisation nuclease domain protein
Cluster_6284	nikA	nikA protein
Cluster_6285		putative yggA
Cluster_6286		methyltransferase domain protein
Cluster_6287		conserved hypothetical protein
Cluster_6288		conserved hypothetical protein
Cluster_6289		putative ydgA
Cluster_6291		putative ccgAII	-1.043
Cluster_6292		conserved hypothetical protein
Cluster_6293		conserved hypothetical protein
Cluster_6294		conserved hypothetical protein
Cluster_6295		antirestriction family protein
Cluster_6296		conserved hypothetical protein
Cluster_6297		psiA family protein
Cluster_6298		plasmid SOS inhibition family protein
Cluster_6299		parB/RepB/Spo0J family partition domain protein
Cluster_6300		conserved hypothetical protein
Cluster_6302		conserved hypothetical protein
Cluster_6303		conserved hypothetical protein
Cluster_6304		antirestriction family protein
Cluster_6308		dinI-like family protein
Cluster_6311		cobQ/CobB/MinD/ParA nucleotide binding domain protein
Cluster_6312		conserved hypothetical protein
Cluster_6313		putative yagA
Cluster_6314		proQ/FINO family protein
Cluster_6315		putative yafA
Cluster_6316		incFII RepA family protein
Cluster_6317		bacterial regulatory, luxR family protein
Cluster_6318		transcription termination factor nusG family protein	1.99597
Cluster_6319		conserved hypothetical protein
Cluster_6320		putative incI1 conjugal transfer protein PilK
Cluster_6321		hypothetical protein
Cluster_6322		pilM family protein
Cluster_6323		type IVB pilus formation outer membrane protein, R64 PilN family

## Sheet: 2a 2457T
All protein-coding genes of S. flexneri 2a isolate 2457T that had significant differential expression												9
CDS	Molecule	Gene Symbol	Predicted Protein Function	Gene Cluster	Cluster Description	Read Count_TSB	Read Count_TSB_bile	LFC (TSB_bile/TSB)	p-value	FDR
Sf2457T_1322	chromosome	hcp	hydroxylamine reductase	Cluster_1152	2457T (2a), J17B (3a), & CCH060 (6)	23.9455	2700.52	6.81734	1.51742e-48	7.91639e-45
Sf2457T_4163	chromosome		conserved hypothetical protein	Cluster_3563	2457T (2a), J17B (3a), & CCH060 (6)	170.867	12797.9	6.22689	5.14092e-46	1.34101e-42
Sf2457T_3448	chromosome		putative oRF16-lacZ fusion protein	Cluster_558	2457T (2a), J17B (3a), & CCH060 (6)	104.898	4590.89	5.45172	8.54069e-35	1.48523e-31
Sf2457T_4590	chromosome		putative oRF16-lacZ fusion protein	Cluster_558	2457T (2a), J17B (3a), & CCH060 (6)	108.517	4605.36	5.40732	2.16999e-34	2.8302e-31
Sf2457T_4909	chromosome		conserved hypothetical protein	Cluster_4187	2457T (2a), J17B (3a), & CCH060 (6)	1.67072	69.5423	5.37935	5.23341e-09	3.21208e-07
Sf2457T_4308	chromosome		putative oRF16-lacZ fusion protein	Cluster_558	2457T (2a), J17B (3a), & CCH060 (6)	116.684	4620.66	5.30741	1.24051e-33	1.07862e-30
Sf2457T_4492	chromosome		putative oRF16-lacZ fusion protein	Cluster_558	2457T (2a), J17B (3a), & CCH060 (6)	114.687	4523.21	5.30157	2.34324e-33	1.74638e-30
Sf2457T_4351	chromosome		putative oRF16-lacZ fusion protein	Cluster_558	2457T (2a), J17B (3a), & CCH060 (6)	116.219	4542.16	5.28846	2.69105e-33	1.7549e-30
Sf2457T_1321	chromosome		oxidoreductase NAD-binding domain protein	Cluster_1151	2457T (2a), J17B (3a), & CCH060 (6)	32.4423	1257.53	5.27657	5.94412e-34	6.2021e-31
Sf2457T_4169	chromosome		putative oRF16-lacZ fusion protein	Cluster_558	2457T (2a), J17B (3a), & CCH060 (6)	115.616	4447.72	5.26565	3.57721e-33	2.07359e-30
Sf2457T_613	chromosome		putative oRF16-lacZ fusion protein	Cluster_558	2457T (2a), J17B (3a), & CCH060 (6)	550.335	20851.2	5.24367	2.91796e-30	1.38391e-27
Sf2457T_3181	chromosome		hlyD secretion family protein	Cluster_2687	2457T (2a), J17B (3a), & CCH060 (6)	1.67072	47.8942	4.84131	5.83327e-06	0.000207021
Sf2457T_4234	chromosome		cytochrome C biogenesis family protein	Cluster_3624	2457T (2a), J17B (3a), & CCH060 (6)	3.80504	99.7094	4.71175	1.82863e-10	1.45036e-08
Sf2457T_4912	chromosome	hdeB	acid stress chaperone HdeB	Cluster_5244	2457T (2a), J17B (3a), & CCH060 (6)	268.249	5094.43	4.24728	2.53048e-26	8.80102e-24
Sf2457T_3021	chromosome	napB	periplasmic nitrate reductase, electron transfer subunit	Cluster_2539	2457T (2a), J17B (3a), & CCH060 (6)	40.7041	766.665	4.23535	2.50633e-24	8.17222e-22
Sf2457T_3015	chromosome	ccmE	cytochrome c-type biogenesis protein CcmE	Cluster_2533	2457T (2a), J17B (3a), & CCH060 (6)	19.5358	367.619	4.23402	2.42859e-18	5.06798e-16
Sf2457T_4911	chromosome	hdeA	acid stress chaperone HdeA	Cluster_4190	2457T (2a), J17B (3a), & CCH060 (6)	717.173	9870.98	3.7828	4.91859e-21	1.28301e-18
Sf2457T_4915	chromosome		bacterial regulatory, luxR family protein	Cluster_4193	2457T (2a), J17B (3a), & CCH060 (6)	24.174	329.097	3.76698	3.56536e-14	4.22738e-12
Sf2457T_4908	chromosome		bacterial regulatory, luxR family protein	Cluster_4188	2457T (2a), J17B (3a), & CCH060 (6)	139.588	1875.17	3.74778	4.39859e-21	1.20776e-18
Sf2457T_3393	chromosome	hmp	flavohemoprotein	Cluster_2884	2457T (2a), J17B (3a), & CCH060 (6)	121.159	1622.95	3.74365	9.05537e-21	2.24961e-18
Sf2457T_1785	chromosome	narI	respiratory nitrate reductase, gamma subunit	Cluster_1538	2457T (2a), J17B (3a), & CCH060 (6)	291.206	3892.12	3.74045	1.1948e-23	3.66664e-21
Sf2457T_4235	chromosome	ccmF	cytochrome c-type biogenesis protein CcmF	Cluster_5085	2457T (2a), J17B (3a), & CCH060 (6)	23.1145	306.51	3.72906	5.79275e-16	8.88847e-14
Sf2457T_3180	chromosome		hlyD secretion family protein	Cluster_2686	2457T (2a), J17B (3a), & CCH060 (6)	2.87783	34.5514	3.58569	0.000878466	0.0169739
Sf2457T_4236	chromosome	nrfD	cytochrome c nitrite reductase, NrfD subunit	Cluster_3625	2457T (2a), J17B (3a), & CCH060 (6)	38.8475	464.451	3.57963	5.63775e-17	1.01421e-14
Sf2457T_1499	chromosome	hyaA	hydrogenase-1 small chain	Cluster_1284	2457T (2a), J17B (3a), & CCH060 (6)	11.6502	136.562	3.55113	4.83609e-10	3.50415e-08
Sf2457T_1784	chromosome	narJ	nitrate reductase molybdenum cofactor assembly chaperone	Cluster_1537	2457T (2a), J17B (3a), & CCH060 (6)	221.762	2563.33	3.53094	1.70958e-21	4.95493e-19
Sf2457T_4228	chromosome		molybdopterin oxidoreductase family protein	Cluster_3618	2457T (2a), J17B (3a), & CCH060 (6)	3.38845	36.8599	3.44335	0.000326767	0.00722348
Sf2457T_1500	chromosome	hyaB	hydrogenase-1 large chain	Cluster_1285	2457T (2a), J17B (3a), & CCH060 (6)	16.3332	173.334	3.40767	9.01243e-10	6.10621e-08
Sf2457T_242	chromosome	ric	iron-sulfur cluster repair di-iron protein	Cluster_220	2457T (2a), J17B (3a), & CCH060 (6)	24.3194	251.704	3.37155	1.07848e-12	1.08201e-10
Sf2457T_3019	chromosome	ccmA	heme ABC exporter, ATP-binding protein CcmA	Cluster_2537	2457T (2a), J17B (3a), & CCH060 (6)	238.27	2407.52	3.33688	3.28696e-19	7.45567e-17
Sf2457T_2376	chromosome		formate dehydrogenase, gamma subunit	Cluster_2043	2457T (2a), J17B (3a), & CCH060 (6)	111.616	1103.91	3.30601	1.98914e-18	4.32389e-16
Sf2457T_3014	chromosome	ccmF	cytochrome c-type biogenesis protein CcmF	Cluster_5603	2457T (2a), J17B (3a), & CCH060 (6)	130.406	1220.25	3.2261	6.80093e-17	1.18268e-14
Sf2457T_3012	chromosome	ccmH	cytochrome c-type biogenesis protein CcmH	Cluster_2531	2457T (2a), J17B (3a), & CCH060 (6)	218.434	2022.72	3.21102	2.59884e-17	5.02153e-15
Sf2457T_4913	chromosome		mgtC family protein	Cluster_6413	2457T (2a), J17B (3a), & CCH060 (6)	22.465	207.269	3.20575	8.98081e-11	7.55692e-09
Sf2457T_2871	chromosome		conserved hypothetical protein	Cluster_2416	2457T (2a), J17B (3a), & CCH060 (6)	9.00307	82.4456	3.19495	8.20365e-06	0.000281569
Sf2457T_4916	chromosome	slp	outer membrane protein slp	Cluster_4194	2457T (2a), J17B (3a), & CCH060 (6)	394.565	3582.2	3.18251	7.41087e-17	1.2082e-14
Sf2457T_4914	chromosome		putative magnesium transporter ATPase	Cluster_4192	2457T (2a), J17B (3a), & CCH060 (6)	17.0789	153.642	3.16928	6.69017e-09	3.98814e-07
Sf2457T_4910	chromosome	hdeD	protein HdeD	Cluster_4189	2457T (2a), J17B (3a), & CCH060 (6)	131.611	1165.62	3.14675	1.25676e-15	1.82125e-13
Sf2457T_3022	chromosome		ferredoxin-type , NapH/MauN family protein	Cluster_2540	2457T (2a), J17B (3a), & CCH060 (6)	166.997	1449.2	3.11736	1.0833e-17	2.17368e-15
Sf2457T_3013	chromosome	dsbE	thiol:disulfide interchange protein DsbE	Cluster_2532	2457T (2a), J17B (3a), & CCH060 (6)	54.4842	462.456	3.08541	1.79467e-13	1.99208e-11
Sf2457T_4267	chromosome	adiC	arginine/agmatine antiporter	Cluster_3655	2457T (2a), J17B (3a), & CCH060 (6)	169.952	1400.63	3.04288	1.32262e-15	1.86489e-13
Sf2457T_3023	chromosome		mauM/NapG ferredoxin-type family protein	Cluster_2541	2457T (2a), J17B (3a), & CCH060 (6)	170.11	1368.22	3.00776	7.31448e-17	1.2082e-14
Sf2457T_2132	chromosome		molybdopterin oxidoreductase family protein	Cluster_1836	2457T (2a), J17B (3a), & CCH060 (6)	8.95605	72.0163	3.00739	6.39503e-05	0.00175594
Sf2457T_1519	chromosome		putative electron transport protein YccM	Cluster_1302	NONE	94.6328	757.386	3.00062	2.43544e-15	3.3436e-13
Sf2457T_978	chromosome	citX	holo-ACP synthase CitX	Cluster_858	2457T (2a), J17B (3a), & CCH060 (6)	17.5447	137.917	2.97469	1.27243e-08	7.13791e-07
Sf2457T_4959	chromosome	nikE	nickel import ATP-binding protein NikE	Cluster_4230	2457T (2a), J17B (3a), & CCH060 (6)	76.1117	596.995	2.97153	4.44306e-14	5.15099e-12
Sf2457T_3017	chromosome	ccmC	heme exporter CcmC family protein	Cluster_2535	2457T (2a), J17B (3a), & CCH060 (6)	127.588	1000.22	2.97076	2.71775e-15	3.63551e-13
Sf2457T_1504	chromosome		hupH hydrogenase expression , C-terminal conserved region family protein	Cluster_1289	2457T (2a), J17B (3a), & CCH060 (6)	15.1709	118.917	2.97057	2.87101e-06	0.000107756
Sf2457T_1783	chromosome	narH	nitrate reductase, beta subunit	Cluster_1536	2457T (2a), J17B (3a), & CCH060 (6)	616.413	4719.19	2.93657	2.48416e-16	3.92722e-14
Sf2457T_2362	chromosome		glutamate decarboxylase	Cluster_2030	2457T (2a), J17B (3a), & CCH060 (6)	31.6048	236.395	2.90298	1.2005e-09	8.02947e-08
Sf2457T_4275	chromosome	dcuB	anaerobic C4-dicarboxylate transporter DcuB	Cluster_3663	2457T (2a), J17B (3a), & CCH060 (6)	135.557	1002.32	2.88637	2.56678e-13	2.78977e-11
Sf2457T_1505	chromosome		bacterial Cytochrome Ubiquinol Oxidase family protein	Cluster_1290	2457T (2a), J17B (3a), & CCH060 (6)	70.309	519.337	2.88489	3.09067e-12	2.87929e-10
Sf2457T_4237	chromosome	nrfC	cytochrome c nitrite reductase, Fe-S protein	Cluster_3626	2457T (2a), J17B (3a), & CCH060 (6)	25.4795	182.985	2.84431	8.59125e-09	5.03602e-07
Sf2457T_3020	chromosome		periplasmic nitrate (or nitrite) reductase c-type cytochrome, NapC/NirT family protein	Cluster_2538	2457T (2a), J17B (3a), & CCH060 (6)	257.028	1833.47	2.83458	3.47375e-15	4.53064e-13
Sf2457T_1988	chromosome		PTS system, mannose/fructose/sorbose , IID component family protein	Cluster_1705	2457T (2a), J17B (3a), & CCH060 (6)	926	6346.74	2.77693	2.0661e-14	2.50671e-12
Sf2457T_345	chromosome	yjiY	inner membrane protein YjiY	Cluster_305	2457T (2a), J17B (3a), & CCH060 (6)	2178.94	14697.4	2.75387	4.34171e-13	4.53014e-11
Sf2457T_4274	chromosome	fumB	fumarate hydratase class I, anaerobic	Cluster_3662	2457T (2a), J17B (3a), & CCH060 (6)	129.622	866.43	2.74078	1.25797e-12	1.23083e-10
Sf2457T_2377	chromosome	fdxH	formate dehydrogenase, beta subunit	Cluster_2044	2457T (2a), J17B (3a), & CCH060 (6)	117.326	781.212	2.73519	1.54696e-13	1.75446e-11
Sf2457T_3874	chromosome	hybE	hydrogenase-2 operon protein HybE	Cluster_3300	2457T (2a), J17B (3a), & CCH060 (6)	104.095	675.048	2.69709	2.77774e-12	2.63481e-10
Sf2457T_2224	chromosome	dmsB	dimethylsulfoxide reductase, chain B	Cluster_1174	NONE	35.6449	227.534	2.67431	4.43816e-09	2.81889e-07
Sf2457T_3996	chromosome	pflB	formate acetyltransferase	Cluster_3412	2457T (2a), J17B (3a), & CCH060 (6)	60.2377	358.025	2.57132	6.14531e-10	4.33244e-08
Sf2457T_3560	chromosome	hypE	hydrogenase expression/formation protein HypE	Cluster_3023	2457T (2a), J17B (3a), & CCH060 (6)	118.202	669.408	2.50163	4.1109e-11	3.57443e-09
Sf2457T_3782	chromosome		L-asparaginase, type II family protein	Cluster_3217	2457T (2a), J17B (3a), & CCH060 (6)	933.428	5282.66	2.50065	1.274e-12	1.23083e-10
Sf2457T_3872	chromosome	hypC	hydrogenase assembly chaperone HypC/HupF	Cluster_3298	2457T (2a), J17B (3a), & CCH060 (6)	67.7581	373.843	2.46397	1.3365e-09	8.71566e-08
Sf2457T_3018	chromosome	ccmB	heme exporter protein CcmB	Cluster_2536	2457T (2a), J17B (3a), & CCH060 (6)	100.846	553.468	2.45635	4.79603e-10	3.50415e-08
Sf2457T_2225	chromosome		DMSO reductase anchor subunit family protein	Cluster_1909	NONE	95.5939	509.751	2.4148	2.4582e-09	1.58326e-07
Sf2457T_1989	chromosome		PTS system, mannose/fructose/sorbose , IIC component family protein	Cluster_1706	2457T (2a), J17B (3a), & CCH060 (6)	808.492	4152.63	2.36072	2.55079e-11	2.2555e-09
Sf2457T_3995	chromosome		putative reactive intermediate deaminase TdcF	Cluster_3411	2457T (2a), J17B (3a), & CCH060 (6)	24.5436	123.612	2.33241	8.47639e-05	0.00225619
Sf2457T_4229	chromosome		molybdopterin oxidoreductase family protein	Cluster_3619	2457T (2a), J17B (3a), & CCH060 (6)	20.416	102.666	2.33018	0.000106765	0.00278497
Sf2457T_3878	chromosome		tat (twin-arginine translocation) pathway signal sequence domain protein	Cluster_3304	2457T (2a), J17B (3a), & CCH060 (6)	109.208	547.351	2.32539	5.31215e-10	3.79637e-08
Sf2457T_1506	chromosome	cydB	cytochrome d ubiquinol oxidase, subunit II	Cluster_1291	2457T (2a), J17B (3a), & CCH060 (6)	45.8037	227.96	2.31524	1.06036e-06	4.35584e-05
Sf2457T_3993	chromosome	yhaO	inner membrane transport protein YhaO	Cluster_3409	NONE	33.1771	163.511	2.30113	1.16517e-05	0.000387179
Sf2457T_3188	chromosome	frc	formyl-CoA transferase	Cluster_2694	2457T (2a), J17B (3a), & CCH060 (6)	13.7801	67.0601	2.28287	0.00387943	0.055588
Sf2457T_78	chromosome		conserved hypothetical protein	Cluster_73	2457T (2a), J17B (3a), & CCH060 (6)	436.548	2104.88	2.26952	2.99549e-10	2.29816e-08
Sf2457T_274	chromosome		fumarate reductase subunit C family protein	Cluster_245	2457T (2a), J17B (3a), & CCH060 (6)	182.117	851.157	2.22456	8.76516e-10	6.09705e-08
Sf2457T_4960	chromosome	nikD	nickel import ATP-binding protein NikD	Cluster_4231	2457T (2a), J17B (3a), & CCH060 (6)	243.378	1133.19	2.21912	2.03079e-10	1.58129e-08
Sf2457T_4269	chromosome	adiA	biodegradative arginine decarboxylase	Cluster_3657	2457T (2a), J17B (3a), & CCH060 (6)	128.603	595.573	2.21136	8.86012e-09	5.13591e-07
Sf2457T_2051	chromosome		rhodanese-like domain protein	Cluster_1761	2457T (2a), J17B (3a), & CCH060 (6)	121.311	547.229	2.17344	9.6908e-09	5.49532e-07
Sf2457T_3024	chromosome	napA	periplasmic nitrate reductase, large subunit	Cluster_2542	2457T (2a), J17B (3a), & CCH060 (6)	1348.23	6062.26	2.16879	4.02289e-10	2.9982e-08
Sf2457T_3877	chromosome		polysulphide reductase, NrfD family protein	Cluster_3303	2457T (2a), J17B (3a), & CCH060 (6)	99.0491	443.599	2.16304	6.10352e-09	3.70257e-07
Sf2457T_450	chromosome		transporter, betaine/carnitine/choline transporter family protein	Cluster_401	2457T (2a) & J17B (3a)	9.69737	43.3308	2.15973	0.0226349	0.19681
Sf2457T_3178	chromosome		H+ antiporter-2 family protein	Cluster_2684	2457T (2a), J17B (3a), & CCH060 (6)	8.25955	35.5947	2.10753	0.0377934	0.275759
Sf2457T_4383	chromosome		putative glycerol dehydrogenase	Cluster_6366	2457T (2a), J17B (3a), & CCH060 (6)	47.9446	203.901	2.08843	8.28198e-07	3.51277e-05
Sf2457T_2984	chromosome		PTS system, Fru family, IIB component domain protein	Cluster_2507	2457T (2a), J17B (3a), & CCH060 (6)	2488.1	10357.7	2.05759	1.6003e-08	8.7882e-07
Sf2457T_2685	chromosome		conserved hypothetical protein	Cluster_2290	2457T (2a), J17B (3a), & CCH060 (6)	9.69957	40.2463	2.05286	0.0171902	0.16526
Sf2457T_4239	chromosome	nrfA	cytochrome c-552	Cluster_3628	2457T (2a), J17B (3a), & CCH060 (6)	434.774	1767.97	2.02375	5.08581e-09	3.15865e-07
Sf2457T_81	chromosome	nirD	nitrite reductase (NADH) small subunit	Cluster_76	2457T (2a), J17B (3a), & CCH060 (6)	413.121	1677.08	2.02131	1.30285e-09	8.60374e-08
Sf2457T_3873	chromosome	hypA	hydrogenase nickel insertion protein HypA	Cluster_3299	2457T (2a), J17B (3a), & CCH060 (6)	34.2519	137.566	2.00587	3.69801e-05	0.00108385
Sf2457T_2024	chromosome		putative glucose-6-phosphate 1-epimerase	Cluster_1736	2457T (2a), J17B (3a), & CCH060 (6)	308.326	1230.42	1.99662	5.68425e-08	2.96547e-06
Sf2457T_2628	chromosome		conserved hypothetical protein	Cluster_2236	2457T (2a), J17B (3a), & CCH060 (6)	433.195	1699.87	1.97234	9.02297e-09	5.17284e-07
Sf2457T_1417	chromosome	pflB	formate acetyltransferase	Cluster_1213	2457T (2a), J17B (3a), & CCH060 (6)	19628.2	76935.6	1.97073	6.10698e-06	0.000215271
Sf2457T_1990	chromosome		PTS system, mannose/fructose/sorbose , IIB component family protein	Cluster_1707	2457T (2a), J17B (3a), & CCH060 (6)	1498.8	5868.55	1.9692	2.30203e-08	1.23811e-06
Sf2457T_2517	chromosome	pyk	pyruvate kinase	Cluster_2156	2457T (2a), J17B (3a), & CCH060 (6)	888.349	3472.14	1.96662	3.09654e-08	1.63178e-06
Sf2457T_1815	chromosome	ompW	outer membrane protein W	Cluster_1563	2457T (2a), J17B (3a), & CCH060 (6)	199.286	768.373	1.94697	1.80458e-07	8.63716e-06
Sf2457T_4958	chromosome	nikR	nickel-responsive transcriptional regulator NikR	Cluster_4229	2457T (2a), J17B (3a), & CCH060 (6)	156.073	599.165	1.94073	1.39904e-07	6.82128e-06
Sf2457T_2378	chromosome		formate dehydrogenase, alpha subunit	Cluster_2045	2457T (2a), J17B (3a), & CCH060 (6)	442.057	1683.15	1.92886	1.51058e-08	8.38371e-07
Sf2457T_343	chromosome		conserved hypothetical protein	Cluster_303	2457T (2a), J17B (3a), & CCH060 (6)	258.643	965.037	1.89962	8.35266e-08	4.31444e-06
Sf2457T_388	chromosome		radical SAM superfamily protein	Cluster_343	2457T (2a), J17B (3a), & CCH060 (6)	89.905	335.031	1.89782	3.69396e-07	1.67577e-05
Sf2457T_4961	chromosome	nikC	nickel ABC transporter, permease subunit NikC	Cluster_4232	2457T (2a), J17B (3a), & CCH060 (6)	330.405	1216.14	1.88	1.69389e-08	9.20523e-07
Sf2457T_4238	chromosome	nrfB	cytochrome c nitrite reductase, pentaheme subunit	Cluster_3627	2457T (2a), J17B (3a), & CCH060 (6)	75.1867	275.392	1.87294	3.52084e-06	0.000128449
Sf2457T_2363	chromosome	gadC	gamma-aminobutyrate antiporter	Cluster_2031	2457T (2a), J17B (3a), & CCH060 (6)	40.142	146.555	1.86825	0.000311328	0.00697081
Sf2457T_1816	chromosome	yciE	protein yciE	Cluster_1564	2457T (2a) & J17B (3a)	23.8515	86.5816	1.85998	0.00223911	0.0362778
Sf2457T_3876	chromosome	hybC	hydrogenase-2 large chain	Cluster_3302	2457T (2a), J17B (3a), & CCH060 (6)	371.002	1343.42	1.85641	1.31406e-07	6.52902e-06
Sf2457T_3559	chromosome	hypD	hydrogenase expression/formation protein HypD	Cluster_3022	2457T (2a), J17B (3a), & CCH060 (6)	144.759	523.967	1.85583	2.9818e-07	1.37664e-05
Sf2457T_3061	chromosome	glpQ	glycerophosphoryl diester phosphodiesterase	Cluster_2573	2457T (2a), J17B (3a), & CCH060 (6)	521.963	1887.77	1.85467	1.34134e-07	6.60165e-06
Sf2457T_4241	chromosome		AMP-binding enzyme family protein	Cluster_3630	2457T (2a), J17B (3a), & CCH060 (6)	11.9706	43.2922	1.85462	0.0288309	0.230338
Sf2457T_4983	chromosome		branched-chain amino acid transport system / permease component family protein	Cluster_4254	2457T (2a), J17B (3a), & CCH060 (6)	12.8529	46.4208	1.85267	0.0226084	0.19681
Sf2457T_2016	chromosome		conserved hypothetical protein	Cluster_1730	2457T (2a), J17B (3a), & CCH060 (6)	13.6927	49.3758	1.8504	0.00684695	0.0835526
Sf2457T_1101	chromosome	rihA	pyrimidine-specific ribonucleoside hydrolase RihA	Cluster_965	2457T (2a), J17B (3a), & CCH060 (6)	181.275	652.918	1.84872	4.85024e-07	2.10864e-05
Sf2457T_3080	chromosome	menE	O-succinylbenzoate-CoA ligase	Cluster_2592	2457T (2a), J17B (3a), & CCH060 (6)	459.442	1644.98	1.84011	4.75525e-07	2.08472e-05
Sf2457T_3081	chromosome	menC	o-succinylbenzoate synthase	Cluster_2593	2457T (2a), J17B (3a), & CCH060 (6)	358.289	1277.69	1.83434	5.56418e-07	2.39904e-05
Sf2457T_2223	chromosome		putative dimethyl sulfoxide reductase chain YnfF	Cluster_1908	NONE	310.491	1087.18	1.80796	1.59144e-07	7.68755e-06
Sf2457T_1477	chromosome	rmf	ribosome modulation factor	Cluster_1265	2457T (2a), J17B (3a), & CCH060 (6)	237.282	822.9	1.79411	3.42337e-07	1.56664e-05
Sf2457T_273	chromosome		fumarate reductase subunit D family protein	Cluster_244	2457T (2a), J17B (3a), & CCH060 (6)	399.334	1384.76	1.79397	1.31128e-07	6.52902e-06
Sf2457T_3116	chromosome		C4-dicarboxylate anaerobic carrier family protein	Cluster_2626	2457T (2a), J17B (3a), & CCH060 (6)	1233.49	4249.19	1.78444	2.50475e-07	1.16672e-05
Sf2457T_5410	p2457T_165		impB/mucB/samB family protein	Cluster_4409	NONE	10.7208	36.3802	1.76274	0.0317707	0.248497
Sf2457T_5353	p2457T_165		conserved hypothetical protein	Cluster_4355	2457T ONLY	23.2938	79.0205	1.76228	0.00462044	0.0621818
Sf2457T_275	chromosome	frdB	fumarate reductase iron-sulfur subunit	Cluster_246	2457T (2a), J17B (3a), & CCH060 (6)	577.844	1959.06	1.76141	4.05398e-07	1.80766e-05
Sf2457T_13	chromosome	glgA	glycogen synthase	Cluster_11	2457T (2a), J17B (3a), & CCH060 (6)	200.338	673.87	1.75003	2.68282e-06	0.000102163
Sf2457T_4853	chromosome		glutamate decarboxylase	Cluster_2030	2457T (2a), J17B (3a), & CCH060 (6)	32.8993	108.355	1.71964	0.00268655	0.0414667
Sf2457T_3557	chromosome	hypB	hydrogenase accessory protein HypB	Cluster_3020	2457T (2a), J17B (3a), & CCH060 (6)	84.5954	277.09	1.7117	5.51985e-05	0.00152365
Sf2457T_2657	chromosome		gram-negative porin family protein	Cluster_2262	NONE	3157.88	10311.2	1.70719	2.84134e-06	0.000107415
Sf2457T_3973	chromosome	uxaA	altronate dehydratase	Cluster_3390	2457T (2a), J17B (3a), & CCH060 (6)	41.9538	136.961	1.70689	0.000307256	0.0069093
Sf2457T_723	chromosome		putative peptide chain release factor H	Cluster_643	2457T (2a), J17B (3a), & CCH060 (6)	30.8591	100.014	1.69644	0.0021583	0.0356324
Sf2457T_3875	chromosome	hybD	hydrogenase expression/formation protein	Cluster_3301	2457T (2a), J17B (3a), & CCH060 (6)	152.721	494.101	1.69391	1.42371e-05	0.000458189
Sf2457T_1131	chromosome	cspE	cold shock-like protein CspE	Cluster_995	2457T (2a), J17B (3a), & CCH060 (6)	95572.6	308869	1.69233	0.00247761	0.0390504
Sf2457T_4268	chromosome		bacterial regulatory helix-turn-helix, AraC family protein	Cluster_3656	2457T (2a), J17B (3a), & CCH060 (6)	1424.34	4603.03	1.6923	5.59375e-06	0.000200571
Sf2457T_3739	chromosome	fbaA	fructose-bisphosphate aldolase, class II	Cluster_3179	2457T (2a), J17B (3a), & CCH060 (6)	6064.04	19557.5	1.68937	1.43891e-05	0.000458189
Sf2457T_4596	chromosome		periplasmic binding domain protein	Cluster_3923	NONE	1685.2	5417.61	1.68474	2.89914e-06	0.000108034
Sf2457T_3999	chromosome	ilvA	threonine ammonia-lyase	Cluster_3415	2457T (2a), J17B (3a), & CCH060 (6)	19.4932	61.5898	1.65972	0.0073835	0.089166
Sf2457T_5119	p2457T_221		putative retron-type reverse transcriptase	Cluster_4543	2457T (2a) & J17B (3a)	540.607	1688.18	1.64281	2.05302e-06	7.93378e-05
Sf2457T_3187	chromosome	oxc	oxalyl-CoA decarboxylase	Cluster_2693	2457T (2a), J17B (3a), & CCH060 (6)	21.6275	67.1511	1.63454	0.0088158	0.101304
Sf2457T_12	chromosome	glgC	glucose-1-phosphate adenylyltransferase	Cluster_10	2457T (2a), J17B (3a), & CCH060 (6)	257.626	799.479	1.63378	3.06958e-06	0.000112775
Sf2457T_3189	chromosome	yfdX	protein YfdX	Cluster_5552	2457T (2a), J17B (3a), & CCH060 (6)	56.1057	172.454	1.61999	0.00134236	0.0239832
Sf2457T_3207	chromosome	nupC	nucleoside permease NupC	Cluster_2711	2457T (2a), J17B (3a), & CCH060 (6)	2216.8	6783.47	1.61354	5.61307e-06	0.000200571
Sf2457T_3879	chromosome	hybO	hydrogenase-2 small chain	Cluster_3305	2457T (2a), J17B (3a), & CCH060 (6)	347.809	1054.02	1.59954	1.85551e-06	7.27833e-05
Sf2457T_2653	chromosome		sirA-like family protein	Cluster_2258	2457T (2a), J17B (3a), & CCH060 (6)	130.224	394.227	1.59803	2.22927e-05	0.000692268
Sf2457T_2046	chromosome		hypothetical protein	Cluster_1757	2457T (2a), J17B (3a), & CCH060 (6)	27.4236	82.7583	1.59349	0.00828786	0.0976022
Sf2457T_1219	chromosome	moaC	molybdenum cofactor biosynthesis protein C	Cluster_1058	2457T (2a), J17B (3a), & CCH060 (6)	179.784	536.843	1.57824	1.37977e-05	0.000447098
Sf2457T_2148	chromosome		hok/gef family protein	Cluster_1848	2457T (2a), J17B (3a), & CCH060 (6)	1216.38	3630.79	1.57769	2.94369e-06	0.000108916
Sf2457T_444	chromosome		conserved hypothetical protein	Cluster_395	2457T (2a) & J17B (3a)	113.795	333.244	1.55015	6.63956e-05	0.00181354
Sf2457T_79	chromosome	cysG	siroheme synthase	Cluster_74	2457T (2a), J17B (3a), & CCH060 (6)	800.664	2336.79	1.54526	1.42992e-06	5.78286e-05
Sf2457T_724	chromosome	pepD	cytosol non-specific dipeptidase	Cluster_644	2457T (2a), J17B (3a), & CCH060 (6)	636.009	1848.6	1.53932	1.60613e-05	0.000507828
Sf2457T_1645	chromosome	ptsG	PTS system glucose-specific EIICB component	Cluster_1409	2457T (2a), J17B (3a), & CCH060 (6)	7963.62	23003.8	1.53037	3.53309e-05	0.00104136
Sf2457T_2985	chromosome	pfkB	1-phosphofructokinase	Cluster_2508	2457T (2a), J17B (3a), & CCH060 (6)	690.772	1986.97	1.52429	1.03905e-05	0.000349723
Sf2457T_2733	chromosome		hok/gef family protein	Cluster_1183	2457T (2a), J17B (3a), & CCH060 (6)	146032	416121	1.51071	0.00685461	0.0835526
Sf2457T_381	chromosome	rimI	ribosomal-protein-alanine acetyltransferase	Cluster_336	2457T (2a), J17B (3a), & CCH060 (6)	61.8078	175.683	1.50711	0.00193064	0.0322825
Sf2457T_3740	chromosome	pgk	phosphoglycerate kinase	Cluster_3180	2457T (2a), J17B (3a), & CCH060 (6)	2654.32	7544.29	1.50704	1.44035e-05	0.000458189
Sf2457T_2414	chromosome		bacterial transferase hexapeptide family protein	Cluster_2074	NONE	26.4067	74.8499	1.50309	0.00676464	0.0832919
Sf2457T_2426	chromosome		hok/gef family protein	Cluster_2084	2457T (2a), J17B (3a), & CCH060 (6)	56.3364	159.647	1.50274	0.00138815	0.0245491
Sf2457T_3082	chromosome	menB	naphthoate synthase	Cluster_2594	2457T (2a), J17B (3a), & CCH060 (6)	439.359	1242.7	1.5	3.45275e-05	0.00102347
Sf2457T_2208	chromosome		molybdopterin oxidoreductase Fe4S4 domain protein	Cluster_1895	2457T (2a), J17B (3a), & CCH060 (6)	17.3567	48.9843	1.49683	0.0359245	0.266219
Sf2457T_2411	chromosome	tehB	tellurite resistance protein TehB	Cluster_2072	2457T (2a), J17B (3a), & CCH060 (6)	553.12	1556.24	1.4924	4.24772e-05	0.00123113
Sf2457T_2412	chromosome	tehA	tellurite resistance protein TehA	Cluster_2073	2457T (2a), J17B (3a), & CCH060 (6)	114.111	318.337	1.48012	0.000263099	0.00616982
Sf2457T_257	chromosome	dcuA	anaerobic C4-dicarboxylate transporter DcuA	Cluster_231	2457T (2a), J17B (3a), & CCH060 (6)	1641.32	4573.97	1.47859	2.60367e-05	0.000798706
Sf2457T_3994	chromosome		L-serine ammonia-lyase	Cluster_3410	2457T (2a), J17B (3a), & CCH060 (6)	66.1256	184.12	1.47737	0.00113692	0.0212591
Sf2457T_1917	chromosome		hok/gef family protein	Cluster_1183	2457T (2a), J17B (3a), & CCH060 (6)	179609	499745	1.47633	0.0109574	0.119591
Sf2457T_14	chromosome	glgP	glycogen/starch/alpha-glucan phosphorylases family protein	Cluster_12	2457T (2a), J17B (3a), & CCH060 (6)	675.847	1876.12	1.47299	4.77849e-05	0.00135486
Sf2457T_2626	chromosome		yecR-like lipofamily protein	Cluster_2234	2457T (2a), J17B (3a), & CCH060 (6)	18.7048	51.8525	1.471	0.0234418	0.200485
Sf2457T_4414	chromosome	pfkA	6-phosphofructokinase	Cluster_3775	2457T (2a), J17B (3a), & CCH060 (6)	2879.69	7895.64	1.45514	2.89513e-05	0.000873057
Sf2457T_1523	chromosome	torT	TMAO reductase system periplasmic protein TorT	Cluster_1304	2457T (2a), J17B (3a), & CCH060 (6)	27.6969	75.8891	1.45417	0.0390332	0.280877
Sf2457T_4165	chromosome		conserved hypothetical protein	Cluster_3564	2457T (2a), J17B (3a), & CCH060 (6)	62.3206	169.556	1.44398	0.00217202	0.0357458
Sf2457T_3092	chromosome		conserved hypothetical protein	Cluster_2603	NONE	27.6051	74.9781	1.44153	0.0323398	0.251066
Sf2457T_276	chromosome	frdA	fumarate reductase, flavoprotein subunit	Cluster_247	2457T (2a), J17B (3a), & CCH060 (6)	2339.48	6336.91	1.43759	3.17498e-05	0.000946508
Sf2457T_3453	chromosome	clpB	ATP-dependent chaperone protein ClpB	Cluster_2932	2457T (2a), J17B (3a), & CCH060 (6)	1935.08	5232.7	1.43516	3.73171e-05	0.00108762
Sf2457T_1916	chromosome		conserved hypothetical protein	Cluster_1657	2457T (2a) & J17B (3a)	28.1201	75.7623	1.42988	0.0158134	0.15714
Sf2457T_3998	chromosome	stp	serine transporter family protein	Cluster_3414	2457T (2a), J17B (3a), & CCH060 (6)	42.366	114.141	1.42984	0.00608339	0.0766596
Sf2457T_4486	chromosome	mobB	molybdopterin-guanine dinucleotide biosynthesis protein B	Cluster_3839	2457T (2a), J17B (3a), & CCH060 (6)	18.5189	49.7231	1.42491	0.0299876	0.237759
Sf2457T_4382	chromosome	gldA	glycerol dehydrogenase	Cluster_3744	2457T (2a), J17B (3a), & CCH060 (6)	58.1974	155.167	1.4148	0.00186332	0.0314594
Sf2457T_5041	p2457T_221		PAP2 superfamily protein	Cluster_4486	NONE	2659.05	7085.96	1.41405	4.82015e-05	0.00135928
Sf2457T_1795	chromosome	adhE	aldehyde-alcohol dehydrogenase	Cluster_1546	2457T (2a), J17B (3a), & CCH060 (6)	3528.68	9376.03	1.40985	0.000101009	0.00267496
Sf2457T_1295	chromosome	ybjM	inner membrane protein YbjM	Cluster_1128	2457T (2a), J17B (3a), & CCH060 (6)	312.655	829.451	1.40759	0.000103953	0.002739
Sf2457T_2652	chromosome		conserved hypothetical protein	Cluster_2257	2457T (2a), J17B (3a), & CCH060 (6)	843.401	2236.47	1.40693	2.99281e-05	0.000897327
Sf2457T_4907	chromosome		efflux transporter, RND family, MFP subunit	Cluster_4186	2457T (2a), J17B (3a), & CCH060 (6)	38.104	100.88	1.40462	0.00570308	0.0732832
Sf2457T_212	chromosome	treC	alpha,alpha-phosphotrehalase	Cluster_193	2457T (2a), J17B (3a), & CCH060 (6)	294.386	773.727	1.39411	2.71076e-05	0.000822212
Sf2457T_1320	chromosome		thiamine pyrophosphate enzyme, C-terminal TPP binding domain protein	Cluster_1150	2457T (2a), J17B (3a), & CCH060 (6)	44.5069	116.873	1.39284	0.00568264	0.0732008
Sf2457T_448	chromosome	caiB	crotonobetainyl-CoA:carnitine CoA-transferase	Cluster_399	2457T (2a) & J17B (3a)	30.167	78.5422	1.3805	0.0103481	0.113906
Sf2457T_3208	chromosome		EAL domain protein	Cluster_2712	2457T (2a), J17B (3a), & CCH060 (6)	74.3087	192.42	1.37266	0.000497781	0.0103791
Sf2457T_47	chromosome	hslR	heat shock protein 15	Cluster_42	2457T (2a), J17B (3a), & CCH060 (6)	160.457	414.789	1.3702	0.000654853	0.0132642
Sf2457T_80	chromosome	fnt	formate/nitrite transporter family protein	Cluster_75	2457T (2a), J17B (3a), & CCH060 (6)	435.185	1118.11	1.36136	9.71328e-06	0.000329053
Sf2457T_258	chromosome	aspA	aspartate ammonia-lyase	Cluster_232	2457T (2a), J17B (3a), & CCH060 (6)	10729.5	27483.7	1.357	0.000384313	0.00831935
Sf2457T_3915	chromosome		conserved hypothetical protein	Cluster_3339	2457T (2a), J17B (3a), & CCH060 (6)	545.962	1398.23	1.35673	4.6125e-05	0.00131494
Sf2457T_2801	chromosome	hisF	imidazole glycerol phosphate synthase subunit HisF	Cluster_2356	2457T (2a), J17B (3a), & CCH060 (6)	72.9474	186.338	1.35299	0.00233031	0.0374829
Sf2457T_1843	chromosome		conserved hypothetical protein	Cluster_1591	2457T (2a), J17B (3a), & CCH060 (6)	54.014	137.959	1.35283	0.00588909	0.074935
Sf2457T_4903	chromosome		bacterial regulatory, luxR family protein	Cluster_4184	2457T (2a), J17B (3a), & CCH060 (6)	62.4595	159.168	1.34956	0.0046246	0.0621818
Sf2457T_3599	chromosome		hok/gef family protein	Cluster_823	2457T (2a), J17B (3a), & CCH060 (6)	210.452	532.754	1.33997	0.000251075	0.00592695
Sf2457T_1985	chromosome		putative membrane protein	Cluster_1703	NONE	1258.38	3184.47	1.33949	5.4839e-05	0.00152178
Sf2457T_2095	chromosome		fructosamine kinase family protein	Cluster_5958	2457T (2a), J17B (3a), & CCH060 (6)	158.897	400.366	1.33322	0.000283548	0.00651661
Sf2457T_1439	chromosome		conserved hypothetical protein	Cluster_1233	2457T (2a), J17B (3a), & CCH060 (6)	90.7742	228.583	1.33236	0.00115197	0.0214318
Sf2457T_1671	chromosome	pepT	peptidase T	Cluster_1432	2457T (2a), J17B (3a), & CCH060 (6)	577.201	1439.14	1.31806	5.45165e-05	0.00152092
Sf2457T_73	chromosome		pfkB carbohydrate kinase family protein	Cluster_68	2457T (2a), J17B (3a), & CCH060 (6)	20.1448	49.2476	1.28964	0.0260908	0.214389
Sf2457T_1894	chromosome		conserved hypothetical protein	Cluster_1640	2457T (2a), J17B (3a), & CCH060 (6)	143.624	350.108	1.28551	0.0012258	0.0224386
Sf2457T_3255	chromosome		hypothetical protein	Cluster_2753	2457T ONLY	71.6976	173.257	1.27292	0.00305843	0.0454582
Sf2457T_1364	chromosome		hok/gef family protein	Cluster_1183	2457T (2a), J17B (3a), & CCH060 (6)	115394	278203	1.26957	0.0129149	0.135296
Sf2457T_4560	chromosome	wecD	TDP-D-fucosamine acetyltransferase	Cluster_3895	2457T (2a), J17B (3a), & CCH060 (6)	133.223	320.862	1.26811	0.00178346	0.0303072
Sf2457T_1977	chromosome		sugar (and other) transporter family protein	Cluster_1695	2457T (2a), J17B (3a), & CCH060 (6)	92.7565	222.801	1.26423	0.00526033	0.0691263
Sf2457T_214	chromosome	nrdG	anaerobic ribonucleoside-triphosphate reductase activating protein	Cluster_195	2457T (2a), J17B (3a), & CCH060 (6)	177.405	425.607	1.26247	0.00110626	0.0209108
Sf2457T_1768	chromosome	prmC	protein-(glutamine-N5) methyltransferase, release factor-specific	Cluster_1522	2457T (2a), J17B (3a), & CCH060 (6)	291.185	693.74	1.25246	0.000801075	0.0156525
Sf2457T_4815	chromosome		iron-containing alcohol dehydrogenase family protein	Cluster_4108	2457T (2a), J17B (3a), & CCH060 (6)	105.714	251.656	1.25128	0.00293899	0.0447018
Sf2457T_4969	chromosome	tusA	sulfurtransferase TusA	Cluster_4240	2457T (2a), J17B (3a), & CCH060 (6)	609.499	1449.74	1.2501	0.000268581	0.00625531
Sf2457T_1352	chromosome		conserved hypothetical protein	Cluster_1177	2457T (2a) & CCH060 (6)	86.6914	206.152	1.24974	0.00286645	0.0438541
Sf2457T_210	chromosome		PTS system, glucose-like IIB component domain protein	Cluster_191	2457T (2a), J17B (3a), & CCH060 (6)	203.458	483.604	1.24909	0.0002824	0.00651661
Sf2457T_1534	chromosome		conserved hypothetical protein	Cluster_1315	2457T (2a) & J17B (3a)	114.211	271.136	1.24731	0.00131921	0.0238143
Sf2457T_4768	chromosome	mutM	formamidopyrimidine-DNA glycosylase	Cluster_4065	2457T (2a), J17B (3a), & CCH060 (6)	125.284	295.516	1.23803	0.00412591	0.0577074
Sf2457T_205	chromosome	pyrB	aspartate carbamoyltransferase	Cluster_187	2457T (2a), J17B (3a), & CCH060 (6)	57.1674	134.654	1.23599	0.0156038	0.155544
Sf2457T_4643	chromosome	uhpA	transcriptional regulatory protein UhpA	Cluster_3962	2457T (2a), J17B (3a), & CCH060 (6)	39.4838	92.4942	1.2281	0.0436326	0.297168
Sf2457T_3975	chromosome	exuT	hexuronate transporter	Cluster_3392	2457T (2a), J17B (3a), & CCH060 (6)	33.7839	78.7987	1.22183	0.0416875	0.290557
Sf2457T_2063	chromosome		conserved hypothetical protein	Cluster_1772	2457T (2a), J17B (3a), & CCH060 (6)	168.845	389.653	1.20649	0.0008515	0.0165756
Sf2457T_4230	chromosome		molydopterin dinucleotide binding domain protein	Cluster_3620	2457T (2a), J17B (3a), & CCH060 (6)	26.7763	61.7648	1.20583	0.049166	0.318399
Sf2457T_3062	chromosome	glpT	glycerol-3-phosphate transporter	Cluster_2574	2457T (2a), J17B (3a), & CCH060 (6)	746.154	1720.42	1.20522	0.000287585	0.00655166
Sf2457T_4992	chromosome		glycerophosphoryl diester phosphodiesterase family protein	Cluster_4262	2457T (2a), J17B (3a), & CCH060 (6)	39.8173	91.7114	1.20371	0.0222558	0.194813
Sf2457T_4561	chromosome	rfbA	glucose-1-phosphate thymidylyltransferase	Cluster_3896	2457T (2a), J17B (3a), & CCH060 (6)	153.547	352.279	1.19803	0.0036814	0.0533496
Sf2457T_1221	chromosome	moaE	molybdopterin synthase catalytic subunit	Cluster_1060	2457T (2a), J17B (3a), & CCH060 (6)	135.465	310.602	1.19715	0.00165348	0.0283756
Sf2457T_4880	chromosome		toxin Ldr, type I toxin-antitoxin system family protein	Cluster_4163	2457T (2a), J17B (3a), & CCH060 (6)	229.715	525.934	1.19504	0.000748186	0.014674
Sf2457T_1706	chromosome		outer membrane autotransporter barrel domain protein	Cluster_1465	NONE	48.6301	111.139	1.19245	0.0256667	0.212545
Sf2457T_1956	chromosome		phage regulatory , Rha family protein	Cluster_1678	NONE	467.161	1066.75	1.19122	0.000493194	0.0103333
Sf2457T_46	chromosome	hslO	33 kDa chaperonin	Cluster_5273	2457T (2a), J17B (3a), & CCH060 (6)	518.934	1182.12	1.18775	0.00095423	0.0182352
Sf2457T_3764	chromosome		sprT-like family protein	Cluster_3201	2457T (2a), J17B (3a), & CCH060 (6)	37.8175	86.1047	1.18704	0.0409899	0.288422
Sf2457T_4962	chromosome	nikB	nickel ABC transporter, permease subunit NikB	Cluster_4233	2457T (2a), J17B (3a), & CCH060 (6)	442.98	1007.53	1.18551	0.000283538	0.00651661
Sf2457T_4310	chromosome		response regulator	Cluster_3688	2457T (2a), J17B (3a), & CCH060 (6)	61.9084	140.393	1.18126	0.00887156	0.101498
Sf2457T_5325	p2457T_165		putative lipoprotein	Cluster_4327	2457T ONLY	66.645	151.042	1.18038	0.00555135	0.0720433
Sf2457T_427	chromosome		hsp70 family protein	Cluster_380	2457T (2a), J17B (3a), & CCH060 (6)	2476.55	5589	1.17426	0.00116038	0.0214318
Sf2457T_2181	chromosome	uxaB	altronate oxidoreductase	Cluster_1874	2457T (2a) & J17B (3a)	122.325	275.563	1.17166	0.00466061	0.0625049
Sf2457T_1508	chromosome	appA	periplasmic AppA protein	Cluster_1293	2457T (2a), J17B (3a), & CCH060 (6)	142.976	321.5	1.16904	0.00438551	0.0603673
Sf2457T_3590	chromosome	ispF	2-C-methyl-D-erythritol 2,4-cyclodiphosphate synthase	Cluster_3048	2457T (2a), J17B (3a), & CCH060 (6)	97.9567	219.628	1.16485	0.00834312	0.0979137
Sf2457T_4038	chromosome		putative permease family protein	Cluster_3450	NONE	177.181	396.999	1.16391	0.00264461	0.0409404
Sf2457T_3139	chromosome		conserved hypothetical protein	Cluster_2650	2457T (2a), J17B (3a), & CCH060 (6)	190.59	426.397	1.16173	0.00161893	0.0280596
Sf2457T_488	chromosome	ilvB	acetolactate synthase, large subunit, biosynthetic type	Cluster_438	2457T (2a), J17B (3a), & CCH060 (6)	69.9416	156.386	1.16089	0.00607795	0.0766596
Sf2457T_1218	chromosome	moaB	molybdenum cofactor biosynthesis protein B	Cluster_1057	2457T (2a), J17B (3a), & CCH060 (6)	245.448	548.573	1.16027	0.00112519	0.0211155
Sf2457T_3992	chromosome		serine dehydratase alpha chain family protein	Cluster_3408	2457T (2a), J17B (3a), & CCH060 (6)	87.2829	194.155	1.15344	0.01333	0.137981
Sf2457T_4811	chromosome	yibH	inner membrane protein YibH	Cluster_5217	2457T (2a), J17B (3a), & CCH060 (6)	68.7279	152.868	1.15332	0.00965462	0.107415
Sf2457T_3528	chromosome		putative escherichia coli chi7122 chi7122 genomic chromosome, chi7122	Cluster_2993	2457T (2a), J17B (3a), & CCH060 (6)	30465	67527.8	1.14833	0.00451694	0.0615796
Sf2457T_2062	chromosome		conserved hypothetical protein	Cluster_1771	NONE	121.315	268.089	1.14395	0.00299409	0.0449391
Sf2457T_4881	chromosome		toxin Ldr, type I toxin-antitoxin system family protein	Cluster_4163	2457T (2a), J17B (3a), & CCH060 (6)	267.165	587.748	1.13747	0.000953914	0.0182352
Sf2457T_4253	chromosome		putative transmembrane protein	Cluster_3642	2457T (2a), J17B (3a), & CCH060 (6)	108.297	236.707	1.12811	0.0153454	0.153704
Sf2457T_4679	chromosome	recF	DNA replication and repair protein RecF	Cluster_3997	2457T (2a), J17B (3a), & CCH060 (6)	609.834	1325.62	1.12018	0.00250335	0.0393372
Sf2457T_3504	chromosome		conserved hypothetical protein	Cluster_2974	2457T (2a), J17B (3a), & CCH060 (6)	37.8645	82.2373	1.11895	0.0496974	0.318969
Sf2457T_5396	p2457T_165		conserved hypothetical protein	Cluster_4395	2457T ONLY	84.5101	181.984	1.10662	0.00999193	0.110675
Sf2457T_1044	chromosome		H+ symporter) family protein	Cluster_917	2457T (2a), J17B (3a), & CCH060 (6)	86.7275	185.376	1.09589	0.0179665	0.16977
Sf2457T_2887	chromosome	thiD	hydroxymethylpyrimidine/phosphomethylpyrimidine kinase	Cluster_2430	2457T (2a), J17B (3a), & CCH060 (6)	27.4772	58.7217	1.09566	0.0447332	0.301906
Sf2457T_2174	chromosome	sotB	sugar efflux transporter	Cluster_1869	2457T (2a), J17B (3a), & CCH060 (6)	147.518	314.809	1.09358	0.00919015	0.10391
Sf2457T_4791	chromosome	gpmI	2,3-bisphosphoglycerate-independent phosphoglycerate mutase	Cluster_4086	2457T (2a), J17B (3a), & CCH060 (6)	2618.12	5578.14	1.09125	0.00143386	0.0252717
Sf2457T_4664	chromosome	ibpB	small heat shock protein IbpB	Cluster_3982	2457T (2a), J17B (3a), & CCH060 (6)	218.938	466.172	1.09034	0.00281465	0.0431883
Sf2457T_2013	chromosome		conserved hypothetical protein	Cluster_1726	2457T (2a), J17B (3a), & CCH060 (6)	423.592	898.815	1.08535	0.00191172	0.0320689
Sf2457T_1699	chromosome	nudJ	phosphatase NudJ	Cluster_1459	2457T (2a), J17B (3a), & CCH060 (6)	70.0203	148.56	1.0852	0.0329096	0.253598
Sf2457T_1842	chromosome	pyrF	orotidine 5'-phosphate decarboxylase	Cluster_1590	2457T (2a), J17B (3a), & CCH060 (6)	274.345	580.17	1.08048	0.00341695	0.0502147
Sf2457T_172	chromosome		mutatrotase, YjhT family protein	Cluster_163	2457T (2a), J17B (3a), & CCH060 (6)	53.1787	112.399	1.07971	0.0401352	0.284878
Sf2457T_430	chromosome	hokC	protein HokC	Cluster_1183	2457T (2a), J17B (3a), & CCH060 (6)	10334.3	21841.3	1.07962	0.00256576	0.0400766
Sf2457T_428	chromosome		hsp70 family protein	Cluster_381	2457T (2a), J17B (3a), & CCH060 (6)	6882.07	14532.5	1.07837	0.00360854	0.052586
Sf2457T_2025	chromosome	gap	glyceraldehyde-3-phosphate dehydrogenase, type I	Cluster_1737	2457T (2a), J17B (3a), & CCH060 (6)	22756.9	47957	1.07544	0.00857286	0.100055
Sf2457T_4072	chromosome	cgtA	obg family GTPase CgtA	Cluster_3480	2457T (2a), J17B (3a), & CCH060 (6)	697.181	1468.54	1.07478	0.00403114	0.0568391
Sf2457T_2415	chromosome		conserved hypothetical protein	Cluster_2076	2457T (2a), J17B (3a), & CCH060 (6)	193.297	406.92	1.07392	0.00220335	0.036034
Sf2457T_106	chromosome	dsrH	sulfur relay protein TusB/DsrH	Cluster_101	2457T (2a), J17B (3a), & CCH060 (6)	272.944	573.471	1.07112	0.00536164	0.0701045
Sf2457T_1128	chromosome	tatE	sec-independent translocase protein TatE	Cluster_992	2457T (2a), J17B (3a), & CCH060 (6)	1872.54	3931.94	1.07024	0.00239724	0.0380134
Sf2457T_1362	chromosome		conserved hypothetical protein	Cluster_1181	2457T (2a), J17B (3a), & CCH060 (6)	41.8598	87.8881	1.0701	0.0343896	0.260393
Sf2457T_4721	chromosome		conserved hypothetical protein	Cluster_4028	NONE	44.6414	93.4935	1.06648	0.0459766	0.307513
Sf2457T_1764	chromosome	ispE	4-(cytidine 5'-diphospho)-2-C-methyl-D-erythritol kinase	Cluster_1518	2457T (2a), J17B (3a), & CCH060 (6)	2910.8	6054.78	1.05666	0.00223708	0.0362778
Sf2457T_4046	chromosome		peptidase U32 family protein	Cluster_3457	2457T (2a), J17B (3a), & CCH060 (6)	312.296	647.242	1.05139	0.00128298	0.0233216
Sf2457T_3228	chromosome	ptsI	phosphoenolpyruvate-protein phosphotransferase	Cluster_2727	2457T (2a), J17B (3a), & CCH060 (6)	6456.83	13361.8	1.04922	0.00459169	0.0621818
Sf2457T_3370	chromosome	suhB	inositol-1-monophosphatase	Cluster_2862	2457T (2a), J17B (3a), & CCH060 (6)	1683.07	3478.92	1.04754	0.00295549	0.0448221
Sf2457T_1378	chromosome		phage regulatory , Rha family protein	Cluster_1194	2457T (2a), J17B (3a), & CCH060 (6)	444.393	914.823	1.04166	0.0018477	0.0312969
Sf2457T_2922	chromosome	yehU	sensor histidine kinase YehU	Cluster_2456	2457T (2a), J17B (3a), & CCH060 (6)	430.955	887.142	1.04163	0.00111139	0.0209318
Sf2457T_101	chromosome		slyX family protein	Cluster_96	2457T (2a), J17B (3a), & CCH060 (6)	399.92	820.628	1.03702	0.00300627	0.0449391
Sf2457T_7	chromosome	gntU	low-affinity gluconate transporter	Cluster_5	2457T (2a), J17B (3a), & CCH060 (6)	121.065	247.748	1.0331	0.0174794	0.167321
Sf2457T_1141	chromosome		conserved hypothetical protein	Cluster_1003	2457T (2a) & J17B (3a)	84.2302	172.287	1.0324	0.0242415	0.205639
Sf2457T_3430	chromosome		methyltransferase domain protein	Cluster_2916	2457T (2a), J17B (3a), & CCH060 (6)	89.0521	182.076	1.03182	0.0166899	0.163054
Sf2457T_1123	chromosome		conserved hypothetical protein	Cluster_987	2457T (2a), J17B (3a), & CCH060 (6)	4349.89	8889.77	1.03117	0.00291402	0.0444516
Sf2457T_3035	chromosome	apbE	thiamine biosynthesis lipoprotein ApbE	Cluster_2553	2457T (2a), J17B (3a), & CCH060 (6)	112.019	228.804	1.03037	0.0127134	0.134263
Sf2457T_4290	chromosome	pepE	peptidase E	Cluster_3675	2457T (2a), J17B (3a), & CCH060 (6)	600.386	1226.31	1.03036	0.00221122	0.0360497
Sf2457T_2228	chromosome	clcB	voltage-gated ClC-type chloride channel ClcB	Cluster_1911	2457T (2a), J17B (3a), & CCH060 (6)	157.733	322.073	1.0299	0.00875328	0.101255
Sf2457T_3561	chromosome		sigma-54 interaction domain protein	Cluster_3024	NONE	165.677	338.163	1.02935	0.00446032	0.0612355
Sf2457T_4557	chromosome		4-alpha-L-fucosyltransferase glycosyl transferase group 56 family protein	Cluster_3892	2457T (2a), J17B (3a), & CCH060 (6)	197.351	402.61	1.02862	0.011357	0.12318
Sf2457T_3272	chromosome		glutamate synthase, small subunit domain protein	Cluster_2770	2457T (2a), J17B (3a), & CCH060 (6)	219.524	446.646	1.02475	0.00238504	0.0379979
Sf2457T_872	chromosome		GDSL-like Lipase/Acylhydrolase family protein	Cluster_4837	NONE	386.14	783.85	1.02145	0.00380849	0.0547352
Sf2457T_2734	chromosome		putative membrane protein	Cluster_2317	2457T (2a) & CCH060 (6)	617.483	1252.01	1.01977	0.00300102	0.0449391
Sf2457T_1350	chromosome		DMSO reductase anchor subunit family protein	Cluster_1175	2457T (2a) & CCH060 (6)	56.4304	114.224	1.01732	0.0415845	0.290423
Sf2457T_4399	chromosome	hslU	ATP-dependent protease HslVU, ATPase subunit	Cluster_3761	2457T (2a), J17B (3a), & CCH060 (6)	2290	4626.79	1.01466	0.00406382	0.0571454
Sf2457T_4010	chromosome	garD	galactarate dehydratase	Cluster_3426	2457T ONLY	93.5602	188.943	1.01398	0.012334	0.131052
Sf2457T_1262	chromosome		conserved hypothetical protein	Cluster_1098	2457T (2a), J17B (3a), & CCH060 (6)	57.2188	115.529	1.01369	0.0397405	0.28362
Sf2457T_2465	chromosome		sensory box protein	Cluster_2114	2457T (2a), J17B (3a), & CCH060 (6)	60.1414	121.18	1.01072	0.0389268	0.280499
Sf2457T_4641	chromosome	uhpC	regulatory protein UhpC	Cluster_3960	2457T (2a), J17B (3a), & CCH060 (6)	58.7955	118.396	1.00984	0.0478659	0.316899
Sf2457T_2310	chromosome		bacterial regulatory, lacI family protein	Cluster_1988	2457T (2a), J17B (3a), & CCH060 (6)	320.745	644.025	1.00569	0.00579838	0.0739612
Sf2457T_4683	chromosome	rnpA	ribonuclease P protein component	Cluster_4001	2457T (2a), J17B (3a), & CCH060 (6)	1028.56	2063.99	1.00482	0.00732094	0.0886157
Sf2457T_778	chromosome		nucleoside-specific channel-forming , Tsx family protein	Cluster_687	2457T (2a), J17B (3a), & CCH060 (6)	1309.42	2620.68	1.00102	0.00376832	0.0543075
Sf2457T_135	chromosome	secY	preprotein translocase, SecY subunit	Cluster_130	2457T (2a), J17B (3a), & CCH060 (6)	57787.9	28855.1	-1.00194	0.0153498	0.153704
Sf2457T_5000	p2457T_221		conserved hypothetical protein	Cluster_4459	2457T (2a), J17B (3a), & CCH060 (6)	1269.27	632.993	-1.00374	0.00428021	0.0593879
Sf2457T_533	chromosome	speD	S-adenosylmethionine decarboxylase proenzyme	Cluster_480	2457T (2a), J17B (3a), & CCH060 (6)	942.991	469.891	-1.00492	0.00298054	0.0449391
Sf2457T_4610	chromosome		flavodoxin family protein	Cluster_3936	2457T (2a), J17B (3a), & CCH060 (6)	3171.88	1578.94	-1.00638	0.00436284	0.0602141
Sf2457T_237	chromosome	cysQ	3'(2'),5'-bisphosphate nucleotidase	Cluster_215	2457T (2a), J17B (3a), & CCH060 (6)	632.356	314.294	-1.00862	0.00934802	0.104879
Sf2457T_1852	chromosome	fabI	enoyl-[acyl-carrier-protein] reductase [NADH] FabI	Cluster_1600	2457T (2a), J17B (3a), & CCH060 (6)	12414.3	6160.2	-1.01096	0.00366045	0.0531938
Sf2457T_4355	chromosome		conserved hypothetical protein	Cluster_3721	2457T (2a), J17B (3a), & CCH060 (6)	983.056	483.092	-1.02498	0.00375456	0.0542591
Sf2457T_2169	chromosome		putative amino-acid metabolite efflux pump	Cluster_1864	2457T (2a) & J17B (3a)	100.933	49.504	-1.02778	0.0411394	0.288473
Sf2457T_5097	p2457T_221		putative chaperone protein IpgA	Cluster_4527	2457T (2a), J17B (3a), & CCH060 (6)	5885.39	2878.47	-1.03184	0.00322767	0.0477019
Sf2457T_207	chromosome	ridA	enamine/imine deaminase	Cluster_189	2457T (2a), J17B (3a), & CCH060 (6)	10575	5145.56	-1.03926	0.0033668	0.0496175
Sf2457T_3738	chromosome	mscS	small-conductance mechanosensitive channel	Cluster_3178	2457T (2a), J17B (3a), & CCH060 (6)	3433.73	1668.5	-1.04123	0.00263218	0.0408693
Sf2457T_4902	chromosome		bacterial regulatory helix-turn-helix , lysR family protein	Cluster_4183	2457T (2a), J17B (3a), & CCH060 (6)	118.332	57.3737	-1.04438	0.0386396	0.279597
Sf2457T_4352	chromosome	murI	glutamate racemase	Cluster_3718	2457T (2a), J17B (3a), & CCH060 (6)	1470.63	712.464	-1.04555	0.00276489	0.0425499
Sf2457T_3980	chromosome		bacterial regulatory, gntR family protein	Cluster_3396	2457T (2a), J17B (3a), & CCH060 (6)	4012.27	1943.11	-1.04605	0.0025378	0.0397589
Sf2457T_5154	p2457T_221		insA N-terminal domain protein	Cluster_4473	2457T (2a), J17B (3a), & CCH060 (6)	1052.83	508.921	-1.04875	0.00344241	0.0504468
Sf2457T_3129	chromosome		polyprenyl P-hydroxybenzoate and phenylacrylic acid decarboxylase family protein	Cluster_2639	2457T (2a), J17B (3a), & CCH060 (6)	846.815	404.429	-1.06616	0.00257922	0.0401665
Sf2457T_2428	chromosome		prokaryotic cytochrome b561 family protein	Cluster_2085	2457T (2a), J17B (3a), & CCH060 (6)	1013.76	484.015	-1.06659	0.00160831	0.0279686
Sf2457T_110	chromosome	tuf	translation elongation factor Tu	Cluster_105	2457T (2a), J17B (3a), & CCH060 (6)	86535.4	41276.3	-1.06798	0.014754	0.14917
Sf2457T_3540	chromosome		deoR C terminal sensor domain protein	Cluster_3005	2457T (2a), J17B (3a), & CCH060 (6)	350.359	165.468	-1.08228	0.00550522	0.0716227
Sf2457T_1960	chromosome		putative transposase	Cluster_4784	2457T (2a), J17B (3a), & CCH060 (6)	238.521	112.224	-1.08774	0.00835185	0.0979137
Sf2457T_998	chromosome		3-deoxy-7-phosphoheptulonate synthase	Cluster_877	2457T (2a), J17B (3a), & CCH060 (6)	2042.79	960.86	-1.08814	0.00190846	0.0320689
Sf2457T_528	chromosome	lpdA	dihydrolipoyl dehydrogenase	Cluster_475	2457T (2a), J17B (3a), & CCH060 (6)	9918.62	4647.23	-1.09377	0.00199052	0.0330717
Sf2457T_3625	chromosome		flavodoxin family protein	Cluster_3079	2457T (2a), J17B (3a), & CCH060 (6)	624.831	292.249	-1.09627	0.00307109	0.0455168
Sf2457T_661	chromosome		transglycosylase SLT domain protein	Cluster_591	2457T ONLY	196.636	91.9692	-1.09631	0.0164877	0.161685
Sf2457T_4431	chromosome	rhaU	L-rhamnose 1-epimerase	Cluster_3788	2457T (2a), J17B (3a), & CCH060 (6)	124.883	58.242	-1.10044	0.0308728	0.243298
Sf2457T_201	chromosome		bacterial regulatory, tetR family protein	Cluster_183	2457T (2a), J17B (3a), & CCH060 (6)	276.381	128.784	-1.10171	0.00530262	0.069507
Sf2457T_638	chromosome		conserved hypothetical protein	Cluster_574	2457T (2a) & J17B (3a)	126.601	58.8926	-1.10413	0.0254419	0.211946
Sf2457T_4468	chromosome		xylose isomerase-like TIM barrel family protein	Cluster_3821	2457T (2a) & J17B (3a)	300.834	139.57	-1.10798	0.0169761	0.164718
Sf2457T_696	chromosome		cysteine-rich domain protein	Cluster_617	2457T (2a), J17B (3a), & CCH060 (6)	530.077	245.75	-1.10901	0.00503594	0.0665127
Sf2457T_561	chromosome		periplasmic binding family protein	Cluster_506	2457T (2a), J17B (3a), & CCH060 (6)	121.983	56.3304	-1.1147	0.01639	0.161333
Sf2457T_3032	chromosome		cyclic peptide transporter family protein	Cluster_2550	2457T (2a), J17B (3a), & CCH060 (6)	120.124	55.2443	-1.12063	0.0162554	0.160899
Sf2457T_3481	chromosome		phage integrase family protein	Cluster_2957	NONE	708	325.192	-1.12246	0.00136609	0.024241
Sf2457T_3511	chromosome		substrate binding domain of ABC-type glycine betaine transport system family protein	Cluster_2981	2457T (2a), J17B (3a), & CCH060 (6)	180.749	82.9733	-1.12327	0.01211	0.129359
Sf2457T_4452	chromosome	dtd	D-tyrosyl-tRNA(Tyr) deacylase	Cluster_3806	2457T (2a), J17B (3a), & CCH060 (6)	296.951	136.17	-1.12482	0.00412439	0.0577074
Sf2457T_2953	chromosome	yohK	inner membrane protein YohK	Cluster_2478	2457T (2a), J17B (3a), & CCH060 (6)	618.782	283.474	-1.12621	0.00245304	0.0387803
Sf2457T_2277	chromosome	gstA	glutathione S-transferase GstA	Cluster_1957	2457T (2a), J17B (3a), & CCH060 (6)	2996.34	1367.98	-1.13116	0.00135245	0.024081
Sf2457T_1255	chromosome	ompX	outer membrane protein X	Cluster_1091	2457T (2a), J17B (3a), & CCH060 (6)	97948	44646.4	-1.13347	0.0106458	0.116678
Sf2457T_2941	chromosome		fibronectin type III-like domain protein	Cluster_2467	2457T (2a), J17B (3a), & CCH060 (6)	86.1228	39.2029	-1.13543	0.0258759	0.213599
Sf2457T_859	chromosome	higA	addiction module antidote protein, HigA family	Cluster_761	2457T (2a), J17B (3a), & CCH060 (6)	835.109	379.957	-1.13613	0.00115756	0.0214318
Sf2457T_2106	chromosome	rplT	ribosomal protein L20	Cluster_1811	2457T (2a), J17B (3a), & CCH060 (6)	79254.7	36019	-1.13774	0.00740947	0.089273
Sf2457T_39	chromosome	feoA	ferrous iron transport protein A	Cluster_35	2457T (2a), J17B (3a), & CCH060 (6)	606.232	275.475	-1.13795	0.000620982	0.0126549
Sf2457T_2048	chromosome	nudG	CTP pyrophosphohydrolase	Cluster_1759	2457T (2a), J17B (3a), & CCH060 (6)	151.969	68.849	-1.14226	0.0137785	0.14178
Sf2457T_1026	chromosome	sdhB	succinate dehydrogenase iron-sulfur subunit	Cluster_899	2457T (2a), J17B (3a), & CCH060 (6)	220.602	99.8817	-1.14316	0.00666601	0.0824089
Sf2457T_4097	chromosome		phoP regulatory network YrbL family protein	Cluster_3504	2457T (2a), J17B (3a), & CCH060 (6)	14117.8	6358.31	-1.1508	0.0014456	0.0253929
Sf2457T_4712	chromosome	pstA	phosphate ABC transporter, permease protein PstA	Cluster_4022	2457T (2a), J17B (3a), & CCH060 (6)	86.7297	38.9438	-1.15513	0.0353699	0.264518
Sf2457T_3755	chromosome	loiP	metalloprotease LoiP	Cluster_3193	2457T (2a), J17B (3a), & CCH060 (6)	620.648	278.303	-1.15712	0.00133042	0.0239247
Sf2457T_2026	chromosome	msrB	peptide methionine sulfoxide reductase MsrB	Cluster_1738	2457T (2a), J17B (3a), & CCH060 (6)	450.77	201.716	-1.16006	0.00176202	0.0300406
Sf2457T_29	chromosome	nfuA	fe/S biogenesis protein NfuA	Cluster_26	2457T (2a), J17B (3a), & CCH060 (6)	2336.65	1045.52	-1.16022	0.000459208	0.00973856
Sf2457T_3964	chromosome	higB	mRNA interferase HigB	Cluster_3381	2457T (2a), J17B (3a), & CCH060 (6)	87.9324	39.2057	-1.16533	0.0339825	0.257684
Sf2457T_884	chromosome	allC	allantoate amidohydrolase	Cluster_784	2457T (2a) & J17B (3a)	93.5022	41.681	-1.16561	0.0227768	0.197714
Sf2457T_25	chromosome		putative hTH-type transcriptional regulator malT domain protein	Cluster_22	2457T (2a), J17B (3a), & CCH060 (6)	2179.48	970.772	-1.16678	0.00163139	0.028089
Sf2457T_3263	chromosome		insA N-terminal domain protein	Cluster_2761	NONE	163.265	72.54	-1.17036	0.012003	0.128582
Sf2457T_4798	chromosome	lldD	L-lactate dehydrogenase [cytochrome]	Cluster_4093	2457T (2a), J17B (3a), & CCH060 (6)	2349.71	1041.76	-1.17347	0.000714244	0.0142222
Sf2457T_4358	chromosome	sthA	soluble pyridine nucleotide transhydrogenase	Cluster_3723	2457T (2a), J17B (3a), & CCH060 (6)	946.257	418.475	-1.17709	0.00104429	0.0198111
Sf2457T_5098	p2457T_221		ipaB/EvcA family protein	Cluster_4528	2457T (2a), J17B (3a), & CCH060 (6)	13347.9	5879.53	-1.18284	0.000964292	0.0183603
Sf2457T_3219	chromosome		bacterial regulatory helix-turn-helix , lysR family protein	Cluster_2719	2457T (2a), J17B (3a), & CCH060 (6)	93.7821	41.2896	-1.18353	0.0213173	0.189459
Sf2457T_4724	chromosome	iucC	aerobactin synthase	Cluster_4031	2457T (2a), J17B (3a), & CCH060 (6)	356.975	156.948	-1.18553	0.00158316	0.027716
Sf2457T_4952	chromosome		conserved hypothetical protein	Cluster_6421	NONE	62.2758	27.2508	-1.19237	0.0488973	0.318399
Sf2457T_923	chromosome	nfnB	oxygen-insensitive NAD(P)H nitroreductase	Cluster_817	2457T (2a), J17B (3a), & CCH060 (6)	5199.99	2272.99	-1.19392	0.000571921	0.0117469
Sf2457T_668	chromosome		conserved hypothetical protein	Cluster_596	2457T (2a), J17B (3a), & CCH060 (6)	89.6567	39.1602	-1.19502	0.0280271	0.225935
Sf2457T_3988	chromosome		glutathione S-transferase, N-terminal domain protein	Cluster_3404	2457T (2a), J17B (3a), & CCH060 (6)	339.284	148.078	-1.19614	0.00218706	0.0358802
Sf2457T_3901	chromosome		transcriptional regulatory , C terminal family protein	Cluster_3326	2457T (2a), J17B (3a), & CCH060 (6)	242.228	105.575	-1.19809	0.00388914	0.055588
Sf2457T_2150	chromosome	relB	antitoxin RelB	Cluster_1850	2457T (2a) & J17B (3a)	106.026	46.203	-1.19836	0.0168841	0.164571
Sf2457T_4270	chromosome	melR	melibiose operon regulatory protein	Cluster_3658	2457T (2a), J17B (3a), & CCH060 (6)	201.321	87.6208	-1.20016	0.0064974	0.080707
Sf2457T_4945	chromosome		hypothetical protein	Cluster_4216	2457T (2a) & J17B (3a)	436.298	189.545	-1.20277	0.0012765	0.023285
Sf2457T_3821	chromosome		replication regulatory RepB family protein	Cluster_3251	2457T ONLY	1256.46	545.829	-1.20284	0.000701207	0.01407
Sf2457T_18	chromosome	glpE	thiosulfate sulfurtransferase GlpE	Cluster_15	2457T (2a), J17B (3a), & CCH060 (6)	229.157	98.9666	-1.21132	0.00458206	0.0621818
Sf2457T_215	chromosome	cybC	soluble cytochrome b562	Cluster_196	2457T (2a), J17B (3a), & CCH060 (6)	668.01	288.297	-1.21232	0.000877789	0.0169739
Sf2457T_623	chromosome		bacterial regulatory helix-turn-helix , lysR family protein	Cluster_561	2457T (2a), J17B (3a), & CCH060 (6)	135.217	58.067	-1.21948	0.00782026	0.0935741
Sf2457T_538	chromosome	hpt	hypoxanthine phosphoribosyltransferase	Cluster_485	2457T (2a), J17B (3a), & CCH060 (6)	1703	730.966	-1.2202	0.000318525	0.00710148
Sf2457T_17	chromosome		pyridine nucleotide-disulfide oxidoreductase family protein	Cluster_14	2457T (2a), J17B (3a), & CCH060 (6)	2682.48	1149	-1.22319	0.000376231	0.00817832
Sf2457T_3478	chromosome	ratA	ribosome association toxin RatA	Cluster_2954	2457T (2a), J17B (3a), & CCH060 (6)	2862.51	1225.37	-1.22406	0.000398356	0.00855237
Sf2457T_2105	chromosome	rpmI	ribosomal protein L35	Cluster_1810	2457T (2a), J17B (3a), & CCH060 (6)	26863.2	11499.1	-1.22411	0.000927535	0.0178559
Sf2457T_539	chromosome	can	carbonic anhydrase 2	Cluster_486	2457T (2a), J17B (3a), & CCH060 (6)	6646.54	2839.94	-1.22674	0.000467666	0.00987778
Sf2457T_759	chromosome		conserved hypothetical protein	Cluster_669	2457T (2a), J17B (3a), & CCH060 (6)	71.7446	30.6412	-1.2274	0.0388933	0.280499
Sf2457T_570	chromosome	mtnN	MTA/SAH nucleosidase	Cluster_515	2457T (2a), J17B (3a), & CCH060 (6)	4169.09	1772.57	-1.23389	0.000301726	0.00681431
Sf2457T_1546	chromosome		putative iS91 orf	Cluster_1327	2457T (2a), J17B (3a), & CCH060 (6)	72.3515	30.7281	-1.23547	0.0427979	0.29456
Sf2457T_2429	chromosome		glyceraldehyde 3-phosphate dehydrogenase, NAD binding domain protein	Cluster_2086	2457T (2a), J17B (3a), & CCH060 (6)	175.643	74.2366	-1.24244	0.0057765	0.0739612
Sf2457T_799	chromosome	cyoE	protoheme IX farnesyltransferase	Cluster_706	2457T (2a), J17B (3a), & CCH060 (6)	182.666	76.7574	-1.25083	0.00778966	0.0935344
Sf2457T_833	chromosome	ylaC	inner membrane protein YlaC	Cluster_736	NONE	102.234	42.8125	-1.25577	0.0217789	0.192252
Sf2457T_2365	chromosome		diguanylate cyclase domain protein	Cluster_2033	NONE	60.8292	25.4259	-1.25846	0.0331958	0.254306
Sf2457T_2022	chromosome	mipA	mltA-interacting protein	Cluster_1734	2457T (2a), J17B (3a), & CCH060 (6)	5847.87	2438.72	-1.26179	0.000326512	0.00722348
Sf2457T_476	chromosome	yabI	inner membrane protein YabI	Cluster_426	2457T (2a), J17B (3a), & CCH060 (6)	290.179	121.007	-1.26185	0.00298174	0.0449391
Sf2457T_3125	chromosome		amino ABC transporter, permease , 3-TM region, His/Glu/Gln/Arg/opine family domain protein	Cluster_2635	2457T (2a), J17B (3a), & CCH060 (6)	127.564	53.1122	-1.2641	0.00803532	0.0954903
Sf2457T_637	chromosome		conserved hypothetical protein	Cluster_573	2457T (2a) & J17B (3a)	111.795	46.4181	-1.2681	0.0128224	0.13514
Sf2457T_1239	chromosome		conserved hypothetical protein	Cluster_1078	2457T (2a), J17B (3a), & CCH060 (6)	1068.95	442.117	-1.27369	0.000243981	0.00578568
Sf2457T_2391	chromosome		putative iS91 orf	Cluster_1327	2457T (2a), J17B (3a), & CCH060 (6)	71.9305	29.7288	-1.27474	0.0352541	0.264254
Sf2457T_3438	chromosome	trxA	thioredoxin	Cluster_2923	2457T (2a), J17B (3a), & CCH060 (6)	970.15	400.869	-1.27508	0.000237792	0.00566467
Sf2457T_4583	chromosome		bacterial regulatory helix-turn-helix , lysR family protein	Cluster_3917	2457T (2a), J17B (3a), & CCH060 (6)	1302.07	536.818	-1.27831	0.000287156	0.00655166
Sf2457T_4322	chromosome	rsd	regulator of sigma D	Cluster_3699	2457T (2a), J17B (3a), & CCH060 (6)	592.273	242.919	-1.28578	0.000453451	0.00965573
Sf2457T_3477	chromosome		conserved hypothetical protein	Cluster_2953	2457T (2a), J17B (3a), & CCH060 (6)	1205.69	492.617	-1.29132	0.000193465	0.00469445
Sf2457T_4719	chromosome		immunoglobulin A1 protease family protein	Cluster_4027	NONE	85.3323	34.6409	-1.30062	0.0169865	0.164718
Sf2457T_2275	chromosome	nth	endonuclease III	Cluster_1955	2457T (2a), J17B (3a), & CCH060 (6)	773.856	314.073	-1.30097	0.000214239	0.00517446
Sf2457T_2074	chromosome	cho	excinuclease cho	Cluster_1784	2457T (2a), J17B (3a), & CCH060 (6)	300.47	121.527	-1.30594	0.0013345	0.0239247
Sf2457T_2891	chromosome		high-affinity nickel-transport family protein	Cluster_2434	2457T (2a) & J17B (3a)	340.086	137.26	-1.30899	0.000700636	0.01407
Sf2457T_4441	chromosome		formate dehydrogenase, gamma subunit	Cluster_3797	2457T (2a), J17B (3a), & CCH060 (6)	396.317	159.692	-1.31136	0.000655965	0.0132642
Sf2457T_947	chromosome	fepB	ferrienterobactin-binding periplasmic protein	Cluster_832	2457T (2a) & CCH060 (6)	63.9782	25.7733	-1.3117	0.0177064	0.168259
Sf2457T_2788	chromosome		sulphur transport family protein	Cluster_2344	NONE	107.231	42.9862	-1.31878	0.00828	0.0976022
Sf2457T_2952	chromosome		lrgA family protein	Cluster_2477	2457T (2a), J17B (3a), & CCH060 (6)	388.676	155.642	-1.32034	0.000398207	0.00855237
Sf2457T_1478	chromosome	fabA	beta-hydroxyacyl-(acyl-carrier-protein) dehydratase FabA	Cluster_1266	2457T (2a), J17B (3a), & CCH060 (6)	11253.1	4462.09	-1.33453	0.000150732	0.00374463
Sf2457T_4190	chromosome		phosphate-starvation-inducible E family protein	Cluster_3582	2457T (2a), J17B (3a), & CCH060 (6)	54.1573	21.4263	-1.33777	0.0423036	0.292314
Sf2457T_4580	chromosome	ilvB	acetolactate synthase, large subunit, biosynthetic type	Cluster_3915	2457T (2a), J17B (3a), & CCH060 (6)	309.649	121.742	-1.34681	0.00159458	0.0278225
Sf2457T_4769	chromosome	coaD	pantetheine-phosphate adenylyltransferase	Cluster_4066	2457T (2a), J17B (3a), & CCH060 (6)	171.773	67.5011	-1.34752	0.00232969	0.0374829
Sf2457T_1598	chromosome		rhodanese-like domain protein	Cluster_1363	NONE	764.179	300.252	-1.34774	0.000108512	0.00280251
Sf2457T_2007	chromosome		ring hydroxylating alpha subunit family protein	Cluster_1723	2457T (2a), J17B (3a), & CCH060 (6)	50.9951	19.9929	-1.35087	0.0410768	0.288422
Sf2457T_2687	chromosome	vsr	very short patch repair protein	Cluster_2293	2457T (2a), J17B (3a), & CCH060 (6)	75.3124	29.5111	-1.35163	0.0171594	0.16526
Sf2457T_562	chromosome		fecCD transport family protein	Cluster_507	2457T (2a), J17B (3a), & CCH060 (6)	272.995	106.707	-1.35522	0.00116259	0.0214318
Sf2457T_3354	chromosome		nucleoside diphosphate kinase family protein	Cluster_2847	2457T (2a), J17B (3a), & CCH060 (6)	16085.3	6287.03	-1.35529	0.000162728	0.00400448
Sf2457T_1844	chromosome		glycine zipper 2TM domain protein	Cluster_1592	2457T (2a), J17B (3a), & CCH060 (6)	121.853	47.5496	-1.35764	0.00558294	0.0721486
Sf2457T_656	chromosome		phage stabilisation family protein	Cluster_586	2457T ONLY	105.992	41.3323	-1.35861	0.00792812	0.0944315
Sf2457T_4956	chromosome		putative toxin-antitoxin systems (TAS) HicA	Cluster_4227	2457T (2a), J17B (3a), & CCH060 (6)	444.421	171.163	-1.37655	0.000356704	0.00781145
Sf2457T_1835	chromosome		conserved hypothetical protein	Cluster_1583	2457T (2a), J17B (3a), & CCH060 (6)	76.8552	29.5552	-1.37873	0.027932	0.225925
Sf2457T_1580	chromosome		putative iS91 orf	Cluster_1327	2457T (2a), J17B (3a), & CCH060 (6)	77.6862	29.8157	-1.38159	0.0208486	0.186885
Sf2457T_992	chromosome		ABC transporter family protein	Cluster_871	2457T (2a), J17B (3a), & CCH060 (6)	785.371	301.247	-1.38243	0.000123105	0.00313287
Sf2457T_4831	chromosome		periplasmic binding protein-like domain protein	Cluster_4122	2457T (2a), J17B (3a), & CCH060 (6)	184.561	70.5415	-1.38755	0.00238898	0.0379979
Sf2457T_4175	chromosome		conserved hypothetical protein	Cluster_3570	2457T (2a), J17B (3a), & CCH060 (6)	832.871	317.845	-1.38977	0.000110052	0.00282828
Sf2457T_4652	chromosome		conserved hypothetical protein	Cluster_3971	2457T (2a), J17B (3a), & CCH060 (6)	76.2013	28.9901	-1.39426	0.0220267	0.193783
Sf2457T_1222	chromosome	ybhL	inner membrane protein YbhL	Cluster_1061	2457T (2a), J17B (3a), & CCH060 (6)	2991.98	1134.1	-1.39955	8.00979e-05	0.00214293
Sf2457T_1941	chromosome		periplasmic solute binding family protein	Cluster_1669	2457T (2a), J17B (3a), & CCH060 (6)	408.187	153.686	-1.40925	0.000107841	0.00279905
Sf2457T_1407	chromosome		bacterial regulatory helix-turn-helix , lysR family protein	Cluster_1209	NONE	206.007	77.3212	-1.41376	0.00162857	0.028089
Sf2457T_3500	chromosome	ygaP	inner membrane protein YgaP	Cluster_2970	2457T (2a), J17B (3a), & CCH060 (6)	323.947	121.308	-1.41709	0.000357856	0.00781145
Sf2457T_2149	chromosome	relE	mRNA interferase RelE	Cluster_1849	2457T (2a) & J17B (3a)	177.833	66.4564	-1.42004	0.00237179	0.0379558
Sf2457T_4515	chromosome		lysR substrate binding domain protein	Cluster_3861	2457T (2a), J17B (3a), & CCH060 (6)	50.3008	18.6891	-1.42839	0.0377659	0.275759
Sf2457T_3675	chromosome		bacterial regulatory, lacI family protein	Cluster_3124	2457T (2a), J17B (3a), & CCH060 (6)	628.958	233.533	-1.42934	0.00015949	0.00394342
Sf2457T_4707	chromosome		glycosyl hydrolase 1 family protein	Cluster_4018	NONE	57.5457	21.123	-1.44589	0.0351206	0.263926
Sf2457T_1851	chromosome		putative amidase/amidotransferase	Cluster_1599	2457T (2a), J17B (3a), & CCH060 (6)	212.941	78.0172	-1.44859	0.0006053	0.0123837
Sf2457T_416	chromosome	thrC	threonine synthase	Cluster_370	2457T (2a), J17B (3a), & CCH060 (6)	285.778	104.311	-1.454	0.000450432	0.00963075
Sf2457T_1271	chromosome		ABC transporter family protein	Cluster_1107	2457T (2a), J17B (3a), & CCH060 (6)	226.141	82.4537	-1.45556	0.00130283	0.0236002
Sf2457T_3271	chromosome		nudix-type nucleoside diphosphatase, YffH/AdpP family protein	Cluster_2769	2457T (2a), J17B (3a), & CCH060 (6)	604.267	218.01	-1.47079	6.83506e-05	0.00184759
Sf2457T_1403	chromosome		transposase family protein	Cluster_6195	NONE	55.781	20.1238	-1.47087	0.0363115	0.267945
Sf2457T_1031	chromosome	gltA	citrate (Si)-synthase	Cluster_904	2457T (2a), J17B (3a), & CCH060 (6)	799.009	287.947	-1.47241	6.93162e-05	0.00186404
Sf2457T_4895	chromosome	dctA	aerobic C4-dicarboxylate transport protein	Cluster_4176	2457T (2a), J17B (3a), & CCH060 (6)	614.211	221.322	-1.47259	0.000139232	0.00349218
Sf2457T_136	chromosome	rpmJ	ribosomal protein L36	Cluster_131	2457T (2a), J17B (3a), & CCH060 (6)	6928.46	2459.98	-1.49389	2.52504e-05	0.000779475
Sf2457T_560	chromosome	fhuC	iron(3+)-hydroxamate import ATP-binding protein FhuC	Cluster_505	2457T (2a), J17B (3a), & CCH060 (6)	193.997	68.0621	-1.51111	0.000263728	0.00616982
Sf2457T_727	chromosome		transcriptional regulator Crl family protein	Cluster_647	2457T (2a), J17B (3a), & CCH060 (6)	2354.76	819.602	-1.52258	1.37602e-05	0.000447098
Sf2457T_3499	chromosome		putative HTH-type transcriptional regulator YgaV	Cluster_2969	2457T (2a), J17B (3a), & CCH060 (6)	88.1697	30.6399	-1.52487	0.00471047	0.0628752
Sf2457T_1263	chromosome	ybiV	sugar phosphatase YbiV	Cluster_1099	2457T (2a), J17B (3a), & CCH060 (6)	1172.4	405.299	-1.5324	1.16395e-05	0.000387179
Sf2457T_1551	chromosome	phoH	protein PhoH	Cluster_1331	2457T (2a), J17B (3a), & CCH060 (6)	65.7069	22.6446	-1.53687	0.0150386	0.151754
Sf2457T_3331	chromosome		toxin of toxin-antitoxin type 1 system family protein	Cluster_2824	2457T ONLY	46.7779	16.0387	-1.54427	0.0497969	0.318969
Sf2457T_3826	chromosome		conserved hypothetical protein	Cluster_3256	2457T ONLY	48.6815	16.6892	-1.54446	0.0331141	0.254306
Sf2457T_2336	chromosome	sufS	cysteine desulfurase	Cluster_2010	2457T (2a), J17B (3a), & CCH060 (6)	49.6087	16.9938	-1.54558	0.0329576	0.253598
Sf2457T_4574	chromosome	ilvC	ketol-acid reductoisomerase	Cluster_3909	2457T (2a), J17B (3a), & CCH060 (6)	9917.82	3309.42	-1.58344	1.36303e-05	0.000447098
Sf2457T_4837	chromosome	xylB	xylulokinase	Cluster_4128	2457T (2a), J17B (3a), & CCH060 (6)	54.7553	18.124	-1.5951	0.0183098	0.171552
Sf2457T_4726	chromosome		ferric iron reductase FhuF-like transporter family protein	Cluster_4033	2457T (2a), J17B (3a), & CCH060 (6)	284.35	94.0118	-1.59675	6.81611e-05	0.00184759
Sf2457T_526	chromosome	aceE	pyruvate dehydrogenase (acetyl-transferring), homodimeric type	Cluster_474	2457T (2a), J17B (3a), & CCH060 (6)	14904.1	4912.49	-1.60119	4.66869e-06	0.000169143
Sf2457T_1029	chromosome	sdhC	succinate dehydrogenase, cytochrome b556 subunit	Cluster_902	2457T (2a), J17B (3a), & CCH060 (6)	213.3	70.2838	-1.60162	0.000226513	0.00542678
Sf2457T_4799	chromosome		FCD domain protein	Cluster_4094	2457T (2a), J17B (3a), & CCH060 (6)	1126.78	370.142	-1.60605	6.18758e-06	0.000216648
Sf2457T_362	chromosome		bacterial regulatory, gntR family protein	Cluster_321	2457T (2a), J17B (3a), & CCH060 (6)	220.566	72.4532	-1.60609	0.000226766	0.00542678
Sf2457T_2497	chromosome	yobA	protein YobA	Cluster_2136	2457T (2a), J17B (3a), & CCH060 (6)	576.529	188.635	-1.61179	1.74011e-05	0.000546877
Sf2457T_4957	chromosome		hicB family protein	Cluster_4228	2457T (2a), J17B (3a), & CCH060 (6)	999.156	325.897	-1.6163	8.6264e-06	0.000294143
Sf2457T_3128	chromosome		lysine-arginine-ornithine-binding periplasmic family protein	Cluster_2638	2457T (2a), J17B (3a), & CCH060 (6)	1141.42	372.279	-1.61638	6.35352e-06	0.000219512
Sf2457T_4710	chromosome	phoU	phosphate transport system regulatory protein PhoU	Cluster_4020	2457T (2a), J17B (3a), & CCH060 (6)	235.455	76.191	-1.62776	0.000124754	0.00315942
Sf2457T_98	chromosome		proton antiporter-2 family protein	Cluster_93	2457T (2a), J17B (3a), & CCH060 (6)	224.186	72.2782	-1.63306	0.000140755	0.00351349
Sf2457T_1270	chromosome		ABC transporter family protein	Cluster_1106	2457T (2a), J17B (3a), & CCH060 (6)	409.731	131.697	-1.63745	5.05666e-05	0.00141831
Sf2457T_2170	chromosome		marB family protein	Cluster_1865	2457T (2a), J17B (3a), & CCH060 (6)	45.2012	14.2993	-1.66041	0.0347989	0.262349
Sf2457T_4413	chromosome		sulfate ABC transporter, sulfate-binding family protein	Cluster_3774	2457T (2a), J17B (3a), & CCH060 (6)	336.07	105.798	-1.66744	0.000105611	0.0027687
Sf2457T_1867	chromosome	pspF	psp operon transcriptional activator	Cluster_1615	2457T (2a), J17B (3a), & CCH060 (6)	175.076	54.0246	-1.6963	0.000171144	0.00419182
Sf2457T_2481	chromosome		putative iS91 orf	Cluster_1327	2457T (2a), J17B (3a), & CCH060 (6)	77.5451	23.7748	-1.7056	0.00622323	0.0780447
Sf2457T_3109	chromosome	yfbR	5'-deoxynucleotidase YfbR	Cluster_2619	2457T (2a), J17B (3a), & CCH060 (6)	636.903	190.325	-1.74261	2.0106e-06	7.82784e-05
Sf2457T_5409	p2457T_165		peptidase S24-like family protein	Cluster_4408	NONE	54.1551	16.1682	-1.74393	0.0144568	0.147306
Sf2457T_1949	chromosome		enterobacterial exodeoxyribonuclease VIII family protein	Cluster_1673	NONE	85.106	25.3378	-1.74797	0.00196834	0.0328077
Sf2457T_3742	chromosome		hypothetical protein	Cluster_5348	2457T (2a), J17B (3a), & CCH060 (6)	104.523	30.859	-1.76005	0.00302555	0.0450979
Sf2457T_4703	chromosome		glucosamine-6-phosphate isomerases/6-phosphogluconolactonase family protein	Cluster_4015	2457T (2a) & J17B (3a)	35.5913	10.4747	-1.76462	0.0417174	0.290557
Sf2457T_2695	chromosome		transposase family protein	Cluster_5376	2457T (2a), J17B (3a), & CCH060 (6)	35.5017	10.4306	-1.76706	0.0404062	0.286412
Sf2457T_609	chromosome	metQ	D-methionine-binding lipoprotein MetQ	Cluster_554	2457T (2a), J17B (3a), & CCH060 (6)	4195.34	1221.04	-1.78068	6.9268e-07	2.96206e-05
Sf2457T_1269	chromosome		asparaginase family protein	Cluster_1105	2457T (2a), J17B (3a), & CCH060 (6)	540.057	155.902	-1.79247	1.67117e-06	6.67203e-05
Sf2457T_525	chromosome		bacterial regulatory, gntR family protein	Cluster_473	2457T (2a), J17B (3a), & CCH060 (6)	2325.7	667.64	-1.80052	9.55168e-08	4.8854e-06
Sf2457T_1462	chromosome		putative transposase	Cluster_146	2457T (2a), J17B (3a), & CCH060 (6)	52.8583	15.0822	-1.80929	0.0172987	0.165896
Sf2457T_1272	chromosome		bacterial extracellular solute-binding, 5 Middle family protein	Cluster_1108	2457T (2a), J17B (3a), & CCH060 (6)	140.441	39.9871	-1.81236	0.00074615	0.014674
Sf2457T_527	chromosome	aceF	dihydrolipoyllysine-residue acetyltransferase	Cluster_4945	2457T (2a), J17B (3a), & CCH060 (6)	6953.61	1958.07	-1.82833	2.49584e-07	1.16672e-05
Sf2457T_2418	chromosome		bacterial regulatory helix-turn-helix , lysR family protein	Cluster_2079	2457T (2a), J17B (3a), & CCH060 (6)	58.3209	16.1682	-1.85085	0.00480079	0.0637296
Sf2457T_2642	chromosome		bacterial extracellular solute-binding, 3 family protein	Cluster_2247	2457T (2a), J17B (3a), & CCH060 (6)	994.945	275.216	-1.85405	4.3538e-07	1.92489e-05
Sf2457T_5447	p2457T_165		conserved hypothetical protein	Cluster_4446	2457T ONLY	38.0526	10.4747	-1.86109	0.0315379	0.247047
Sf2457T_1030	chromosome		conserved hypothetical protein	Cluster_903	2457T (2a), J17B (3a), & CCH060 (6)	88.911	24.4281	-1.86382	0.00233505	0.0374829
Sf2457T_2754	chromosome		lysR substrate binding domain protein	Cluster_2329	NONE	648.627	177.904	-1.86629	8.89883e-07	3.71402e-05
Sf2457T_4249	chromosome	soxS	regulatory protein SoxS	Cluster_3638	2457T (2a), J17B (3a), & CCH060 (6)	585.489	159.949	-1.87203	8.58754e-07	3.613e-05
Sf2457T_5371	p2457T_165	repE	replication initiation protein	Cluster_4372	2457T ONLY	579.182	156.422	-1.88858	3.80284e-07	1.71029e-05
Sf2457T_3594	chromosome	cysC	adenylyl-sulfate kinase	Cluster_3052	2457T (2a), J17B (3a), & CCH060 (6)	138.296	37.3381	-1.88903	0.000562973	0.0116088
Sf2457T_4440	chromosome	fdxH	formate dehydrogenase, beta subunit	Cluster_3796	2457T (2a), J17B (3a), & CCH060 (6)	464.539	124.745	-1.89682	1.35294e-06	5.51427e-05
Sf2457T_3642	chromosome	fucU	L-fucose mutarotase	Cluster_3095	2457T (2a), J17B (3a), & CCH060 (6)	144.739	38.4215	-1.91347	0.00013204	0.00332778
Sf2457T_3884	chromosome		conserved hypothetical protein	Cluster_3310	2457T (2a), J17B (3a), & CCH060 (6)	39.9988	10.5615	-1.92114	0.0198152	0.18168
Sf2457T_4469	chromosome		UTRA domain protein	Cluster_3822	2457T (2a) & J17B (3a)	127.203	33.2503	-1.9357	0.000340978	0.00750584
Sf2457T_827	chromosome		type III secretion system lipochaperone family protein	Cluster_731	2457T (2a), J17B (3a), & CCH060 (6)	332.062	85.3632	-1.95976	1.67536e-06	6.67203e-05
Sf2457T_2375	chromosome	higA	addiction module antidote protein, HigA family	Cluster_2042	2457T (2a), J17B (3a), & CCH060 (6)	716.676	184.116	-1.96071	1.91363e-07	9.07583e-06
Sf2457T_3810	chromosome		HTH-like domain protein	Cluster_3243	NONE	35.5487	9.08404	-1.96839	0.0362724	0.267945
Sf2457T_4403	chromosome		MIP channel family protein	Cluster_3765	2457T (2a), J17B (3a), & CCH060 (6)	226.373	57.6756	-1.97267	1.21341e-05	0.000400654
Sf2457T_2337	chromosome	sufD	feS assembly protein SufD	Cluster_2011	2457T (2a), J17B (3a), & CCH060 (6)	46.5384	11.7785	-1.98226	0.0088497	0.10147
Sf2457T_1027	chromosome	sdhA	succinate dehydrogenase, flavoprotein subunit	Cluster_900	2457T (2a), J17B (3a), & CCH060 (6)	330.782	82.7997	-1.99819	2.15011e-06	8.24788e-05
Sf2457T_5370	p2457T_165		putative transposase	Cluster_4784	2457T (2a), J17B (3a), & CCH060 (6)	37.4031	9.08404	-2.04175	0.0241096	0.205187
Sf2457T_2210	chromosome		molybdopterin oxidoreductase family protein	Cluster_1897	NONE	147.657	35.4665	-2.05772	4.31729e-05	0.00124438
Sf2457T_1606	chromosome	grxB	glutaredoxin, GrxB family	Cluster_1371	2457T (2a), J17B (3a), & CCH060 (6)	1011.8	242.139	-2.06301	2.51561e-08	1.33918e-06
Sf2457T_1896	chromosome	tpx	thiol peroxidase	Cluster_1642	2457T (2a), J17B (3a), & CCH060 (6)	8814.71	2092.92	-2.07439	6.72717e-09	3.98814e-07
Sf2457T_1243	chromosome		tonB-dependent Receptor Plug domain protein	Cluster_1082	2457T (2a), J17B (3a), & CCH060 (6)	45.2504	10.6925	-2.08134	0.0171376	0.16526
Sf2457T_173	chromosome		conserved hypothetical protein	Cluster_164	2457T (2a), J17B (3a), & CCH060 (6)	160.653	37.4663	-2.10029	2.61796e-05	0.000798706
Sf2457T_2796	chromosome	hisD	histidinol dehydrogenase	Cluster_2351	2457T (2a), J17B (3a), & CCH060 (6)	35.2666	8.21437	-2.10208	0.0193535	0.178387
Sf2457T_384	chromosome	osmY	osmotically-inducible protein Y	Cluster_339	2457T (2a), J17B (3a), & CCH060 (6)	235.737	54.8929	-2.10249	1.76822e-06	6.9885e-05
Sf2457T_1613	chromosome	flgM	flagellar biosynthesis anti-sigma factor FlgM	Cluster_1377	2457T (2a), J17B (3a), & CCH060 (6)	41.9965	9.64912	-2.1218	0.0134901	0.139362
Sf2457T_2247	chromosome	fumC	fumarate hydratase, class II	Cluster_1931	2457T (2a), J17B (3a), & CCH060 (6)	141.677	32.0333	-2.14497	4.42336e-05	0.00126795
Sf2457T_3541	chromosome	norR	anaerobic nitric oxide reductase transcription regulator NorR	Cluster_3007	2457T (2a), J17B (3a), & CCH060 (6)	50.5807	11.4312	-2.14561	0.00626459	0.0783749
Sf2457T_2896	chromosome		gram-negative pili assembly chaperone, C-terminal domain protein	Cluster_2439	2457T (2a) & J17B (3a)	55.0396	12.2568	-2.16689	0.00471233	0.0628752
Sf2457T_3600	chromosome	cysH	phosphoadenosine phosphosulfate reductase	Cluster_3057	2457T (2a), J17B (3a), & CCH060 (6)	1121.78	242.195	-2.21155	4.48471e-09	2.81889e-07
Sf2457T_4725	chromosome	iucB	N(6)-hydroxylysine O-acetyltransferase	Cluster_4032	2457T (2a), J17B (3a), & CCH060 (6)	83.2898	17.9503	-2.21413	0.000289617	0.00656926
Sf2457T_38	chromosome	feoB	ferrous iron transport protein B	Cluster_34	2457T (2a), J17B (3a), & CCH060 (6)	2022.68	431.806	-2.22781	1.63307e-10	1.33121e-08
Sf2457T_3000	chromosome		yejG-like family protein	Cluster_2520	2457T (2a), J17B (3a), & CCH060 (6)	1703.08	359.232	-2.24516	8.98742e-10	6.10621e-08
Sf2457T_2027	chromosome		conserved hypothetical protein	Cluster_1739	2457T (2a), J17B (3a), & CCH060 (6)	120.608	24.3385	-2.30901	2.03563e-05	0.00063592
Sf2457T_37	chromosome		feoC like transcriptional regulator family protein	Cluster_33	2457T (2a), J17B (3a), & CCH060 (6)	220.202	44.2446	-2.31526	1.2228e-07	6.19354e-06
Sf2457T_4439	chromosome		formate dehydrogenase, alpha subunit	Cluster_3795	2457T (2a), J17B (3a), & CCH060 (6)	1004.61	197.28	-2.34832	6.00874e-11	5.13895e-09
Sf2457T_2338	chromosome	sufC	feS assembly ATPase SufC	Cluster_2012	2457T (2a), J17B (3a), & CCH060 (6)	52.6702	10.2569	-2.36039	0.0021275	0.0352354
Sf2457T_3121	chromosome	folX	D-erythro-7,8-dihydroneopterin triphosphate epimerase	Cluster_2631	2457T (2a), J17B (3a), & CCH060 (6)	612.03	108.354	-2.49785	1.13782e-10	9.42221e-09
Sf2457T_1244	chromosome		tonB-dependent Receptor Plug domain protein	Cluster_4749	2457T (2a), J17B (3a), & CCH060 (6)	59.2547	10.3879	-2.51203	0.000707215	0.0141362
Sf2457T_1599	chromosome	yceI	protein YceI	Cluster_1364	2457T (2a), J17B (3a), & CCH060 (6)	593.101	101.839	-2.54199	1.83484e-10	1.45036e-08
Sf2457T_5375	p2457T_165		conserved hypothetical protein	Cluster_4374	2457T ONLY	140.464	23.8603	-2.55752	9.81622e-07	4.06438e-05
Sf2457T_3226	chromosome	cysK	cysteine synthase A	Cluster_2725	2457T (2a), J17B (3a), & CCH060 (6)	10531.8	1734.9	-2.60183	4.30768e-12	3.94266e-10
Sf2457T_3595	chromosome	cysN	sulfate adenylyltransferase, large subunit	Cluster_3053	2457T (2a), J17B (3a), & CCH060 (6)	441.269	71.1521	-2.63268	3.16009e-10	2.38931e-08
Sf2457T_4438	chromosome		molybdopterin oxidoreductase Fe4S4 domain protein	Cluster_3794	2457T (2a), J17B (3a), & CCH060 (6)	625.944	99.3166	-2.65593	8.1574e-12	7.33745e-10
Sf2457T_4800	chromosome	lldP	L-lactate permease	Cluster_4095	2457T (2a), J17B (3a), & CCH060 (6)	3560.63	560.902	-2.66631	3.36994e-13	3.58796e-11
Sf2457T_3601	chromosome	cysI	sulfite reductase (NADPH) hemoprotein, beta-component	Cluster_3058	2457T (2a), J17B (3a), & CCH060 (6)	1471.67	223.938	-2.71629	6.88508e-13	7.04303e-11
Sf2457T_2398	chromosome	yncA	N-acyltransferase YncA	Cluster_2060	2457T (2a), J17B (3a), & CCH060 (6)	52.5336	7.82295	-2.74746	0.000718385	0.0142502
Sf2457T_1224	chromosome	ybhN	inner membrane protein YbhN	Cluster_1063	2457T (2a), J17B (3a), & CCH060 (6)	33.4592	4.86798	-2.78101	0.00789066	0.0942004
Sf2457T_1356	chromosome		bacteriophage lysis family protein	Cluster_1178	NONE	54.9948	7.82295	-2.81351	0.000492809	0.0103333
Sf2457T_3828	chromosome		conserved hypothetical protein	Cluster_3258	2457T ONLY	57.5391	7.82295	-2.87876	0.000185356	0.0045187
Sf2457T_3235	chromosome	cysA	sulfate ABC transporter, ATP-binding family protein	Cluster_2734	2457T (2a), J17B (3a), & CCH060 (6)	1980.79	263.573	-2.9098	1.60235e-14	1.99035e-12
Sf2457T_3236	chromosome	cysW	sulfate ABC transporter, permease protein CysW	Cluster_2735	2457T (2a), J17B (3a), & CCH060 (6)	1233.32	154.174	-2.99992	1.3119e-14	1.66931e-12
Sf2457T_1550	chromosome	phoH	phoB-dependent, ATP-binding pho regulon component may be helicase induced by P starvation domain protein	Cluster_1330	NONE	42.6415	5.2153	-3.03144	0.000745353	0.014674
Sf2457T_2091	chromosome		sodium:dicarboxylate symporter family protein	Cluster_1798	2457T (2a), J17B (3a), & CCH060 (6)	11004.3	1311.59	-3.06868	8.94292e-16	1.33301e-13
Sf2457T_4497	chromosome	fadB	fatty oxidation complex, alpha subunit FadB	Cluster_3844	2457T (2a), J17B (3a), & CCH060 (6)	44.9191	5.2153	-3.10651	0.000559344	0.0115797
Sf2457T_2090	chromosome		sodium:dicarboxylate symporter family protein	Cluster_6795	NONE	2186.12	244.84	-3.15846	5.49821e-17	1.01421e-14
Sf2457T_4423	chromosome	sodA	superoxide dismutase [Mn]	Cluster_3781	2457T (2a), J17B (3a), & CCH060 (6)	3298.07	312.9	-3.39785	1.16191e-19	2.75531e-17
Sf2457T_473	chromosome	araB	L-ribulokinase	Cluster_423	2457T (2a), J17B (3a), & CCH060 (6)	40.1442	3.25956	-3.62244	0.00049936	0.0103791
Sf2457T_3602	chromosome		sulfite reductase [NADPH] flavoprotein, alpha-component	Cluster_3059	2457T (2a), J17B (3a), & CCH060 (6)	1380.28	64.4152	-4.42142	4.0364e-27	1.50414e-24
Sf2457T_3238	chromosome		sulfate ABC transporter, sulfate-binding family protein	Cluster_2737	2457T (2a), J17B (3a), & CCH060 (6)	1281.84	40.3358	-4.99001	9.95406e-32	5.19303e-29
Sf2457T_3596	chromosome	cysD	sulfate adenylyltransferase subunit 2	Cluster_3054	2457T (2a), J17B (3a), & CCH060 (6)	614.467	18.1253	-5.08326	3.83775e-27	1.50414e-24
Sf2457T_3237	chromosome	cysT	sulfate ABC transporter, permease protein CysT	Cluster_2736	2457T (2a), J17B (3a), & CCH060 (6)	755.096	19.2555	-5.29332	6.19312e-30	2.69246e-27
Sf2457T_4988	chromosome		binding-protein-dependent transport system inner membrane component family protein	Cluster_4259	2457T (2a), J17B (3a), & CCH060 (6)	41.7165	0.565081	-6.20602	6.28645e-06	0.000218643

## Sheet: 3a J17B
All protein-coding genes of S. flexneri 3a isolate J17B that had significant differential expression
CDS	Molecule	Gene Symbol	Predicted Protein Function	Gene Cluster	Cluster Description	Read Count_TSB	Read Count_TSB_bile	LFC (TSB_bile/TSB)	p-value	FDR
SFJ17B_4031	chromosome		conserved hypothetical protein	Cluster_1001	2457T (2a) & J17B (3a)	0	23.7716	Inf	0.00309162	0.344624
SFJ17B_3772	chromosome		putative outer membrane lipoprotein Wza	Cluster_1296	2457T (2a), J17B (3a), & CCH060 (6)	0	156.848	Inf	1.44997e-13	3.58722e-10
SFJ17B_1704	chromosome		NAD binding domain of 6-phosphogluconate dehydrogenase family protein	Cluster_5443	2457T (2a), J17B (3a), & CCH060 (6)	0	34.5474	Inf	0.000201444	0.0553748
SFJ17B_3766	chromosome	cspG	cold shock-like protein CspG	Cluster_5646	2457T (2a), J17B (3a), & CCH060 (6)	32.9018	3279.54	6.63918	1.20507e-16	5.96271e-13
SFJ17B_3770	chromosome		putative protein	Cluster_1298	2457T (2a), J17B (3a), & CCH060 (6)	2.2344	113.358	5.66485	1.07201e-08	5.30429e-06
SFJ17B_2525	chromosome		conserved hypothetical protein	Cluster_6655	NONE	0.666614	31.9408	5.5824	0.00317785	0.344624
SFJ17B_1117	chromosome		putative oRF16-lacZ fusion protein	Cluster_558	2457T (2a), J17B (3a), & CCH060 (6)	749.182	27188.2	5.18152	1.04574e-08	5.30429e-06
SFJ17B_481	chromosome		putative oRF16-lacZ fusion protein	Cluster_558	2457T (2a), J17B (3a), & CCH060 (6)	348.074	12612.1	5.17927	1.9527e-09	1.53701e-06
SFJ17B_308	chromosome		putative oRF16-lacZ fusion protein	Cluster_558	2457T (2a), J17B (3a), & CCH060 (6)	348.454	12615.7	5.1781	1.81805e-09	1.53701e-06
SFJ17B_1834	chromosome		putative oRF16-lacZ fusion protein	Cluster_558	2457T (2a), J17B (3a), & CCH060 (6)	746.75	27005.8	5.1765	1.045e-08	5.30429e-06
SFJ17B_4592	chromosome		putative oRF16-lacZ fusion protein	Cluster_558	2457T (2a), J17B (3a), & CCH060 (6)	359.453	12935.6	5.1694	2.04012e-09	1.53701e-06
SFJ17B_348	chromosome		putative oRF16-lacZ fusion protein	Cluster_558	2457T (2a), J17B (3a), & CCH060 (6)	356.895	12768.4	5.16094	2.0722e-09	1.53701e-06
SFJ17B_575	chromosome		putative oRF16-lacZ fusion protein	Cluster_558	2457T (2a), J17B (3a), & CCH060 (6)	352.191	12585.9	5.1593	2.17443e-09	1.53701e-06
SFJ17B_1087	chromosome	rpmD	ribosomal protein L30	Cluster_128	2457T (2a), J17B (3a), & CCH060 (6)	1.1172	39.0195	5.12624	0.000612879	0.121301
SFJ17B_303	chromosome		conserved hypothetical protein	Cluster_3685	NONE	1.66653	27.9631	4.0686	0.0204653	1
SFJ17B_3775	chromosome		chain length determinant family protein	Cluster_6899	2457T (2a), J17B (3a), & CCH060 (6)	24.171	370.043	3.93635	7.32777e-08	3.29616e-05
SFJ17B_1712	chromosome		nitrous oxide-stimulated promoter family protein	Cluster_3025	2457T (2a), J17B (3a), & CCH060 (6)	14.4495	194.037	3.74724	6.77147e-06	0.00257733
SFJ17B_2054	chromosome		putative ypdI colanic acid synthesis lipoprotein	Cluster_2695	2457T (2a), J17B (3a), & CCH060 (6)	7.57658	84.1646	3.47359	0.000289923	0.0683113
SFJ17B_2223	chromosome		conserved hypothetical protein	Cluster_2557	2457T (2a), J17B (3a), & CCH060 (6)	3.22506	35.3207	3.45312	0.0228015	1
SFJ17B_3846	chromosome		trm112p-like family protein	Cluster_1231	2457T (2a), J17B (3a), & CCH060 (6)	3.00903	32.3274	3.42539	0.0221215	1
SFJ17B_552	chromosome		conserved hypothetical protein	Cluster_3902	2457T (2a), J17B (3a), & CCH060 (6)	2.99976	30.1804	3.33069	0.0425682	1
SFJ17B_1555	chromosome	dpaL	diaminopropionate ammonia-lyase	Cluster_5334	J17B (3a) & CCH060 (6)	4.78358	47.6831	3.31732	0.00762393	0.570649
SFJ17B_3192	chromosome		sodium:dicarboxylate symporter family protein	Cluster_6795	NONE	30.152	284.332	3.23725	1.56287e-05	0.00552364
SFJ17B_2423	chromosome	thiD	hydroxymethylpyrimidine/phosphomethylpyrimidine kinase	Cluster_2430	2457T (2a), J17B (3a), & CCH060 (6)	9.15364	66.6307	2.86377	0.00147102	0.250484
SFJ17B_3538	chromosome	umuD	protein UmuD	Cluster_1482	2457T (2a), J17B (3a), & CCH060 (6)	10.2338	72.9665	2.8339	0.00561831	0.521541
SFJ17B_3141	chromosome	sufB	feS assembly protein SufB	Cluster_2013	2457T (2a), J17B (3a), & CCH060 (6)	5.79277	40.3932	2.80179	0.0233509	1
SFJ17B_1029	chromosome		SIS domain protein	Cluster_70	2457T (2a), J17B (3a), & CCH060 (6)	13.3323	89.1998	2.74212	0.0061314	0.521541
SFJ17B_946	chromosome	livK	leucine-specific-binding protein	Cluster_4252	2457T (2a), J17B (3a), & CCH060 (6)	26.9455	175.199	2.70088	0.000392528	0.0882831
SFJ17B_1773	chromosome	proV	glycine betaine/L-proline transport ATP binding subunit	Cluster_2979	2457T (2a), J17B (3a), & CCH060 (6)	35.8738	227.95	2.66771	0.000218978	0.0570264
SFJ17B_4003	chromosome	bioD	dethiobiotin synthase	Cluster_1053	2457T (2a), J17B (3a), & CCH060 (6)	5.55821	34.8663	2.64914	0.0496787	1
SFJ17B_2664	chromosome	cheZ	protein phosphatase CheZ	Cluster_2211	2457T (2a), J17B (3a), & CCH060 (6)	8.44995	52.1917	2.62681	0.0216521	1
SFJ17B_3191	chromosome		sodium:dicarboxylate symporter family protein	Cluster_6794	2457T (2a), J17B (3a), & CCH060 (6)	191.726	1176.87	2.61784	0.000105891	0.0327466
SFJ17B_1621	chromosome	sdaC	serine transporter	Cluster_3085	2457T (2a), J17B (3a), & CCH060 (6)	129.675	743.189	2.51883	0.000125974	0.0366659
SFJ17B_2057	chromosome	oxc	oxalyl-CoA decarboxylase	Cluster_2693	2457T (2a), J17B (3a), & CCH060 (6)	9.12584	50.043	2.45514	0.0283567	1
SFJ17B_2654	chromosome		flagellar transcriptional activator family protein	Cluster_2222	2457T (2a), J17B (3a), & CCH060 (6)	11.1535	60.4295	2.43776	0.0116485	0.738935
SFJ17B_1559	chromosome		xdhC Rossmann domain protein	Cluster_5338	J17B (3a) & CCH060 (6)	10.8016	58.0384	2.42576	0.0150867	0.86801
SFJ17B_687	chromosome	uhpC	regulatory protein UhpC	Cluster_3960	2457T (2a), J17B (3a), & CCH060 (6)	12.928	69.2026	2.42032	0.00652143	0.521541
SFJ17B_3647	chromosome		flagellar basal body rod FlgEFG C-terminal family protein	Cluster_1390	2457T (2a), J17B (3a), & CCH060 (6)	6.57666	35.0062	2.41218	0.0461522	1
SFJ17B_1073	chromosome	rpsS	ribosomal protein S19	Cluster_114	2457T (2a), J17B (3a), & CCH060 (6)	214.234	1124.86	2.39248	0.000253346	0.0626779
SFJ17B_75	chromosome	ric	iron-sulfur cluster repair di-iron protein	Cluster_220	2457T (2a), J17B (3a), & CCH060 (6)	43.3146	211.503	2.28775	0.00205491	0.274802
SFJ17B_1072	chromosome	rplB	ribosomal protein L2	Cluster_113	2457T (2a), J17B (3a), & CCH060 (6)	420.702	2049.55	2.28443	0.000568972	0.117303
SFJ17B_2677	chromosome		integrase core domain protein	Cluster_4665	NONE	24.603	112.374	2.19139	0.00772705	0.570649
SFJ17B_1772	chromosome		binding-protein-dependent transport system inner membrane component family protein	Cluster_2980	2457T (2a), J17B (3a), & CCH060 (6)	19.7578	89.2371	2.17522	0.00416923	0.429778
SFJ17B_3768	chromosome		conserved hypothetical protein	Cluster_1300	2457T (2a), J17B (3a), & CCH060 (6)	1379.16	6149.42	2.15666	0.00267724	0.344624
SFJ17B_2538	chromosome		transposase IS116/IS110/IS902 family protein	Cluster_6658	J17B (3a) & CCH060 (6)	142.557	609.231	2.09545	0.0015187	0.250484
SFJ17B_3183	chromosome		conserved hypothetical protein	Cluster_5957	NONE	20.0355	84.7677	2.08096	0.0154848	0.87067
SFJ17B_3769	chromosome		conserved hypothetical protein	Cluster_1299	2457T (2a), J17B (3a), & CCH060 (6)	27.4702	112.162	2.02965	0.00298617	0.344624
SFJ17B_1074	chromosome	rplV	ribosomal protein L22	Cluster_115	2457T (2a), J17B (3a), & CCH060 (6)	311.702	1263.72	2.01944	0.000879433	0.161164
SFJ17B_2808	chromosome		integrase core domain protein	Cluster_6709	2457T (2a), J17B (3a), & CCH060 (6)	32.226	128.785	1.99867	0.00520999	0.511591
SFJ17B_1742	chromosome		ATPase associated with various cellular activities family protein	Cluster_3007	2457T (2a), J17B (3a), & CCH060 (6)	9.71224	38.493	1.98672	0.0467662	1
SFJ17B_1075	chromosome	rpsC	ribosomal protein S3	Cluster_116	2457T (2a), J17B (3a), & CCH060 (6)	763.51	3024.11	1.98579	0.00283987	0.344624
SFJ17B_1070	chromosome	rplD	50S ribosomal protein L4	Cluster_111	2457T (2a), J17B (3a), & CCH060 (6)	305.492	1175.6	1.9442	0.00327351	0.344624
SFJ17B_2673	chromosome		FHIPEP family protein	Cluster_2206	2457T (2a), J17B (3a), & CCH060 (6)	14.0545	52.4385	1.89959	0.0364469	1
SFJ17B_1076	chromosome	rplP	ribosomal protein L16	Cluster_117	2457T (2a), J17B (3a), & CCH060 (6)	270.128	983.047	1.86362	0.00321521	0.344624
SFJ17B_293	chromosome	iclR	acetate operon repressor	Cluster_3678	2457T (2a), J17B (3a), & CCH060 (6)	32.7382	118.575	1.85675	0.0150537	0.86801
SFJ17B_2578	chromosome		integrase core domain protein	Cluster_31	2457T (2a), J17B (3a), & CCH060 (6)	15.4865	55.3632	1.83792	0.0436954	1
SFJ17B_1071	chromosome	rplW	50S ribosomal protein L23	Cluster_112	2457T (2a), J17B (3a), & CCH060 (6)	168.62	602.501	1.83719	0.00576841	0.521541
SFJ17B_240	chromosome		putative transmembrane protein	Cluster_3642	2457T (2a), J17B (3a), & CCH060 (6)	33.0623	116.531	1.81746	0.0212267	1
SFJ17B_1069	chromosome	rplC	50S ribosomal protein L3	Cluster_110	2457T (2a), J17B (3a), & CCH060 (6)	658.376	2313.54	1.81312	0.00643858	0.521541
SFJ17B_3970	chromosome	rlmF	ribosomal RNA large subunit methyltransferase F	Cluster_1084	2457T (2a), J17B (3a), & CCH060 (6)	38.3798	131.955	1.78162	0.00811662	0.573729
SFJ17B_208	chromosome		pfkB carbohydrate kinase family protein	Cluster_6347	J17B ONLY	14.9464	50.7494	1.76359	0.0445543	1
SFJ17B_4139	chromosome		putative transposase	Cluster_5258	2457T (2a), J17B (3a), & CCH060 (6)	22.2977	74.6939	1.7441	0.032684	1
SFJ17B_3255	chromosome	mipA	mltA-interacting protein	Cluster_1734	2457T (2a), J17B (3a), & CCH060 (6)	161.639	539.688	1.73935	0.00645965	0.521541
SFJ17B_3858	chromosome	rpsA	ribosomal protein S1	Cluster_1223	2457T (2a), J17B (3a), & CCH060 (6)	5428.03	17229.4	1.66637	0.030338	1
SFJ17B_2901	chromosome	tehA	tellurite resistance protein TehA	Cluster_2073	2457T (2a), J17B (3a), & CCH060 (6)	59.0973	184.635	1.64352	0.0321161	1
SFJ17B_436	chromosome		putative transposase	Cluster_5258	2457T (2a), J17B (3a), & CCH060 (6)	28.1892	84.2029	1.57873	0.0475158	1
SFJ17B_87	chromosome	rpsR	ribosomal protein S18	Cluster_292	2457T (2a), J17B (3a), & CCH060 (6)	49.0703	146.57	1.57867	0.0438632	1
SFJ17B_4999	pJ17B_264		putative transposase	Cluster_5258	2457T (2a), J17B (3a), & CCH060 (6)	33.2166	98.747	1.57183	0.033816	1
SFJ17B_1691	chromosome		baseplate J-like family protein	Cluster_6527	J17B ONLY	21.8656	64.8365	1.56814	0.0383339	1
SFJ17B_3537	chromosome		impB/mucB/samB family protein	Cluster_1483	NONE	32.9111	97.0206	1.55972	0.0268317	1
SFJ17B_2176	chromosome	glpC	glycerol-3-phosphate dehydrogenase, anaerobic, C subunit	Cluster_2577	2457T (2a), J17B (3a), & CCH060 (6)	65.0722	190.763	1.55167	0.0268524	1
SFJ17B_3771	chromosome		conserved hypothetical protein	Cluster_1297	2457T (2a), J17B (3a), & CCH060 (6)	72.7878	212.953	1.54877	0.00747795	0.570649
SFJ17B_3969	chromosome		ABC transporter family protein	Cluster_1086	2457T (2a), J17B (3a), & CCH060 (6)	112.732	329.67	1.54812	0.00785315	0.571432
SFJ17B_1134	chromosome		RND transporter, hydrophobe/amphiphile efflux-1 family protein	Cluster_6433	NONE	41.1543	116.185	1.4973	0.0186406	0.991759
SFJ17B_1088	chromosome	rplO	ribosomal protein L15	Cluster_129	2457T (2a), J17B (3a), & CCH060 (6)	590.68	1619.07	1.45472	0.0374972	1
SFJ17B_4067	chromosome		helix-turn-helix family protein	Cluster_1191	2457T (2a), J17B (3a), & CCH060 (6)	347.745	950.111	1.45007	0.029344	1
SFJ17B_2653	chromosome		flagellar transcriptional activator family protein	Cluster_6682	2457T (2a), J17B (3a), & CCH060 (6)	34.1085	93.1836	1.44994	0.0482568	1
SFJ17B_1093	chromosome	rpsD	ribosomal protein S4	Cluster_134	2457T (2a), J17B (3a), & CCH060 (6)	1667.98	4535.06	1.44302	0.0469369	1
SFJ17B_3176	chromosome	rpmI	ribosomal protein L35	Cluster_1810	2457T (2a), J17B (3a), & CCH060 (6)	1322.87	3533.16	1.41729	0.0399451	1
SFJ17B_89	chromosome	rpsF	ribosomal protein S6	Cluster_290	2457T (2a), J17B (3a), & CCH060 (6)	911.569	2397.58	1.39515	0.0380736	1
SFJ17B_1907	chromosome		MFS transporter, phenyl propionate permease family protein	Cluster_5499	2457T (2a), J17B (3a), & CCH060 (6)	66.0999	172.215	1.38149	0.0259707	1
SFJ17B_3968	chromosome		amino ABC transporter, permease , 3-TM region, His/Glu/Gln/Arg/opine family domain protein	Cluster_1087	2457T (2a), J17B (3a), & CCH060 (6)	91.6783	232.498	1.34256	0.0270617	1
SFJ17B_1467	chromosome	metK	methionine adenosyltransferase	Cluster_3198	2457T (2a), J17B (3a), & CCH060 (6)	154.803	386.073	1.31844	0.0346731	1
SFJ17B_182	chromosome		phnA family protein	Cluster_3647	2457T (2a), J17B (3a), & CCH060 (6)	554.93	1381.3	1.31565	0.0404314	1
SFJ17B_86	chromosome	rplI	ribosomal protein L9	Cluster_293	2457T (2a), J17B (3a), & CCH060 (6)	1343.72	3245.85	1.27236	0.0415459	1
SFJ17B_2079	chromosome		outer membrane transport family protein	Cluster_2673	2457T (2a), J17B (3a), & CCH060 (6)	197.269	475.85	1.27034	0.0410337	1
SFJ17B_1078	chromosome	rpsQ	30S ribosomal protein S17	Cluster_119	2457T (2a), J17B (3a), & CCH060 (6)	945.462	2280.36	1.27017	0.0346721	1
SFJ17B_1483	chromosome		putative pantothenate kinase Pantothenic acid kinase	Cluster_3188	2457T (2a), J17B (3a), & CCH060 (6)	131.351	313.359	1.25439	0.0462362	1
SFJ17B_2516	chromosome	plaP	low-affinity putrescine importer PlaP	Cluster_6116	NONE	283.957	672.357	1.24356	0.0196316	1
SFJ17B_4756	chromosome		putative inhibitor of glucose uptake transporter SgrT	Cluster_431	2457T (2a), J17B (3a), & CCH060 (6)	154.658	361.439	1.22467	0.0368011	1
SFJ17B_1140	chromosome		TIM-barrel , nifR3 family protein	Cluster_3555	2457T (2a), J17B (3a), & CCH060 (6)	1277.84	2983.18	1.22314	0.0355684	1
SFJ17B_747	chromosome	rpmG	ribosomal protein L33	Cluster_4064	2457T (2a), J17B (3a), & CCH060 (6)	359.362	813.199	1.17817	0.0280538	1
SFJ17B_2002	chromosome		conserved hypothetical protein	Cluster_2742	2457T (2a), J17B (3a), & CCH060 (6)	650.942	1439.99	1.14546	0.0323193	1
SFJ17B_1001	chromosome	yrfG	GMP/IMP nucleotidase YrfG	Cluster_43	2457T (2a), J17B (3a), & CCH060 (6)	237.3	523.044	1.14022	0.0465726	1
SFJ17B_3491	chromosome		toxin Ldr, type I toxin-antitoxin system family protein	Cluster_1526	2457T (2a), J17B (3a), & CCH060 (6)	88.3637	194.575	1.1388	0.0421823	1
SFJ17B_926	chromosome	nikC	nickel ABC transporter, permease subunit NikC	Cluster_4232	2457T (2a), J17B (3a), & CCH060 (6)	379.555	817.686	1.10724	0.015945	0.873699
SFJ17B_875	chromosome	hdeD	protein HdeD	Cluster_4189	2457T (2a), J17B (3a), & CCH060 (6)	736.106	329.974	-1.15756	0.0234957	1
SFJ17B_3070	chromosome	hdhA	7-alpha-hydroxysteroid dehydrogenase	Cluster_1940	NONE	280.923	124.843	-1.17006	0.0482815	1
SFJ17B_5038	pJ17B_264		bacterial dnaA family protein	Cluster_4570	2457T (2a) & J17B (3a)	350.933	155.059	-1.17838	0.0474977	1
SFJ17B_2179	chromosome	glpT	glycerol-3-phosphate transporter	Cluster_2574	2457T (2a), J17B (3a), & CCH060 (6)	381.958	166.325	-1.19941	0.0250651	1
SFJ17B_5290	pJ17B_264		transposase, Mutator family protein	Cluster_6214	2457T (2a), J17B (3a), & CCH060 (6)	339.665	142.168	-1.25651	0.0369287	1
SFJ17B_1275	chromosome	ilvA	threonine ammonia-lyase	Cluster_3415	2457T (2a), J17B (3a), & CCH060 (6)	189.741	75.5411	-1.3287	0.0330339	1
SFJ17B_910	chromosome		type VII secretion system (T7SS), usher family protein	Cluster_4215	2457T (2a) & J17B (3a)	70.5563	25.3199	-1.4785	0.0472987	1
SFJ17B_1245	chromosome		NADH(P)-binding family protein	Cluster_3451	2457T (2a), J17B (3a), & CCH060 (6)	94.3971	32.4343	-1.54122	0.0447714	1
SFJ17B_738	chromosome		putative dNA-damage-inducible protein	Cluster_4055	2457T (2a), J17B (3a), & CCH060 (6)	133.197	44.55	-1.58006	0.0243914	1
SFJ17B_1540	chromosome	ygfJ	molybdenum hydroxylase accessory protein, YgfJ family	Cluster_6482	J17B (3a) & CCH060 (6)	73.2134	24.3338	-1.58915	0.0312392	1
SFJ17B_31	chromosome	yjgN	inner membrane protein YjgN	Cluster_178	NONE	109.106	35.2868	-1.62853	0.0200405	1
SFJ17B_3242	chromosome		aldo/keto reductase family protein	Cluster_6804	2457T (2a) & J17B (3a)	115.676	36.167	-1.67735	0.0211512	1
SFJ17B_2414	chromosome		conserved hypothetical protein	Cluster_2440	2457T (2a) & J17B (3a)	151.726	47.2938	-1.68174	0.0075726	0.570649
SFJ17B_3489	chromosome	chaB	cation transport regulator ChaB	Cluster_5724	NONE	180.221	53.8104	-1.74381	0.00638816	0.521541
SFJ17B_2943	chromosome		glutamate decarboxylase	Cluster_2030	2457T (2a), J17B (3a), & CCH060 (6)	374.375	111.318	-1.7498	0.00177924	0.258146
SFJ17B_3698	chromosome		macro domain protein	Cluster_1351	2457T (2a), J17B (3a), & CCH060 (6)	128.999	38.3505	-1.75005	0.0125652	0.777159
SFJ17B_1274	chromosome		bacterial regulatory helix-turn-helix , lysR family protein	Cluster_3416	2457T (2a), J17B (3a), & CCH060 (6)	313.426	90.6108	-1.79037	0.00192754	0.26493
SFJ17B_1017	chromosome		conserved hypothetical protein	Cluster_59	2457T (2a), J17B (3a), & CCH060 (6)	123.892	34.1243	-1.86021	0.00904148	0.621351
SFJ17B_421	chromosome	rhaU	L-rhamnose 1-epimerase	Cluster_3788	2457T (2a), J17B (3a), & CCH060 (6)	50.9899	13.7691	-1.88878	0.0398773	1
SFJ17B_2625	chromosome		bacterial flagellin N-terminal helical region family protein	Cluster_2251	NONE	101.391	26.4121	-1.94065	0.0160684	0.873699
SFJ17B_2308	chromosome		short chain dehydrogenase family protein	Cluster_6595	2457T (2a), J17B (3a), & CCH060 (6)	95.8106	24.2643	-1.98135	0.0111694	0.727189
SFJ17B_3570	chromosome		conserved hypothetical protein	Cluster_6858	J17B ONLY	44.8082	11.2693	-1.99136	0.0419032	1
SFJ17B_873	chromosome		conserved hypothetical protein	Cluster_4187	2457T (2a), J17B (3a), & CCH060 (6)	68.72	16.798	-2.03244	0.0178199	0.958398
SFJ17B_3024	chromosome	speG	spermidine N(1)-acetyltransferase	Cluster_1893	2457T (2a), J17B (3a), & CCH060 (6)	95.4865	22.2919	-2.09878	0.00763503	0.570649
SFJ17B_1982	chromosome		histidine kinase family protein	Cluster_2772	2457T (2a), J17B (3a), & CCH060 (6)	95.7211	21.3066	-2.16754	0.0080931	0.573729
SFJ17B_4723	chromosome		bacterial transferase hexapeptide family protein	Cluster_396	2457T (2a) & J17B (3a)	86.6045	19.0875	-2.18181	0.00952886	0.645874
SFJ17B_2408	chromosome		putative molybdate metabolism regulator domain protein	Cluster_6628	NONE	47.018	10.1077	-2.21777	0.0453264	1
SFJ17B_4906	chromosome		beta-lactamase superfamily domain protein	Cluster_309	2457T (2a) & J17B (3a)	43.4318	9.29698	-2.22392	0.037428	1
SFJ17B_2826	chromosome	zntB	zinc transport protein ZntB	Cluster_2112	2457T (2a), J17B (3a), & CCH060 (6)	110.198	23.1721	-2.24964	0.00305662	0.344624
SFJ17B_1987	chromosome	tkt	transketolase	Cluster_2767	NONE	89.0272	18.7	-2.25121	0.00612598	0.521541
SFJ17B_2504	chromosome	hisA	1-(5-phosphoribosyl)-5-[(5-phosphoribosylamino)methylideneamino]imidazole-4-carboxamide isomerase	Cluster_2355	2457T (2a), J17B (3a), & CCH060 (6)	43.9102	9.01547	-2.28408	0.0422165	1
SFJ17B_4923	chromosome		phage integrase family protein	Cluster_161	2457T (2a), J17B (3a), & CCH060 (6)	67.0628	13.7343	-2.28772	0.0114968	0.738778
SFJ17B_1157	chromosome		conserved hypothetical protein	Cluster_3538	2457T (2a), J17B (3a), & CCH060 (6)	44.836	8.55757	-2.38938	0.0227555	1
SFJ17B_617	chromosome	bglG	cryptic beta-glucoside bgl operon antiterminator	Cluster_6383	2457T (2a) & J17B (3a)	55.6655	10.1772	-2.45145	0.0102653	0.677234
SFJ17B_2299	chromosome	preT	NAD-dependent dihydropyrimidine dehydrogenase sunbunit PreT	Cluster_4687	NONE	124.287	22.1512	-2.48822	0.000844604	0.160735
SFJ17B_4551	chromosome		RHS repeat-associated core domain protein	Cluster_7048	NONE	31.6581	4.78925	-2.7247	0.0453637	1
SFJ17B_4893	chromosome	yjjL	L-galactonate transporter	Cluster_320	NONE	81.1604	11.9731	-2.76098	0.00109575	0.193635
SFJ17B_1307	chromosome		conserved hypothetical protein	Cluster_3384	2457T (2a), J17B (3a), & CCH060 (6)	44.1263	5.35316	-3.04318	0.0129901	0.793518
SFJ17B_2881	chromosome		terminase small subunit	Cluster_6734	J17B ONLY	30.5131	3.59194	-3.08659	0.0282941	1
SFJ17B_2307	chromosome		efflux transporter, outer membrane factor (OMF) lipo, NodT family protein	Cluster_6594	NONE	41.0987	4.78925	-3.10122	0.0100662	0.673076
SFJ17B_4220	chromosome		transcriptional regulator family protein	Cluster_6954	NONE	41.1789	4.78925	-3.10403	0.00857	0.597245
SFJ17B_4856	chromosome		endodeoxyribonuclease RusA family protein	Cluster_7027	J17B ONLY	28.109	2.99328	-3.23123	0.0406064	1
SFJ17B_684	chromosome	ilvN	acetolactate synthase isozyme 1 small subunit	Cluster_3963	2457T (2a), J17B (3a), & CCH060 (6)	24.3685	2.39462	-3.34714	0.0395221	1
SFJ17B_4502	chromosome		helix-turn-helix domain protein	Cluster_7031	J17B ONLY	27.6213	2.71177	-3.34848	0.0358567	1
SFJ17B_525	chromosome		DKNYY family protein	Cluster_6377	NONE	36.1422	2.99328	-3.59389	0.00639867	0.521541
SFJ17B_2059	chromosome		coA-transferase III family protein	Cluster_2691	2457T (2a), J17B (3a), & CCH060 (6)	49.9561	3.59194	-3.79783	0.00182602	0.258146
SFJ17B_2355	chromosome		phage antitermination Q family protein	Cluster_1022	2457T (2a) & J17B (3a)	36.4046	1.79597	-4.34129	0.00298121	0.344624
SFJ17B_1918	chromosome	iscX	feS assembly protein IscX	Cluster_2853	2457T (2a), J17B (3a), & CCH060 (6)	31.4328	1.19731	-4.7144	0.00552081	0.521541
SFJ17B_3036	chromosome		tat (twin-arginine translocation) pathway signal sequence domain protein	Cluster_6772	NONE	31.7476	1.19731	-4.72877	0.0046593	0.470494
SFJ17B_2858	chromosome	paaY	phenylacetic acid degradation protein PaaY	Cluster_6728	NONE	112.439	3.59194	-4.96823	1.16797e-07	4.81592e-05
SFJ17B_1421	chromosome		putative permease YjgP/YjgQ family protein	Cluster_3287	2457T (2a) & J17B (3a)	24.0908	0.598656	-5.33061	0.0136729	0.824888
SFJ17B_4864	chromosome		helix-turn-helix family protein	Cluster_7099	J17B ONLY	30.9822	0.598656	-5.69357	0.00278747	0.344624
SFJ17B_3906	chromosome		pentapeptide repeats family protein	Cluster_1143	2457T (2a) & J17B (3a)	54.036	0.598656	-6.49605	2.08756e-05	0.00688615
SFJ17B_4556	chromosome		rhs element Vgr family protein	Cluster_620	2457T (2a) & J17B (3a)	28.8929	0	-Inf	0.00166377	0.251632
SFJ17B_4297	chromosome	glxK	glycerate kinase	Cluster_6982	NONE	29.0102	0	-Inf	0.00167822	0.251632
SFJ17B_2960	chromosome		type VII secretion system (T7SS), usher family protein	Cluster_6755	NONE	27.4855	0	-Inf	0.00160258	0.251632
SFJ17B_1582	chromosome		conserved hypothetical protein	Cluster_3119	2457T (2a), J17B (3a), & CCH060 (6)	32.9635	0	-Inf	0.000460434	0.0990533

## Sheet: 6 CCH060
All protein-coding genes of S. flexneri 6 isolate CCH060 that had significant differential expression
CDS	Molecule	Gene Symbol	Predicted Protein Function	Cluster No.	Cluster Description	Read Count_TSB	Read Count_TSB_bile	LFC (TSB_bile/TSB)	p-value	FDR
SFCCH060_2739	chromosome		conserved hypothetical protein	Cluster_3372	NONE	5.20388	62.1628	3.57839	5.23777e-06	0.0003721
SFCCH060_139	chromosome		prismane/CO dehydrogenase family protein	Cluster_4695	2457T (2a), J17B (3a), & CCH060 (6)	19.8574	214.266	3.43166	1.73943e-11	3.86833e-09
SFCCH060_3037	chromosome	hmp	flavohemoprotein	Cluster_2884	2457T (2a), J17B (3a), & CCH060 (6)	144.774	1252.45	3.11288	5.96432e-26	1.01692e-22
SFCCH060_3583	chromosome	hyaA	hydrogenase-1 small chain	Cluster_1284	2457T (2a), J17B (3a), & CCH060 (6)	78.9847	654.922	3.05168	3.70559e-19	1.57951e-16
SFCCH060_1658	chromosome		NAD binding domain of 6-phosphogluconate dehydrogenase family protein	Cluster_5145	NONE	7.00645	55.8513	2.99484	0.000117193	0.00500378
SFCCH060_2887	chromosome	lysA	diaminopimelate decarboxylase	Cluster_3125	2457T (2a), J17B (3a), & CCH060 (6)	24.4286	170.277	2.80124	9.72879e-08	1.0818e-05
SFCCH060_4880	chromosome	hisF	imidazole glycerol phosphate synthase subunit HisF	Cluster_2356	2457T (2a), J17B (3a), & CCH060 (6)	130.515	894.672	2.77714	1.6616e-19	8.49908e-17
SFCCH060_3877	chromosome	ompW	outer membrane protein W	Cluster_1563	2457T (2a), J17B (3a), & CCH060 (6)	347.067	2360.05	2.76553	3.53581e-23	3.01428e-20
SFCCH060_4881	chromosome	hisE	phosphoribosyl-ATP diphosphatase	Cluster_2357	2457T (2a), J17B (3a), & CCH060 (6)	259.779	1620.38	2.64097	5.76982e-21	3.68908e-18
SFCCH060_4100	chromosome		bacterial transferase hexapeptide family protein	Cluster_5817	NONE	24.3492	142.589	2.54992	2.26715e-06	0.000178407
SFCCH060_646	chromosome		nitrogen regulatory P-II family protein	Cluster_728	2457T (2a), J17B (3a), & CCH060 (6)	8.67139	50.0328	2.52854	0.000920025	0.0270456
SFCCH060_1384	chromosome	adiA	biodegradative arginine decarboxylase	Cluster_3657	2457T (2a), J17B (3a), & CCH060 (6)	282.974	1597.66	2.49722	3.286e-19	1.52799e-16
SFCCH060_4879	chromosome	hisA	1-(5-phosphoribosyl)-5-[(5-phosphoribosylamino)methylideneamino]imidazole-4-carboxamide isomerase	Cluster_2355	2457T (2a), J17B (3a), & CCH060 (6)	105.454	568.631	2.43088	9.80419e-13	2.78603e-10
SFCCH060_1270	chromosome	ric	iron-sulfur cluster repair di-iron protein	Cluster_220	2457T (2a), J17B (3a), & CCH060 (6)	150.132	774.724	2.36745	2.12973e-14	8.37966e-12
SFCCH060_3588	chromosome		hupH hydrogenase expression , C-terminal conserved region family protein	Cluster_1289	2457T (2a), J17B (3a), & CCH060 (6)	10.8657	55.0865	2.34192	0.00142936	0.0376864
SFCCH060_2649	chromosome	exuT	hexuronate transporter	Cluster_3392	2457T (2a), J17B (3a), & CCH060 (6)	14.6455	68.7537	2.23098	0.000674868	0.0210485
SFCCH060_4876	chromosome	hisC	histidinol-phosphate transaminase	Cluster_2352	2457T (2a), J17B (3a), & CCH060 (6)	57.2877	254.139	2.14932	7.3537e-07	6.59898e-05
SFCCH060_3584	chromosome	hyaB	hydrogenase-1 large chain	Cluster_1285	2457T (2a), J17B (3a), & CCH060 (6)	33.2376	146.654	2.14153	3.97246e-05	0.00205244
SFCCH060_4878	chromosome	hisH	imidazole glycerol phosphate synthase, glutamine amidotransferase subunit	Cluster_2354	2457T (2a), J17B (3a), & CCH060 (6)	78.7359	330.499	2.06955	1.40139e-07	1.46288e-05
SFCCH060_1158	chromosome		conserved hypothetical protein	Cluster_147	2457T (2a), J17B (3a), & CCH060 (6)	26.9935	109.022	2.01393	0.000394742	0.0133716
SFCCH060_1386	chromosome	adiC	arginine/agmatine antiporter	Cluster_3655	2457T (2a), J17B (3a), & CCH060 (6)	265.848	1065.76	2.00321	1.49359e-12	3.81986e-10
SFCCH060_2061	chromosome	hdeD	protein HdeD	Cluster_4189	2457T (2a), J17B (3a), & CCH060 (6)	372.451	1493.11	2.0032	2.68543e-13	8.58497e-11
SFCCH060_4877	chromosome	hisB	histidine biosynthesis bifunctional protein HisB	Cluster_2353	2457T (2a), J17B (3a), & CCH060 (6)	156.114	623.817	1.99852	4.12663e-10	7.0359e-08
SFCCH060_5309	pCCH060_77		transcription termination factor nusG family protein	Cluster_6318	CCH060 ONLY	124.584	496.944	1.99597	6.11106e-09	9.19355e-07
SFCCH060_1126	chromosome	yjiY	inner membrane protein YjiY	Cluster_305	2457T (2a), J17B (3a), & CCH060 (6)	2711.97	9944.39	1.87454	1.91139e-09	3.05524e-07
SFCCH060_3589	chromosome	appC	cytochrome bd-II oxidase subunit 1	Cluster_1290	2457T (2a), J17B (3a), & CCH060 (6)	87.5952	319.538	1.86707	1.92537e-06	0.000158843
SFCCH060_4230	chromosome		glutamate decarboxylase	Cluster_2030	2457T (2a), J17B (3a), & CCH060 (6)	26.1359	89.6339	1.77801	0.00250438	0.0564313
SFCCH060_2066	chromosome	slp	outer membrane protein slp	Cluster_4194	2457T (2a), J17B (3a), & CCH060 (6)	505.632	1728.51	1.77337	3.93316e-11	7.73774e-09
SFCCH060_2063	chromosome	hdeB	acid stress chaperone HdeB	Cluster_5244	2457T (2a), J17B (3a), & CCH060 (6)	1246.33	4233.9	1.7643	3.0432e-10	5.55927e-08
SFCCH060_3235	chromosome	frc	formyl-CoA transferase	Cluster_2694	2457T (2a), J17B (3a), & CCH060 (6)	20.8446	70.2473	1.75277	0.00582768	0.0980546
SFCCH060_2823	chromosome		nitrous oxide-stimulated promoter family protein	Cluster_3025	2457T (2a), J17B (3a), & CCH060 (6)	130.102	423.803	1.70374	1.06093e-06	9.19772e-05
SFCCH060_2062	chromosome	hdeA	acid stress chaperone HdeA	Cluster_4190	2457T (2a), J17B (3a), & CCH060 (6)	3981.6	12935.7	1.69994	1.43946e-07	1.47257e-05
SFCCH060_2664	chromosome		conserved hypothetical protein	Cluster_5400	2457T (2a), J17B (3a), & CCH060 (6)	22.6261	72.3872	1.67775	0.00636036	0.105061
SFCCH060_4103	chromosome	tehA	tellurite resistance protein TehA	Cluster_2073	2457T (2a), J17B (3a), & CCH060 (6)	237.01	745.672	1.65359	2.39776e-08	3.31475e-06
SFCCH060_1408	chromosome	phnM	phosphonate metabolism protein PhnM	Cluster_5071	J17B (3a) & CCH060 (6)	97.1269	304.369	1.64788	1.84929e-05	0.0010999
SFCCH060_4875	chromosome	hisD	histidinol dehydrogenase	Cluster_6118	NONE	150.653	471.732	1.64674	1.35348e-06	0.000113493
SFCCH060_526	chromosome		2,3-dihydro-2,3-dihydroxybenzoate dehydrogenase	Cluster_837	2457T (2a) & CCH060 (6)	34.6908	101.747	1.55236	0.0052545	0.0919544
SFCCH060_4653	chromosome		conserved hypothetical protein	Cluster_1041	2457T (2a), J17B (3a), & CCH060 (6)	30.723	87.7374	1.51387	0.00811853	0.118728
SFCCH060_3241	chromosome		efflux pump membrane family protein	Cluster_5554	NONE	33.4997	95.2991	1.50831	0.00656475	0.106262
SFCCH060_5256	pCCH060_77		putative traR	Cluster_6267	CCH060 ONLY	20.9691	59.5285	1.50532	0.019436	0.215184
SFCCH060_1871	chromosome	yidG	inner membrane protein YidG	Cluster_3970	2457T (2a), J17B (3a), & CCH060 (6)	26.3979	74.2671	1.4923	0.0138051	0.170976
SFCCH060_604	chromosome	glsA	glutaminase A	Cluster_763	2457T (2a), J17B (3a), & CCH060 (6)	35.5696	99.7231	1.48728	0.00795174	0.118451
SFCCH060_4669	chromosome		cobinamide kinase / cobinamide phosphate guanyltransferase family protein	Cluster_6032	NONE	32.2053	86.4165	1.42401	0.0136951	0.170065
SFCCH060_4104	chromosome	tehB	tellurite resistance protein TehB	Cluster_2072	2457T (2a), J17B (3a), & CCH060 (6)	487.736	1297.48	1.41154	1.16654e-07	1.24309e-05
SFCCH060_2651	chromosome		D-galactarate dehydratase / Altronate hydrolase, C terminus family protein	Cluster_5395	2457T (2a), J17B (3a), & CCH060 (6)	72.3727	192.388	1.4105	0.00116204	0.0321287
SFCCH060_566	chromosome		conserved hypothetical protein	Cluster_4825	NONE	22.0014	58.2692	1.40514	0.0274354	0.269351
SFCCH060_3859	chromosome	adhE	aldehyde-alcohol dehydrogenase	Cluster_1546	2457T (2a), J17B (3a), & CCH060 (6)	10256.9	26569.8	1.3732	0.000128478	0.00538658
SFCCH060_2941	chromosome	fucO	lactaldehyde reductase	Cluster_5482	2457T (2a), J17B (3a), & CCH060 (6)	63.4234	163.839	1.36919	0.00337757	0.0682856
SFCCH060_2064	chromosome		conserved hypothetical protein	Cluster_4192	2457T (2a), J17B (3a), & CCH060 (6)	35.8607	92.3417	1.36458	0.0160779	0.18849
SFCCH060_1385	chromosome	adiY	HTH-type transcriptional regulator AdiY	Cluster_3656	2457T (2a), J17B (3a), & CCH060 (6)	1249.22	3189.7	1.35239	4.643e-07	4.31799e-05
SFCCH060_2937	chromosome	fucI	L-fucose isomerase	Cluster_3091	NONE	153.435	390.515	1.34775	9.29327e-05	0.00409785
SFCCH060_3541	chromosome	ompF	outer membrane protein F	Cluster_1244	2457T (2a), J17B (3a), & CCH060 (6)	4604.21	11715	1.34733	1.74017e-05	0.00105964
SFCCH060_1411	chromosome	phnP	phosphonate metabolism protein PhnP	Cluster_5074	J17B (3a) & CCH060 (6)	139.02	346.847	1.31901	0.000243497	0.00922582
SFCCH060_1594	chromosome		RHS repeat-associated core domain protein	Cluster_5129	CCH060 ONLY	369.984	897.523	1.27848	3.80435e-06	0.000290436
SFCCH060_1329	chromosome	frdA	fumarate reductase, flavoprotein subunit	Cluster_247	2457T (2a), J17B (3a), & CCH060 (6)	2464.67	5957.98	1.27343	1.07468e-05	0.000712619
SFCCH060_2065	chromosome		bacterial regulatory, luxR family protein	Cluster_4193	2457T (2a), J17B (3a), & CCH060 (6)	84.763	204.709	1.27206	0.00294515	0.0617396
SFCCH060_605	chromosome	cadA	cadmium-translocating P-type ATPase	Cluster_762	2457T (2a), J17B (3a), & CCH060 (6)	1046.43	2523.48	1.26993	2.21195e-06	0.000176783
SFCCH060_3590	chromosome	cydB	cytochrome d ubiquinol oxidase, subunit II	Cluster_1291	2457T (2a), J17B (3a), & CCH060 (6)	78.6353	185.07	1.23482	0.00538857	0.0930825
SFCCH060_1085	chromosome		conserved hypothetical protein	Cluster_342	2457T (2a), J17B (3a), & CCH060 (6)	383.222	900.86	1.23312	7.30661e-06	0.000511963
SFCCH060_2401	chromosome	nanK	N-acetylmannosamine kinase	Cluster_3517	2457T (2a), J17B (3a), & CCH060 (6)	29.029	67.9452	1.22688	0.0437881	0.344049
SFCCH060_4682	chromosome		integrase family protein	Cluster_6038	CCH060 ONLY	82.2113	190.797	1.21463	0.00539663	0.0930825
SFCCH060_3479	chromosome		PTS system, Fru family, IIB component domain protein	Cluster_2507	2457T (2a), J17B (3a), & CCH060 (6)	7177.22	16598.9	1.20959	0.000287116	0.010642
SFCCH060_1331	chromosome		fumarate reductase subunit C family protein	Cluster_245	2457T (2a), J17B (3a), & CCH060 (6)	305.783	703.615	1.20228	3.40362e-05	0.0017948
SFCCH060_1128	chromosome		conserved hypothetical protein	Cluster_303	2457T (2a), J17B (3a), & CCH060 (6)	239.538	550.792	1.20126	0.000117391	0.00500378
SFCCH060_591	chromosome		putative rhsD	Cluster_4834	CCH060 ONLY	44.2621	101.684	1.19995	0.0286683	0.2772
SFCCH060_641	chromosome		methylated-DNA-[]-cysteine S-methyltransferase family protein	Cluster_733	2457T (2a), J17B (3a), & CCH060 (6)	30.4107	69.5095	1.19263	0.0433884	0.341959
SFCCH060_4654	chromosome		phage minor tail protein L	Cluster_6020	2457T (2a), J17B (3a), & CCH060 (6)	30.236	68.665	1.18331	0.0483033	0.362157
SFCCH060_500	chromosome	citX	holo-ACP synthase CitX	Cluster_6964	NONE	41.8428	94.8498	1.18066	0.031426	0.291731
SFCCH060_458	chromosome		rhomboid family protein	Cluster_4796	CCH060 ONLY	198.976	450.779	1.17983	0.000318159	0.0113389
SFCCH060_2509	chromosome	serA	D-3-phosphoglycerate dehydrogenase	Cluster_3167	2457T (2a), J17B (3a), & CCH060 (6)	1347.6	3045.59	1.17633	1.21382e-05	0.000779688
SFCCH060_1041	chromosome	hokC	protein HokC	Cluster_1183	2457T (2a), J17B (3a), & CCH060 (6)	21729.5	49015	1.17357	0.00318276	0.0656445
SFCCH060_3832	chromosome		toxin Ldr, type I toxin-antitoxin system family protein	Cluster_1526	2457T (2a), J17B (3a), & CCH060 (6)	201.705	452.156	1.16457	0.000313453	0.0113389
SFCCH060_4874	chromosome	hisG	ATP phosphoribosyltransferase	Cluster_2350	2457T (2a), J17B (3a), & CCH060 (6)	219.018	490.373	1.16283	0.000313921	0.0113389
SFCCH060_4015	chromosome		putative hydrolase	Cluster_5786	NONE	37.7718	83.8258	1.15008	0.0467559	0.355888
SFCCH060_4244	chromosome		conserved hypothetical protein	Cluster_1894	2457T (2a), J17B (3a), & CCH060 (6)	33.8411	74.5992	1.14038	0.0486269	0.362576
SFCCH060_1330	chromosome	frdB	fumarate reductase iron-sulfur subunit	Cluster_246	2457T (2a), J17B (3a), & CCH060 (6)	990.154	2159.14	1.12473	2.05783e-05	0.00119611
SFCCH060_415	chromosome		RHS repeat-associated core domain protein	Cluster_5219	CCH060 ONLY	254.432	553.463	1.12121	0.000267465	0.0100595
SFCCH060_3603	chromosome		putative electron transport protein YccM	Cluster_5647	2457T (2a), J17B (3a), & CCH060 (6)	120.153	261.287	1.12077	0.00364212	0.0716517
SFCCH060_3345	chromosome	pmrD	signal transduction protein PmrD	Cluster_6569	2457T (2a), J17B (3a), & CCH060 (6)	655.851	1422.15	1.11663	2.38544e-05	0.00132625
SFCCH060_5268	pCCH060_77	hokA	HokA domain protein	Cluster_6279	CCH060 ONLY	76716.1	166263	1.11587	0.0336245	0.300156
SFCCH060_1127	chromosome		conserved hypothetical protein	Cluster_4982	2457T (2a), J17B (3a), & CCH060 (6)	40.0773	86.379	1.10789	0.0450167	0.348415
SFCCH060_2029	chromosome		toxin Ldr, type I toxin-antitoxin system family protein	Cluster_4163	2457T (2a), J17B (3a), & CCH060 (6)	979.329	2107.56	1.10571	2.34703e-05	0.00131924
SFCCH060_4164	chromosome		phage tail family protein	Cluster_1043	2457T (2a), J17B (3a), & CCH060 (6)	38.828	83.5103	1.10486	0.0439691	0.344413
SFCCH060_2655	chromosome		integral membrane , TerC family protein	Cluster_3386	2457T (2a), J17B (3a), & CCH060 (6)	134.629	288.084	1.0975	0.00358712	0.0711168
SFCCH060_2059	chromosome		conserved hypothetical protein	Cluster_4187	2457T (2a), J17B (3a), & CCH060 (6)	95.9251	203.296	1.0836	0.0110768	0.145649
SFCCH060_165	chromosome	ybjM	inner membrane protein YbjM	Cluster_1128	2457T (2a), J17B (3a), & CCH060 (6)	664.501	1407.11	1.08239	5.48793e-05	0.00269911
SFCCH060_3833	chromosome		toxin Ldr, type I toxin-antitoxin system family protein	Cluster_1526	2457T (2a), J17B (3a), & CCH060 (6)	224.172	470.716	1.07025	0.000688323	0.0212095
SFCCH060_3434	chromosome	ccmH	cytochrome c-type biogenesis protein CcmH	Cluster_2531	2457T (2a), J17B (3a), & CCH060 (6)	1265.91	2650.01	1.06582	6.55755e-05	0.00313476
SFCCH060_1332	chromosome		fumarate reductase subunit D family protein	Cluster_244	2457T (2a), J17B (3a), & CCH060 (6)	586.978	1216.8	1.05172	7.59332e-05	0.0035742
SFCCH060_1346	chromosome	aspA	aspartate ammonia-lyase	Cluster_232	2457T (2a), J17B (3a), & CCH060 (6)	18503.1	38214.5	1.04635	0.00683729	0.108686
SFCCH060_1508	chromosome	aceB	malate synthase A	Cluster_5110	2457T (2a), J17B (3a), & CCH060 (6)	109.358	222.665	1.02581	0.0112513	0.147565
SFCCH060_2060	chromosome	gadE	transcriptional regulator GadE	Cluster_4188	2457T (2a), J17B (3a), & CCH060 (6)	2301.27	4680.9	1.02436	0.000315745	0.0113389
SFCCH060_3592	chromosome	appA	periplasmic AppA protein	Cluster_1293	2457T (2a), J17B (3a), & CCH060 (6)	79.6968	161.968	1.02312	0.0241783	0.251366
SFCCH060_1207	chromosome	int	integrase	Cluster_5023	NONE	22189.9	44699.9	1.01037	0.00975526	0.133417
SFCCH060_3862	chromosome		conserved hypothetical protein	Cluster_1549	2457T (2a), J17B (3a), & CCH060 (6)	2202.48	4426.16	1.00693	0.000321435	0.0113389
SFCCH060_2058	chromosome	mdtE	multidrug resistance protein MdtE	Cluster_5243	NONE	143.287	287.114	1.00272	0.00697044	0.108686
SFCCH060_4099	chromosome		conserved hypothetical protein	Cluster_2076	2457T (2a), J17B (3a), & CCH060 (6)	717.472	1435.07	1.00012	0.000182136	0.00733565
SFCCH060_4803	chromosome	zinT	metal-binding protein ZinT	Cluster_2304	2457T (2a), J17B (3a), & CCH060 (6)	20001.5	9998.2	-1.00037	0.00315659	0.0653683
SFCCH060_361	chromosome	gpmA	2,3-bisphosphoglycerate-dependent phosphoglycerate mutase	Cluster_876	2457T (2a), J17B (3a), & CCH060 (6)	2629.44	1314.05	-1.00074	0.000164555	0.00668014
SFCCH060_1964	chromosome		conserved hypothetical protein	Cluster_4099	2457T (2a), J17B (3a), & CCH060 (6)	2072.34	1035.11	-1.00148	0.00018777	0.00744529
SFCCH060_3455	chromosome	intA	prophage CP4-57 integrase	Cluster_5616	NONE	205	102.314	-1.00263	0.0170174	0.195166
SFCCH060_2270	chromosome	rplW	50S ribosomal protein L23	Cluster_112	2457T (2a), J17B (3a), & CCH060 (6)	2367.82	1178.52	-1.00658	0.000146807	0.00605579
SFCCH060_734	chromosome		iron-sulfur cluster-binding protein	Cluster_616	2457T (2a), J17B (3a), & CCH060 (6)	607.047	301.15	-1.01133	0.000661032	0.0208715
SFCCH060_808	chromosome		conserved hypothetical protein	Cluster_4902	CCH060 ONLY	226.867	112.421	-1.01293	0.0114236	0.149442
SFCCH060_2443	chromosome	secG	preprotein translocase, SecG subunit	Cluster_3471	2457T (2a), J17B (3a), & CCH060 (6)	29468.8	14560.5	-1.01713	0.00576768	0.0976877
SFCCH060_3840	chromosome		bacterial regulatory, luxR family protein	Cluster_1532	2457T (2a), J17B (3a), & CCH060 (6)	560.847	275.109	-1.0276	0.0006706	0.0210437
SFCCH060_2716	chromosome	cca	multifunctional CCA protein	Cluster_3349	2457T (2a), J17B (3a), & CCH060 (6)	1035.33	505.956	-1.03301	0.000119809	0.00506467
SFCCH060_2533	chromosome		ABC transporter family protein	Cluster_5350	NONE	160.765	78.1336	-1.04093	0.0227341	0.241255
SFCCH060_5280	pCCH060_77		putative ccgAII	Cluster_6291	CCH060 ONLY	111.32	54.0255	-1.043	0.043222	0.341701
SFCCH060_3186	chromosome	cysT	sulfate ABC transporter, permease protein CysT	Cluster_2736	2457T (2a), J17B (3a), & CCH060 (6)	176.112	85.2369	-1.04694	0.0206065	0.22426
SFCCH060_4508	chromosome	yeaI	inner membrane protein YeaI	Cluster_5977	J17B (3a) & CCH060 (6)	1054.13	509.167	-1.04983	7.78619e-05	0.00362058
SFCCH060_3060	chromosome	suhB	inositol-1-monophosphatase	Cluster_2862	2457T (2a), J17B (3a), & CCH060 (6)	2322.29	1115.46	-1.05791	8.18623e-05	0.00374981
SFCCH060_3323	chromosome	nuoH	NADH-quinone oxidoreductase subunit H	Cluster_2609	2457T (2a), J17B (3a), & CCH060 (6)	1040.95	499.221	-1.06015	8.57101e-05	0.00387874
SFCCH060_2291	chromosome	rpsD	ribosomal protein S4	Cluster_134	2457T (2a), J17B (3a), & CCH060 (6)	17555.1	8389.84	-1.06517	0.00150346	0.0388393
SFCCH060_3322	chromosome	nuoG	NADH dehydrogenase (quinone), G subunit	Cluster_2610	2457T (2a), J17B (3a), & CCH060 (6)	3604.89	1719.17	-1.06824	8.76052e-05	0.00389653
SFCCH060_543	chromosome		conserved hypothetical protein	Cluster_819	2457T (2a), J17B (3a), & CCH060 (6)	385.241	183.405	-1.07073	0.00198748	0.048641
SFCCH060_5066	pCCH060_195		putative ospE1	Cluster_6185	NONE	203.041	96.5403	-1.07257	0.0106412	0.14104
SFCCH060_3318	chromosome	nuoB	NADH-quinone oxidoreductase subunit B	Cluster_2614	2457T (2a), J17B (3a), & CCH060 (6)	1719.69	816.927	-1.07387	4.18571e-05	0.0020991
SFCCH060_3319	chromosome	nuoD	NADH dehydrogenase (quinone), D subunit	Cluster_2613	2457T (2a), J17B (3a), & CCH060 (6)	2083.95	987.87	-1.07693	4.18588e-05	0.0020991
SFCCH060_2908	chromosome	recC	exodeoxyribonuclease V, gamma subunit	Cluster_3111	2457T (2a), J17B (3a), & CCH060 (6)	6499.81	3065.7	-1.08418	0.000201433	0.00780552
SFCCH060_3324	chromosome	nuoI	NADH-quinone oxidoreductase subunit I	Cluster_2608	2457T (2a), J17B (3a), & CCH060 (6)	320.169	150.026	-1.09362	0.00242976	0.0551853
SFCCH060_3367	chromosome	glpA	glycerol-3-phosphate dehydrogenase, anaerobic, A subunit	Cluster_2575	2457T (2a), J17B (3a), & CCH060 (6)	4090.99	1906.61	-1.10144	6.20082e-05	0.00302069
SFCCH060_2909	chromosome	ptrA	protease 3	Cluster_5472	NONE	4232.34	1966.8	-1.10561	6.34283e-05	0.00306072
SFCCH060_3257	chromosome		conserved hypothetical family protein	Cluster_2672	2457T (2a), J17B (3a), & CCH060 (6)	6070.58	2811.16	-1.11067	0.000152638	0.00624596
SFCCH060_4477	chromosome		conserved hypothetical protein	Cluster_5966	2457T (2a), J17B (3a), & CCH060 (6)	243.966	112.933	-1.11121	0.00553131	0.0946243
SFCCH060_5034	pCCH060_195		putative ospE2	Cluster_4579	2457T (2a), J17B (3a), & CCH060 (6)	2217.01	1025.65	-1.11207	2.13856e-05	0.00121542
SFCCH060_2106	chromosome	nikC	nickel ABC transporter, permease subunit NikC	Cluster_4232	2457T (2a), J17B (3a), & CCH060 (6)	1498.92	690.539	-1.11813	2.12654e-05	0.00121542
SFCCH060_2103	chromosome	nikR	nickel-responsive transcriptional regulator NikR	Cluster_4229	2457T (2a), J17B (3a), & CCH060 (6)	2584.75	1184.97	-1.12518	2.81298e-05	0.00153068
SFCCH060_2287	chromosome	rplO	ribosomal protein L15	Cluster_129	2457T (2a), J17B (3a), & CCH060 (6)	5509.7	2524.19	-1.12615	8.21074e-05	0.00374981
SFCCH060_2879	chromosome		putative transposase	Cluster_5258	2457T (2a), J17B (3a), & CCH060 (6)	108.059	49.4843	-1.12677	0.0347833	0.304584
SFCCH060_4606	chromosome	yebF	protein YebF	Cluster_2147	2457T (2a), J17B (3a), & CCH060 (6)	107.513	49.017	-1.13316	0.0334812	0.299627
SFCCH060_4440	chromosome		shET2 enterotoxin, N-terminal region family protein	Cluster_5955	CCH060 ONLY	92.9897	42.2367	-1.13857	0.0381404	0.320276
SFCCH060_2768	chromosome	proV	glycine betaine/L-proline transport ATP binding subunit	Cluster_2979	2457T (2a), J17B (3a), & CCH060 (6)	2710.39	1229.62	-1.14029	1.91397e-05	0.00112528
SFCCH060_1089	chromosome	osmY	osmotically-inducible protein Y	Cluster_4969	2457T (2a), J17B (3a), & CCH060 (6)	143.178	64.7173	-1.14559	0.0185238	0.208699
SFCCH060_3016	chromosome	rpoE	RNA polymerase sigma factor RpoE	Cluster_2913	2457T (2a), J17B (3a), & CCH060 (6)	15135.5	6834.88	-1.14694	0.000516898	0.0167338
SFCCH060_221	chromosome	gstB	glutathione S-transferase GstB	Cluster_1118	2457T (2a), J17B (3a), & CCH060 (6)	83.548	37.6324	-1.15063	0.0426827	0.340065
SFCCH060_947	chromosome	gcd	quinoprotein glucose dehydrogenase	Cluster_484	NONE	276.264	124.011	-1.15557	0.00260852	0.0578542
SFCCH060_2271	chromosome	rplB	ribosomal protein L2	Cluster_113	2457T (2a), J17B (3a), & CCH060 (6)	8080.05	3608.31	-1.16304	0.000106967	0.0046764
SFCCH060_2020	chromosome	eptB	phosphoethanolamine transferase EptB	Cluster_4156	2457T (2a), J17B (3a), & CCH060 (6)	1712.16	762.867	-1.16632	9.1113e-06	0.00062139
SFCCH060_4939	chromosome		putative b2085	Cluster_2416	2457T (2a), J17B (3a), & CCH060 (6)	103.172	45.941	-1.1672	0.0300083	0.28477
SFCCH060_1768	chromosome	ilvC	ketol-acid reductoisomerase	Cluster_3909	2457T (2a), J17B (3a), & CCH060 (6)	8384.99	3727.52	-1.16959	0.000115335	0.00499946
SFCCH060_3296	chromosome		ABC transporter family protein	Cluster_2634	2457T (2a), J17B (3a), & CCH060 (6)	135.394	60.1581	-1.17033	0.0183874	0.207619
SFCCH060_2769	chromosome		binding-protein-dependent transport system inner membrane component family protein	Cluster_2980	2457T (2a), J17B (3a), & CCH060 (6)	727.162	322.633	-1.17239	4.11302e-05	0.0020991
SFCCH060_810	chromosome	rpmJ	ribosomal protein L36	Cluster_4904	CCH060 ONLY	2442.78	1080.85	-1.17636	7.91219e-06	0.000546904
SFCCH060_3835	chromosome	chaA	calcium/proton antiporter	Cluster_1527	2457T (2a), J17B (3a), & CCH060 (6)	1117.19	493.683	-1.17822	1.08669e-05	0.000712619
SFCCH060_4747	chromosome	fliS	flagellar protein FliS	Cluster_2253	2457T (2a), J17B (3a), & CCH060 (6)	94.284	41.553	-1.18206	0.0327405	0.29718
SFCCH060_248	chromosome	mntS	small protein MntS	Cluster_1093	2457T (2a), J17B (3a), & CCH060 (6)	300.311	131.295	-1.19365	0.00133923	0.0360534
SFCCH060_5265	pCCH060_77		haemolysin expression modulating family protein	Cluster_6276	NONE	103.432	45.0513	-1.19904	0.023056	0.243157
SFCCH060_393	chromosome	sdhA	succinate dehydrogenase, flavoprotein subunit	Cluster_900	2457T (2a), J17B (3a), & CCH060 (6)	213.717	92.8902	-1.2021	0.00459946	0.0854259
SFCCH060_733	chromosome		cysteine-rich domain protein	Cluster_617	2457T (2a), J17B (3a), & CCH060 (6)	842.206	364.563	-1.20801	1.67647e-05	0.00103315
SFCCH060_3421	chromosome		napD family protein	Cluster_2543	2457T (2a), J17B (3a), & CCH060 (6)	101.592	43.765	-1.21494	0.0220673	0.237006
SFCCH060_3177	chromosome		conserved hypothetical protein	Cluster_2742	2457T (2a), J17B (3a), & CCH060 (6)	4427.95	1900.65	-1.22014	1.3852e-05	0.00086406
SFCCH060_1460	chromosome		sopA-like central domain protein	Cluster_5095	2457T (2a), J17B (3a), & CCH060 (6)	155.378	66.489	-1.22459	0.00893489	0.125332
SFCCH060_4251	chromosome		major Facilitator Superfamily protein	Cluster_5877	2457T (2a), J17B (3a), & CCH060 (6)	96.2083	41.1307	-1.22594	0.0240522	0.251075
SFCCH060_1564	chromosome		pyridine nucleotide-disulfide oxidoreductase family protein	Cluster_3723	2457T (2a), J17B (3a), & CCH060 (6)	457.071	194.385	-1.2335	0.000195105	0.00761804
SFCCH060_2560	chromosome		conserved hypothetical protein	Cluster_3218	2457T (2a), J17B (3a), & CCH060 (6)	865.481	367.774	-1.23468	1.01578e-05	0.000683643
SFCCH060_3303	chromosome	yfcF	glutathione S-transferase YfcF	Cluster_2629	2457T (2a), J17B (3a), & CCH060 (6)	78.2356	33.1273	-1.2398	0.0346111	0.304584
SFCCH060_3320	chromosome	nuoE	NADH-quinone oxidoreductase subunit E	Cluster_2612	2457T (2a), J17B (3a), & CCH060 (6)	538.589	227.314	-1.2445	7.61658e-05	0.0035742
SFCCH060_612	chromosome		major Facilitator Superfamily protein	Cluster_4840	2457T (2a), J17B (3a), & CCH060 (6)	112.077	47.1822	-1.24817	0.0183859	0.207619
SFCCH060_3018	chromosome	rseB	sigma-E factor regulatory protein RseB	Cluster_2911	2457T (2a), J17B (3a), & CCH060 (6)	3489.16	1465.81	-1.25118	3.89452e-06	0.000292948
SFCCH060_3713	chromosome		conserved hypothetical protein	Cluster_1417	2457T (2a), J17B (3a), & CCH060 (6)	2640.13	1107.69	-1.25306	3.16179e-06	0.000245039
SFCCH060_2268	chromosome	rplC	50S ribosomal protein L3	Cluster_110	2457T (2a), J17B (3a), & CCH060 (6)	8559.43	3582.57	-1.25652	3.24004e-05	0.00172633
SFCCH060_1183	chromosome		50S ribosome-binding GTPase family protein	Cluster_5003	CCH060 ONLY	72.7485	30.4029	-1.25871	0.0363172	0.31064
SFCCH060_4196	chromosome		tonB-dependent Receptor Plug domain protein	Cluster_5850	CCH060 ONLY	1006.27	420.477	-1.25892	4.39116e-06	0.000320868
SFCCH060_2336	chromosome		class II aldolase, tagatose bisphosphate family	Cluster_5301	NONE	176.387	73.0709	-1.27137	0.00552848	0.0946243
SFCCH060_2771	chromosome		sugar (and other) transporter family protein	Cluster_5426	NONE	119.716	49.3221	-1.27931	0.0142803	0.173632
SFCCH060_2530	chromosome		putative aBC transporter ATP-binding protein BL0043	Cluster_5349	2457T (2a), J17B (3a), & CCH060 (6)	168.975	68.8799	-1.29466	0.00483372	0.0879785
SFCCH060_3404	chromosome		conserved hypothetical protein	Cluster_2558	2457T (2a), J17B (3a), & CCH060 (6)	65.0936	26.4643	-1.29847	0.0351329	0.304584
SFCCH060_4047	chromosome		conserved hypothetical protein	Cluster_1658	2457T (2a), J17B (3a), & CCH060 (6)	101.079	41.0586	-1.29972	0.0166807	0.1926
SFCCH060_3774	chromosome		biofilm development YmgB/AriR family protein	Cluster_5709	J17B (3a) & CCH060 (6)	281.113	113.428	-1.30938	0.000745568	0.0226999
SFCCH060_1583	chromosome	metF	5,10-methylenetetrahydrofolate reductase	Cluster_3751	2457T (2a), J17B (3a), & CCH060 (6)	197.872	79.5371	-1.31487	0.00282219	0.060387
SFCCH060_1588	chromosome		insA C-terminal domain protein	Cluster_4590	2457T (2a), J17B (3a), & CCH060 (6)	116.394	46.5436	-1.32236	0.0121334	0.156328
SFCCH060_3555	chromosome		gram-negative pili assembly chaperone, N-terminal domain protein	Cluster_5641	2457T (2a), J17B (3a), & CCH060 (6)	67.6611	27.0398	-1.32324	0.0330032	0.298253
SFCCH060_1643	chromosome		formate dehydrogenase, gamma subunit	Cluster_3797	2457T (2a), J17B (3a), & CCH060 (6)	911.845	363.935	-1.32511	1.97879e-06	0.000160659
SFCCH060_1582	chromosome	katG	catalase/peroxidase HPI	Cluster_3750	2457T (2a), J17B (3a), & CCH060 (6)	991.47	394.291	-1.33031	1.16831e-06	9.95988e-05
SFCCH060_4838	chromosome		conserved hypothetical protein	Cluster_6102	NONE	59.445	23.5686	-1.33469	0.0348603	0.304584
SFCCH060_3841	chromosome	narX	nitrate/nitrite sensor protein NarX	Cluster_1533	2457T (2a), J17B (3a), & CCH060 (6)	1735.66	684.254	-1.34288	4.14282e-07	3.92417e-05
SFCCH060_4289	chromosome	cnu	oriC-binding nucleoid-associated protein	Cluster_1947	2457T (2a), J17B (3a), & CCH060 (6)	287.73	113.392	-1.3434	0.000558473	0.0177428
SFCCH060_3260	chromosome	sixA	phosphohistidine phosphatase SixA	Cluster_2669	2457T (2a), J17B (3a), & CCH060 (6)	3003.37	1179.29	-1.34867	6.88077e-07	6.28484e-05
SFCCH060_3185	chromosome		sulfate ABC transporter, sulfate-binding family protein	Cluster_2737	2457T (2a), J17B (3a), & CCH060 (6)	168.74	65.2478	-1.3708	0.00340806	0.0686307
SFCCH060_2042	chromosome	dctA	aerobic C4-dicarboxylate transport protein	Cluster_4176	2457T (2a), J17B (3a), & CCH060 (6)	547.022	211.496	-1.37097	1.34973e-05	0.000852331
SFCCH060_2791	chromosome	srlA	PTS system, glucitol/sorbitol-specific, IIC component family protein	Cluster_5428	NONE	86.6423	33.2265	-1.38274	0.0142289	0.173632
SFCCH060_3464	chromosome		yejG-like family protein	Cluster_2520	2457T (2a), J17B (3a), & CCH060 (6)	662.905	254.139	-1.38319	4.52667e-06	0.000326112
SFCCH060_2207	chromosome		conserved hypothetical protein	Cluster_59	2457T (2a), J17B (3a), & CCH060 (6)	470.676	180.276	-1.38453	3.09317e-05	0.00166543
SFCCH060_392	chromosome	sdhB	succinate dehydrogenase iron-sulfur subunit	Cluster_899	2457T (2a), J17B (3a), & CCH060 (6)	180.188	68.7281	-1.39053	0.00242057	0.0551853
SFCCH060_1881	chromosome	ibpA	small heat shock protein IbpA	Cluster_3983	2457T (2a), J17B (3a), & CCH060 (6)	1184.32	446.313	-1.40793	2.08534e-07	2.09147e-05
SFCCH060_3326	chromosome		NADH-ubiquinone/plastoquinone oxidoreductase chain 4L family protein	Cluster_2607	2457T (2a), J17B (3a), & CCH060 (6)	120.407	45.0694	-1.4177	0.00696984	0.108686
SFCCH060_2208	chromosome		PRD domain protein	Cluster_60	2457T (2a), J17B (3a), & CCH060 (6)	97.778	36.3732	-1.42663	0.0100248	0.135653
SFCCH060_4509	chromosome		putative diguanylate cyclase domain protein	Cluster_5978	NONE	264.766	98.4653	-1.42703	0.000349456	0.0119964
SFCCH060_1535	chromosome	thiH	thiazole biosynthesis protein ThiH	Cluster_3705	2457T (2a), J17B (3a), & CCH060 (6)	52.7165	19.5128	-1.43384	0.036743	0.312713
SFCCH060_2269	chromosome	rplD	50S ribosomal protein L4	Cluster_111	2457T (2a), J17B (3a), & CCH060 (6)	4770.2	1745.94	-1.45005	2.39239e-07	2.35328e-05
SFCCH060_289	chromosome	moaB	molybdenum cofactor biosynthesis protein B	Cluster_1057	2457T (2a), J17B (3a), & CCH060 (6)	1037.23	376.947	-1.4603	1.06604e-07	1.16017e-05
SFCCH060_2107	chromosome	nikB	nickel ABC transporter, permease subunit NikB	Cluster_4233	2457T (2a), J17B (3a), & CCH060 (6)	1060.82	382.395	-1.47204	7.40847e-08	8.42097e-06
SFCCH060_4499	chromosome		conserved hypothetical protein	Cluster_1739	2457T (2a), J17B (3a), & CCH060 (6)	379.802	136.385	-1.47756	3.67943e-05	0.00192044
SFCCH060_2108	chromosome	nikA	nickel ABC transporter, nickel/metallophore periplasmic binding protein	Cluster_4234	2457T (2a), J17B (3a), & CCH060 (6)	3383.53	1211.82	-1.48135	4.55968e-08	5.83069e-06
SFCCH060_3337	chromosome	menF	menaquinone-specific isochorismate synthase domain protein	Cluster_5577	2457T (2a), J17B (3a), & CCH060 (6)	131.585	47.056	-1.48354	0.0040323	0.077248
SFCCH060_2359	chromosome		periplasmic binding domain protein	Cluster_5308	CCH060 ONLY	74.1726	26.4282	-1.48881	0.0143367	0.173632
SFCCH060_4327	chromosome	sodB	superoxide dismutase [Fe]	Cluster_1985	2457T (2a), J17B (3a), & CCH060 (6)	24550.5	8694.32	-1.4976	2.70166e-05	0.00148591
SFCCH060_4209	chromosome		formate dehydrogenase, alpha subunit	Cluster_2045	2457T (2a), J17B (3a), & CCH060 (6)	4436.48	1565.57	-1.50272	6.49357e-08	7.54878e-06
SFCCH060_2317	chromosome		ABC transporter family protein	Cluster_5289	NONE	97.598	34.4046	-1.50425	0.00716197	0.11001
SFCCH060_653	chromosome	fadM	long-chain acyl-CoA thioesterase FadM	Cluster_722	2457T (2a), J17B (3a), & CCH060 (6)	94.5513	33.1994	-1.50994	0.00721385	0.110476
SFCCH060_4090	chromosome		conserved hypothetical protein	Cluster_5812	2457T (2a), J17B (3a), & CCH060 (6)	86.9282	30.2767	-1.52162	0.00896805	0.125332
SFCCH060_828	chromosome		putative dNA-binding transcriptional regulator	Cluster_4918	J17B (3a) & CCH060 (6)	196.379	68.3044	-1.52359	0.000714952	0.0218981
SFCCH060_3019	chromosome	rseC	sigma-E factor regulatory protein RseC	Cluster_2910	2457T (2a), J17B (3a), & CCH060 (6)	813.847	277.644	-1.55152	6.29043e-08	7.48269e-06
SFCCH060_2710	chromosome		type VII secretion system (T7SS), usher family protein	Cluster_5409	J17B (3a) & CCH060 (6)	113.268	38.1719	-1.56915	0.00368063	0.0718566
SFCCH060_290	chromosome	moaA	molybdenum cofactor biosynthesis protein A	Cluster_1056	2457T (2a), J17B (3a), & CCH060 (6)	4885.18	1641.47	-1.57343	2.51408e-08	3.38408e-06
SFCCH060_5131	pCCH060_195		shigella flexneri OspC family protein	Cluster_6204	2457T (2a), J17B (3a), & CCH060 (6)	126.039	42.1105	-1.58162	0.00267585	0.0587423
SFCCH060_3847	chromosome	narI	respiratory nitrate reductase, gamma subunit	Cluster_1538	2457T (2a), J17B (3a), & CCH060 (6)	4485.07	1493.41	-1.58652	1.30379e-08	1.9054e-06
SFCCH060_2225	chromosome	nirB	nitrite reductase [NAD(P)H], large subunit	Cluster_77	2457T (2a), J17B (3a), & CCH060 (6)	31146	10252.1	-1.60313	1.21945e-05	0.000779688
SFCCH060_4500	chromosome	msrB	methionine-R-sulfoxide reductase	Cluster_1738	2457T (2a), J17B (3a), & CCH060 (6)	401.824	129.012	-1.63905	4.06295e-06	0.000301188
SFCCH060_958	chromosome		bacterial regulatory, gntR family protein	Cluster_473	2457T (2a), J17B (3a), & CCH060 (6)	462.32	144.641	-1.67642	1.01579e-06	8.95818e-05
SFCCH060_3202	chromosome		flxA-like family protein	Cluster_2718	2457T (2a), J17B (3a), & CCH060 (6)	113.038	35.2762	-1.68004	0.00235719	0.0548048
SFCCH060_1028	chromosome	carA	carbamoyl-phosphate synthase small chain	Cluster_393	2457T (2a), J17B (3a), & CCH060 (6)	206.583	63.3589	-1.7051	0.000145872	0.00605579
SFCCH060_3751	chromosome		conserved hypothetical protein	Cluster_5703	CCH060 ONLY	618.548	189.035	-1.71023	5.12833e-08	6.25903e-06
SFCCH060_2603	chromosome		conserved hypothetical protein	Cluster_3309	2457T (2a), J17B (3a), & CCH060 (6)	1965.45	600.422	-1.71081	2.09406e-10	3.96708e-08
SFCCH060_1614	chromosome	sbp	sulfate-binding protein	Cluster_3774	2457T (2a), J17B (3a), & CCH060 (6)	140.672	42.7221	-1.71928	0.000883993	0.0261366
SFCCH060_4699	chromosome	cutC	copper homeostasis protein CutC	Cluster_2199	2457T (2a), J17B (3a), & CCH060 (6)	5854.9	1718.28	-1.76868	7.85364e-10	1.29585e-07
SFCCH060_1641	chromosome		formate dehydrogenase, alpha subunit	Cluster_3795	2457T (2a), J17B (3a), & CCH060 (6)	594.098	171.096	-1.7959	2.01543e-08	2.86358e-06
SFCCH060_2223	chromosome	fnt	formate/nitrite transporter family protein	Cluster_75	2457T (2a), J17B (3a), & CCH060 (6)	2667.46	767.442	-1.79734	2.80867e-11	5.74654e-09
SFCCH060_2165	chromosome	glpE	thiosulfate sulfurtransferase GlpE	Cluster_15	2457T (2a), J17B (3a), & CCH060 (6)	164.889	46.6517	-1.82149	0.000225251	0.00859822
SFCCH060_3017	chromosome		anti sigma-E RseA, N-terminal domain protein	Cluster_2912	2457T (2a), J17B (3a), & CCH060 (6)	6824.48	1898.64	-1.84575	3.7977e-10	6.69836e-08
SFCCH060_4296	chromosome		electron transport complex, RnfABCDGE type, E subunit	Cluster_1954	2457T (2a), J17B (3a), & CCH060 (6)	56.3428	15.6733	-1.84592	0.00764394	0.115786
SFCCH060_1007	chromosome	yabI	inner membrane protein YabI	Cluster_426	2457T (2a), J17B (3a), & CCH060 (6)	412.963	114.597	-1.84944	3.08501e-07	2.97733e-05
SFCCH060_3846	chromosome	narJ	nitrate reductase molybdenum cofactor assembly chaperone	Cluster_1537	2457T (2a), J17B (3a), & CCH060 (6)	4185.39	1148.18	-1.86601	2.01076e-11	4.28542e-09
SFCCH060_3076	chromosome		nucleoside diphosphate kinase family protein	Cluster_2847	2457T (2a), J17B (3a), & CCH060 (6)	492.829	135.055	-1.86754	5.13938e-08	6.25903e-06
SFCCH060_1681	chromosome	mobB	molybdopterin-guanine dinucleotide biosynthesis protein B	Cluster_3839	2457T (2a), J17B (3a), & CCH060 (6)	101.695	26.9767	-1.91447	0.000789846	0.0237651
SFCCH060_3294	chromosome	hisQ	histidine transport system permease protein HisQ	Cluster_2636	2457T (2a), J17B (3a), & CCH060 (6)	56.4592	14.6484	-1.94646	0.00521669	0.0916954
SFCCH060_955	chromosome	lpdA	dihydrolipoyl dehydrogenase	Cluster_475	2457T (2a), J17B (3a), & CCH060 (6)	5752.84	1490.6	-1.94838	1.3483e-11	3.13481e-09
SFCCH060_3190	chromosome		conserved hypothetical protein	Cluster_2730	2457T (2a), J17B (3a), & CCH060 (6)	456.438	118.248	-1.9486	3.06148e-08	4.01525e-06
SFCCH060_2164	chromosome	glpD	aerobic glycerol-3-phosphate dehydrogenase	Cluster_14	2457T (2a), J17B (3a), & CCH060 (6)	1100.58	283.571	-1.95649	3.5968e-12	8.76078e-10
SFCCH060_664	chromosome	cyoA	ubiquinol oxidase, subunit II	Cluster_4847	NONE	121.336	30.3488	-1.99929	0.000275715	0.010294
SFCCH060_4754	chromosome		conserved hypothetical protein	Cluster_6069	NONE	74.3684	18.4428	-2.01163	0.00164081	0.0413436
SFCCH060_2715	chromosome		bacterial SH3 domain protein	Cluster_3348	2457T (2a), J17B (3a), & CCH060 (6)	2127.73	524.238	-2.02102	8.24594e-14	2.81186e-11
SFCCH060_4199	chromosome		glutathione S-transferase, N-terminal domain protein	Cluster_5853	CCH060 ONLY	72.7406	17.3548	-2.06742	0.00139743	0.0372285
SFCCH060_2222	chromosome	cysG	siroheme synthase	Cluster_74	2457T (2a), J17B (3a), & CCH060 (6)	5000.41	1186.08	-2.07585	3.62543e-13	1.09083e-10
SFCCH060_4002	chromosome	tpx	thiol peroxidase	Cluster_1642	2457T (2a), J17B (3a), & CCH060 (6)	4096.65	946.12	-2.11435	5.60732e-14	2.04867e-11
SFCCH060_3941	chromosome	trpC	tryptophan biosynthesis protein TrpCF	Cluster_1569	2457T (2a), J17B (3a), & CCH060 (6)	69.1646	15.6913	-2.14006	0.0012345	0.0337678
SFCCH060_3845	chromosome	narH	nitrate reductase, beta subunit	Cluster_1536	2457T (2a), J17B (3a), & CCH060 (6)	9746.56	2115.14	-2.20414	1.08414e-12	2.91861e-10
SFCCH060_3660	chromosome	yceI	protein YceI	Cluster_1364	2457T (2a), J17B (3a), & CCH060 (6)	134.144	25.8437	-2.3759	1.82465e-05	0.00109801
SFCCH060_2949	chromosome		RNA pseudouridylate synthase family protein	Cluster_3080	2457T (2a), J17B (3a), & CCH060 (6)	49.5904	8.93815	-2.47201	0.00159427	0.0405707
SFCCH060_4208	chromosome		molybdopterin oxidoreductase Fe4S4 domain protein	Cluster_2046	2457T (2a), J17B (3a), & CCH060 (6)	2604.76	419.595	-2.63408	3.48465e-21	2.54629e-18
SFCCH060_956	chromosome	aceF	dihydrolipoyllysine-residue acetyltransferase	Cluster_4945	2457T (2a), J17B (3a), & CCH060 (6)	4425.5	604.69	-2.87157	2.87458e-23	2.9407e-20
SFCCH060_957	chromosome	aceE	pyruvate dehydrogenase (acetyl-transferring), homodimeric type	Cluster_474	2457T (2a), J17B (3a), & CCH060 (6)	4870.86	593.57	-3.03669	3.22603e-25	4.12529e-22
SFCCH060_3844	chromosome		nitrate reductase, alpha subunit	Cluster_1535	2457T (2a), J17B (3a), & CCH060 (6)	20090.6	2055.64	-3.28886	1.33729e-20	7.60027e-18
SFCCH060_1640	chromosome		molybdopterin oxidoreductase Fe4S4 domain protein	Cluster_3794	2457T (2a), J17B (3a), & CCH060 (6)	163.907	16.33	-3.32728	3.88344e-09	6.01933e-07
SFCCH060_3843	chromosome	narK	nitrite extrusion protein 1	Cluster_5725	2457T (2a), J17B (3a), & CCH060 (6)	18355.1	1096.83	-4.06477	1.1141e-29	2.84931e-26
SFCCH060_4189	chromosome		conserved hypothetical protein	Cluster_2063	2457T (2a), J17B (3a), & CCH060 (6)	3856.2	138.921	-4.79484	1.34786e-52	6.89428e-49

## Sheet: Sheet1
Not all Shigella are created equal.
The fact that there is 100% consistient response across the serotypes…
